# Supplementary material for: Bioenergetic-related gene expression in the hippocampus predicts internalizing vs. externalizing behavior in an animal model of temperament
Source: Front Mol Neurosci. 2025 Mar 4;18:1469467. doi: 10.3389/fnmol.2025.1469467 (PMC11913853; doi:10.3389/fnmol.2025.1469467)
Supplement: Supplementary file 3 [file Table_3.XLSX]

## Sheet: Column_Definitions_1
Column Names	Definitions
ENSEMBL ID (Rnor6 Ensembl v.103)	Ensembl ID from Rnor6 Ensembl v.103 (from Ahub: https://ahub.mbni.org)
GENENAME (Rnor6 Ensembl v.88)	Official Gene Symbol from Rnor6: Ensembl v.88 from “AnnotationHub” v.2.8.3 (Morgan & Shepherd, 2022)
ENTREZID (Rnor6 Ensembl v.88)	EntrezID from Rnor6: Ensembl v.88 from “AnnotationHub” v.2.8.3 (Morgan & Shepherd, 2022)
SEQCOORDSYSTEM (Rnor6 Ensembl v.88)	Sequence Coordinate System from Rnor6: Ensembl v.88 from “AnnotationHub” v.2.8.3 (Morgan & Shepherd, 2022)
SEQNAME (Rnor6 Ensembl v.88)	Sequence Name (e.g., Chromosome #) from Rnor6: Ensembl v.88 from “AnnotationHub” v.2.8.3 (Morgan & Shepherd, 2022)
SEQSTRAND (Rnor6 Ensembl v.88)	Sequence Strand from Rnor6: Ensembl v.88 from “AnnotationHub” v.2.8.3 (Morgan & Shepherd, 2022)
GENESEQSTART (Rnor6 Ensembl v.88)	Sequence Coordinates Start from Rnor6: Ensembl v.88 from “AnnotationHub” v.2.8.3 (Morgan & Shepherd, 2022)
GENESEQEND (Rnor6 Ensembl v.88)	Sequence Coordinates End from Rnor6: Ensembl v.88 from “AnnotationHub” v.2.8.3 (Morgan & Shepherd, 2022)
GENEBIOTYPE (Rnor6 Ensembl v.88)	Gene Biotype from Rnor6: Ensembl v.88 from “AnnotationHub” v.2.8.3 (Morgan & Shepherd, 2022)
GENENAME_F0 (Rnor6 Ensembl v.103)	Gene Symbols for Ensembl-Annotated genes in F0 dataset - from Rnor6 Ensembl v.103 (from Ahub: https://ahub.mbni.org)
F0_Average Expression (Log2 CPM)	Average expression (Log2 CPM) in F0 dataset for all animals
F0_Log2FC_bLRvsbHR	Log(2) Fold Change for bLR vs. bHR comparison in F0 dataset. Positive=upregulated in bLR, Negative=upregulated in bHR. See Limma model below.
F0_Tstat_bLRvsbHR	T-statistic for bLR vs. bHR comparison in F0 dataset. Positive=upregulated in bLR, Negative=upregulated in bHR. See Limma model below.
F0_Pvalue_bLRvsbHR	Unadjusted p-value for bLR vs. bHR comparison in F0 dataset. See Limma model below.
F0_FDR_bLRvsbHR	False discovery rate (q-value or adjusted p-value) for bLR vs. bHR comparison in F0 dataset. See Limma model below.
MetaAnalysis_estimatedD_bLRvsbHR	Estimated effect size (Cohen's d) derived from the bHR/bLR late generation RNA-Seq meta-analysis (Birt et al. 2021). Positive=upregulated in bLR, Negative=upregulated in bHR.
MetaAnalysis_SE_bLRvsbHR	Standard error for the estimated effect size (Cohen's d) derived from the bHR/bLR late generation RNA-Seq meta-analysis (Birt et al. 2021).
MetaAnalysis_Pvalue_bLRvsbHR	Unadjusted p-value derived from the bHR/bLR late generation RNA-Seq meta-analysis (Birt et al. 2021).
MetaAnalysis_FDR_bLRvsbHR	False discovery rate (q-value or adjusted p-value) derived from the bHR/bLR late generation RNA-Seq meta-analysis (Birt et al. 2021).
bHR_bLR_DEG	Evidence of bHR/bLR differential expression in the F0 dataset and bHR/bLR meta-analysis? (FDR<0.10 or replicated p<0.05 in both with consistent direction of effect) 0=no, 1=yes
GENENAME_F2 (Rnor6 Ensembl v.103)	Gene Symbols for Ensembl-Annotated genes in F2 dataset - from Rnor6 Ensembl v.103 (from Ahub: https://ahub.mbni.org)
F2_Log2FC_LocoScore	Log(2) Fold Change for relationship with locomotor activity in a novel environment (LocoScore) in F2 dataset. In units of Log2FC per unit of LocoScore (beam breaks). Positive=upregulated with greater LocoScore, Negative=downregulated with greater LocoScore. See Limma model below.
F2_Tstat_LocoScore	T-statistic for relationship with locomotor activity in a novel environment (LocoScore) in F2 dataset. Positive=upregulated with greater LocoScore, Negative=downregulated with greater LocoScore. See Limma model below.
F2_Pvalue_LocoScore	Unadjusted p-value for relationship with locomotor activity in a novel environment (LocoScore) in F2 dataset. See Limma model below.
F2_Log2FC_EPM_DistanceTraveled	Log(2) Fold Change for relationship with distance traveled on the Elevated Plus Maze in F2 dataset. In units of Log2FC per unit of Distance Traveled (cm). Positive=upregulated with greater Distance Traveled, Negative=downregulated with greater Distance Traveled. See Limma model below.
F2_Tstat_EPM_DistanceTraveled	T-statistic for relationship with distance traveled on the Elevated Plus Maze in F2 dataset. Positive=upregulated with greater Distance Traveled, Negative=downregulated with greater Distance Traveled. See Limma model below.
F2_Pvalue_EPM_DistanceTraveled	Unadjusted p-value for relationship with distance traveled on the Elevated Plus Maze in F2 dataset. See Limma model below.
F2_Log2FC_EPM_Time_Immobile	Log(2) Fold Change for relationship with time immobile on the Elevated Plus Maze in F2 dataset. In units of Log2FC per unit of Time Immobile (sec). Positive=upregulated with greater time immobile, Negative=downregulated with greater time immobile. See Limma model below.
F2_Tstat_EPM_Time_Immobile	T-statistic for relationship with time immobile on the Elevated Plus Maze in F2 dataset. Positive=upregulated with greater time immobile, Negative=downregulated with greater time immobile. See Limma model below.
F2_Pvalue_EPM_Time_Immobile	Unadjusted p-value for relationship with time immobile on the Elevated Plus Maze in F2 dataset. See Limma model below.
F2_Log2FC_EPM_Percent_Time_Open_Arms	Log(2) Fold Change for relationship with percent time in the open arms of the Elevated Plus Maze in F2 dataset. In units of Log2FC per unit of Percent Time in the open arms of the EPM task. Positive=upregulated with greater percent time in the open arms of the EPM (i.e., with less anxiety), Negative=downregulated with greater percent time in the open arms of the EPM. See Limma model below.
F2_Tstat_EPM_Percent_Time_Open_Arms	T-statistic for relationship with percent time in the open arms of the Elevated Plus Maze in F2 dataset. Positive=upregulated with greater percent time in the open arms of the EPM (i.e., with less anxiety), Negative=downregulated with greater percent time in the open arms of the EPM. See Limma model below.
F2_Pvalue_EPM_Percent_Time_Open_Arms	Unadjusted p-value for relationship with percent time in the open arms of the Elevated Plus Maze in F2 dataset. See Limma model below.
F2_Log2FC_PavCA_Index	Log(2) Fold Change for relationship with Pavlovian Conditioned Approach Index (from days 6&7) in F2 dataset. In units of Log2FC per unit of PavCA Index (a combined score summarizing behaviors indicating preference for the conditioned stimuli (lever) vs. unconditioned stimuli (food magazine)). Positive=upregulated with greater PavCA Index (greater sign-tracking behavior or preference for the condi…
F2_Tstat_PavCA_Index	T-statistic for relationship with Pavlovian Conditioned Approach Index (from days 6&7) in F2 dataset. Positive=upregulated with greater PavCA Index (greater sign-tracking behavior or preference for the conditioned stimulus), Negative=downregulated with greater PavCA Index. See Limma model below.
F2_Pvalue_PavCA_Index	Unadjusted p-value for relationship with Pavlovian Conditioned Approach Index (from days 6&7) in F2 dataset. See Limma model below.
Limma differential expression model for F0 Dataset:
y~β0+β1 Lineage+β2 Sex+β3 % rRNA+β4 % Intergenic+ε
Biological covariates: Sex
Technical covariates: % Ribosomal RNA and % Intergenic RNA in the samples
Limma differential expression model for F2 Dataset:
y~β0+β1 VariableOfInterest+β2 Sex+β3 % rRNA+β4 % Intergenic+β5 Dissector+β6 STGT_Experience +β(7-8) SequencingBatch +ε
Biological covariates: Sex
Technical covariates: % Ribosomal RNA in sample, % Intergenic RNA in sample, Dissector, Experience with the PavCA task, Sequencing batch

## Sheet: Full_DE_Results
	ENSEMBL ID (Rnor6 Ensembl v.103)	GENENAME (Rnor6 Ensembl v.88)	ENTREZID (Rnor6 Ensembl v.88)	SEQCOORDSYSTEM (Rnor6 Ensembl v.88)	SEQNAME (Rnor6 Ensembl v.88)	SEQSTRAND (Rnor6 Ensembl v.88)	GENESEQSTART (Rnor6 Ensembl v.88)	GENESEQEND (Rnor6 Ensembl v.88)	GENEBIOTYPE (Rnor6 Ensembl v.88)	GENENAME_F0 (Rnor6 Ensembl v.103)	F0_Average Expression (Log2 CPM)	F0_Log2FC_bLRvsbHR	F0_Tstat_bLRvsbHR	F0_Pvalue_bLRvsbHR	F0_FDR_bLRvsbHR	MetaAnalysis_estimatedD_bLRvsbHR	MetaAnalysis_SE_bLRvsbHR	MetaAnalysis_Pvalue_bLRvsbHR	MetaAnalysis_FDR_bLRvsbHR	bHR_bLR_DEG	GENENAME_F2 (Rnor6 Ensembl v.103)	F2_Log2FC_LocoScore	F2_Tstat_LocoScore	F2_Pvalue_LocoScore	F2_Log2FC_EPM_DistanceTraveled	F2_Tstat_EPM_DistanceTraveled	F2_Pvalue_EPM_DistanceTraveled	F2_Log2FC_EPM_Time_Immobile	F2_Tstat_EPM_Time_Immobile	F2_Pvalue_EPM_Time_Immobile	F2_Log2FC_EPM_Percent_Time_Open_Arms	F2_Tstat_EPM_Percent_Time_Open_Arms	F2_Pvalue_EPM_Percent_Time_Open_Arms	F2_Log2FC_PavCA_Index	F2_Tstat_PavCA_Index	F2_Pvalue_PavCA_Index
1	ENSRNOG00000014303	Lrp11	292462	chromosome	1	1	1702696	1731210	protein_coding	Lrp11	6.55475	0.121682	0.977603	0.337928	0.82469	0.124667	0.431123	0.772453	0.911034	0	Lrp11	6.54e-06	0.269463	0.787804	-1.49e-05	-0.869412	0.385489	-8.36e-05	-0.258531	0.796217	-0.000408646	-0.576762	0.564638	0.00201502	0.132104	0.895033
2	ENSRNOG00000014330	Pcmt1	NA	chromosome	1	-1	1736276	1767618	protein_coding	Pcmt1	9.32469	-0.0526924	-0.486596	0.630915	0.931359	0.816829	0.446121	0.067107	0.316165	0	Pcmt1	4.02e-06	0.131469	0.895514	-7.52e-06	-0.349484	0.727032	-5.85e-05	-0.143441	0.886061	-0.00146509	-1.64793	0.100668	-0.00481126	-0.250619	0.802363
3	ENSRNOG00000049505	Nup43	683983	chromosome	1	1	1771710	1782091	protein_coding	Nup43	3.84043	0.00477433	0.0451879	0.964328	0.994578	0.502376	0.474915	0.290136	0.617452	0	Nup43	-2.56e-05	-0.628049	0.530566	-8.51e-06	-0.302264	0.762712	0.000600386	1.11096	0.267692	-0.000238169	-0.203045	0.839271	-0.0216887	-0.874881	0.382676
4	ENSRNOG00000014916	Lats1	308265	chromosome	1	1	1784078	1817310	protein_coding	Lats1	4.34199	0.093074	0.808775	0.426512	0.866727	0.199383	0.444167	0.65351	0.854463	0	Lats1	-1.79e-05	-0.669569	0.503773	-2.3e-05	-1.22008	0.223631	5.3e-05	0.148783	0.881849	-0.000265695	-0.338894	0.734984	0.00367118	0.224388	0.822682
5	ENSRNOG00000014996	Katna1	292464	chromosome	1	1	1825872	1867787	protein_coding	Katna1	4.30304	-0.0384676	-0.455653	0.652695	0.932634	-0.0681579	0.433468	0.875057	0.951186	0	Katna1	9.77e-07	0.0285901	0.977215	-6.65e-06	-0.27971	0.779941	8.89e-05	0.196012	0.844766	0.000853354	0.869238	0.385581	0.00313571	0.151751	0.879534
6	ENSRNOG00000015239	Ginm1	361448	chromosome	1	-1	1870388	1885981	protein_coding	Ginm1	5.11713	0.191127	1.74475	0.0936969	0.616205	0.7635	0.442154	0.0842081	0.351589	0	Ginm1	-6.24e-05	-1.4589	0.145894	-2.35e-05	-0.788154	0.431383	0.000890831	1.57937	0.115561	-0.00148895	-1.20672	0.228721	0.00159499	0.0570682	0.954547
7	ENSRNOG00000015552	Ppil4	361449	chromosome	1	1	1897338	1929763	protein_coding	Ppil4	4.41392	0.24961	2.27592	0.0319695	0.411514	0.832	0.444972	0.0615142	0.302999	0	Ppil4	5.32e-06	0.199094	0.842357	-6.24e-06	-0.328814	0.742583	-9.95e-05	-0.279393	0.780183	0.000323247	0.413797	0.67939	-0.00536211	-0.323656	0.746533
8	ENSRNOG00000016054	Tab2	308267	chromosome	1	-1	1999596	2073896	protein_coding	Tab2	3.5372	-0.132989	-1.11376	0.276305	0.792802	-0.835122	0.452635	0.0650339	0.312703	0	Tab2	1.64e-05	0.653972	0.513753	2.52e-05	1.41369	0.158748	-0.000397548	-1.18938	0.235458	0.00130985	1.79625	0.073705	-0.0143129	-0.971846	0.332288
9	ENSRNOG00000016381	Ust	361450	chromosome	1	-1	2333778	2627747	protein_coding	Ust	0.0328715	-0.625827	-2.63167	0.0145505	0.305783	-0.626364	0.437822	0.152535	0.462485	0	Ust	7.3e-05	1.23636	0.217528	4.46e-05	1.05469	0.292626	-0.0004418	-0.555154	0.579304	-0.000948447	-0.537861	0.591168	0.0567322	1.54626	0.123605
10	ENSRNOG00000013160	Sash1	365037	chromosome	1	-1	2782864	2846200	protein_coding	Sash1	5.36183	-0.0878776	-0.839691	0.409288	0.862253	-2.23918	0.546224	4.14256e-05	0.00557321	1	Sash1	-4.24e-05	-1.1634	0.245817	-1.47e-05	-0.566867	0.571334	0.000250647	0.514897	0.607096	-9.54e-06	-0.0089175	0.992892	-0.00814238	-0.375269	0.707854
11	ENSRNOG00000023549	Samd5	365038	chromosome	1	-1	3713750	3763392	protein_coding	Samd5	2.41742	-0.39458	-2.87379	0.0083096	0.234266	-2.83105	0.613684	3.96501e-06	0.00124393	1	Samd5	-3.61e-05	-0.486143	0.627307	7.19e-06	0.136013	0.891925	-0.00148959	-1.5007	0.134739	-0.00100543	-0.458505	0.647002	-0.0696821	-1.52663	0.128414
12	ENSRNOG00000013351	Stxbp5	81022	chromosome	1	-1	3858909	4011511	protein_coding	Stxbp5	5.64092	0.191469	1.43784	0.163267	0.705081	2.23149	0.584043	0.000133038	0.0110534	1	Stxbp5	-3.1e-06	-0.0924965	0.92638	-2.83e-05	-1.19863	0.231852	-0.000128088	-0.287112	0.774273	0.000179781	0.183754	0.854361	0.0304103	1.48446	0.139243
13	ENSRNOG00000042741	Adgb	292477	chromosome	1	-1	4445027	4560789	protein_coding	Adgb	0.0650103	-0.200907	-0.768982	0.449333	0.875827	-0.474675	0.438415	0.278938	0.608647	0	Adgb	7.79e-06	0.0506991	0.959607	-6.21e-05	-0.5717	0.568059	0.0037941	1.88017	0.0612887	-0.00198875	-0.449075	0.65378	0.0254696	0.269713	0.787656
14	ENSRNOG00000014258	Rab32	365042	chromosome	1	-1	4637491	4653210	protein_coding	Rab32	0.644763	0.563882	3.34806	0.00265348	0.130646	1.65689	0.498736	0.000893161	0.0343109	1	Rab32	-5.83e-05	-0.747595	0.455432	-9.91e-06	-0.182687	0.855198	0.000592757	0.574226	0.566349	-0.00104482	-0.463845	0.643177	0.0556141	1.12611	0.261454
15	ENSRNOG00000014290	Grm1	24414	chromosome	1	-1	4753144	5165859	protein_coding	Grm1	3.70626	0.0317386	0.171454	0.86529	0.982448	0.137105	0.434529	0.752362	0.902036	0	Grm1	5.93e-05	1.24937	0.212739	-4.47e-06	-0.131927	0.895152	-0.00131289	-2.08921	0.0377359	-0.000162845	-0.116675	0.907214	0.00943697	0.324733	0.745719
16	ENSRNOG00000014431	AABR07000222.1	NA	chromosome	1	-1	5238340	5238900	processed_pseudogene	Dctn3l1	0.75631	-0.13818	-0.81825	0.421186	0.864444	NA	NA	NA	NA	0	Dctn3l1	-7.23e-06	-0.0696931	0.944496	-5.43e-05	-0.764561	0.445283	0.000933783	0.680575	0.496793	-0.00451292	-1.50901	0.132605	0.00137054	0.0197732	0.984244
17	ENSRNOG00000014450	Shprh	308282	chromosome	1	1	5240180	5313054	protein_coding	Shprh	4.27654	0.131375	1.2762	0.213979	0.745473	0.3284	0.429884	0.44491	0.73815	0	Shprh	-2.54e-05	-0.928506	0.354073	-2.04e-05	-1.05051	0.294539	-4.61e-05	-0.12653	0.899418	0.00018474	0.230584	0.817833	-0.00655548	-0.415728	0.67805
18	ENSRNOG00000014852	Fbxo30	308283	chromosome	1	1	5366379	5388069	protein_coding	Fbxo30	3.24705	0.0028657	0.0227236	0.982057	0.997772	0.0776316	0.433468	0.857864	0.944252	0	Fbxo30	-2.27e-05	-0.649017	0.516944	1.14e-05	0.462574	0.644088	0.000387334	0.833046	0.405642	0.000538003	0.529788	0.596746	-0.0106705	-0.468881	0.63966
19	ENSRNOG00000040242	Epm2a	114005	chromosome	1	1	5448958	5571512	protein_coding	Epm2a	1.07238	-0.0255226	-0.182462	0.856738	0.98033	0.558889	0.442217	0.206289	0.529396	0	Epm2a	-2.01e-05	-0.337796	0.735811	-2.98e-05	-0.701362	0.483756	-0.00154549	-1.96048	0.0510896	-0.00193957	-1.10759	0.26914	-0.00545933	-0.148396	0.882178
20	ENSRNOG00000011058	Utrn	25600	chromosome	1	-1	6451810	6970040	protein_coding	Utrn	3.43733	0.0274358	0.24442	0.808962	0.970689	-0.241053	0.434529	0.57907	0.819708	0	Utrn	-1.44e-05	-0.282408	0.777873	1.11e-05	0.304622	0.760917	-0.000394967	-0.580166	0.562344	0.000970747	0.6493	0.516762	0.00764204	0.260631	0.794642
21	ENSRNOG00000014908	Sf3b5	680891	chromosome	1	1	7101715	7102426	protein_coding	Sf3b5	8.13795	0.108666	0.974418	0.339474	0.825487	-0.148356	0.425232	0.727177	0.894135	0	Sf3b5	-2.24e-06	-0.0601285	0.952103	-5.77e-06	-0.220441	0.825715	0.000147557	0.297594	0.766269	-0.00111665	-1.03339	0.302454	0.0256501	1.07386	0.284167
22	ENSRNOG00000025587	Plagl1	25157	chromosome	1	1	7252349	7259035	protein_coding	Plagl1	-1.43873	-0.690508	-1.66578	0.108631	0.64469	-1.64	0.494872	0.000919746	0.0347028	1	Plagl1	0.000240105	1.63058	0.104284	5.98e-05	0.554761	0.579574	0.00193242	0.966944	0.33454	0.00147156	0.328861	0.742546	0.086633	0.924421	0.356369
23	ENSRNOG00000015217	Ltv1	361452	chromosome	1	-1	7323040	7335936	protein_coding	Ltv1	5.76126	0.0210213	0.194603	0.847325	0.976974	-0.243784	0.4287	0.569588	0.815035	0	Ltv1	2.02e-05	0.625642	0.532141	1.59e-05	0.704964	0.481515	0.000135148	0.315433	0.752705	-0.000858058	-0.920756	0.358097	0.0232216	1.15377	0.249955
24	ENSRNOG00000015473	Phactr2	308291	chromosome	1	-1	7355154	7480825	protein_coding	Phactr2	0.825816	-0.0498304	-0.297014	0.768986	0.960872	-0.430133	0.431123	0.318422	0.642077	0	Phactr2	9.99e-06	0.103187	0.917901	4.05e-05	0.586743	0.557927	-0.000558431	-0.435016	0.66394	-0.000156906	-0.0555378	0.955756	-0.0258938	-0.421199	0.674057
25	ENSRNOG00000015551	Fuca2	292485	chromosome	1	1	7658890	7673683	protein_coding	Fuca2	5.98659	0.0130887	0.163107	0.871787	0.982857	-0.783125	0.443706	0.0775698	0.338184	0	Fuca2	1.67e-05	0.508878	0.611303	1.91e-05	0.830411	0.407131	0.000298351	0.682815	0.495378	-0.000301233	-0.316066	0.752225	0.0140626	0.69936	0.485131
26	ENSRNOG00000015660	Pex3	83519	chromosome	1	-1	7685338	7726401	protein_coding	Pex3	5.90595	0.0466491	0.521388	0.606828	0.923842	0.765814	0.453411	0.0912181	0.363535	0	Pex3	4.18e-06	0.118404	0.905846	3.47e-06	0.140163	0.888648	0.00023149	0.493562	0.622064	-0.000580498	-0.567838	0.570673	-0.00752171	-0.371014	0.711016
27	ENSRNOG00000046983	Adat2	NA	chromosome	1	1	7726529	7742484	protein_coding	Adat2	0.985577	-0.0449739	-0.259121	0.79773	0.968336	0.482667	0.431123	0.262902	0.592186	0	Adat2	2.07e-05	0.472747	0.636821	1.87e-05	0.597235	0.550913	6.75e-05	0.114942	0.908587	0.0012632	0.988819	0.323742	0.00613713	0.221415	0.824993
28	ENSRNOG00000010753	Aig1	292486	chromosome	1	-1	7816838	8038665	protein_coding	Aig1	6.52093	0.135829	2.14622	0.0420707	0.468975	0.439333	0.432049	0.30922	0.634102	0	Aig1	-3.38e-06	-0.13315	0.894185	6.99e-06	0.390191	0.696741	-9.53e-05	-0.282198	0.778034	-0.000574585	-0.777419	0.437673	0.0173897	1.14382	0.254049
29	ENSRNOG00000011015	Hivep2	29721	chromosome	1	1	8310577	8333885	protein_coding	Hivep2	5.85939	0.0068111	0.0438907	0.965351	0.994578	0.760732	0.446121	0.0881549	0.359034	0	Hivep2	-4.72e-06	-0.112164	0.910787	-3.06e-05	-1.02887	0.304577	-0.000223116	-0.398199	0.690835	-0.00120068	-0.978599	0.328758	0.0264981	1.06923	0.286242
30	ENSRNOG00000011411	Adgrg6	308376	chromosome	1	-1	8593075	8751198	protein_coding	Adgrg6	2.42747	0.160065	1.13845	0.266059	0.784815	NA	NA	NA	NA	0	Adgrg6	-5.26e-05	-0.960639	0.337695	3.39e-05	0.875236	0.382319	6e-05	0.0824551	0.934353	0.00274419	1.72982	0.08494	0.0135861	0.409941	0.682283
31	ENSRNOG00000011540	Vta1	292640	chromosome	1	-1	8830411	8878244	protein_coding	Vta1	6.38383	-0.107363	-1.571	0.129147	0.664236	-0.381053	0.433468	0.379359	0.690445	0	Vta1	2.01e-05	0.83242	0.405995	1.44e-05	0.845289	0.39879	-0.000225729	-0.702138	0.48327	-0.000166515	-0.236092	0.813561	0.00705773	0.499644	0.617869
32	ENSRNOG00000056940	Cited2	114490	chromosome	1	1	12823363	12825786	protein_coding	Cited2	5.04504	0.176333	1.79515	0.0851105	0.597725	1.20692	0.475556	0.0111514	0.130339	0	Cited2	-1.55e-05	-0.483734	0.629013	1.71e-06	0.0756815	0.939735	6.12e-05	0.143592	0.885942	0.000673369	0.721259	0.471448	-0.0131339	-0.668416	0.50463
33	ENSRNOG00000060972	Heca	308624	chromosome	1	-1	13036909	13050644	protein_coding	Heca	4.03011	-0.109274	-1.10746	0.278966	0.794552	-0.421842	0.433468	0.330464	0.652068	0	Heca	-2.03e-05	-0.796608	0.426462	-2e-05	-1.10389	0.270746	8.78e-05	0.257469	0.797036	-6.56e-05	-0.0877247	0.930168	-0.0158934	-1.01921	0.309323
34	ENSRNOG00000051450	Abracl	685045	chromosome	1	-1	13165572	13175876	protein_coding	Abracl	5.99287	0.0152425	0.164938	0.87036	0.982857	-0.228052	0.435741	0.60072	0.83059	0	Abracl	-2.19e-05	-0.63022	0.529147	-2.75e-05	-1.13723	0.256575	-2.37e-05	-0.0513589	0.959082	-0.00173362	-1.73144	0.0846509	-0.000813307	-0.0354661	0.971743
35	ENSRNOG00000059224	Reps1	NA	chromosome	1	1	13212324	13298347	protein_coding	Reps1	1.93226	-0.0898485	-0.541853	0.592867	0.919894	0.391351	0.4287	0.361306	0.676922	0	Reps1	-1.84e-05	-0.653093	0.514318	-3.1e-06	-0.153399	0.878212	-0.000300998	-0.8026	0.422995	0.00103834	1.26199	0.208169	-0.0125176	-0.737339	0.46177
36	ENSRNOG00000053331	AABR07000451.1	NA	chromosome	1	1	13351242	13354315	lincRNA	NA	-0.42021	0.0249683	0.0997585	0.921357	0.990253	NA	NA	NA	NA	0	NA	NA	NA	NA	NA	NA	NA	NA	NA	NA	NA	NA	NA	NA	NA	NA
37	ENSRNOG00000053347	Ccdc28a	361454	chromosome	1	-1	13384156	13395370	protein_coding	Ccdc28a	4.26154	0.0845641	1.14279	0.264287	0.78402	0.516053	0.433468	0.233842	0.561537	0	Ccdc28a	3.74e-06	0.116303	0.907509	-1.63e-05	-0.720686	0.471803	0.00034856	0.815952	0.415332	-0.000805704	-0.864462	0.388193	0.00773221	0.400637	0.68911
38	ENSRNOG00000060603	Nhsl1	308631	chromosome	1	1	13595295	13705396	protein_coding	Nhsl1	3.24603	-0.156946	-1.39295	0.176281	0.714312	-0.398846	0.436331	0.360669	0.676568	0	Nhsl1	5.42e-05	1.3932	0.164841	-7.58e-06	-0.270742	0.786822	-0.000803406	-1.54467	0.123735	0.000500499	0.436125	0.663136	0.0251953	1.0512	0.294422
39	ENSRNOG00000053735	Hebp2	308632	chromosome	1	-1	13714440	13719829	protein_coding	Hebp2	4.59889	0.052017	0.365954	0.717574	0.950628	-0.371266	0.438351	0.397018	0.703924	0	Hebp2	5.18e-05	0.977455	0.329323	3.19e-05	0.875842	0.38199	-0.000155757	-0.221974	0.824522	0.000115804	0.0757582	0.939674	0.0366799	1.06862	0.286513
40	ENSRNOG00000011460	Arfgef3	292947	chromosome	1	-1	13838707	13915594	protein_coding	Arfgef3	1.54954	-0.174575	-0.787243	0.43877	0.87081	NA	NA	NA	NA	0	Arfgef3	3.53e-05	0.463174	0.643657	1.23e-05	0.225009	0.822163	-0.00147331	-1.45117	0.148031	4.24e-05	0.0188539	0.984973	-0.0125604	-0.280382	0.779471
41	ENSRNOG00000011994	Perp	292949	chromosome	1	1	14224393	14236846	protein_coding	Perp	5.06918	0.0259376	0.276937	0.784177	0.965963	-0.117872	0.473668	0.803477	0.921865	0	Perp	4.05e-05	0.624113	0.533143	6.91e-05	1.52814	0.127792	-0.00207198	-2.43097	0.0157878	-0.00074931	-0.397118	0.691631	0.0281341	0.669504	0.503938
42	ENSRNOG00000049517	Tnfaip3	683206	chromosome	1	-1	14402913	14412807	protein_coding	Tnfaip3	-0.454218	-0.336617	-1.42014	0.168302	0.7087	0.221757	0.427595	0.60403	0.832354	0	Tnfaip3	-4.41e-05	-0.738732	0.460788	-1.77e-05	-0.413305	0.679752	-0.000550865	-0.690067	0.490815	0.00111819	0.641664	0.521701	-0.0395439	-1.08979	0.277101
43	ENSRNOG00000012074	Ifngr1	116465	chromosome	1	1	15062432	15080907	protein_coding	Ifngr1	4.5914	0.0701061	0.794725	0.434486	0.868178	2.50397	0.577965	1.47501e-05	0.00305249	1	Ifngr1	1.69e-05	0.616929	0.537863	9.42e-07	0.0486008	0.961278	-0.00016674	-0.456695	0.648301	-0.000253869	-0.317671	0.751009	0.00647833	0.407321	0.684203
44	ENSRNOG00000012311	Slc35d3	308717	chromosome	1	-1	15298526	15301998	protein_coding	Slc35d3	-0.569017	0.549137	1.70097	0.101745	0.628994	0.666154	0.44028	0.130273	0.427473	0	Slc35d3	-5.34e-05	-0.328637	0.742715	0.000231123	2.05532	0.0409285	-0.00077707	-0.364372	0.715899	0.0124431	2.73327	0.00673504	-0.0205066	-0.211551	0.832671
45	ENSRNOG00000012322	Pex7	308718	chromosome	1	-1	15311770	15374850	protein_coding	Pex7	2.962	-0.057332	-0.595463	0.557053	0.910818	-0.725385	0.44028	0.0994442	0.378468	0	Pex7	4.25e-05	1.15814	0.24795	4.43e-05	1.72024	0.0866765	-0.000300936	-0.61354	0.540097	0.000112494	0.105394	0.916151	-0.0156837	-0.705793	0.481129
46	ENSRNOG00000031700	Map3k5	365057	chromosome	1	1	15412603	15613746	protein_coding	Map3k5	1.49039	0.0659839	0.378096	0.70865	0.94845	0.765432	0.444167	0.0848344	0.352852	0	Map3k5	-3.63e-05	-0.77569	0.438691	-2.33e-05	-0.689819	0.490974	-0.000207512	-0.331638	0.74045	0.00326873	2.40198	0.0170631	-0.0175341	-0.628486	0.530394
47	ENSRNOG00000012701	Map7	293016	chromosome	1	1	15620653	15748203	protein_coding	Map7	5.0237	0.124758	0.982928	0.335353	0.824529	0.556364	0.435741	0.201665	0.523174	0	Map7	-3.21e-05	-1.02467	0.306543	-1.74e-05	-0.785427	0.432977	0.000320569	0.767076	0.443786	0.00188899	2.07836	0.0387328	0.000478002	0.0250959	0.980003
48	ENSRNOG00000058050	Bclaf1	293017	chromosome	1	1	15782477	15860624	protein_coding	Bclaf1	5.26057	-0.152471	-1.77397	0.0886334	0.606402	1.06571	0.454999	0.0191686	0.174748	0	Bclaf1	-2.08e-05	-1.04609	0.296568	2.8e-06	0.198636	0.842715	-8.93e-05	-0.336679	0.736651	0.00105771	1.8299	0.0684981	-0.0274496	-2.2059	0.0285171
49	ENSRNOG00000013436	Pde7b	140929	chromosome	1	-1	15893533	16203909	protein_coding	Pde7b	-0.0847697	-0.444539	-2.10283	0.0460434	0.486394	-0.134189	0.427595	0.753656	0.902692	0	Pde7b	7.21e-05	1.24895	0.212893	6.44e-05	1.54672	0.123246	-0.00216963	-2.84115	0.00487918	0.000854709	0.497272	0.61945	-0.0290855	-0.816542	0.415151
50	ENSRNOG00000013969	Ahi1	308923	chromosome	1	1	16478127	16601769	protein_coding	Ahi1	4.98671	-0.0812617	-0.57719	0.569134	0.91585	-0.915882	0.453743	0.0435385	0.257729	0	Ahi1	9.6e-05	2.55971	0.0110864	8.16e-05	3.08992	0.0022378	-0.00101883	-2.02892	0.0435644	0.00210776	1.91416	0.0567826	0.00511878	0.216116	0.829115
51	ENSRNOG00000055858	Myb	498982	chromosome	1	-1	16659442	16687817	protein_coding	Myb	-0.174784	0.0755632	0.237153	0.814531	0.971079	NA	NA	NA	NA	0	Myb	-0.00010411	-0.681358	0.496298	-8.76e-05	-0.81837	0.413956	0.00456249	2.30048	0.0222747	-0.00408516	-0.934913	0.350767	-0.115019	-1.18798	0.236234
52	ENSRNOG00000014531	Hbs1l	293408	chromosome	1	1	16819170	16896219	protein_coding	Hbs1l	6.6726	-0.0853321	-1.29154	0.208697	0.743976	0.262	0.432049	0.544241	0.799377	0	Hbs1l	3.64e-06	0.174972	0.861248	-6.93e-06	-0.47075	0.638246	0.000154439	0.557736	0.577542	-0.000427612	-0.704645	0.481711	-0.0181613	-1.53525	0.126286
53	ENSRNOG00000047605	Ptprk	360302	chromosome	1	-1	17446417	18058055	protein_coding	Ptprk	4.14094	0.0859831	0.718365	0.4794	0.891096	0.0660526	0.433468	0.878886	0.953092	0	Ptprk	-3.86e-05	-1.38016	0.168815	-2.22e-05	-1.11789	0.264729	0.000793593	2.15077	0.0324879	0.000459908	0.561947	0.574673	-0.0144015	-0.821875	0.412116
54	ENSRNOG00000046617	LOC103690149	103690149	chromosome	1	1	17602281	17625197	protein_coding	NA	0.622604	-0.133996	-0.927508	0.362807	0.840772	NA	NA	NA	NA	0	NA	0.000132943	2.18119	0.0301347	0.000118825	2.74832	0.00644459	-0.000842361	-1.02057	0.30848	0.00342345	1.90909	0.0574369	0.0582398	1.54311	0.124366
55	ENSRNOG00000011134	Lama2	309368	chromosome	1	1	18491384	19143269	protein_coding	Lama2	1.92267	0.0253832	0.143252	0.887275	0.985987	0.105	0.433468	0.8086	0.923807	0	Lama2	9.4e-06	0.0960408	0.923568	1.7e-05	0.245505	0.806275	0.000553815	0.428848	0.668416	0.0012484	0.440083	0.660271	-0.0312959	-0.513938	0.607856
56	ENSRNOG00000011245	Arhgap18	293947	chromosome	1	-1	19227121	19376301	protein_coding	Arhgap18	2.73208	-0.148988	-0.896438	0.378836	0.84676	-0.98314	0.463179	0.0337882	0.228782	0	Arhgap18	-6.32e-05	-0.937656	0.349358	-3.79e-05	-0.8063	0.420867	0.00229846	2.60167	0.00985053	-0.0018647	-0.963386	0.336318	-0.0351018	-0.817214	0.414768
57	ENSRNOG00000011720	L3mbtl3	309550	chromosome	1	1	20022793	20097099	protein_coding	L3mbtl3	1.52594	-0.0516233	-0.343503	0.734182	0.955332	0.73975	0.447074	0.0979958	0.376032	0	L3mbtl3	2.74e-05	0.682891	0.495331	9.87e-06	0.344119	0.731058	-0.000612405	-1.144	0.253756	-1.27e-05	-0.0107256	0.991451	-0.0111746	-0.457691	0.647665
58	ENSRNOG00000033517	LOC100360791	NA	chromosome	1	1	20115995	20116513	processed_pseudogene	LOC100360791	2.19482	-0.000207996	-0.00143148	0.99887	0.999321	NA	NA	NA	NA	0	LOC100360791	-3.63e-05	-0.335718	0.737375	3.3e-05	0.447347	0.655028	-0.000396292	-0.274345	0.784054	0.0003549	0.113683	0.909584	0.02448	0.333225	0.73931
59	ENSRNOG00000047783	Tmem200a	498987	chromosome	1	1	20331976	20412381	protein_coding	Tmem200a	3.83292	0.0974266	0.627381	0.536275	0.903632	0.844651	0.462551	0.0678395	0.317929	0	Tmem200a	-3.25e-05	-0.728106	0.467254	-3.45e-05	-1.09195	0.275947	0.000531265	0.895081	0.371636	-0.00121701	-0.933627	0.35143	-0.000647259	-0.0227436	0.981877
60	ENSRNOG00000012346	Epb41l2	309557	chromosome	1	-1	20893995	20962526	protein_coding	Epb41l2	4.14359	-0.0242862	-0.237422	0.814325	0.971079	-0.0424324	0.4287	0.921155	0.969708	0	Epb41l2	-4.53e-06	-0.142156	0.887076	2.86e-06	0.128531	0.897837	9.38e-05	0.221176	0.825142	0.000873833	0.942131	0.347067	-0.0052009	-0.268654	0.78847
61	ENSRNOG00000013202	Akap7	361458	chromosome	1	1	21141970	21263850	protein_coding	Akap7	4.11629	-0.25235	-2.91452	0.00754952	0.227741	-1.31868	0.47671	0.00567119	0.0921153	1	Akap7	1.66e-05	0.415551	0.678108	2.73e-05	0.980417	0.327866	-0.000971933	-1.84985	0.0655582	-7.15e-05	-0.0619164	0.950681	0.0138701	0.580362	0.562317
62	ENSRNOG00000013304	Arg1	29221	chromosome	1	1	21525421	21537863	protein_coding	Arg1	4.95998	-0.279814	-2.3861	0.0251805	0.372867	0.332667	0.432049	0.441315	0.735839	0	Arg1	6.34e-05	1.15379	0.249728	2.49e-05	0.645806	0.519021	-0.00173989	-2.40769	0.0168052	-0.00242696	-1.5211	0.129545	0.0291584	0.818621	0.413966
63	ENSRNOG00000013422	Med23	309565	chromosome	1	-1	21539765	21586910	protein_coding	Med23	2.8685	0.445069	2.53869	0.0179539	0.326065	0.0609333	0.431123	0.887604	0.956782	0	Med23	1.25e-05	0.383336	0.701808	-7.59e-06	-0.326259	0.744512	-0.000332624	-0.767991	0.443243	0.000288438	0.301315	0.763433	0.0143055	0.737287	0.461802
64	ENSRNOG00000013791	Enpp3	54410	chromosome	1	1	21613148	21684480	protein_coding	Enpp3	-0.0758289	-0.191107	-0.855405	0.400704	0.857381	-0.535696	0.440081	0.223502	0.547985	0	Enpp3	-3.9e-05	-0.412904	0.680044	-5.37e-05	-0.809891	0.418804	0.00184597	1.49169	0.137086	0.00186179	0.688432	0.491842	-0.0167747	-0.27517	0.783467
65	ENSRNOG00000013994	Enpp1	85496	chromosome	1	1	21748261	21813371	protein_coding	Enpp1	1.26086	0.0737673	0.48174	0.634312	0.931416	-0.452727	0.438415	0.30177	0.627865	0	Enpp1	-5.59e-05	-1.10518	0.270183	1.86e-05	0.516855	0.605733	0.000546258	0.809922	0.418783	0.00269243	1.85358	0.06502	-0.0151809	-0.480402	0.631461
66	ENSRNOG00000015036	Ctgf	64032	chromosome	1	-1	21851660	21854773	protein_coding	Ccn2	4.38778	0.0982319	0.446217	0.659402	0.936104	NA	NA	NA	NA	0	Ccn2	-7.5e-05	-0.825182	0.410083	3.09e-05	0.485149	0.628013	-0.000347463	-0.284516	0.776259	0.00417739	1.5949	0.112044	0.0420385	0.716255	0.47466
67	ENSRNOG00000015321	Moxd1	294119	chromosome	1	-1	22124495	22206505	protein_coding	Moxd1	3.04192	0.198975	1.39854	0.174615	0.713148	0.247432	0.427595	0.562819	0.810069	0	Moxd1	-7.48e-06	-0.162063	0.871392	-3.92e-05	-1.19871	0.231821	0.00054692	0.891915	0.373327	-0.000481125	-0.356543	0.721746	-0.0190815	-0.656846	0.512027
68	ENSRNOG00000015670	Stx7	60466	chromosome	1	-1	22241661	22281788	protein_coding	Stx7	5.18001	-0.229962	-2.42813	0.02296	0.361134	-0.286923	0.437944	0.512365	0.779172	0	Stx7	3.12e-05	1.1936	0.233808	3.35e-05	1.83061	0.0683974	-0.000558892	-1.61195	0.10828	0.000277034	0.363957	0.716209	-0.00087574	-0.0567497	0.954801
69	ENSRNOG00000016371	Slc18b1	309570	chromosome	1	-1	22705916	22748422	protein_coding	Slc18b1	4.39525	0.0309241	0.449032	0.657398	0.935105	-0.0643836	0.425232	0.879654	0.953176	0	Slc18b1	7.69e-05	2.71564	0.00709302	4.7e-05	2.33655	0.0202854	-0.000899657	-2.37303	0.0184272	0.000368856	0.441161	0.659491	0.00195346	0.120877	0.903909
70	ENSRNOG00000060376	LOC100910237	NA	chromosome	1	-1	22757012	22758012	lincRNA	LOC100910237	2.28877	0.239624	1.3554	0.187786	0.726631	NA	NA	NA	NA	0	LOC100910237	-0.000211784	-2.28795	0.0230057	-8.64e-05	-1.36275	0.174236	0.00282162	2.32808	0.020735	-0.00342328	-1.28212	0.20103	-0.0207411	-0.324626	0.7458
71	ENSRNOG00000016411	Rps12	65139	chromosome	1	1	22758212	22760370	protein_coding	Rps12	9.86272	0.159772	1.17257	0.252366	0.775542	NA	NA	NA	NA	0	Rps12	-4.04e-05	-0.994856	0.320803	-1.26e-05	-0.441408	0.659314	0.000252787	0.46652	0.641264	-0.00118851	-1.00151	0.317585	0.0333912	1.32208	0.187636
72	ENSRNOG00000011114	Tbpl1	689030	chromosome	1	1	23977688	24002506	protein_coding	Tbpl1	7.03648	-0.132814	-1.51338	0.143115	0.677206	-0.635185	0.444167	0.1527	0.462601	0	Tbpl1	6.19e-05	2.01072	0.0454673	2.05e-05	0.944514	0.345855	-0.000465317	-1.12852	0.260223	0.000409332	0.453097	0.650886	0.0163267	0.814763	0.416166
73	ENSRNOG00000011161	Slc2a12	308028	chromosome	1	-1	24003625	24056373	protein_coding	Slc2a12	0.775761	0.365087	2.03668	0.0527465	0.507087	0.174865	0.4287	0.68335	0.871068	0	Slc2a12	-8.52e-05	-0.650549	0.515956	-1.77e-05	-0.192868	0.847225	0.00178933	1.05559	0.29221	-0.00117573	-0.312347	0.755047	-0.085348	-1.03873	0.300169
74	ENSRNOG00000011815	Sgk1	29517	chromosome	1	-1	24185435	24302298	protein_coding	Sgk1	5.31915	0.502968	2.0282	0.0536655	0.509526	1.15798	0.468701	0.0134882	0.146622	0	Sgk1	8.29e-05	1.06214	0.289236	1.42e-05	0.256758	0.797585	-0.0008113	-0.779169	0.436644	0.00520447	2.30441	0.0220495	-0.0216819	-0.456411	0.648584
75	ENSRNOG00000058047	AABR07000733.1	NA	chromosome	1	-1	24854907	24858316	protein_coding	NA	2.12658	-0.80337	-2.29179	0.0308982	0.405834	NA	NA	NA	NA	0	NA	4.05e-05	0.164761	0.86927	0.000155102	0.954785	0.340646	0.00319857	0.988667	0.323816	0.00572577	0.822914	0.411369	0.0822587	0.532111	0.595233
76	ENSRNOG00000054246	RGD1562660	NA	chromosome	1	-1	24981823	24982606	protein_coding	LOC679711	-0.230731	1.17401	4.21374	0.00030138	0.0358175	NA	NA	NA	NA	0	NA	NA	NA	NA	NA	NA	NA	NA	NA	NA	NA	NA	NA	NA	NA	NA
77	ENSRNOG00000012122	Clvs2	NA	chromosome	1	1	25173242	25296927	protein_coding	NA	3.88079	-0.0700646	-0.70583	0.487023	0.893686	NA	NA	NA	NA	0	NA	-4.68e-06	-0.152956	0.878561	1.56e-05	0.721143	0.471523	-0.000562905	-1.38719	0.166663	0.00082676	0.927684	0.354498	-0.033273	-1.73512	0.0842421
78	ENSRNOG00000012609	Trdn	59299	chromosome	1	-1	25403390	25839345	protein_coding	Trdn	1.5141	-0.38875	-1.93041	0.0653361	0.545315	0.28519	0.440081	0.516959	0.782162	0	Trdn	-4.14e-05	-0.429852	0.667687	-1.21e-05	-0.187675	0.85129	-0.00141409	-1.1295	0.259808	-0.00161841	-0.58577	0.558577	-0.0528417	-0.860187	0.390704
79	ENSRNOG00000029608	LOC102551716	102551716	chromosome	1	1	27476375	28159290	protein_coding	Nkain2	3.28903	-0.162177	-1.59181	0.124387	0.657758	NA	NA	NA	NA	0	Nkain2	2.37e-05	0.819454	0.413336	2.21e-05	1.07953	0.281435	-0.000601511	-1.56585	0.118693	-0.000638753	-0.755135	0.450904	-0.0194498	-1.09962	0.272804
80	ENSRNOG00000013323	Rnf217	NA	chromosome	1	1	28301922	28390837	protein_coding	Rnf217	0.451502	-0.0462479	-0.281922	0.780397	0.964542	-0.502105	0.435286	0.248702	0.579508	0	Rnf217	9.76e-06	0.224552	0.822518	2.35e-05	0.752988	0.452194	-0.000692231	-1.19487	0.233312	0.000288696	0.225165	0.822041	0.0107253	0.390112	0.696864
81	ENSRNOG00000021478	Tpd52l1	689256	chromosome	1	1	28454966	28576553	protein_coding	Tpd52l1	6.47478	0.0821099	0.428998	0.671714	0.939745	0.109452	0.425232	0.796875	0.920611	0	Tpd52l1	-3.43e-05	-0.446002	0.655995	6.9e-05	1.29874	0.195278	-0.000566083	-0.556211	0.578582	0.000449804	0.203691	0.838767	-0.025259	-0.51327	0.608323
82	ENSRNOG00000021442	Hddc2	361462	chromosome	1	-1	28579990	28600586	protein_coding	Hddc2	5.1175	0.0688179	0.593251	0.558509	0.911094	-0.115385	0.437944	0.792189	0.919708	0	Hddc2	-4.62e-06	-0.117687	0.906413	4.18e-06	0.154879	0.877047	-0.000220288	-0.424973	0.671235	-0.00154195	-1.37135	0.17154	0.0208421	0.795591	0.427202
83	ENSRNOG00000013364	Hey2	155430	chromosome	1	1	29191192	29201531	protein_coding	Hey2	3.45543	0.0349336	0.371063	0.713814	0.949869	-0.296	0.432049	0.493276	0.767052	0	Hey2	-8.78e-06	-0.234951	0.814446	2.28e-05	0.873412	0.38331	0.000332504	0.668816	0.504252	-6.94e-05	-0.0641939	0.948869	-0.0323552	-1.48631	0.138753
84	ENSRNOG00000014004	Ncoa7	498995	chromosome	1	1	29225707	29385199	protein_coding	Ncoa7	4.36592	-0.289275	-2.51498	0.0189333	0.335495	-0.510779	0.435741	0.241113	0.570063	0	Ncoa7	4.18e-05	1.38283	0.167996	3.03e-05	1.41634	0.15797	-0.000885628	-2.21286	0.0278436	0.00145819	1.6555	0.0991224	-0.0206008	-1.11052	0.268093
85	ENSRNOG00000014190	Hint3	246769	chromosome	1	1	29413365	29423347	protein_coding	Hint3	5.2044	0.118519	1.51867	0.141781	0.674464	0.2012	0.429884	0.639761	0.847942	0	Hint3	-1.29e-05	-0.42431	0.671718	-1.1e-05	-0.520329	0.603313	0.000122171	0.301836	0.763037	-0.00121933	-1.38882	0.166168	-0.0114888	-0.569242	0.569823
86	ENSRNOG00000014240	Trmt11	378794	chromosome	1	1	29432152	29487473	protein_coding	Trmt11	0.894694	0.13163	0.879917	0.387545	0.851305	1.05835	0.46992	0.0243101	0.194934	0	Trmt11	-4.12e-05	-0.78822	0.431342	1.05e-05	0.283473	0.777058	-0.000296219	-0.42675	0.669942	-0.000440848	-0.290365	0.771786	-6.43e-05	-0.00190227	0.998484
87	ENSRNOG00000042944	Cenpw	681382	chromosome	1	1	29915443	29920598	protein_coding	Cenpw	-0.199164	0.0614067	0.239002	0.813113	0.971079	NA	NA	NA	NA	0	NA	NA	NA	NA	NA	NA	NA	NA	NA	NA	NA	NA	NA	NA	NA	NA
88	ENSRNOG00000011568	Rspo3	498997	chromosome	1	1	30681681	30766860	protein_coding	Rspo3	3.82809	0.24393	1.31455	0.200966	0.739247	-0.00630137	0.425232	0.988177	0.995502	0	Rspo3	2.56e-05	0.51896	0.604264	3.9e-07	0.0110996	0.991153	-0.000413754	-0.629579	0.529565	-0.000563549	-0.389292	0.697403	-0.00209171	-0.0652413	0.948046
89	ENSRNOG00000011588	Rnf146	308051	chromosome	1	1	30863217	30873808	protein_coding	Rnf146	6.94503	-0.095941	-1.40595	0.172429	0.711039	-0.133014	0.425232	0.75443	0.902903	0	Rnf146	3.04e-05	1.25228	0.211679	1.23e-05	0.717086	0.474017	-0.000180972	-0.559239	0.576517	0.000150697	0.212324	0.832033	0.00585846	0.406564	0.684758
90	ENSRNOG00000011622	Echdc1	361465	chromosome	1	-1	30874418	30917882	protein_coding	Echdc1	6.60046	0.0719164	1.01062	0.322181	0.817278	0.446	0.451664	0.323417	0.646364	0	Echdc1	-7.04e-05	-2.36132	0.0190054	-5.83e-06	-0.273828	0.784452	0.000457584	1.14279	0.254257	-0.00047473	-0.540479	0.589365	-0.0238018	-1.25823	0.209758
91	ENSRNOG00000042309	Soga3	292199	chromosome	1	-1	31040142	31055453	protein_coding	Kiaa0408L	5.71215	0.296985	2.08999	0.0472816	0.49091	NA	NA	NA	NA	0	Kiaa0408L	4.16e-06	0.142254	0.886998	-2.76e-05	-1.33602	0.182805	0.000105917	0.271934	0.785905	0.000226682	0.265325	0.790985	0.00428827	0.238454	0.81177
92	ENSRNOG00000012324	NEWGENE_1307525	108349256	chromosome	1	-1	31066798	31122093	protein_coding	Soga3	3.56826	0.0325122	0.19071	0.850341	0.978148	NA	NA	NA	NA	0	Soga3	3.55e-05	0.766897	0.443892	-6.74e-06	-0.204029	0.838503	-0.000754959	-1.22288	0.222569	0.000390299	0.287737	0.773795	-0.0196155	-0.73137	0.465399
93	ENSRNOG00000023407	Mrpl36	364656	chromosome	1	-1	31261370	31262466	protein_coding	Mrpl36	0.560938	0.0226847	0.156222	0.877152	0.984357	0.416	0.432049	0.335621	0.655638	0	Mrpl36	1.05e-05	0.149709	0.881119	8.95e-06	0.181243	0.856329	0.000184664	0.197004	0.84399	-0.000226816	-0.112007	0.910911	0.00453666	0.10048	0.920063
94	ENSRNOG00000039783	Rpl26-ps2	NA	chromosome	1	-1	31527646	31528083	protein_coding	Rpl26-ps2	3.16298	0.0857546	0.561656	0.579507	0.91741	NA	NA	NA	NA	0	Rpl26-ps2	-1.43e-05	-0.226234	0.821211	3.05e-06	0.0723888	0.942353	7.16e-05	0.0864192	0.931205	-0.00247028	-1.36407	0.173816	0.0767282	1.88921	0.0602937
95	ENSRNOG00000012775	Ccdc127	308060	chromosome	1	-1	31539215	31545559	protein_coding	Ccdc127	4.8828	-0.0478562	-0.666567	0.511344	0.899392	-0.923663	0.474915	0.0517869	0.277962	0	Ccdc127	1.47e-07	0.00603366	0.995191	-1.08e-05	-0.628765	0.5301	-0.000203023	-0.627207	0.531117	-0.000920596	-1.30564	0.192919	-0.0306253	-2.01326	0.0454124
96	ENSRNOG00000013331	Sdha	157074	chromosome	1	1	31545631	31570601	protein_coding	Sdha	7.68227	0.0593896	0.744208	0.463905	0.884629	0.2796	0.429884	0.515428	0.781097	0	Sdha	-1.46e-06	-0.096847	0.922928	2.17e-06	0.202402	0.839774	-6.01e-05	-0.298661	0.765455	0.000101014	0.228745	0.819261	-0.0028766	-0.311965	0.755389
97	ENSRNOG00000014485	Pdcd6	308061	chromosome	1	1	31576183	31591849	protein_coding	Pdcd6	7.3121	0.134471	1.25526	0.221353	0.751614	0.590513	0.437944	0.177538	0.494555	0	Pdcd6	-1.28e-05	-0.368462	0.712851	-1.09e-05	-0.44753	0.654896	0.000259796	0.561966	0.57466	-0.00122296	-1.21436	0.225795	-0.00678919	-0.294855	0.768407
98	ENSRNOG00000039776	Exoc3	252881	chromosome	1	1	31700953	31731815	protein_coding	Exoc3	5.50646	-0.0296666	-0.306642	0.761735	0.960102	-0.257143	0.449868	0.567595	0.813757	0	Exoc3	1.97e-05	0.866911	0.386852	7e-06	0.435648	0.663483	-0.000103809	-0.343136	0.731795	-0.000177575	-0.267765	0.789109	0.0213866	1.55045	0.122596
99	ENSRNOG00000028261	Tppp	361466	chromosome	1	-1	31870899	31890778	protein_coding	Tppp	4.31285	-0.173412	-1.04932	0.30438	0.812269	0.344342	0.4321	0.425507	0.72512	0	Tppp	2.45e-05	0.570926	0.568581	1.57e-05	0.51399	0.607731	-0.000675927	-1.18194	0.238392	0.00133179	1.06238	0.289126	-0.0122348	-0.493679	0.622068
100	ENSRNOG00000015676	Brd9	308067	chromosome	1	-1	31939585	31967915	protein_coding	Brd9	5.52584	0.105583	1.52412	0.14042	0.674322	-0.487895	0.435286	0.262347	0.591636	0	Brd9	3.4e-05	1.54407	0.123881	1.98e-05	1.27372	0.203991	-2.84e-05	-0.0965607	0.923155	0.000621909	0.967253	0.334386	0.0229545	1.65365	0.0997492
101	ENSRNOG00000015810	Trip13	292206	chromosome	1	1	31967978	32012919	protein_coding	Trip13	1.12597	0.0442414	0.272934	0.787216	0.966907	-0.0465789	0.433468	0.914427	0.967076	0	Trip13	1.05e-05	0.145814	0.88419	2.83e-06	0.0563835	0.955083	0.000478196	0.499945	0.617569	0.00073317	0.354185	0.72351	0.0561836	1.21199	0.226929
102	ENSRNOG00000016103	Nkd2	308068	chromosome	1	1	32058044	32084877	protein_coding	Nkd2	2.91409	0.787047	5.18055	2.55754e-05	0.00678043	2.30772	0.549205	2.64642e-05	0.00440597	1	Nkd2	-0.000167024	-1.42098	0.156612	-3.57e-05	-0.42783	0.669158	0.00108954	0.698438	0.485576	0.00509909	1.52085	0.129606	-0.0923807	-1.26255	0.208205
103	ENSRNOG00000016372	Slc12a7	308069	chromosome	1	-1	32086755	32141036	protein_coding	Slc12a7	0.512194	0.20409	0.970806	0.341234	0.826038	-0.0972973	0.4287	0.820456	0.928587	0	Slc12a7	-4.48e-05	-0.571517	0.568181	-7.54e-05	-1.34902	0.178599	0.00131185	1.27425	0.203799	-0.000324555	-0.141911	0.887269	-0.0357368	-0.76129	0.44737
104	ENSRNOG00000016923	Clptm1l	316916	chromosome	1	-1	32281207	32297190	protein_coding	Clptm1l	5.37663	0.136391	1.27255	0.215248	0.745986	-0.0346296	0.504333	0.945257	0.978425	0	Clptm1l	1.06e-05	0.48037	0.631399	2.28e-06	0.14554	0.884406	-3.1e-05	-0.105401	0.916145	0.000625373	0.971562	0.332241	-0.00493753	-0.368922	0.712572
105	ENSRNOG00000017930	Lpcat1	361467	chromosome	1	-1	32379432	32429917	protein_coding	Lpcat1	4.49273	0.185077	1.62217	0.117704	0.648948	0.510263	0.433468	0.23913	0.567934	0	Lpcat1	2.53e-05	0.952624	0.341733	6.25e-06	0.331389	0.740639	5.8e-06	0.0163635	0.986958	0.000927536	1.19806	0.232069	0.0071384	0.425015	0.671277
106	ENSRNOG00000023053	Ice1	306665	chromosome	1	1	35280701	35319182	protein_coding	Ice1	3.31792	-0.00819162	-0.0706538	0.944253	0.993016	NA	NA	NA	NA	0	Ice1	-8.42e-08	-0.00226411	0.998195	6.32e-06	0.238005	0.81208	-0.000547366	-1.10583	0.269903	0.000378652	0.347362	0.728622	-0.0132213	-0.606558	0.544824
107	ENSRNOG00000017150	Med10	290939	chromosome	1	-1	36107232	36112993	protein_coding	Med10	6.55141	-0.0148969	-0.156367	0.877039	0.984357	0.358	0.429884	0.404967	0.709508	0	Med10	-3.88e-05	-1.35739	0.175925	-2.01e-05	-1.00426	0.316264	0.000127739	0.334774	0.738086	-0.00135144	-1.6291	0.104596	0.00510776	0.271065	0.786618
108	ENSRNOG00000034075	Ube2ql1	679949	chromosome	1	1	36185916	36226276	protein_coding	Ube2ql1	5.75344	0.134706	1.03606	0.3104	0.815578	0.624416	0.438415	0.154372	0.463708	0	Ube2ql1	-1.06e-05	-0.359298	0.719686	-1.33e-05	-0.635657	0.525605	-0.00018942	-0.481054	0.630914	0.000286353	0.331625	0.74046	-0.00418205	-0.221179	0.825176
109	ENSRNOG00000017254	Nsun2	361191	chromosome	1	-1	36295650	36319966	protein_coding	Nsun2	6.40434	0.0391351	0.533547	0.598514	0.921317	0.00726027	0.425232	0.986378	0.99502	0	Nsun2	1.94e-05	0.851227	0.395487	6.53e-06	0.406646	0.68463	-2.48e-05	-0.0816753	0.934973	-0.000448382	-0.673984	0.500967	-0.00576466	-0.473625	0.636278
110	ENSRNOG00000017601	Srd5a1	24950	chromosome	1	1	36320461	36354756	protein_coding	Srd5a1	2.1035	0.0783542	0.443582	0.661279	0.936545	0.554304	0.438351	0.206044	0.52897	0	Srd5a1	-5.19e-05	-1.08852	0.27745	-1.49e-05	-0.436342	0.66298	0.000796625	1.25957	0.209041	0.00119568	0.856592	0.39252	-0.0194143	-0.689158	0.491513
111	ENSRNOG00000017613	Papd7	306672	chromosome	1	1	36400443	36433238	protein_coding	Tent4a	4.40901	0.0560764	0.420869	0.677559	0.941631	NA	NA	NA	NA	0	Tent4a	1.9e-05	0.664321	0.507119	-1.61e-05	-0.796725	0.426397	-8.76e-05	-0.230135	0.818182	0.000744118	0.891378	0.373614	-0.00040266	-0.0228311	0.981807
112	ENSRNOG00000058077	AABR07001068.1	NA	chromosome	1	1	37059412	37162589	lincRNA	NA	1.54617	0.0178006	0.0903459	0.928755	0.990749	NA	NA	NA	NA	0	NA	2.93e-05	0.481916	0.630302	3.9e-06	0.0894449	0.928803	-0.00107668	-1.32983	0.18483	-0.00209467	-1.17703	0.240344	-0.032218	-0.835084	0.404656
113	ENSRNOG00000032150	Adcy2	NA	chromosome	1	1	37507276	37698390	protein_coding	Adcy2	6.11599	0.059107	0.591445	0.559698	0.911841	-0.112632	0.434529	0.795478	0.920471	0	Adcy2	-9.37e-07	-0.0291028	0.976807	-1.98e-06	-0.0868814	0.930838	-0.000429601	-1.00351	0.31662	-0.000493871	-0.52522	0.599913	-0.000492232	-0.0236345	0.981167
114	ENSRNOG00000047406	RGD1308544	361192	chromosome	1	-1	37702041	37726151	protein_coding	RGD1308544	5.82042	0.127079	0.974664	0.339354	0.825487	NA	NA	NA	NA	0	RGD1308544	-4.57e-05	-0.742898	0.458266	-1.05e-05	-0.246299	0.805661	0.000620578	0.75472	0.451153	-0.00166388	-0.938109	0.349126	0.00846395	0.219125	0.826774
115	ENSRNOG00000027422	Fastkd3	290946	chromosome	1	-1	37734403	37742932	protein_coding	Fastkd3	3.7255	-0.074264	-1.08576	0.288264	0.802372	-0.0823288	0.425232	0.846482	0.939151	0	Fastkd3	-8.84e-06	-0.337741	0.735852	-3.85e-06	-0.207977	0.835423	9.06e-05	0.259293	0.79563	8.44e-05	0.110925	0.911768	-0.0129473	-0.770192	0.442084
116	ENSRNOG00000017826	Mtrr	290947	chromosome	1	1	37743147	37774015	protein_coding	Mtrr	4.97646	-0.0664824	-0.786843	0.439	0.87081	-1.986	0.525357	0.000156648	0.0119223	1	Mtrr	3.02e-05	1.05795	0.291135	-9.83e-06	-0.487504	0.626345	0.00014426	0.377567	0.706084	4.54e-05	0.0546024	0.9565	-0.0252056	-1.41434	0.158799
117	ENSRNOG00000042308	LOC680200	680200	chromosome	1	-1	37802592	37818879	protein_coding	LOC680200	1.05954	-0.0716788	-0.608023	0.548828	0.908737	NA	NA	NA	NA	0	LOC680200	1.09e-05	0.163971	0.869891	-3.68e-05	-0.794384	0.427756	0.000359051	0.407768	0.683805	-0.00247656	-1.29378	0.196979	-0.00339002	-0.0836007	0.933457
118	ENSRNOG00000051377	Zfp874b	NA	chromosome	1	-1	37853553	37863756	protein_coding	NA	7.66231	-0.0845267	-0.659959	0.515503	0.900333	NA	NA	NA	NA	0	NA	1.84e-05	0.533846	0.593939	6.51e-06	0.268703	0.788389	5.62e-05	0.122306	0.902758	-0.000752323	-0.751311	0.453197	0.0171045	0.769899	0.442258
119	ENSRNOG00000017963	RGD1566325	498682	chromosome	1	-1	37878516	37886675	protein_coding	NA	3.72859	-0.109319	-1.38574	0.178446	0.716213	NA	NA	NA	NA	0	NA	5.32e-05	1.51636	0.130736	2.08e-05	0.83981	0.401849	-0.000399616	-0.845713	0.39855	-0.000535997	-0.523467	0.601129	-0.0297566	-1.40285	0.162193
120	ENSRNOG00000049259	LOC102549842	102549842	chromosome	1	-1	37896780	37957412	protein_coding	LOC102549842	4.29678	-0.11603	-1.20539	0.239689	0.764898	NA	NA	NA	NA	0	LOC102549842	0.000105308	2.34804	0.0196806	6.22e-05	1.97799	0.0490723	-0.00120548	-2.00057	0.0465587	-0.000182208	-0.138901	0.889645	-0.0214859	-0.911664	0.363031
121	ENSRNOG00000016462	LOC102547287	102547287	chromosome	1	-1	37928102	37932084	protein_coding	LOC102547287	3.39647	-0.0422059	-0.444035	0.660957	0.936507	NA	NA	NA	NA	0	LOC102547287	2.61e-05	0.723172	0.470274	2.4e-05	0.946492	0.344848	-0.000103002	-0.213808	0.830878	-0.000181317	-0.173267	0.862587	-0.0250822	-1.24715	0.213785
122	ENSRNOG00000056694	AABR07001100.1	NA	chromosome	1	-1	37988255	37990007	protein_coding	NA	2.74844	-0.146205	-1.33998	0.192679	0.730147	NA	NA	NA	NA	0	NA	1.39e-05	0.258409	0.796312	-4.45e-05	-1.20398	0.229783	0.000576176	0.810749	0.418308	-0.00177084	-1.14796	0.252122	-0.000426116	-0.0123919	0.990125
123	ENSRNOG00000047145	LOC102551340	102551340	chromosome	1	-1	38527519	38538987	protein_coding	LOC102551340	3.29423	-0.127381	-1.56241	0.131156	0.665726	NA	NA	NA	NA	0	LOC102551340	1e-05	0.27201	0.785847	3.11e-05	1.20433	0.229649	-0.000221431	-0.449539	0.653446	0.000210274	0.197649	0.843486	-0.0113228	-0.510922	0.609963
124	ENSRNOG00000046353	LOC501406	NA	chromosome	1	-1	38582629	38586563	protein_coding	LOC501406	4.47022	-0.2026	-1.52922	0.139156	0.674322	NA	NA	NA	NA	0	LOC501406	-5.67e-06	-0.139884	0.888868	2.21e-05	0.801775	0.423475	-0.000442955	-0.825527	0.409888	-0.00134271	-1.15671	0.248536	0.0187389	0.706181	0.480888
125	ENSRNOG00000016368	Ppp1r14c	171010	chromosome	1	1	39811314	39923057	protein_coding	Ppp1r14c	4.9788	-0.0962509	-1.19602	0.243259	0.767935	-0.00474359	0.439259	0.991384	0.996564	0	Ppp1r14c	-2.23e-05	-0.704249	0.481957	-2.32e-05	-1.0406	0.299106	1.38e-06	0.00327834	0.997387	-0.00167213	-1.82536	0.0691831	-0.00359063	-0.186302	0.852395
126	ENSRNOG00000016011	Plekhg1	679812	chromosome	1	1	40389638	40520447	protein_coding	Plekhg1	2.3232	-0.0103109	-0.0620763	0.951011	0.993789	0.555195	0.438415	0.205381	0.528084	0	Plekhg1	-7.4e-05	-1.24875	0.212967	8.69e-06	0.204825	0.837882	-0.000427874	-0.541849	0.588423	0.00162895	0.935431	0.350501	-0.0271899	-0.742622	0.458572
127	ENSRNOG00000019582	Mthfd1l	361472	chromosome	1	1	40529045	40719391	protein_coding	Mthfd1l	3.77817	0.171061	1.46202	0.156581	0.696955	1.25689	0.468568	0.00730945	0.104011	0	Mthfd1l	-1.48e-05	-0.473418	0.636343	-6.35e-06	-0.285593	0.775436	-0.000136816	-0.327607	0.743493	-0.000772086	-0.841656	0.400814	0.00763759	0.394116	0.69391
128	ENSRNOG00000019549	Akap12	83425	chromosome	1	1	40816107	40906581	protein_coding	Akap12	2.4778	0.103601	0.688666	0.497572	0.895398	-0.493684	0.435286	0.256727	0.58782	0	Akap12	-3.96e-05	-0.519754	0.603712	4.31e-05	0.795004	0.427396	-0.000113336	-0.111502	0.911311	0.0028447	1.27469	0.203644	0.0144791	0.307437	0.758827
129	ENSRNOG00000019544	Zbtb2	308126	chromosome	1	-1	40914171	40921508	protein_coding	Zbtb2	2.7812	-0.0798512	-0.713686	0.482237	0.891792	-0.0160274	0.425232	0.969934	0.988523	0	Zbtb2	-5.26e-06	-0.149302	0.88144	7.88e-06	0.31442	0.753475	-0.000656969	-1.40644	0.16088	0.000673866	0.656332	0.512236	0.00594087	0.261414	0.794039
130	ENSRNOG00000019501	Rmnd1	292268	chromosome	1	-1	40948847	40972826	protein_coding	Rmnd1	5.66219	0.0677763	0.873203	0.391121	0.854034	-0.0172973	0.4287	0.967815	0.987503	0	Rmnd1	3.18e-05	0.894219	0.372096	-8.38e-06	-0.334246	0.738485	0.000159871	0.33703	0.736387	-0.000434287	-0.419822	0.674989	-0.00301607	-0.146974	0.883299
131	ENSRNOG00000019489	Armt1	292267	chromosome	1	1	40982862	41006371	protein_coding	Armt1	5.12378	0.0344804	0.539704	0.594325	0.92034	NA	NA	NA	NA	0	Armt1	1.19e-05	0.383135	0.701957	2.64e-05	1.21134	0.226954	-9.15e-05	-0.221735	0.824708	0.000604353	0.670706	0.503049	-0.0118243	-0.710476	0.478228
132	ENSRNOG00000018960	Syne1	NA	chromosome	1	-1	41608418	42077535	processed_transcript	Syne1	6.28081	0.00637476	0.0593028	0.953197	0.994049	0.748	0.451664	0.0977016	0.375554	0	Syne1	-1.79e-05	-0.50235	0.615879	3.02e-06	0.119682	0.904835	-0.000679549	-1.43725	0.151943	-0.000179622	-0.17248	0.863205	-0.000337128	-0.0156028	0.987567
133	ENSRNOG00000018808	Vip	117064	chromosome	1	1	42169501	42177582	protein_coding	Vip	6.47386	-0.0939332	-0.611845	0.546337	0.908641	-1.47085	0.483009	0.00232539	0.0561085	1	Vip	9.9e-05	1.52288	0.129098	5.94e-05	1.32366	0.186872	-0.001204	-1.38542	0.167204	-1.51e-05	-0.00802095	0.993607	-0.00930821	-0.231333	0.81729
134	ENSRNOG00000024077	Fbxo5	292263	chromosome	1	-1	42461291	42467586	protein_coding	Fbxo5	0.279441	0.123976	0.719149	0.478926	0.890902	-0.236351	0.427595	0.580438	0.820598	0	Fbxo5	-5.82e-05	-0.690913	0.490284	2.05e-05	0.348014	0.728134	0.000774328	0.689508	0.491166	0.000872328	0.358924	0.719966	-0.00571205	-0.103759	0.917464
135	ENSRNOG00000018773	Mtrf1l	361473	chromosome	1	-1	42475792	42486035	protein_coding	Mtrf1l	4.98232	-0.111293	-1.30792	0.203169	0.741602	0.273889	0.462481	0.553706	0.80516	0	Mtrf1l	-1.07e-05	-0.347881	0.728233	-1.28e-05	-0.59874	0.54991	0.000369024	0.902372	0.367759	-0.00103261	-1.16435	0.245432	-0.0136298	-0.678379	0.498307
136	ENSRNOG00000018690	Rgs17	308118	chromosome	1	-1	42492761	42587721	protein_coding	Rgs17	5.06514	0.12094	1.32861	0.196351	0.73577	0.521375	0.440312	0.236372	0.564567	0	Rgs17	-5.45e-05	-1.39444	0.164466	-1.13e-05	-0.408715	0.683113	0.000140927	0.268798	0.788315	-0.00095569	-0.836485	0.40371	-0.0692531	-2.88481	0.00434092
137	ENSRNOG00000059866	Rn60_1_0436.1	NA	chromosome	1	-1	43563457	43563998	antisense	NA	2.4019	0.146141	0.646168	0.524242	0.900771	NA	NA	NA	NA	0	NA	-5.52e-05	-0.759675	0.44819	2.25e-05	0.438739	0.661245	-7.29e-06	-0.00752187	0.994005	0.000838447	0.395045	0.693158	-0.00416553	-0.0960903	0.923544
138	ENSRNOG00000018163	Ipcef1	361474	chromosome	1	-1	43567842	43638161	protein_coding	Ipcef1	1.33875	-0.23324	-1.02006	0.317774	0.81613	0.0015	0.444972	0.99731	0.998735	0	Ipcef1	3.97e-05	0.577525	0.564123	5.14e-05	1.04747	0.295935	-0.00121791	-1.3214	0.187618	0.00152922	0.761921	0.446851	-0.0673579	-1.65689	0.0990921
139	ENSRNOG00000018052	Cnksr3	308113	chromosome	1	-1	43789791	43884267	protein_coding	Cnksr3	3.1137	0.252569	1.86474	0.0743706	0.573964	-1.03	0.458258	0.0245989	0.196007	0	Cnksr3	2.36e-05	0.44336	0.657903	2.94e-06	0.0781959	0.937737	0.000641037	0.903464	0.36718	0.00158072	1.02271	0.30747	0.00720127	0.213605	0.83107
140	ENSRNOG00000004144	AABR07001435.1	NA	chromosome	1	-1	43933275	43934512	pseudogene	NA	1.48482	-0.292372	-2.31877	0.0291518	0.39478	NA	NA	NA	NA	0	NA	1.24e-05	0.27013	0.787291	4.58e-05	1.43254	0.153289	-0.00108316	-1.78277	0.0758809	0.003138	2.39721	0.0172818	0.00455152	0.158416	0.874287
141	ENSRNOG00000016919	Scaf8	245926	chromosome	1	1	44019059	44120615	protein_coding	Scaf8	4.05106	0.0197044	0.182706	0.856549	0.98033	0.130526	0.433468	0.763322	0.906607	0	Scaf8	-1.28e-05	-0.540331	0.589467	-2.34e-05	-1.38849	0.166273	0.000366716	1.16109	0.246753	0.000316846	0.455956	0.648831	-0.0148171	-1.06721	0.28715
142	ENSRNOG00000016728	Tiam2	100362710	chromosome	1	1	44311513	44433193	protein_coding	Tiam2	5.67759	-0.231803	-1.40663	0.172231	0.711039	NA	NA	NA	NA	0	Tiam2	9.74e-06	0.200535	0.841231	1.88e-05	0.550649	0.582386	-0.000827263	-1.28473	0.20012	-0.000893933	-0.632357	0.527752	0.0107039	0.374145	0.708689
143	ENSRNOG00000056223	Tfb1m	308140	chromosome	1	-1	44433116	44474674	protein_coding	Tfb1m	4.32233	-0.228616	-2.99611	0.00622173	0.210487	-0.217838	0.4287	0.611358	0.835318	0	Tfb1m	-1.51e-05	-0.622248	0.534366	1.76e-05	1.02557	0.306125	-0.000336861	-1.03997	0.299395	0.000234787	0.331484	0.740567	-0.0314829	-2.01307	0.0454324
144	ENSRNOG00000017030	Arid1b	NA	chromosome	1	1	45923222	46234874	protein_coding	Arid1b	4.51255	0.0785333	0.467168	0.644552	0.931488	0.608442	0.438415	0.165192	0.478652	0	Arid1b	3.86e-05	0.954249	0.340913	-1.85e-05	-0.643933	0.520233	-0.000559782	-1.0399	0.299426	0.000224987	0.189993	0.849474	0.0442902	1.9351	0.0543722
145	ENSRNOG00000016973	Tmem242	292228	chromosome	1	-1	46302970	46329682	protein_coding	Tmem242	5.76403	-0.374258	-3.25849	0.00330421	0.145533	NA	NA	NA	NA	0	Tmem242	3.48e-05	0.825466	0.409922	3.92e-05	1.33268	0.1839	-0.000780063	-1.39728	0.163612	0.000334746	0.273878	0.784412	0.0432458	1.66648	0.0971649
146	ENSRNOG00000029049	Zdhhc14	499014	chromosome	1	1	46378807	46649292	protein_coding	Zdhhc14	5.07013	0.183441	1.59495	0.123681	0.657313	0.8575	0.446654	0.0548794	0.2853	0	Zdhhc14	1.31e-05	0.483935	0.628871	-2.99e-05	-1.56511	0.118872	6.75e-05	0.187046	0.851782	-0.000491308	-0.621463	0.534882	0.00180396	0.108283	0.913879
147	ENSRNOG00000046874	Snx9	683687	chromosome	1	1	46779860	46825830	protein_coding	Snx9	3.13842	-0.172318	-1.85406	0.0759391	0.578077	-0.572987	0.437822	0.190629	0.510934	0	Snx9	-7.38e-06	-0.22779	0.820002	1.12e-05	0.489184	0.625158	0.000418499	0.969611	0.333211	0.000326706	0.347698	0.72837	0.00462831	0.224057	0.822939
148	ENSRNOG00000017114	Synj2	84018	chromosome	1	1	46835971	46932529	protein_coding	Synj2	3.57304	-0.132527	-0.86043	0.397983	0.854743	-0.748101	0.440081	0.0891462	0.360962	0	Synj2	-1.22e-05	-0.200452	0.841296	2.49e-05	0.574065	0.566461	-0.000750203	-0.922586	0.357144	0.00149445	0.838064	0.402824	0.0042175	0.11242	0.910602
149	ENSRNOG00000017889	Serac1	NA	chromosome	1	-1	46942192	46978261	protein_coding	Serac1	3.59159	-0.080458	-0.644301	0.525431	0.900771	-0.220513	0.437944	0.6146	0.837942	0	Serac1	2.11e-05	0.625206	0.532426	6.27e-06	0.262682	0.793021	-5.8e-05	-0.128678	0.89772	0.000681417	0.694888	0.487794	0.0235987	1.14636	0.252999
150	ENSRNOG00000018007	Gtf2h5	502227	chromosome	1	1	46978458	46985032	protein_coding	Gtf2h5	7.50517	-0.0410089	-0.371617	0.713407	0.949665	0.339605	0.4321	0.431902	0.729527	0	Gtf2h5	-2.92e-05	-0.928557	0.354046	1.07e-05	0.48053	0.631288	2.53e-05	0.060309	0.951959	-0.000863007	-0.942311	0.346976	0.00819595	0.391506	0.695836
151	ENSRNOG00000018012	Tulp4	499016	chromosome	1	1	47032113	47127035	protein_coding	Tulp4	2.43131	-0.102867	-0.461699	0.648414	0.932023	-0.467143	0.434248	0.282039	0.611612	0	Tulp4	4.96e-05	0.652785	0.514516	-2.93e-05	-0.540495	0.589356	-0.00117181	-1.15835	0.247865	8.49e-05	0.0380877	0.969649	0.0220763	0.490932	0.624007
152	ENSRNOG00000018158	Tmem181	502228	chromosome	1	1	47162394	47202549	protein_coding	Tmem181	3.96777	-0.000982034	-0.00959044	0.992427	0.998246	0.1056	0.431123	0.806501	0.922983	0	Tmem181	2.03e-05	0.779995	0.436158	-5.72e-07	-0.0309343	0.975348	-0.000277672	-0.801659	0.423539	0.00119916	1.58509	0.114256	0.0069075	0.425115	0.671205
153	ENSRNOG00000018207	Dynlt1	83462	chromosome	1	-1	47206895	47213749	protein_coding	Dynlt1	5.19185	0.125137	0.979875	0.336828	0.82469	0.415977	0.455111	0.360711	0.676568	0	Dynlt1	-6.48e-05	-1.6427	0.101748	-6.71e-06	-0.244683	0.806911	0.000738019	1.41245	0.159104	-0.00129119	-1.13847	0.256055	0.0125054	0.486709	0.626991
154	ENSRNOG00000018321	Sytl3	499017	chromosome	1	1	47231093	47287371	protein_coding	Sytl3	-0.834498	0.469527	0.787182	0.438805	0.87081	-0.441053	0.435286	0.310941	0.635484	0	Sytl3	-6.66e-06	-0.0254252	0.979737	2.71e-05	0.151661	0.879581	0.00341195	1.00424	0.316271	0.00326119	0.445137	0.65662	-0.0544151	-0.313811	0.753988
155	ENSRNOG00000018524	Ezr	54319	chromosome	1	-1	47287874	47331412	protein_coding	Ezr	5.55214	0.0320499	0.38452	0.703946	0.947172	-1.08779	0.463179	0.0188476	0.173405	0	Ezr	5.23e-06	0.104339	0.916987	-4.99e-06	-0.1405	0.888383	0.000169159	0.253385	0.800186	0.000663291	0.453239	0.650784	-0.00166548	-0.0528357	0.957915
156	ENSRNOG00000018762	Rsph3	361476	chromosome	1	-1	47426258	47477524	protein_coding	Rsph3	2.25984	-0.0610535	-0.614356	0.544704	0.907357	-0.89561	0.44939	0.0462673	0.265275	0	Rsph3	3.82e-05	0.861763	0.389673	7.88e-06	0.252026	0.801236	0.00100281	1.71663	0.0873292	0.000393578	0.307036	0.75908	0.0504357	1.75962	0.079984
157	ENSRNOG00000018935	RGD1560015	NA	chromosome	1	-1	47587021	47588122	pseudogene	RGD1560015	4.81186	-0.0511126	-0.426801	0.673292	0.940324	NA	NA	NA	NA	0	RGD1560015	2.64e-05	0.798629	0.425291	5.15e-06	0.219904	0.826133	0.000223328	0.506039	0.613291	0.000553868	0.574098	0.566436	0.0144721	0.68678	0.493008
158	ENSRNOG00000019048	Sod2	24787	chromosome	1	-1	47914759	47921587	protein_coding	Sod2	8.1154	0.0148212	0.217433	0.82969	0.973165	-0.131351	0.4287	0.759304	0.905256	0	Sod2	-3.62e-08	-0.00209136	0.998333	-1.5e-05	-1.23102	0.21952	0.000153433	0.666089	0.505991	-0.00129726	-2.60088	0.00987251	-0.0066842	-0.583957	0.5599
159	ENSRNOG00000019091	Wtap	499020	chromosome	1	1	47942500	47967631	protein_coding	Wtap	7.72901	-0.062648	-0.787648	0.438537	0.87081	-0.0990667	0.431123	0.818257	0.928073	0	Wtap	-1.99e-05	-0.755772	0.450523	-5.94e-06	-0.319368	0.749725	0.000117285	0.33409	0.738602	-0.000744969	-0.969793	0.333121	-0.00365898	-0.208182	0.835296
160	ENSRNOG00000019189	Acat2	308100	chromosome	1	1	47972399	47992653	protein_coding	Acat2	5.09886	0.067501	0.456738	0.651926	0.932456	1.20121	0.468573	0.0103608	0.126254	0	Acat2	5.43e-05	1.45004	0.148346	-1.24e-05	-0.469191	0.639359	-4.91e-05	-0.0979605	0.922045	-0.000388331	-0.35528	0.72269	0.00493505	0.220309	0.825853
161	ENSRNOG00000013975	Acat2l1	365096	chromosome	1	1	47996521	48026268	protein_coding	Acat2l1	2.91218	0.0587156	0.51313	0.612506	0.92598	NA	NA	NA	NA	0	Acat2l1	0.000123319	2.38204	0.0179928	7.38e-06	0.201162	0.840742	-0.000565661	-0.809519	0.419014	0.0017402	1.15396	0.249656	0.0304869	0.980497	0.328012
162	ENSRNOG00000014160	Tcp1	24818	chromosome	1	-1	48025663	48033396	protein_coding	Tcp1	6.84735	-0.162266	-1.34563	0.190876	0.72867	-0.69625	0.442154	0.115331	0.405394	0	Tcp1	3.17e-05	1.07926	0.281548	1.92e-05	0.926775	0.354973	-0.000290466	-0.742912	0.458257	-0.000214202	-0.249523	0.803169	-0.00626551	-0.404804	0.686049
163	ENSRNOG00000014582	Mrpl18	292244	chromosome	1	1	48033768	48038726	protein_coding	Mrpl18	7.08444	0.000770248	0.00561699	0.995564	0.998594	0.0643836	0.425232	0.879654	0.953176	0	Mrpl18	-2.34e-05	-0.659373	0.510285	-9.28e-06	-0.374846	0.708106	0.00023038	0.488142	0.625893	-0.00127167	-1.24147	0.215638	0.0258324	1.09738	0.273778
164	ENSRNOG00000014971	Mas1	25153	chromosome	1	1	48077033	48108216	protein_coding	Mas1	3.89868	-0.0497413	-0.379969	0.707278	0.94804	0.147368	0.434529	0.734501	0.895652	0	Mas1	9.04e-05	2.09779	0.036964	2.11e-06	0.0683821	0.945538	-0.000590446	-1.0209	0.308324	1.01e-05	0.00792149	0.993686	0.021517	0.788658	0.431235
165	ENSRNOG00000014997	Igf2r	25151	chromosome	1	1	48176106	48264477	protein_coding	Igf2r	4.48488	0.247861	1.35126	0.189092	0.727256	0.350921	0.4321	0.416718	0.719692	0	Igf2r	1.78e-06	0.0441833	0.964795	-1.57e-05	-0.549568	0.583126	-0.000277694	-0.51881	0.604369	0.00021412	0.181941	0.855782	0.0195333	0.831353	0.406754
166	ENSRNOG00000022946	Slc22a3	29504	chromosome	1	1	48433079	48521256	protein_coding	Slc22a3	-0.732469	0.105075	0.233939	0.816997	0.971342	0.844831	0.45838	0.0653173	0.312823	0	NA	NA	NA	NA	NA	NA	NA	NA	NA	NA	NA	NA	NA	NA	NA	NA
167	ENSRNOG00000017412	AABR07001512.1	NA	chromosome	1	-1	48565160	48565711	protein_coding	NA	0.499028	2.40736	9.72054	7.72265e-10	3.54881e-06	NA	NA	NA	NA	1	NA	-0.000368378	-1.50256	0.134259	-0.000153067	-0.891485	0.37356	0.00547304	1.71318	0.0879637	-0.0119126	-1.67243	0.0957354	-0.117736	-0.747497	0.455631
168	ENSRNOG00000017419	Map3k4	308106	chromosome	1	1	48625743	48711642	protein_coding	Map3k4	3.84332	0.0203415	0.170827	0.865778	0.98252	-0.108082	0.425232	0.799362	0.921314	0	Map3k4	3.3e-05	0.940206	0.348052	5.59e-06	0.223117	0.823634	-0.000592419	-1.26737	0.206246	0.00113032	1.10069	0.272127	0.0247948	1.15832	0.248099
169	ENSRNOG00000017731	Agpat4	170919	chromosome	1	-1	48719633	48825364	protein_coding	Agpat4	5.80002	0.0594065	0.742098	0.465159	0.884737	-0.0872727	0.435741	0.841257	0.936222	0	Agpat4	4.51e-05	1.86225	0.0637832	1.06e-06	0.0614743	0.951033	-1.74e-05	-0.0534187	0.957443	0.000151629	0.21269	0.831749	0.0105571	0.744828	0.45724
170	ENSRNOG00000054620	AC135026.1	NA	chromosome	1	-1	48880111	48891130	protein_coding	NA	0.0520463	-0.357762	-2.21362	0.0365089	0.437282	NA	NA	NA	NA	0	NA	7.17e-06	0.125055	0.900584	3.29e-05	0.805407	0.421381	-0.000471682	-0.619641	0.536079	0.00217958	1.30826	0.19203	0.0301183	0.847531	0.397701
171	ENSRNOG00000055547	AABR07001519.1	NA	chromosome	1	-1	49290112	49844547	protein_coding	NA	1.29382	0.16189	1.26819	0.216776	0.74722	NA	NA	NA	NA	0	NA	4.24e-05	0.892856	0.372824	1.34e-05	0.393626	0.694206	-0.000288529	-0.453586	0.650534	-0.000310767	-0.223292	0.823497	-0.00238669	-0.0774506	0.938342
172	ENSRNOG00000048297	LOC108348175	108348175	chromosome	1	1	50828134	51052340	protein_coding	Qk	1.29671	-0.10744	-0.551303	0.586473	0.918189	-0.7795	0.447074	0.0812359	0.346234	0	Qk	4.52e-05	0.682172	0.495784	1.89e-05	0.397268	0.691522	0.000264613	0.298217	0.765794	0.00113211	0.583101	0.56037	-0.0506588	-1.27681	0.203132
173	ENSRNOG00000060475	AABR07001555.1	NA	chromosome	1	-1	51525068	51525579	lincRNA	NA	2.10282	0.14873	1.13088	0.269169	0.788897	NA	NA	NA	NA	0	NA	-5.76e-05	-0.726645	0.468148	-4.67e-05	-0.852408	0.394836	0.00144027	1.37824	0.169404	-0.00323938	-1.42622	0.155097	-0.044691	-0.901294	0.368504
174	ENSRNOG00000011243	MGC94891	681210	chromosome	1	-1	52330443	52354175	protein_coding	MGC94891	-0.315559	0.139619	0.486009	0.631326	0.931359	NA	NA	NA	NA	0	NA	NA	NA	NA	NA	NA	NA	NA	NA	NA	NA	NA	NA	NA	NA	NA
175	ENSRNOG00000011310	Pde10a	63885	chromosome	1	-1	52360296	52544450	protein_coding	Pde10a	1.81101	-0.015761	-0.069839	0.944895	0.993016	0.400933	0.431123	0.352384	0.670599	0	Pde10a	8.68e-05	1.41637	0.157958	1.2e-05	0.27104	0.786593	-0.00118915	-1.45066	0.148174	-0.000837708	-0.461265	0.645024	-0.0118758	-0.329651	0.742005
176	ENSRNOG00000024172	T2	681288	chromosome	1	-1	52907435	52962388	protein_coding	T2	1.54376	0.147079	0.687364	0.498378	0.895398	-0.507895	0.434529	0.242469	0.571785	0	T2	-3.83e-06	-0.0287988	0.977049	-5.25e-05	-0.564784	0.572747	0.00339495	1.94676	0.0527236	0.000525554	0.138516	0.889948	0.025602	0.301792	0.763121
177	ENSRNOG00000024149	Prr18	361481	chromosome	1	-1	52991287	52992213	protein_coding	Prr18	2.23966	-0.186082	-1.19538	0.243501	0.768227	-0.435789	0.435286	0.316751	0.640072	0	Prr18	1.54e-05	0.231297	0.81728	5.02e-05	1.07094	0.285271	-6.11e-05	-0.0687923	0.945212	0.00386074	2.01021	0.0455217	0.051126	1.36822	0.172762
178	ENSRNOG00000024140	Sft2d1	292305	chromosome	1	-1	52998529	53014466	protein_coding	Sft2d1	5.51557	-0.148112	-1.68198	0.105413	0.638219	-1.03505	0.472475	0.0284735	0.208947	0	Sft2d1	-7.21e-06	-0.244837	0.806791	3.31e-05	1.60712	0.109342	-4.72e-05	-0.120649	0.904069	9.79e-05	0.114432	0.90899	0.00562182	0.302303	0.762732
179	ENSRNOG00000012415	Mpc1	171087	chromosome	1	-1	53026608	53038229	protein_coding	Mpc1	9.06152	-0.0737978	-0.649991	0.521812	0.900339	0.00424658	0.425232	0.992032	0.996635	0	Mpc1	-3.02e-05	-0.844896	0.399006	-1.29e-05	-0.512664	0.608657	0.00014408	0.302712	0.76237	-0.00108267	-1.03933	0.299692	0.0130427	0.572617	0.56754
180	ENSRNOG00000055093	Fgfr1op	683722	chromosome	1	-1	53122322	53152866	protein_coding	Cep43	5.69502	0.0688913	0.670264	0.509026	0.898404	NA	NA	NA	NA	0	Cep43	-9.47e-05	-2.12809	0.034343	-3.56e-05	-1.14348	0.253979	0.00103287	1.745	0.0822584	-0.00137878	-1.06787	0.286648	-0.0403676	-1.39103	0.165744
181	ENSRNOG00000013190	Rnaset2	292306	chromosome	1	1	53174879	53192048	protein_coding	Rnaset2	6.87882	0.0810598	0.636446	0.530451	0.902387	-0.302162	0.4287	0.480914	0.760362	0	Rnaset2	-1.48e-05	-0.360035	0.719136	-2.31e-06	-0.0799559	0.936339	0.000354506	0.649312	0.516754	-0.00130719	-1.1015	0.271775	0.0238271	0.895338	0.371671
182	ENSRNOG00000013194	Rps6ka2	117269	chromosome	1	1	53360157	53499445	protein_coding	Rps6ka2	2.95025	-0.214444	-1.26502	0.217891	0.748347	-0.827143	0.467844	0.0770625	0.337519	0	Rps6ka2	7.37e-05	1.34562	0.179687	2.68e-05	0.681498	0.496213	-0.00121392	-1.66252	0.0977059	0.000386659	0.239155	0.811188	0.0392464	1.17188	0.242622
183	ENSRNOG00000023753	Afdn	NA	chromosome	1	-1	53715693	53802658	protein_coding	Afdn	3.51111	-0.152543	-1.15016	0.261298	0.783408	NA	NA	NA	NA	0	Afdn	4.2e-05	1.07436	0.283736	1.73e-05	0.619395	0.536243	-0.000709405	-1.36056	0.174921	0.00121966	1.06466	0.288092	0.0210912	0.921932	0.357662
184	ENSRNOG00000051938	AABR07001591.1	NA	chromosome	1	1	53841653	53844518	lincRNA	NA	1.28006	0.722447	3.36093	0.00257085	0.129069	NA	NA	NA	NA	0	NA	6.08e-05	0.485067	0.628069	-0.000138915	-1.59722	0.11153	0.000501619	0.304121	0.761298	-0.00219265	-0.603428	0.546791	-0.0328398	-0.402228	0.687941
185	ENSRNOG00000060438	AABR07001634.1	NA	chromosome	1	-1	54439977	54441579	lincRNA	NA	1.80584	-0.744809	-2.88749	0.00804617	0.231753	NA	NA	NA	NA	0	NA	0.000371566	2.13928	0.0334164	0.000109407	0.906452	0.365604	-0.00318639	-1.36771	0.172676	0.00051737	0.101232	0.91945	0.134062	1.16487	0.245442
186	ENSRNOG00000022921	Dact2	308212	chromosome	1	-1	56159426	56168351	protein_coding	Dact2	2.93283	-0.0858245	-0.513635	0.612158	0.925727	-0.3772	0.431123	0.381615	0.691458	0	Dact2	5.56e-05	0.925291	0.355739	2.58e-05	0.597475	0.550753	2.44e-05	0.0302323	0.975907	0.000610148	0.345397	0.730097	0.0238865	0.617068	0.537884
187	ENSRNOG00000014166	Smoc2	292401	chromosome	1	1	56242346	56374120	protein_coding	Smoc2	0.186914	-0.388716	-2.55793	0.017194	0.322217	-1.38725	0.47671	0.00361367	0.0727045	1	Smoc2	9.87e-05	1.06946	0.28593	-1.24e-05	-0.187299	0.851584	0.000648855	0.520592	0.603128	-0.00178081	-0.657137	0.511719	0.0845458	1.46073	0.145642
188	ENSRNOG00000010529	Thbs2	292406	chromosome	1	-1	56653938	56683731	protein_coding	Thbs2	0.339218	0.385706	1.35401	0.188225	0.726901	-0.2808	0.431123	0.514838	0.780844	0	Thbs2	6.06e-05	0.428818	0.668438	0.000113906	1.15501	0.249232	4.7e-05	0.0253694	0.979781	0.0041623	1.02944	0.304306	0.0436597	0.494374	0.621579
189	ENSRNOG00000015609	Wdr27	308222	chromosome	1	-1	56808450	56942556	protein_coding	Wdr27	1.86614	0.182333	1.50144	0.146157	0.682077	-0.315952	0.458128	0.490408	0.765289	0	Wdr27	-8.66e-05	-1.86059	0.0640179	-5.02e-06	-0.151367	0.879813	0.000997348	1.61101	0.108485	0.000662508	0.488379	0.625725	-0.0645226	-2.24218	0.0260352
190	ENSRNOG00000015597	LOC100125364	100125364	chromosome	1	1	56949712	56952431	protein_coding	LOC100125364	5.72081	-0.0791187	-1.00181	0.326331	0.820062	NA	NA	NA	NA	0	LOC100125364	-6.34e-06	-0.2037	0.838759	-1.41e-05	-0.647926	0.517651	0.000289419	0.700075	0.484554	-0.00111413	-1.23758	0.217075	-0.0298353	-1.75515	0.0807473
191	ENSRNOG00000061312	Phf10	292404	chromosome	1	-1	56951518	56967895	protein_coding	Phf10	4.2325	-0.0581858	-0.7799	0.442999	0.872874	-1.02391	0.465598	0.0278691	0.206215	0	Phf10	-5.02e-05	-2.36155	0.0189939	-6.1e-06	-0.400125	0.68942	0.000302344	1.05743	0.291372	-0.000548785	-0.877288	0.381203	-0.0348311	-2.8003	0.00560037
192	ENSRNOG00000015230	Ermard	361485	chromosome	1	1	56982821	57001665	protein_coding	Ermard	5.79515	0.0755089	0.611216	0.546747	0.908737	0.932826	0.462977	0.0439211	0.258529	0	Ermard	-3.09e-05	-0.671695	0.50242	-2.09e-05	-0.65957	0.510161	0.000564606	0.931431	0.352561	-0.000672726	-0.510989	0.609826	0.0330453	1.10608	0.270004
193	ENSRNOG00000059984	Dll1	84010	chromosome	1	-1	57318708	57327379	protein_coding	Dll1	1.85027	-0.161964	-1.25069	0.222987	0.752781	-0.537105	0.434529	0.216436	0.540338	0	Dll1	3.09e-05	0.698254	0.48569	2.03e-05	0.641267	0.521961	-0.000705882	-1.19141	0.234662	0.00162693	1.25742	0.209816	0.055716	1.95396	0.0520844
194	ENSRNOG00000058790	Fam120b	308218	chromosome	1	1	57345577	57392113	protein_coding	Fam120b	5.31069	0.253302	2.10247	0.0460779	0.486394	1.33927	0.507131	0.00826907	0.111813	1	Fam120b	-2.85e-05	-0.750234	0.453845	3.65e-06	0.135472	0.892352	-0.000395343	-0.78128	0.435404	0.000254914	0.229547	0.818638	-0.00205569	-0.0866608	0.931027
195	ENSRNOG00000001488	Psmb1	94198	chromosome	1	-1	57470632	57489727	protein_coding	Psmb1	9.92627	0.0262537	0.234679	0.816429	0.971261	-0.266757	0.4287	0.53378	0.793551	0	Psmb1	-6.74e-06	-0.195104	0.845476	6e-06	0.246019	0.805877	0.000102286	0.222366	0.824217	-0.000948727	-0.941779	0.347248	0.0140872	0.652156	0.515041
196	ENSRNOG00000001489	Tbp	117526	chromosome	1	1	57491643	57508449	protein_coding	Tbp	4.50869	-0.0705298	-0.917427	0.367958	0.841448	0.335946	0.4287	0.433252	0.73017	0	Tbp	4.63e-05	1.58232	0.114885	-5.86e-06	-0.283567	0.776986	0.000164539	0.419271	0.675391	-0.000639544	-0.749392	0.454351	0.00525962	0.30259	0.762514
197	ENSRNOG00000001490	Pdcd2	58934	chromosome	1	-1	57512968	57518458	protein_coding	Pdcd2	6.54396	0.00612054	0.0553099	0.956345	0.994184	0.0467089	0.441516	0.915747	0.967312	0	Pdcd2	-6.28e-06	-0.165553	0.868647	-4.39e-06	-0.166244	0.868105	0.000102961	0.204795	0.837905	-0.000966963	-0.885646	0.37669	0.0330016	1.37988	0.169147
198	ENSRNOG00000014434	Chd1	NA	chromosome	1	1	57692836	57755485	protein_coding	Chd1	1.92999	-0.0712585	-0.581039	0.566578	0.914896	-0.418947	0.435286	0.335816	0.65573	0	Chd1	2.5e-05	0.675094	0.500262	-3.77e-06	-0.142354	0.88692	-0.000146104	-0.295803	0.767635	0.000755099	0.696106	0.487032	-0.0265128	-1.22925	0.220407
199	ENSRNOG00000048190	Rgmb	681433	chromosome	1	-1	57796709	57815038	protein_coding	Rgmb	2.20669	-0.159722	-0.903723	0.375037	0.844952	-0.533171	0.444067	0.229885	0.556473	0	Rgmb	4.45e-05	1.04762	0.295861	2.31e-06	0.0757293	0.939697	-0.0003102	-0.546794	0.585026	0.000238748	0.190473	0.849099	-0.0118363	-0.456263	0.64869
200	ENSRNOG00000012692	Riok2	308201	chromosome	1	1	59129951	59146776	protein_coding	Riok2	5.75571	-0.0406991	-0.338916	0.737592	0.955942	-0.0190411	0.425232	0.964284	0.986475	0	Riok2	2.02e-05	0.624728	0.53274	3.49e-06	0.154598	0.877268	0.000156608	0.364267	0.715978	-0.00138329	-1.48499	0.138851	0.0148018	0.735132	0.463111
201	ENSRNOG00000012988	Lix1	292381	chromosome	1	1	59156251	59214452	protein_coding	Lix1	8.91622	-0.0506038	-0.529218	0.601468	0.923086	-0.413158	0.433468	0.340517	0.65959	0	Lix1	7.53e-06	0.1941	0.846261	-6.87e-06	-0.25058	0.802353	-0.000332693	-0.645017	0.519529	-0.00113554	-1.00479	0.316006	0.0100663	0.435062	0.663981
202	ENSRNOG00000039076	LOC688452	688452	chromosome	1	1	59704998	59715763	protein_coding	Spaca6	3.27625	0.0419007	0.498858	0.622377	0.929285	NA	NA	NA	NA	0	Spaca6	-5.41e-05	-1.55291	0.121754	-5.19e-05	-2.11716	0.0352743	0.00107929	2.34893	0.0196344	-0.000930924	-0.919445	0.358781	0.0162043	0.714621	0.475667
203	ENSRNOG00000011282	Ppp2r1a	117281	chromosome	1	1	60717386	60736609	protein_coding	Ppp2r1a	7.42709	0.11635	1.00556	0.324559	0.819147	1.26022	0.468082	0.00709581	0.102504	0	Ppp2r1a	1.61e-05	0.692854	0.489067	1.45e-06	0.0882065	0.929786	-4.49e-05	-0.144809	0.884982	0.00114279	1.6902	0.0922805	0.00578384	0.394431	0.693678
204	ENSRNOG00000059492	LOC100365363	100365363	chromosome	1	1	60884761	60894948	protein_coding	LOC100365363	5.47737	-0.0270309	-0.291235	0.773349	0.962682	NA	NA	NA	NA	0	LOC100365363	1.54e-06	0.0431331	0.965631	5.62e-06	0.226759	0.820804	-0.000253071	-0.533883	0.593914	-0.000423591	-0.41135	0.681181	-0.0312398	-1.47189	0.142606
205	ENSRNOG00000052406	LOC102552527	102552527	chromosome	1	1	61268248	61276755	protein_coding	LOC102552527	3.58655	0.0629406	0.545988	0.590065	0.918911	NA	NA	NA	NA	0	LOC102552527	-0.000101624	-2.21922	0.027402	-2.23e-05	-0.70298	0.482748	0.000358986	0.587736	0.557259	-4.14e-05	-0.031217	0.975122	-0.0399237	-1.29892	0.195452
206	ENSRNOG00000051578	Zfp54	308232	chromosome	1	1	61314070	61326280	protein_coding	Zfp54	3.00864	0.133163	0.961887	0.345605	0.829367	NA	NA	NA	NA	0	Zfp54	-0.000111582	-1.8587	0.0642869	-4.02e-05	-0.990069	0.323136	-0.000196337	-0.247651	0.804615	-0.000813439	-0.47041	0.638487	0.012102	0.322061	0.747739
207	ENSRNOG00000042347	Zfp53	NA	chromosome	1	1	61374379	61377590	protein_coding	NA	2.0079	-0.127819	-1.13523	0.26738	0.786519	NA	NA	NA	NA	0	NA	0.000109367	2.33677	0.0202702	5.4e-05	1.64517	0.101242	-0.000473211	-0.74791	0.455242	0.00130973	0.960291	0.33787	0.0323349	1.08053	0.281193
208	ENSRNOG00000042826	Zfp52	361487	chromosome	1	1	61382118	61426320	protein_coding	Zfp52	1.45399	0.104809	0.719365	0.478795	0.890902	0.0808219	0.425232	0.849258	0.940551	0	Zfp52	-4.8e-05	-0.935065	0.35069	-2.46e-05	-0.684358	0.494409	0.000862179	1.27852	0.202293	-0.00167138	-1.12449	0.261924	0.00331778	0.0983177	0.921777
209	ENSRNOG00000043341	Zfp51	499056	chromosome	1	1	61522298	61533178	protein_coding	Zfp51	3.1607	-0.115189	-1.10844	0.27855	0.794391	-0.300811	0.4287	0.482878	0.761389	0	Zfp51	6.4e-05	1.54578	0.123467	6.6e-05	2.32911	0.0206828	-0.00089506	-1.62533	0.105396	0.000160108	0.13383	0.893648	-0.0170768	-0.642877	0.521032
210	ENSRNOG00000058030	LOC682206	NA	chromosome	1	1	61733805	61740311	protein_coding	LOC682206	2.63647	-0.23536	-2.1065	0.0456951	0.485343	NA	NA	NA	NA	0	LOC682206	1.42e-05	0.420097	0.674788	1.02e-05	0.425285	0.67101	0.000487821	1.0805	0.280999	0.000628832	0.640169	0.52267	-0.038668	-1.8969	0.0592664
211	ENSRNOG00000057250	AABR07001905.1	NA	chromosome	1	1	61786900	61818159	protein_coding	NA	0.338768	-0.115677	-0.716662	0.480432	0.891777	NA	NA	NA	NA	0	NA	6.65e-05	0.886984	0.375971	9.39e-05	1.78572	0.0754057	-0.00202877	-2.03765	0.0426755	0.000959055	0.441499	0.659247	-0.0413749	-0.848124	0.397372
212	ENSRNOG00000051570	AABR07001910.1	NA	chromosome	1	-1	61870347	61872975	protein_coding	NA	2.39059	-0.357254	-2.51592	0.0188937	0.335223	NA	NA	NA	NA	0	NA	4.88e-05	0.857629	0.391948	2.68e-05	0.680479	0.496856	-0.000654179	-0.858266	0.391597	-0.000636527	-0.3874	0.698802	0.0061279	0.168359	0.866469
213	ENSRNOG00000047884	AABR07001923.1	NA	chromosome	1	-1	62112797	62114672	protein_coding	NA	2.31814	-0.0271703	-0.179515	0.859025	0.981188	NA	NA	NA	NA	0	NA	-4.9e-05	-0.818605	0.413819	-6.56e-05	-1.60479	0.109853	0.000562426	0.713501	0.476225	0.000335963	0.195399	0.845245	-0.052509	-1.34104	0.18141
214	ENSRNOG00000026569	LOC102555377	102555377	chromosome	1	1	62133816	62174310	protein_coding	LOC102555377	5.0606	0.0701821	0.830706	0.414248	0.862503	NA	NA	NA	NA	0	LOC102555377	-2.97e-05	-0.870625	0.384824	-3.42e-05	-1.45166	0.1479	-0.000148765	-0.328771	0.742614	-0.00127856	-1.30294	0.193838	-0.0140574	-0.643217	0.520812
215	ENSRNOG00000061533	AABR07001926.3	NA	chromosome	1	-1	62314276	62316450	protein_coding	NA	2.98673	0.0473453	0.496811	0.623799	0.930054	NA	NA	NA	NA	0	NA	-3.8e-05	-0.911592	0.362893	1.98e-05	0.682193	0.495774	-0.000195101	-0.352123	0.725053	-0.0001736	-0.144039	0.88559	-0.0691432	-2.82271	0.00523755
216	ENSRNOG00000055124	AABR07001942.1	NA	chromosome	1	-1	62507149	62538222	lincRNA	NA	1.92175	0.107622	0.547258	0.589205	0.918911	NA	NA	NA	NA	0	NA	-0.000105002	-1.42153	0.156454	2.9e-05	0.573624	0.566759	-0.00148173	-1.50945	0.132492	0.00181542	0.85662	0.392505	-0.0036978	-0.0738058	0.941238
217	ENSRNOG00000011675	Zfp40	690661	chromosome	1	-1	62555188	62558033	protein_coding	NA	4.79842	-0.0864024	-0.877359	0.388905	0.852382	NA	NA	NA	NA	0	NA	3.69e-05	0.89189	0.37334	2.3e-05	0.797802	0.425773	-0.000334214	-0.608168	0.543648	-0.00135907	-1.13843	0.256071	0.00677257	0.273003	0.78513
218	ENSRNOG00000058909	Rps9	81772	chromosome	1	-1	64018125	64090021	protein_coding	Rps9	6.90819	0.372711	2.22191	0.0358728	0.43229	NA	NA	NA	NA	0	Rps9	0.000104822	1.46158	0.145158	4.93e-05	0.98124	0.327461	0.000515779	0.538666	0.590614	0.00311746	1.50735	0.133029	0.0361009	0.815744	0.415606
219	ENSRNOG00000052600	Mboat7l1	103689982	chromosome	1	1	64031859	64046135	protein_coding	Mboat7l1	0.579905	-0.133016	-0.640804	0.527662	0.901235	NA	NA	NA	NA	0	Mboat7l1	7.81e-05	1.59718	0.111535	-2.38e-07	-0.00672407	0.994641	-0.000402461	-0.614928	0.539182	0.0012682	0.876316	0.38173	0.0216924	0.731087	0.465572
220	ENSRNOG00000059572	Tsen34	292534	chromosome	1	-1	64092226	64099277	protein_coding	Tsen34	1.40784	-0.340432	-2.11478	0.044917	0.482372	-0.794634	0.452635	0.0791609	0.341349	0	Tsen34	8.57e-06	0.104809	0.916614	1.44e-05	0.251034	0.802002	-0.000929298	-0.855798	0.392958	-0.00473123	-1.99861	0.0467728	0.0302841	0.606666	0.544753
221	ENSRNOG00000061893	Leng1	292535	chromosome	1	1	64126882	64131814	protein_coding	Leng1	3.71631	-0.110013	-1.28124	0.212232	0.74537	-0.184324	0.4287	0.667224	0.861264	0	Leng1	-2.41e-07	-0.00778572	0.993794	-1.7e-05	-0.77862	0.436969	0.000450277	1.09332	0.275343	-0.000535045	-0.595064	0.552358	0.00574381	0.296817	0.766911
222	ENSRNOG00000053234	Cnot3	308311	chromosome	1	-1	64130908	64147251	protein_coding	Cnot3	2.51288	0.0974868	0.627631	0.536114	0.903632	0.299459	0.4287	0.484846	0.762158	0	Cnot3	2.08e-05	0.654933	0.513135	3.56e-06	0.156147	0.876048	-0.000372078	-0.880313	0.379566	0.00127634	1.37418	0.170661	0.010233	0.540219	0.58964
223	ENSRNOG00000061039	Prpf31	292536	chromosome	1	-1	64150786	64162461	protein_coding	Prpf31	5.00788	0.231957	3.47837	0.00192377	0.109857	0.147297	0.4287	0.731154	0.894887	0	Prpf31	1.88e-05	0.825472	0.409919	7.1e-06	0.439969	0.660355	3.29e-05	0.108272	0.91387	0.000502724	0.756815	0.449899	0.0153114	1.11908	0.264432
224	ENSRNOG00000056098	Tfpt	85423	chromosome	1	1	64162672	64172470	protein_coding	Tfpt	6.35081	-0.108346	-1.01742	0.319004	0.81613	0.241622	0.4287	0.573016	0.816258	0	Tfpt	-2.44e-05	-0.766657	0.444035	-1.52e-05	-0.684183	0.494519	0.000376556	0.891832	0.373371	-0.00142325	-1.55019	0.122405	0.0310368	1.50903	0.132852
225	ENSRNOG00000060293	Ndufa3	NA	chromosome	1	-1	64172540	64175099	protein_coding	Ndufa3	7.4055	0.0311328	0.282464	0.779986	0.964298	NA	NA	NA	NA	0	Ndufa3	1.07e-05	0.353776	0.723816	1.23e-05	0.576423	0.564869	0.000332367	0.826245	0.409481	-0.000112232	-0.1274	0.89873	0.012255	0.632475	0.527791
226	ENSRNOG00000057848	Cacng8	140729	chromosome	1	-1	64330106	64350338	protein_coding	Cacng8	5.5332	0.0132744	0.0916952	0.927694	0.990749	0.475065	0.438415	0.278544	0.608085	0	Cacng8	1.18e-05	0.340899	0.733476	-2.49e-05	-1.01946	0.30901	-0.000471409	-1.02723	0.30534	0.000614584	0.609971	0.542455	0.0297409	1.38517	0.167527
227	ENSRNOG00000056257	Cacng7	140728	chromosome	1	-1	64374603	64405149	protein_coding	Cacng7	5.19259	-0.0658492	-0.630183	0.534471	0.902822	-1.02976	0.45223	0.0227826	0.188788	0	Cacng7	-1.98e-05	-0.829073	0.407882	-2.47e-05	-1.46418	0.14445	0.000204291	0.640013	0.522771	0.000414558	0.592382	0.554149	-0.00884651	-0.591897	0.554581
228	ENSRNOG00000054371	Prkcg	24681	chromosome	1	-1	64407114	64433636	protein_coding	Prkcg	5.77233	-0.0600759	-0.355976	0.724938	0.953265	0.753291	0.444089	0.0898365	0.36137	0	Prkcg	-3.88e-06	-0.0970734	0.922749	-1.32e-06	-0.0467595	0.962744	-0.000634707	-1.19471	0.233373	0.000462744	0.396114	0.692371	0.0110202	0.457467	0.647826
229	ENSRNOG00000053450	Myadm	369016	chromosome	1	-1	64438472	64446818	protein_coding	Myadm	3.10134	0.13916	0.902463	0.375692	0.845322	0.870964	0.4499	0.0528791	0.280115	0	Myadm	-8.62e-06	-0.223312	0.823481	-9.39e-06	-0.340198	0.734005	-0.000158271	-0.307657	0.758609	0.00155836	1.38226	0.168171	0.00477127	0.213648	0.831037
230	ENSRNOG00000056036	LOC103691005	102552284	chromosome	1	1	64740487	64749705	protein_coding	LOC103691005	3.90886	-0.294678	-2.01363	0.0552782	0.515613	NA	NA	NA	NA	0	LOC103691005	2.33e-05	0.460184	0.645799	3.81e-05	1.10782	0.269046	-0.000339327	-0.506584	0.612909	-0.000225052	-0.154904	0.877026	-0.011358	-0.35518	0.722825
231	ENSRNOG00000027550	Mzf1	361508	chromosome	1	1	65522118	65533212	protein_coding	Mzf1	2.12244	0.0345284	0.253808	0.801784	0.969002	0.653924	0.440081	0.137301	0.438539	0	Mzf1	-0.000126542	-2.72066	0.00698936	-3.18e-05	-0.943299	0.346475	0.000291984	0.465959	0.641665	0.000952723	0.692413	0.489344	-0.0268568	-0.878226	0.380863
232	ENSRNOG00000027514	Ube2m	361509	chromosome	1	1	65537640	65541177	protein_coding	Ube2m	7.45749	0.122719	1.52563	0.140046	0.674322	0.0340541	0.4287	0.936686	0.97459	0	Ube2m	-2.19e-05	-0.726168	0.468439	2.39e-07	0.0111884	0.991082	0.000392342	0.980017	0.328059	-0.000400504	-0.455367	0.649254	-0.00377441	-0.206124	0.836902
233	ENSRNOG00000043328	Chmp2a	365191	chromosome	1	1	65541322	65543707	protein_coding	Chmp2a	8.13689	0.00620215	0.0626141	0.950587	0.993781	0.298158	0.4321	0.490181	0.765025	0	Chmp2a	-6.61e-06	-0.205588	0.837286	-8.29e-06	-0.36575	0.714873	0.000347465	0.812934	0.417057	-0.00106663	-1.14036	0.255266	0.0200112	0.95608	0.340173
234	ENSRNOG00000027487	Trim28	116698	chromosome	1	-1	65544373	65551043	protein_coding	Trim28	5.31531	-0.0466508	-0.400257	0.692473	0.945757	0.356133	0.431123	0.40877	0.712059	0	Trim28	2.32e-05	1.15751	0.248209	6.46e-06	0.453357	0.650701	-0.00014848	-0.553579	0.58038	0.00119383	2.04696	0.0417453	0.00831532	0.669236	0.504108
235	ENSRNOG00000027459	Zbtb45	308366	chromosome	1	1	65564173	65568300	protein_coding	Zbtb45	2.89701	-0.00510106	-0.0410742	0.967573	0.994853	0.122703	0.4287	0.774709	0.91216	0	Zbtb45	1.88e-05	0.668809	0.504257	6.88e-06	0.342725	0.732105	-0.000348909	-0.932881	0.351814	0.00164285	2.01412	0.0451065	0.0193794	1.12141	0.263441
236	ENSRNOG00000060429	Zfp446	NA	chromosome	1	-1	65590404	65612490	protein_coding	NA	2.39227	0.0856406	0.685035	0.499821	0.895873	NA	NA	NA	NA	0	NA	5.73e-05	1.44994	0.148373	2.06e-05	0.732325	0.464684	-3.15e-05	-0.059499	0.952604	-0.000818692	-0.709302	0.478822	-0.0211679	-0.844312	0.399492
237	ENSRNOG00000019623	Zfp446	NA	chromosome	1	-1	65597103	65597899	protein_coding	NA	0.142081	-0.0563933	-0.280043	0.781821	0.965315	NA	NA	NA	NA	0	NA	-7.75e-05	-1.43759	0.151844	3.59e-05	0.936338	0.350039	-0.000259595	-0.359467	0.71956	0.0045958	2.97034	0.00327495	-0.0336864	-1.043	0.298195
238	ENSRNOG00000027436	Zfp324	365192	chromosome	1	-1	65606520	65611815	protein_coding	Zfp324	2.94345	-0.0559259	-0.604687	0.551006	0.909752	0.244211	0.4321	0.571957	0.815981	0	Zfp324	6.47e-05	1.54139	0.124531	2.25e-05	0.75974	0.448154	-0.00057701	-1.02869	0.304655	-0.000585036	-0.478828	0.632495	0.00307242	0.120539	0.904176
239	ENSRNOG00000038445	Rnf225	502300	chromosome	1	-1	65657276	65659945	protein_coding	Rnf225	2.53461	0.318955	1.57594	0.128003	0.662637	NA	NA	NA	NA	0	Rnf225	7.79e-05	0.96033	0.33785	-1.43e-05	-0.262023	0.793528	0.000638519	0.601137	0.548313	-0.000190207	-0.0811814	0.935365	0.0732398	1.37036	0.172094
240	ENSRNOG00000019453	Rps5	25538	chromosome	1	-1	65660470	65664767	protein_coding	Rps5	8.69569	-0.0108307	-0.108703	0.914333	0.989242	-0.479351	0.435741	0.271296	0.598949	0	Rps5	1.56e-05	0.48501	0.628109	1.95e-05	0.858062	0.391713	2.71e-05	0.0631487	0.9497	-0.000475621	-0.505945	0.613357	0.0314919	1.54274	0.124456
241	ENSRNOG00000031113	Zfp128	102553002	chromosome	1	-1	65677621	65681440	protein_coding	Zscan22	-0.484423	-0.383293	-1.25914	0.219972	0.749886	NA	NA	NA	NA	0	Zscan22	4.03e-05	0.818528	0.413863	6.27e-06	0.175984	0.860454	-0.000609181	-0.924589	0.356103	0.000664439	0.454676	0.649751	0.0273084	0.913969	0.361821
242	ENSRNOG00000031459	Zfp128	108348304	chromosome	1	-1	65691947	65701867	protein_coding	NA	3.50524	-0.0656513	-0.823441	0.418286	0.862644	NA	NA	NA	NA	0	NA	-1.66e-05	-0.560242	0.575834	1.05e-05	0.505253	0.613844	7.52e-05	0.190471	0.8491	0.000942121	1.10018	0.272351	-0.00409362	-0.23598	0.813687
243	ENSRNOG00000031328	Zfp110	308362	chromosome	1	-1	65742089	65756528	protein_coding	Zfp110	3.57767	-0.220136	-2.11979	0.0444528	0.479895	-1.84689	0.513313	0.000320709	0.0184117	1	Zfp110	4.64e-05	1.45585	0.146732	3.75e-05	1.66017	0.0981846	0.000130598	0.305846	0.759985	0.000976832	1.04897	0.295243	-0.00523692	-0.265943	0.790554
244	ENSRNOG00000019376	Zfp329	308361	chromosome	1	1	65781547	65800492	protein_coding	Zfp329	4.19974	-0.169142	-2.33889	0.0279085	0.387069	-1.20495	0.468573	0.0101253	0.124293	1	Zfp329	3.74e-05	1.32555	0.186241	2.44e-05	1.22083	0.223348	-0.000629534	-1.67687	0.0948632	0.000969016	1.17587	0.240805	-0.0432125	-2.41856	0.0164675
245	ENSRNOG00000026861	Zscan18	NA	chromosome	1	1	65851060	65857872	protein_coding	Zscan18	3.05932	0.357084	2.23976	0.0345376	0.423232	1.22828	0.466338	0.00844168	0.11352	1	Zscan18	-7.48e-05	-1.77681	0.0768586	-4.02e-05	-1.33435	0.183351	-0.000138211	-0.244828	0.806798	0.00143412	1.16241	0.246216	-0.0567887	-2.13428	0.0340235
246	ENSRNOG00000019127	Zfp606	292610	chromosome	1	-1	66231763	66254989	protein_coding	Zfp606	2.15829	-0.181679	-1.61097	0.120134	0.652547	-0.326531	0.494872	0.509364	0.776581	0	Zfp606	-5.56e-05	-1.5561	0.120994	-4.05e-06	-0.159233	0.873619	0.000559676	1.17397	0.241565	0.00142299	1.37433	0.170613	-0.0578941	-2.48827	0.0136443
247	ENSRNOG00000047230	Zfp551	NA	chromosome	1	1	66898946	66904539	protein_coding	Zfp551	3.24382	-0.39157	-3.90426	0.000661512	0.0596052	-0.871111	0.447214	0.0514313	0.277574	1	Zfp551	8.87e-05	2.42134	0.0162018	3.72e-06	0.140767	0.888172	-0.000104076	-0.209824	0.833982	-0.000172463	-0.158931	0.873856	-0.00633119	-0.27917	0.7804
248	ENSRNOG00000031178	LOC100362054	299648	chromosome	1	1	67340809	67351707	protein_coding	LOC100362054	-0.581909	-0.101516	-0.206075	0.838453	0.975125	NA	NA	NA	NA	0	NA	NA	NA	NA	NA	NA	NA	NA	NA	NA	NA	NA	NA	NA	NA	NA
249	ENSRNOG00000015271	Zfp418	292548	chromosome	1	1	69615434	69629913	protein_coding	Zfp418	1.71919	0.00964859	0.0788391	0.937808	0.992747	NA	NA	NA	NA	0	Zfp418	2.47e-05	0.619784	0.535984	5.77e-05	2.06422	0.0400701	-3.72e-05	-0.0702961	0.944016	0.00312568	2.74083	0.00658681	0.0078232	0.32125	0.748353
250	ENSRNOG00000050476	AABR07002247.1	NA	chromosome	1	1	69681569	69692765	protein_coding	NA	0.0133464	-0.555124	-2.81033	0.00964012	0.255797	NA	NA	NA	NA	0	NA	5.94e-05	1.18086	0.23882	3.61e-05	1.00058	0.318034	-0.000772036	-1.14441	0.253585	0.00151628	1.02635	0.305755	-0.0385456	-1.22325	0.22266
251	ENSRNOG00000015598	Zfp772	308318	chromosome	1	-1	69736684	69743616	protein_coding	Zfp772	1.91342	-0.301237	-2.49745	0.019689	0.340958	-0.896	0.451664	0.0472807	0.267367	1	Zfp772	1.77e-05	0.274656	0.783816	-1.32e-05	-0.297253	0.76653	0.000767275	0.894772	0.3718	0.00190537	1.03375	0.302289	-0.0197269	-0.487239	0.626616
252	ENSRNOG00000047061	Zfp773-ps1	502292	chromosome	1	1	69841998	69846125	protein_coding	Zfp773-ps1	1.12335	-0.359418	-2.19694	0.0378204	0.444629	NA	NA	NA	NA	0	Zfp773-ps1	6.26e-05	0.942616	0.34682	3.62e-05	0.775703	0.438687	-0.00084173	-0.945906	0.345142	0.0017745	0.923851	0.356487	-0.000941243	-0.0217987	0.98263
253	ENSRNOG00000022742	Zfp954	308320	chromosome	1	1	69853553	69859391	protein_coding	Zfp954	5.90393	-0.0862167	-0.691259	0.495971	0.895281	NA	NA	NA	NA	0	Zfp954	2.07e-05	0.578678	0.563346	6.48e-06	0.263078	0.792716	-0.000192996	-0.407283	0.684161	-0.000843016	-0.821798	0.412003	0.00489089	0.217475	0.828057
254	ENSRNOG00000015825	Aurkc	NA	chromosome	1	-1	69958452	69963592	protein_coding	Aurkc	2.92908	0.132487	1.36097	0.186044	0.724369	1.09179	0.458128	0.0171653	0.165834	0	Aurkc	-8.06e-05	-1.5224	0.129219	-1.29e-05	-0.347162	0.728774	0.000619874	0.882132	0.378583	0.0010505	0.688846	0.491582	-0.048297	-1.45168	0.148139
255	ENSRNOG00000015956	Usp29	361495	chromosome	1	-1	69988673	70003582	protein_coding	Usp29	4.91136	-0.114724	-0.854164	0.401377	0.858023	-0.71475	0.442154	0.105982	0.38911	0	Usp29	-7.2e-06	-0.192239	0.847717	-1.19e-06	-0.044909	0.964217	0.000356314	0.715221	0.475164	0.000542607	0.495285	0.62085	-0.0206234	-0.842376	0.400573
256	ENSRNOG00000014791	Peg3	103691034	chromosome	1	1	70222964	70237443	protein_coding	Peg3	7.54898	0.131144	0.705891	0.486986	0.893686	NA	NA	NA	NA	0	Peg3	-1.44e-05	-0.33108	0.740871	-1.39e-05	-0.451867	0.651772	0.00051169	0.887289	0.375807	0.00133843	1.05889	0.290706	0.00184171	0.0705509	0.943825
257	ENSRNOG00000042502	Smim17	499067	chromosome	1	-1	71115043	71135764	protein_coding	Smim17	3.44624	-0.348851	-2.73811	0.0113993	0.274782	-0.756962	0.444089	0.0882827	0.359034	0	Smim17	5.65e-05	1.42249	0.156176	4.61e-05	1.63844	0.102639	-0.000359105	-0.67449	0.500645	0.00185774	1.60607	0.109567	-0.0463424	-1.96032	0.0513318
258	ENSRNOG00000042777	Zfp28	102548693	chromosome	1	-1	71167156	71173216	protein_coding	Zfp28	1.78476	-0.132455	-1.24902	0.223587	0.753253	-0.42	0.435286	0.334603	0.655379	0	Zfp28	-7.83e-05	-1.42136	0.156502	-2.47e-05	-0.631256	0.528473	-2.17e-07	-0.000295889	0.999764	-0.00242733	-1.51484	0.131121	-0.0525868	-1.50749	0.133246
259	ENSRNOG00000015322	Zfp78	NA	chromosome	1	-1	71183171	71190423	protein_coding	Zfp78	1.50917	-0.0700752	-0.473915	0.639802	0.931416	NA	NA	NA	NA	0	Zfp78	5.98e-05	0.966546	0.334738	-1.6e-05	-0.369599	0.712007	0.000517401	0.625722	0.532088	-0.00169625	-0.948454	0.343847	-0.00902281	-0.228093	0.819805
260	ENSRNOG00000051384	AABR07002337.1	NA	chromosome	1	-1	71206130	71223665	lincRNA	NA	3.21329	0.0596929	0.46299	0.647501	0.931877	NA	NA	NA	NA	0	NA	1.12e-05	0.170603	0.864679	2.11e-06	0.0467967	0.962714	0.000671136	0.77054	0.441733	0.000816001	0.433334	0.665159	0.0556447	1.27203	0.204824
261	ENSRNOG00000034184	Zfp583	499068	chromosome	1	1	71251258	71262421	protein_coding	Zfp583	0.449505	-0.272031	-1.60019	0.122511	0.65485	0.040411	0.425232	0.924289	0.971174	0	Zfp583	9.21e-05	2.23093	0.0266051	5.18e-05	1.75057	0.0812952	-0.00105862	-1.90635	0.0577922	0.000976994	0.796525	0.42651	0.0191047	0.762376	0.446724
262	ENSRNOG00000033906	Zfp667	308326	chromosome	1	-1	71270107	71290337	protein_coding	Zfp667	4.33847	0.015558	0.163776	0.871266	0.982857	-0.807363	0.458617	0.0783352	0.33978	0	Zfp667	9.9e-06	0.274035	0.784292	9.3e-07	0.0362166	0.97114	-0.000516573	-1.07276	0.284449	-0.000831923	-0.788116	0.431402	-0.00739484	-0.31676	0.751752
263	ENSRNOG00000015517	Zfp444	292569	chromosome	1	-1	71379559	71400388	protein_coding	Zfp444	4.2149	-0.0802652	-0.862349	0.396948	0.854034	-0.254865	0.427595	0.551147	0.803671	0	Zfp444	3.81e-05	1.76659	0.0785617	9.34e-08	0.00604299	0.995183	-0.000322299	-1.11529	0.265835	0.0010538	1.66918	0.0963775	-0.00296737	-0.213521	0.831136
264	ENSRNOG00000015456	Zfp787	365176	chromosome	1	1	71416110	71447195	protein_coding	Zfp787	4.10679	0.019262	0.250742	0.804127	0.969455	0.130946	0.427595	0.759423	0.905286	0	Zfp787	1.43e-05	0.456996	0.648085	1.77e-05	0.806525	0.420738	-8.13e-05	-0.195715	0.844998	-0.000166194	-0.183103	0.854871	0.0140909	0.771936	0.441053
265	ENSRNOG00000015753	Epn1	117277	chromosome	1	-1	72294153	72311856	protein_coding	Epn1	5.70048	-0.00362928	-0.0193506	0.98472	0.997772	-0.170811	0.427595	0.689548	0.873966	0	Epn1	4.07e-05	1.27387	0.203933	2.32e-06	0.102067	0.918788	-0.000451875	-1.05999	0.290208	0.000658223	0.703259	0.482572	0.00670886	0.361489	0.718111
266	ENSRNOG00000015914	U2af2	308335	chromosome	1	-1	72312727	72329856	protein_coding	U2af2	7.07927	-0.0422477	-0.42522	0.674428	0.94038	0.175	0.434529	0.687144	0.872885	0	U2af2	3.02e-05	1.26151	0.208342	1.65e-05	0.969221	0.333409	-0.000112302	-0.350731	0.726096	0.000226794	0.322929	0.747029	0.00928612	0.738079	0.461322
267	ENSRNOG00000015997	Ccdc106	499071	chromosome	1	-1	72331491	72335855	protein_coding	Ccdc106	5.64513	-0.0376944	-0.448148	0.658027	0.935212	-0.987872	0.465855	0.0339592	0.228782	0	Ccdc106	8.58e-06	0.225804	0.821545	2.75e-05	1.0323	0.30297	-0.000755594	-1.50405	0.133875	-0.000588917	-0.534155	0.593726	0.0392982	1.66065	0.0983334
268	ENSRNOG00000016274	Zfp580	308336	chromosome	1	-1	72338877	72339395	protein_coding	Zfp580	2.21546	-0.0476031	-0.340658	0.736296	0.955867	-0.537195	0.444067	0.226387	0.551739	0	Zfp580	1.84e-05	0.518501	0.604584	2.56e-05	1.01232	0.312404	-0.000507925	-1.0811	0.280732	0.00162663	1.57897	0.115652	0.032574	1.46006	0.145824
269	ENSRNOG00000016279	Zfp865	308337	chromosome	1	1	72356880	72361358	protein_coding	Zfp865	3.57978	-0.0167092	-0.180215	0.858482	0.981124	0.126438	0.425232	0.766207	0.90817	0	Zfp865	-9.89e-06	-0.273411	0.784771	-1.5e-05	-0.593597	0.55334	0.000642766	1.34114	0.181134	-0.000650591	-0.622527	0.534183	0.0321415	1.50229	0.134582
270	ENSRNOG00000028628	LOC100911196	100911196	chromosome	1	-1	72363276	72366455	protein_coding	LOC100911196	1.30205	0.199601	0.951633	0.350677	0.83312	NA	NA	NA	NA	0	LOC100911196	4.63e-05	0.9996	0.318505	-9.54e-06	-0.285224	0.775718	-0.000731271	-1.18385	0.237637	0.000398206	0.290024	0.772047	0.0329287	1.27944	0.202206
271	ENSRNOG00000016565	Zfp524	365179	chromosome	1	-1	72376386	72377434	protein_coding	Zfp524	1.79824	0.329686	2.3722	0.0259574	0.376088	-0.0582192	0.425232	0.891101	0.958779	0	Zfp524	1.45e-05	0.345736	0.729843	4.65e-05	1.56311	0.119342	-0.000439335	-0.784503	0.433514	0.00248311	2.04953	0.0414915	0.0302615	1.17417	0.241708
272	ENSRNOG00000016574	Fiz1	292584	chromosome	1	1	72380711	72387301	protein_coding	Fiz1	1.77511	0.135567	0.790544	0.436877	0.870597	-0.309615	0.441007	0.482639	0.761192	0	Fiz1	4.77e-05	1.52069	0.129646	4.01e-05	1.7887	0.0749222	-0.000695294	-1.6609	0.0980321	0.00199437	2.17274	0.0307735	0.00699621	0.378315	0.705593
273	ENSRNOG00000016608	Zfp579	308339	chromosome	1	1	72399157	72402327	protein_coding	Zfp579	0.288257	0.0619353	0.312411	0.7574	0.959088	0.485526	0.433468	0.262673	0.591869	0	Zfp579	-4.18e-05	-1.02211	0.307752	1.75e-05	0.593154	0.553636	-0.000496913	-0.90736	0.365121	0.00144451	1.19796	0.232106	-0.0278022	-1.11764	0.265046
274	ENSRNOG00000042414	Nat14	361500	chromosome	1	-1	72462405	72464492	protein_coding	Nat14	6.45283	0.263403	3.02385	0.00582339	0.203695	-0.370505	0.475671	0.436032	0.732532	0	Nat14	2.51e-05	0.898585	0.369769	-7.12e-06	-0.362073	0.717616	-4.41e-05	-0.118529	0.905747	-0.00176786	-2.18788	0.029638	0.0198031	1.16179	0.246689
275	ENSRNOG00000038622	Zfp628	NA	chromosome	1	-1	72465341	72468738	protein_coding	Zfp628	1.28621	0.0810184	0.527915	0.602358	0.923086	0.115658	0.434529	0.79011	0.918468	0	Zfp628	3.48e-05	0.785726	0.432799	2.29e-06	0.071763	0.94285	-0.000345442	-0.586016	0.558413	0.00162764	1.2421	0.215404	0.039482	1.59675	0.111883
276	ENSRNOG00000050348	LOC684270	684270	chromosome	1	-1	72491780	72509431	protein_coding	LOC684270	6.08175	-0.0860527	-0.834529	0.412133	0.862253	NA	NA	NA	NA	0	LOC684270	1.36e-05	0.339212	0.734745	-1.47e-06	-0.0526299	0.95807	2.11e-06	0.00396505	0.99684	-0.00128597	-1.11088	0.267727	0.0476264	1.92823	0.0552271
277	ENSRNOG00000016829	Isoc2b	361501	chromosome	1	1	72524569	72545329	protein_coding	Isoc2b	5.57427	-0.0311827	-0.245804	0.807904	0.970316	-0.328571	0.438415	0.453584	0.744276	0	Isoc2b	-1.22e-05	-0.230946	0.817552	4.87e-06	0.135091	0.892653	9.6e-05	0.138512	0.889951	-0.00179418	-1.19373	0.233756	0.047167	1.51926	0.130258
278	ENSRNOG00000016877	Shisa7	691429	chromosome	1	1	72545596	72564513	protein_coding	Shisa7	3.23193	0.0260082	0.129393	0.898115	0.987275	0.149231	0.44028	0.734651	0.89568	0	Shisa7	1.17e-05	0.194935	0.845608	-1.69e-05	-0.394108	0.693851	-0.00129392	-1.62017	0.106501	-0.000356827	-0.202581	0.839634	0.0281662	0.764864	0.445244
279	ENSRNOG00000016930	Ube2s	292588	chromosome	1	1	72580424	72584482	protein_coding	Ube2s	6.53659	-0.0226128	-0.255388	0.800578	0.968579	0.684615	0.441443	0.120936	0.412338	0	Ube2s	-3.77e-06	-0.14897	0.881702	-1.32e-05	-0.736205	0.462324	0.000195295	0.580397	0.562189	-0.000680796	-0.923673	0.356579	0.00762599	0.494396	0.621563
280	ENSRNOG00000017127	Rpl28	64638	chromosome	1	-1	72619282	72621519	protein_coding	Rpl28	9.23821	0.0442616	0.437669	0.665502	0.937411	1.53235	0.500956	0.00222189	0.0547011	1	Rpl28	-1.02e-05	-0.326356	0.744438	8.49e-06	0.383052	0.70202	0.000171641	0.411583	0.68101	-0.00106972	-1.17216	0.242289	0.0267983	1.33805	0.182381
281	ENSRNOG00000017306	AABR07071876.1	NA	chromosome	1	1	72624705	72625239	pseudogene	NA	2.92328	0.172176	1.70153	0.101639	0.628619	NA	NA	NA	NA	0	NA	1.49e-05	0.295288	0.768028	5.65e-05	1.61124	0.10844	-0.000273148	-0.407696	0.683858	0.000818678	0.562701	0.574161	-0.00547435	-0.17676	0.859874
282	ENSRNOG00000017386	Il11	171040	chromosome	1	1	72635267	72643255	protein_coding	Il11	0.0931689	-0.296722	-1.32919	0.19616	0.735657	0.518421	0.433468	0.231703	0.558561	0	NA	NA	NA	NA	NA	NA	NA	NA	NA	NA	NA	NA	NA	NA	NA	NA
283	ENSRNOG00000038616	Cox6b2	654441	chromosome	1	1	72661211	72662434	protein_coding	Cox6b2	1.28199	-0.194773	-1.30244	0.205006	0.743069	-0.880247	0.449966	0.0504353	0.27487	0	Cox6b2	0.000127138	1.7308	0.084765	4.05e-05	0.785003	0.433225	0.000726405	0.73725	0.461686	0.00334849	1.57971	0.115482	0.0406456	0.854912	0.393611
284	ENSRNOG00000017508	Kmt5c	308345	chromosome	1	-1	72666665	72674271	protein_coding	Kmt5c	0.403605	0.175526	1.03801	0.309511	0.815578	NA	NA	NA	NA	0	Kmt5c	-7.49e-05	-1.22278	0.222605	-5.87e-05	-1.32871	0.185203	0.00102931	1.2679	0.206055	0.00131862	0.73046	0.465818	0.0173734	0.462369	0.644313
285	ENSRNOG00000017673	Brsk1	499073	chromosome	1	-1	72701610	72727112	protein_coding	Brsk1	6.6475	-0.0114343	-0.086594	0.931706	0.991454	0.459615	0.436331	0.292174	0.619377	0	Brsk1	1.41e-05	0.48591	0.627472	-2.33e-05	-1.13544	0.257323	-0.000160975	-0.415733	0.677974	-8.37e-05	-0.0985753	0.921557	-0.00277804	-0.157476	0.875026
286	ENSRNOG00000017795	Hspbp1	246146	chromosome	1	1	72732668	72756082	protein_coding	Hspbp1	5.73218	0.140617	1.71632	0.0988589	0.626134	0.273636	0.437822	0.531975	0.79206	0	Hspbp1	6.25e-06	0.219356	0.826558	1.37e-05	0.679433	0.497518	5.93e-05	0.156138	0.876055	0.000413214	0.497333	0.619407	-0.00390439	-0.237239	0.812711
287	ENSRNOG00000018090	Ppp6r1	361502	chromosome	1	1	72756809	72784482	protein_coding	Ppp6r1	4.96726	0.232871	1.73038	0.0962772	0.620217	0.877683	0.447895	0.0500456	0.273965	0	Ppp6r1	3.02e-05	0.883535	0.377826	-1.27e-05	-0.524936	0.600112	-0.000146511	-0.321175	0.748356	0.000233964	0.233942	0.815228	0.0184068	1.00041	0.318306
288	ENSRNOG00000018217	Syt5	54309	chromosome	1	1	72860218	72867930	protein_coding	Syt5	5.63383	0.196594	1.56808	0.129827	0.664236	2.06167	0.532538	0.000108212	0.00973836	1	Syt5	4.77e-06	0.125853	0.899953	-1.39e-05	-0.516411	0.606042	-0.000142527	-0.282309	0.777948	-5.08e-05	-0.0458875	0.963438	-0.00158075	-0.0676568	0.946126
289	ENSRNOG00000038600	Dnaaf3	100359753	chromosome	1	1	72874404	72883002	protein_coding	Dnaaf3	-0.459543	0.781683	3.27752	0.00315416	0.142462	2.51	0.6	2.87266e-05	0.00456452	1	Dnaaf3	-3.23e-06	-0.0298884	0.976181	-4.26e-05	-0.554151	0.579991	0.00111878	0.78568	0.432825	-0.00032318	-0.102782	0.918221	-0.0138468	-0.207967	0.835464
290	ENSRNOG00000028041	Tnnt1	171409	chromosome	1	1	72889270	72899659	protein_coding	Tnnt1	2.19528	1.6702	3.93268	0.000615597	0.0569572	3.30785	0.687492	1.49826e-06	0.000739084	1	Tnnt1	0.000252549	1.00071	0.31797	-0.000262557	-1.48692	0.138347	0.00579626	1.72848	0.0851807	-0.00303779	-0.416564	0.677368	0.0557836	0.344274	0.730998
291	ENSRNOG00000053828	Ppp1r12c	499076	chromosome	1	1	72903257	72926108	protein_coding	Ppp1r12c	5.71154	0.0192155	0.219605	0.828017	0.972907	0.290641	0.441007	0.50987	0.776789	0	Ppp1r12c	7.76e-06	0.452489	0.651323	-6.15e-06	-0.505644	0.61357	-4.01e-05	-0.17554	0.860802	0.000261692	0.522176	0.602027	-0.000265802	-0.0239986	0.980877
292	ENSRNOG00000027919	Rdh13	361504	chromosome	1	1	72956026	72984350	protein_coding	Rdh13	4.45766	0.0904985	0.962444	0.345331	0.828962	1.87	0.513809	0.000273186	0.0164641	1	Rdh13	-5.01e-06	-0.13697	0.891168	-1.9e-05	-0.740446	0.459752	0.000258594	0.530516	0.596242	0.000350836	0.330637	0.741205	-0.0281248	-1.27554	0.20358
293	ENSRNOG00000027808	Lilra5	691533	chromosome	1	-1	73656028	73682247	protein_coding	Lilra5	-0.532855	0.411522	1.35067	0.189278	0.727457	NA	NA	NA	NA	0	NA	NA	NA	NA	NA	NA	NA	NA	NA	NA	NA	NA	NA	NA	NA	NA
294	ENSRNOG00000018616	Cdc42ep5	361505	chromosome	1	1	73719005	73719529	protein_coding	Cdc42ep5	2.11142	-0.18072	-0.797413	0.432954	0.868178	0.0951351	0.4287	0.82438	0.930118	0	Cdc42ep5	0.00014633	1.39332	0.164804	2.7e-05	0.368106	0.713118	-8.53e-05	-0.0603846	0.951899	-0.00267503	-0.877092	0.381309	0.0523551	0.774174	0.439732
295	ENSRNOG00000018621	Leng9	100912286	chromosome	1	1	73721114	73722631	protein_coding	Leng9	2.6642	-0.143791	-1.76926	0.0894337	0.60788	NA	NA	NA	NA	0	Leng9	6.01e-05	1.65683	0.0988522	1.26e-05	0.485711	0.627614	0.000465272	0.95736	0.339344	-6.23e-05	-0.0586237	0.9533	0.0149638	0.663956	0.507475
296	ENSRNOG00000018642	Leng8	361506	chromosome	1	-1	73722088	73733788	protein_coding	Leng8	3.05172	0.259391	1.55194	0.133636	0.668927	0.917805	0.452635	0.0425914	0.254155	0	Leng8	-0.000163456	-2.38533	0.0178361	-6.24e-05	-1.26524	0.207011	0.00167178	1.82213	0.0696725	0.00115422	0.571158	0.568424	-0.0182522	-0.414486	0.678957
297	ENSRNOG00000032699	Ttyh1	292597	chromosome	1	-1	73734624	73753128	protein_coding	Ttyh1	9.35163	0.0603159	0.696932	0.492476	0.8944	-0.689231	0.44028	0.11748	0.408485	0	Ttyh1	-5.34e-05	-1.93859	0.0537173	-2.38e-05	-1.21896	0.224054	0.000419624	1.13904	0.255816	-0.00120189	-1.49018	0.137482	0.0114866	0.644995	0.519661
298	ENSRNOG00000027733	Lair1	574531	chromosome	1	1	73837944	73868695	protein_coding	Lair1	-0.174308	0.344232	0.95026	0.35136	0.833398	-0.694872	0.441007	0.115107	0.40524	0	NA	NA	NA	NA	NA	NA	NA	NA	NA	NA	NA	NA	NA	NA	NA	NA
299	ENSRNOG00000048095	RGD1564801	NA	chromosome	1	-1	75152883	75154325	protein_coding	RGD1564801	-1.40203	-3.11413	-5.36608	1.59852e-05	0.00468875	NA	NA	NA	NA	1	RGD1564801	-0.000152813	-0.435743	0.663413	-0.000181887	-0.733347	0.464062	-0.00240403	-0.523579	0.601052	-0.02274	-2.16646	0.0312548	0.108388	0.486269	0.627303
300	ENSRNOG00000014186	RGD1310257	308381	chromosome	1	-1	75335894	75354820	protein_coding	Zswim9	1.36443	0.0398442	0.249903	0.804768	0.969729	NA	NA	NA	NA	0	Zswim9	1.43e-05	0.40572	0.685307	1.87e-05	0.739206	0.460503	-0.000488203	-1.03693	0.300807	0.000900032	0.86464	0.388095	-0.00163184	-0.0808713	0.935624
301	ENSRNOG00000014193	Lig1	81513	chromosome	1	1	75356220	75394758	protein_coding	Lig1	-0.195286	-0.123282	-0.450175	0.656585	0.93456	-0.87825	0.447074	0.049479	0.272696	0	Lig1	-8.73e-05	-1.77619	0.0769615	-3.62e-06	-0.103039	0.918018	0.00120271	1.85338	0.0650486	0.00234117	1.64608	0.101049	-0.0241762	-0.819091	0.413699
302	ENSRNOG00000022227	AABR07002564.1	NA	chromosome	1	1	77111595	77111879	processed_pseudogene	NA	0.168466	0.00837769	0.0610017	0.951858	0.993814	NA	NA	NA	NA	0	NA	-1.07e-05	-0.232883	0.816049	-1.72e-05	-0.523578	0.601055	-0.000481534	-0.78629	0.432469	-0.00095342	-0.70877	0.479152	0.00615618	0.207808	0.835588
303	ENSRNOG00000033146	LOC103690015	103690015	chromosome	1	1	77541359	77541814	protein_coding	NA	2.45871	-0.00778554	-0.0372046	0.970627	0.99533	NA	NA	NA	NA	0	NA	1.43e-05	0.156405	0.875845	-4.45e-05	-0.703308	0.482545	0.00168561	1.38027	0.168782	-0.0040614	-1.5382	0.12531	-0.0307693	-0.530621	0.596263
304	ENSRNOG00000051483	LOC103689961	NA	chromosome	1	-1	77803475	77808513	protein_coding	Selenow	11.8786	0.0453953	0.312127	0.757613	0.959088	NA	NA	NA	NA	0	Selenow	9.83e-05	2.21786	0.0274962	-2.17e-05	-0.689239	0.491338	0.000128533	0.215592	0.829488	-0.00149404	-1.14533	0.253207	0.0583293	2.03449	0.0432069
305	ENSRNOG00000028449	LOC100360449	100364457	chromosome	1	-1	77829711	77830399	protein_coding	LOC100364457	1.89052	0.133672	0.672403	0.507687	0.897765	NA	NA	NA	NA	0	LOC100364457	-0.000101654	-1.243	0.215075	-5.38e-05	-0.992541	0.321932	0.000920069	0.863732	0.388593	-0.00170569	-0.723858	0.469854	0.0349602	0.654468	0.513554
306	ENSRNOG00000013023	Gltscr2	292624	chromosome	1	-1	77836196	77844189	protein_coding	Nop53	7.22966	0.139458	1.7307	0.096218	0.620217	NA	NA	NA	NA	0	Nop53	-6.06e-05	-2.01387	0.0451328	-6.32e-06	-0.295068	0.768197	0.000333676	0.827763	0.408623	-0.000132043	-0.149222	0.881503	-0.00324715	-0.17779	0.859066
307	ENSRNOG00000011346	Ehd2	361512	chromosome	1	-1	77847600	77865870	protein_coding	Ehd2	0.468524	0.223442	1.36786	0.183906	0.722212	-0.979036	0.455224	0.0315023	0.222117	0	Ehd2	2.45e-05	0.510334	0.610284	2.52e-05	0.733345	0.464063	-0.000776996	-1.21286	0.226367	0.00224036	1.60004	0.110898	0.0233564	0.777121	0.437995
308	ENSRNOG00000011262	Gltscr1	292622	chromosome	1	-1	77869020	77893509	protein_coding	Bicra	0.827863	0.0132323	0.0619202	0.951134	0.993789	NA	NA	NA	NA	0	Bicra	3.49e-05	0.65457	0.513368	-2.73e-05	-0.705363	0.481267	-0.000224945	-0.314754	0.75322	0.000617564	0.387815	0.698495	0.0387618	1.27622	0.203342
309	ENSRNOG00000001494	Napa	140673	chromosome	1	1	77994203	78012845	protein_coding	Napa	6.62377	-0.122634	-0.787852	0.438421	0.87081	1.025	0.458258	0.0253038	0.197661	0	Napa	8.87e-05	2.67	0.00810036	7.06e-06	0.295955	0.76752	-0.000281559	-0.627645	0.53083	0.000551466	0.560379	0.575741	0.0233521	1.13884	0.256118
310	ENSRNOG00000001493	Kptn	NA	chromosome	1	1	78015722	78023676	protein_coding	NA	5.52747	0.00900321	0.103977	0.918043	0.990224	NA	NA	NA	NA	0	NA	8.53e-05	2.42557	0.0160186	2.8e-05	1.11792	0.264717	-0.000208538	-0.440188	0.660195	0.000245024	0.236749	0.813052	0.036125	1.75639	0.080535
311	ENSRNOG00000001492	Slc8a2	140447	chromosome	1	1	78025995	78060111	protein_coding	Slc8a2	4.89446	-0.310385	-1.52123	0.141143	0.674322	0.794051	0.441516	0.0721037	0.327876	0	Slc8a2	0.000103121	2.15958	0.0317907	-4.39e-06	-0.1286	0.897781	-0.000985935	-1.54322	0.124088	0.000568215	0.403766	0.686742	0.0512064	1.71981	0.0869966
312	ENSRNOG00000021390	Meis3	361514	chromosome	1	1	78068931	78079862	protein_coding	Meis3	3.3711	0.04539	0.476585	0.637926	0.931416	0.3676	0.429884	0.392487	0.700743	0	Meis3	-6.74e-05	-2.1467	0.0328144	1.02e-05	0.454073	0.650186	0.000312659	0.74026	0.459862	0.00105529	1.14599	0.252935	-0.0124402	-0.639087	0.523489
313	ENSRNOG00000047575	Dhx34	684903	chromosome	1	-1	78090044	78112488	protein_coding	Dhx34	0.810806	0.0445523	0.246975	0.807008	0.970316	-0.627949	0.437944	0.151613	0.461457	0	Dhx34	8.1e-05	1.72302	0.0861664	5.21e-05	1.53203	0.12683	-0.000744398	-1.17426	0.241446	0.00204922	1.4711	0.142566	0.0487517	1.65387	0.0997046
314	ENSRNOG00000049028	C5ar2	445269	chromosome	1	-1	78166810	78180216	protein_coding	C5ar2	-0.251569	0.384296	1.82652	0.080115	0.585627	-0.3416	0.429884	0.426827	0.726062	0	C5ar2	-6.19e-05	-0.738013	0.461224	-2.15e-05	-0.361432	0.718094	0.000520117	0.465762	0.641806	-0.00108366	-0.443346	0.657913	-0.00224666	-0.0420931	0.966466
315	ENSRNOG00000049661	Inafm1	100192314	chromosome	1	-1	78210867	78212350	protein_coding	Inafm1	3.48823	0.206564	2.25457	0.033464	0.418367	NA	NA	NA	NA	0	Inafm1	-3.96e-05	-1.14415	0.253697	-3.59e-06	-0.146634	0.883544	0.00028115	0.609882	0.542514	0.00183184	1.83176	0.0682198	0.0246934	1.08869	0.277588
316	ENSRNOG00000048848	Ccdc9	684934	chromosome	1	-1	78213223	78224319	protein_coding	Ccdc9	3.80948	0.156672	1.34268	0.191816	0.729482	NA	NA	NA	NA	0	Ccdc9	1.03e-05	0.394413	0.693625	-1.8e-05	-0.968635	0.333701	0.000187913	0.538911	0.590445	0.00148148	1.95253	0.0520315	0.0232828	1.52129	0.129748
317	ENSRNOG00000015128	Sae1	308384	chromosome	1	-1	78277515	78333321	protein_coding	Sae1	6.63922	0.0649709	1.02485	0.315554	0.815634	0.413467	0.431123	0.337535	0.65716	0	Sae1	4.89e-05	1.92301	0.0556552	1.04e-05	0.576536	0.564792	-4.07e-05	-0.119456	0.905013	-2.61e-05	-0.0348465	0.972231	0.0123263	0.833304	0.405656
318	ENSRNOG00000015229	Zc3h4	678741	chromosome	1	1	78354934	78390907	protein_coding	Zc3h4	2.71319	-0.174113	-1.18871	0.246071	0.769422	0.660769	0.439259	0.132509	0.430778	0	Zc3h4	4.48e-05	0.9849	0.325659	1.93e-05	0.594145	0.552974	-0.000932805	-1.54164	0.12447	0.00079107	0.591722	0.55459	0.0168791	0.646046	0.518982
319	ENSRNOG00000015304	Tmem160	292654	chromosome	1	1	78417719	78420427	protein_coding	Tmem160	8.1513	0.0553583	0.512761	0.61276	0.926262	0.217432	0.427595	0.611102	0.835318	0	Tmem160	2.5e-05	0.649533	0.516612	-1.38e-05	-0.511713	0.609322	6.85e-05	0.133761	0.893703	-0.00169291	-1.51661	0.130673	0.0541425	2.17798	0.0305644
320	ENSRNOG00000015376	Npas1	308387	chromosome	1	-1	78420652	78440738	protein_coding	Npas1	2.7466	0.217434	1.81066	0.0826071	0.591639	-0.574177	0.440081	0.191992	0.51311	0	Npas1	7.65e-05	1.97387	0.0495374	2.43e-05	0.868967	0.385732	-0.000865222	-1.66792	0.096628	0.00115114	1.00457	0.316112	0.0220267	0.87058	0.385015
321	ENSRNOG00000015852	Arhgap35	306400	chromosome	1	-1	78456409	78573374	protein_coding	Arhgap35	4.85675	-0.0808823	-0.500014	0.621574	0.92866	-0.764	0.451664	0.0907367	0.362702	0	Arhgap35	2.79e-05	0.55922	0.57653	6.94e-06	0.195844	0.844898	-0.000883494	-1.33171	0.184211	0.000465289	0.318851	0.750115	0.00342954	0.118056	0.90614
322	ENSRNOG00000046915	Ceacam9	116711	chromosome	1	1	78659435	78663970	protein_coding	Ceacam9	-0.453992	0.353722	0.903068	0.375377	0.845217	NA	NA	NA	NA	0	NA	NA	NA	NA	NA	NA	NA	NA	NA	NA	NA	NA	NA	NA	NA	NA
323	ENSRNOG00000015865	Ap2s1	65046	chromosome	1	1	78671121	78682871	protein_coding	Ap2s1	8.18578	0.11493	1.38945	0.177328	0.715611	-0.312432	0.4287	0.46613	0.751712	0	Ap2s1	-2.32e-05	-0.701247	0.483825	-9.53e-07	-0.040748	0.967531	6.9e-05	0.15613	0.876061	-0.00113616	-1.17619	0.240676	-0.00254284	-0.123816	0.901584
324	ENSRNOG00000016055	Fkrp	308390	chromosome	1	-1	78733508	78739107	protein_coding	Fkrp	3.71571	0.127506	0.933031	0.360006	0.838915	1.39354	0.48137	0.00379237	0.0748739	1	Fkrp	-1.96e-05	-0.578382	0.563545	-9.67e-06	-0.399984	0.689524	-0.000117265	-0.259479	0.795487	0.00104429	1.0543	0.292801	-0.0197828	-0.973142	0.331645
325	ENSRNOG00000016145	Strn4	308392	chromosome	1	1	78735678	78765692	protein_coding	Strn4	6.42082	-0.00850863	-0.0743711	0.941325	0.993016	0.942593	0.448316	0.0355081	0.232687	0	Strn4	3.88e-05	1.44539	0.149646	6.56e-06	0.343383	0.731611	-0.000620852	-1.73903	0.0833048	0.000315829	0.401008	0.688769	0.0140705	0.81454	0.416294
326	ENSRNOG00000016434	Prkd2	292658	chromosome	1	1	78767911	78796231	protein_coding	Prkd2	1.35487	-0.126914	-0.820185	0.420104	0.863845	0.979759	0.455489	0.0314757	0.222117	0	Prkd2	8.96e-05	1.767	0.0784914	7.13e-05	1.96885	0.0501193	-0.00112847	-1.66157	0.0978974	-0.0010089	-0.670619	0.503104	0.0549041	1.6761	0.0952644
327	ENSRNOG00000052256	Dact3	499088	chromosome	1	1	78800754	78812483	protein_coding	Dact3	5.62627	0.243731	1.79135	0.0857331	0.599879	-0.201842	0.434529	0.642284	0.8483	0	Dact3	3.22e-05	1.04221	0.298357	-1.05e-05	-0.477443	0.633481	-0.000309085	-0.750133	0.453905	0.000416251	0.460388	0.645652	0.0288919	1.55661	0.121125
328	ENSRNOG00000016701	Gng8	245986	chromosome	1	1	78818404	78822224	protein_coding	Gng8	3.47151	0.0491087	0.328654	0.74524	0.956624	0.32825	0.442154	0.457852	0.74688	0	Gng8	-4.84e-05	-0.649415	0.516688	1.52e-05	0.295855	0.767596	0.00131772	1.3458	0.17963	0.00185533	0.871765	0.384203	0.0610941	1.3039	0.193749
329	ENSRNOG00000016770	Calm2	24244	chromosome	1	-1	78843080	78851719	protein_coding	Calm3	11.0201	-0.0229995	-0.323859	0.748823	0.957643	2.10698	0.541316	9.92896e-05	0.0091836	1	Calm3	-1.53e-05	-0.630959	0.528664	-2.3e-05	-1.34712	0.17921	0.000196967	0.60952	0.542753	-0.000778913	-1.10073	0.272111	0.000204601	0.0137136	0.989072
330	ENSRNOG00000016863	Pnmal2	308393	chromosome	1	1	78876205	78878779	protein_coding	Pnma8b	5.79823	-0.24266	-1.36939	0.183433	0.721899	NA	NA	NA	NA	0	Pnma8b	5.32e-05	1.34926	0.178519	2.66e-05	0.951272	0.342422	-0.000954339	-1.82451	0.0693115	0.00101752	0.882296	0.378494	0.0239169	1.03751	0.300736
331	ENSRNOG00000027944	Pnmal1	361515	chromosome	1	1	78893271	78895930	protein_coding	Pnma8a	5.28617	-0.225091	-1.891	0.0706355	0.562229	NA	NA	NA	NA	0	Pnma8a	7.92e-05	2.21739	0.0275286	6.43e-05	2.55788	0.011146	-0.00121277	-2.55339	0.011284	0.00106131	1.0091	0.31394	0.00242622	0.107126	0.914796
332	ENSRNOG00000027936	Ccdc8	494320	chromosome	1	1	78933372	78936700	protein_coding	Ccdc8	1.20591	-0.174402	-1.36586	0.184525	0.722212	-0.431429	0.434248	0.320463	0.644112	0	Ccdc8	-7.13e-06	-0.15541	0.876628	1.3e-05	0.399526	0.68986	0.000554857	0.910612	0.363408	0.000443511	0.331366	0.740655	0.0265209	0.942451	0.347086
333	ENSRNOG00000016907	Ppp5c	65179	chromosome	1	-1	78944040	78968329	protein_coding	Ppp5c	7.66888	-0.0555518	-0.777132	0.4446	0.874563	0.0527273	0.436931	0.903947	0.962943	0	Ppp5c	-7.23e-07	-0.027373	0.978185	1.58e-05	0.845784	0.398515	7.12e-05	0.202406	0.83977	-8.19e-05	-0.106204	0.915509	-0.00493844	-0.341863	0.732809
334	ENSRNOG00000013767	Ccdc61	292680	chromosome	1	-1	79795375	79816450	protein_coding	Ccdc61	3.00475	0.0913936	0.867431	0.394213	0.854034	0.207241	0.457379	0.650472	0.85272	0	Ccdc61	3.29e-05	0.834681	0.404723	2.97e-05	1.07588	0.283061	7.59e-05	0.144537	0.885197	0.00162817	1.43105	0.15371	0.000816252	0.0331352	0.973599
335	ENSRNOG00000013847	Nova2	292681	chromosome	1	1	79831534	79865807	protein_coding	Nova2	1.95696	-0.201596	-1.48825	0.149581	0.687604	-0.356	0.451664	0.430581	0.728504	0	Nova2	2.28e-05	0.492637	0.622717	2.64e-05	0.795685	0.427	-0.00102287	-1.66113	0.0979851	0.0010988	0.806013	0.421029	0.0444887	1.64475	0.101575
336	ENSRNOG00000014132	Mypop	499090	chromosome	1	1	79898551	79911513	protein_coding	Mypop	3.94659	0.283685	1.74784	0.093151	0.615322	-0.712558	0.450968	0.114092	0.403814	0	Mypop	2.07e-05	0.703104	0.482669	-1.63e-07	-0.0077176	0.993849	-3.54e-05	-0.0898767	0.92846	0.000586983	0.679354	0.497565	0.00976733	0.518755	0.604499
337	ENSRNOG00000014252	Irf2bp1	308404	chromosome	1	1	79911516	79914217	protein_coding	Irf2bp1	3.55863	0.063462	0.525552	0.603975	0.923086	0.351053	0.435286	0.419962	0.721831	0	Irf2bp1	9.13e-06	0.334915	0.73798	-8.42e-06	-0.434278	0.664476	-0.000264053	-0.726444	0.468271	0.00126914	1.59824	0.111297	0.0205824	1.18576	0.237106
338	ENSRNOG00000014353	Sympk	292683	chromosome	1	1	79931156	79959461	protein_coding	Sympk	3.89095	0.223046	1.73724	0.0950369	0.618628	-0.68875	0.454148	0.129373	0.426894	0	Sympk	3.38e-05	1.03945	0.299634	1.81e-05	0.781374	0.435352	-0.000582384	-1.34522	0.179816	0.000949287	0.998734	0.318924	0.0257278	1.32813	0.185632
339	ENSRNOG00000061526	Rsph6a	292684	chromosome	1	1	79959591	79979205	protein_coding	Rsph6a	2.93278	0.061599	0.450334	0.656472	0.93456	-0.185789	0.434529	0.668968	0.861735	0	Rsph6a	-0.000138245	-1.78826	0.0749889	-1.13e-05	-0.211064	0.833016	7.06e-05	0.0683387	0.945573	0.0026635	1.19651	0.232673	0.00971844	0.192048	0.847897
340	ENSRNOG00000014984	Dmwd	680252	chromosome	1	1	79981355	79987562	protein_coding	Dmwd	4.07524	0.036908	0.218258	0.829056	0.972977	0.965854	0.451556	0.0324399	0.224968	0	Dmwd	6.07e-06	0.192586	0.847445	-7.68e-06	-0.342482	0.732288	-0.000220952	-0.525873	0.599459	0.000116331	0.126286	0.899611	0.00175029	0.0922152	0.926618
341	ENSRNOG00000015085	Dmpk	308405	chromosome	1	1	79989019	79999364	protein_coding	Dmpk	2.05557	0.033614	0.273763	0.786586	0.966907	-0.24725	0.446654	0.57988	0.820102	0	Dmpk	-7.52e-05	-1.54997	0.12246	-1.03e-05	-0.296124	0.767391	0.000370882	0.572155	0.567749	0.00172961	1.21854	0.224209	0.00552965	0.181118	0.856456
342	ENSRNOG00000008815	Fbxo46	292686	chromosome	1	1	80028928	80045341	protein_coding	Fbxo46	1.58736	0.136608	1.02976	0.313291	0.815634	0.284595	0.4287	0.506783	0.774818	0	Fbxo46	7.07e-05	1.83797	0.0672964	2.85e-05	1.02838	0.304803	-2.6e-05	-0.0501368	0.960055	0.00125677	1.10435	0.270541	0.0239559	0.965319	0.335538
343	ENSRNOG00000015413	Qpctl	292687	chromosome	1	-1	80047504	80056574	protein_coding	Qpctl	3.72942	0.133335	1.31895	0.199512	0.737646	1.51632	0.487097	0.00185217	0.0499908	1	Qpctl	-2.98e-05	-1.30718	0.192396	-3.58e-05	-2.22143	0.0272542	0.000342785	1.12977	0.259695	8.45e-05	0.126292	0.899606	-0.0159576	-1.12464	0.262074
344	ENSRNOG00000015844	Snrpd2	680309	chromosome	1	1	80056755	80059996	protein_coding	Snrpd2	8.84684	0.144465	1.17138	0.252834	0.775542	-0.66725	0.442154	0.131276	0.42865	0	Snrpd2	-3.92e-05	-1.00707	0.314909	-2.53e-05	-0.921158	0.357892	0.000254954	0.490788	0.624023	-0.00122442	-1.07871	0.281794	0.0136085	0.547496	0.584642
345	ENSRNOG00000015860	Gipr	25024	chromosome	1	-1	80063049	80073223	protein_coding	Gipr	1.73107	-0.127399	-0.798916	0.432099	0.86802	0.0417949	0.439259	0.924197	0.971174	0	Gipr	-5.25e-05	-0.459564	0.646243	5.71e-05	0.717777	0.473592	5.85e-05	0.0383967	0.969403	-0.000430747	-0.130449	0.89632	-0.055905	-0.809093	0.419412
346	ENSRNOG00000030127	Eml2	192360	chromosome	1	1	80087684	80119012	protein_coding	Eml2	5.7182	-0.0287621	-0.340883	0.736129	0.955867	0.143562	0.425232	0.735659	0.896289	0	Eml2	-2.84e-06	-0.117803	0.906321	2.5e-05	1.46972	0.142947	3.48e-05	0.108434	0.913741	0.00180931	2.60344	0.00980135	0.0140601	0.894083	0.37234
347	ENSRNOG00000025890	Opa3	308409	chromosome	1	1	80141630	80160145	protein_coding	Opa3	2.71427	0.0239305	0.144215	0.886523	0.985614	0.948889	0.449691	0.0348506	0.231278	0	Opa3	4.08e-05	1.25881	0.209314	-2.47e-06	-0.105997	0.915673	-0.000407224	-0.938602	0.348873	0.00105376	1.10588	0.26988	0.00525664	0.271814	0.786043
348	ENSRNOG00000016367	Vasp	361517	chromosome	1	-1	80170619	80185882	protein_coding	Vasp	2.47335	0.249993	1.69129	0.103601	0.633366	0.780617	0.449966	0.0827696	0.348915	0	Vasp	6.89e-06	0.241385	0.809461	1.22e-05	0.59909	0.549677	-2.58e-05	-0.0677928	0.946007	0.000634592	0.761395	0.447164	0.0209011	1.1491	0.251873
349	ENSRNOG00000016603	Rtn2	308410	chromosome	1	1	80195532	80208448	protein_coding	Rtn2	6.09935	0.0221539	0.280011	0.781845	0.965315	-0.126216	0.4287	0.76844	0.90952	0	Rtn2	5.96e-06	0.238968	0.811333	9.8e-06	0.556166	0.578615	-0.000228061	-0.687186	0.492625	-2.38e-05	-0.0327092	0.973934	-0.00175526	-0.122787	0.902398
350	ENSRNOG00000046667	Fosb	100360880	chromosome	1	-1	80214494	80221710	protein_coding	Fosb	0.0233773	0.284523	1.41066	0.171049	0.710224	0.140357	0.457087	0.758791	0.905099	0	Fosb	0.000125992	1.61238	0.108187	1.44e-05	0.252024	0.801238	-0.00124808	-1.18154	0.238553	0.00213229	0.916017	0.360572	0.00681238	0.136901	0.891245
351	ENSRNOG00000017839	Ercc1	292673	chromosome	1	1	80256973	80268198	protein_coding	Ercc1	3.78661	0.0468673	0.401617	0.691485	0.945528	0.713974	0.441007	0.105455	0.388428	0	Ercc1	1.22e-05	0.404647	0.686095	1e-05	0.467317	0.640696	-2.88e-05	-0.0714889	0.943068	0.000671661	0.764817	0.445128	0.00103048	0.0582163	0.953634
352	ENSRNOG00000016825	Cd3eap	680493	chromosome	1	-1	80267725	80271001	protein_coding	Polr1g	2.85528	0.142966	1.6424	0.113418	0.647421	NA	NA	NA	NA	0	Polr1g	-4.41e-05	-1.19992	0.231348	6.9e-06	0.265055	0.791194	0.000558005	1.14715	0.252456	0.00135205	1.2699	0.205343	-0.00258251	-0.112017	0.910921
353	ENSRNOG00000017753	Ercc2	308415	chromosome	1	1	80293566	80307344	protein_coding	Ercc2	2.10336	0.0424889	0.284397	0.778522	0.963957	1.57971	0.495119	0.0014199	0.0435042	1	Ercc2	-1.86e-05	-0.508964	0.611243	-1.7e-05	-0.651859	0.515115	0.000480954	0.992695	0.321853	-0.000239009	-0.222859	0.823834	0.0075483	0.333149	0.739367
354	ENSRNOG00000017069	Mark4	680407	chromosome	1	-1	80335526	80367328	protein_coding	Mark4	3.86082	0.0338875	0.204797	0.839441	0.975125	0.817	0.444972	0.0663472	0.31477	0	Mark4	-9.9e-06	-0.273552	0.784663	-7.71e-06	-0.299108	0.765116	-0.000199607	-0.413435	0.679655	-1.96e-05	-0.018514	0.985244	0.0136871	0.632226	0.527953
355	ENSRNOG00000017463	Bloc1s3	680476	chromosome	1	-1	80415686	80416273	protein_coding	Bloc1s3	4.60851	0.276104	3.30349	0.00296001	0.138328	0.010137	0.425232	0.980981	0.993211	0	Bloc1s3	-1.29e-05	-0.324675	0.745708	-1.92e-06	-0.0690501	0.945007	0.000731293	1.38877	0.166183	-0.000425827	-0.370435	0.711383	0.0119451	0.497449	0.619413
356	ENSRNOG00000017468	Trappc6a	680465	chromosome	1	1	80417310	80424445	protein_coding	Trappc6a	4.96072	0.314889	2.30597	0.0299686	0.401504	2.77545	0.601378	3.92812e-06	0.00124393	1	Trappc6a	2.47e-05	0.33943	0.734581	-4.06e-05	-0.809214	0.419192	0.0012359	1.28843	0.198829	-3.86e-07	-0.000184453	0.999853	0.0751908	1.61072	0.108799
357	ENSRNOG00000043378	Nkpd1	680440	chromosome	1	1	80426918	80432875	protein_coding	Nkpd1	0.34604	0.154683	1.01547	0.319911	0.816521	0.451628	0.453411	0.319217	0.642826	0	Nkpd1	-1.8e-05	-0.292829	0.769904	-6.08e-06	-0.140517	0.888369	7.68e-05	0.0941226	0.92509	0.00028916	0.160157	0.872892	-0.00558727	-0.142979	0.886449
358	ENSRNOG00000017692	Ppp1r37	308398	chromosome	1	-1	80439718	80471527	protein_coding	Ppp1r37	5.34376	0.00229495	0.0232574	0.981635	0.997772	-0.375111	0.459952	0.414761	0.717708	0	Ppp1r37	2.15e-05	1.01845	0.309486	-1.12e-05	-0.750575	0.453643	-4.9e-05	-0.174361	0.861728	0.000398462	0.646752	0.518407	-0.00988492	-0.728666	0.467049
359	ENSRNOG00000049772	Gemin7	499391	chromosome	1	-1	80473966	80483487	protein_coding	Gemin7	5.05962	0.0878651	0.775263	0.445683	0.874574	-0.380667	0.431123	0.377255	0.688843	0	Gemin7	-2.91e-05	-0.74591	0.456448	-1.39e-05	-0.521865	0.602245	0.000566835	1.10076	0.272097	-0.000963452	-0.86101	0.390087	0.00736643	0.284751	0.776126
360	ENSRNOG00000046000	Clasrp	499390	chromosome	1	-1	80491480	80515694	protein_coding	Clasrp	3.16592	0.0112931	0.119159	0.906131	0.987858	1.52779	0.487313	0.00171777	0.047781	1	Clasrp	-9.13e-05	-2.02643	0.0438206	-9.98e-06	-0.308862	0.757694	0.000891872	1.48354	0.139237	0.00160587	1.21955	0.223825	-0.0232729	-0.811091	0.418267
361	ENSRNOG00000033235	Relb	100360982	chromosome	1	-1	80517411	80544825	protein_coding	Relb	1.22515	0.470116	3.78798	0.000887154	0.0706954	0.374737	0.435286	0.389294	0.698694	1	Relb	-6.79e-05	-1.24807	0.213213	-2.69e-05	-0.698304	0.485662	0.00136508	1.91343	0.0568762	0.000758863	0.481594	0.630531	0.00312053	0.0904289	0.928036
362	ENSRNOG00000018255	Clptm1	292696	chromosome	1	-1	80549043	80580662	protein_coding	Clptm1	6.09421	0.0865606	0.978306	0.337587	0.82469	0.77775	0.442154	0.078577	0.340679	0	Clptm1	2.27e-05	1.14099	0.255004	7.09e-06	0.505602	0.6136	2.67e-06	0.0100472	0.991992	0.00108941	1.88479	0.0606591	0.0198981	1.53616	0.126061
363	ENSRNOG00000018405	Apoc4	680551	chromosome	1	-1	80595326	80599572	protein_coding	Apoc4	0.891676	0.567197	2.59184	0.0159269	0.315804	0.229459	0.427595	0.591525	0.826447	0	Apoc4	5.81e-05	0.584253	0.559596	4.51e-05	0.663543	0.507619	-0.000803841	-0.614229	0.539643	-0.00181967	-0.63357	0.526962	-0.0185806	-0.281824	0.778366
364	ENSRNOG00000018426	Apoc1	25292	chromosome	1	-1	80606638	80609921	protein_coding	Apoc1	5.3616	0.338252	1.38835	0.17766	0.716147	-0.326133	0.431123	0.449365	0.740912	0	Apoc1	-4.01e-05	-0.350467	0.726294	-1.52e-05	-0.192278	0.847687	-0.0014552	-0.9621	0.336962	0.0032783	1.00183	0.317427	-0.0566044	-0.773995	0.439838
365	ENSRNOG00000018454	Apoe	25728	chromosome	1	-1	80612895	80617057	protein_coding	Apoe	12.7294	-0.0175804	-0.162679	0.87212	0.982998	-0.795	0.444972	0.0739974	0.331514	0	Apoe	1.32e-05	0.362572	0.717242	2.93e-05	1.14232	0.254456	-0.000348608	-0.722456	0.470714	-0.000152455	-0.143874	0.88572	0.0294962	1.51876	0.130385
366	ENSRNOG00000018556	Tomm40	308416	chromosome	1	-1	80618154	80630038	protein_coding	Tomm40	5.70454	0.0819822	1.13518	0.267403	0.786519	0.260667	0.432049	0.546292	0.800359	0	Tomm40	3.56e-06	0.153931	0.877793	1.5e-05	0.914766	0.361231	-0.000296382	-0.964183	0.335919	0.000975308	1.45137	0.147976	0.00908069	0.624941	0.532714
367	ENSRNOG00000018730	Nectin2	308417	chromosome	1	-1	80631450	80666585	protein_coding	Nectin2	3.59033	0.202194	2.092	0.0470856	0.49091	NA	NA	NA	NA	0	Nectin2	-3.13e-05	-0.739883	0.46009	6.74e-06	0.225277	0.821955	0.000754744	1.34359	0.180343	0.0014279	1.16883	0.243625	-0.0532845	-2.05305	0.0413552
368	ENSRNOG00000029399	Bcam	78958	chromosome	1	-1	80674444	80689171	protein_coding	Bcam	1.75262	0.228962	1.30111	0.205453	0.743338	0.116216	0.427595	0.785783	0.916369	0	Bcam	-5.11e-05	-1.06941	0.285954	2.48e-06	0.0728053	0.942022	0.000286911	0.451921	0.651732	0.00212715	1.52691	0.128094	-0.00143508	-0.0474844	0.962174
369	ENSRNOG00000029336	Zfp180	246279	chromosome	1	1	80920747	80940040	protein_coding	Zfp180	5.74217	0.0665678	0.597033	0.556021	0.910725	-0.806452	0.461414	0.0805018	0.34488	0	Zfp180	-2.21e-05	-0.610979	0.541788	-3.25e-05	-1.27264	0.204375	-0.000211847	-0.439517	0.66068	-0.000131399	-0.124278	0.901199	-0.0260008	-1.1982	0.23224
370	ENSRNOG00000029022	Zfp112	308420	chromosome	1	1	80953275	80958908	protein_coding	Zfp112	2.21919	0.0201228	0.196479	0.845873	0.976857	-0.24519	0.440081	0.577427	0.818513	0	Zfp112	-3.92e-05	-1.12259	0.262726	3.02e-06	0.121337	0.903525	0.00011372	0.244153	0.80732	0.00088847	0.872274	0.383926	-0.0147917	-0.677565	0.498821
371	ENSRNOG00000032625	AC118165.1	NA	chromosome	1	1	80973739	81100069	protein_coding	NA	1.25053	0.0687201	0.423925	0.675359	0.94074	NA	NA	NA	NA	0	NA	6.79e-05	2.04656	0.041785	6.14e-05	2.60128	0.00986381	-0.00120014	-2.71782	0.00704784	0.00260783	2.68727	0.00770492	0.0431069	2.03891	0.0427594
372	ENSRNOG00000054609	AABR07002683.1	NA	chromosome	1	1	80982358	80984217	protein_coding	NA	4.87448	0.0480691	0.610373	0.547296	0.908737	NA	NA	NA	NA	0	NA	-3.91e-05	-1.25929	0.209143	-1.39e-05	-0.637307	0.524531	9.09e-05	0.219763	0.826242	-0.00110428	-1.22822	0.220562	-0.0288506	-1.48333	0.139543
373	ENSRNOG00000024376	Zfp111	170849	chromosome	1	-1	81035972	81043340	protein_coding	Zfp111	2.51221	-0.00997786	-0.0899708	0.92905	0.990749	0.411	0.440312	0.350599	0.668477	0	Zfp111	8.8e-06	0.294204	0.768855	2.59e-05	1.2176	0.224571	-0.000221903	-0.553212	0.580631	0.00174221	2.00999	0.0455452	-0.00903396	-0.501413	0.616626
374	ENSRNOG00000019416	Zfp94	499094	chromosome	1	-1	81122790	81152384	protein_coding	Zfp61	5.17669	-0.0254088	-0.311306	0.75823	0.959088	NA	NA	NA	NA	0	Zfp61	-2.52e-05	-0.762353	0.446593	6.93e-06	0.297488	0.766351	4.04e-05	0.0917776	0.926951	0.000239756	0.249603	0.803107	-0.0325481	-1.66336	0.0977889
375	ENSRNOG00000055608	LOC102548695	NA	chromosome	1	-1	81159107	81163689	protein_coding	LOC102548695	2.98085	-0.324954	-3.48104	0.00191106	0.109857	NA	NA	NA	NA	0	LOC102548695	3.82e-06	0.114526	0.908916	3.65e-05	1.54471	0.123733	-0.000832854	-1.88087	0.0611931	0.000855064	0.87716	0.381272	-0.0315826	-1.52318	0.129275
376	ENSRNOG00000019596	Smg9	365215	chromosome	1	1	81260548	81282887	protein_coding	Smg9	3.07173	0.334169	2.12016	0.0444183	0.479895	0.59026	0.437822	0.177603	0.494555	0	Smg9	-1.44e-05	-0.492399	0.622885	-1.24e-05	-0.596092	0.551675	-2.77e-05	-0.0712275	0.943276	-0.000274314	-0.320932	0.74854	-0.00188963	-0.104281	0.91705
377	ENSRNOG00000024243	Cadm4	365216	chromosome	1	1	81365138	81370109	protein_coding	Cadm4	6.91079	0.0684961	0.695229	0.493524	0.894549	0.277297	0.427595	0.516659	0.781975	0	Cadm4	-2.87e-05	-1.10488	0.27031	-5.01e-06	-0.272603	0.785392	0.000502014	1.45346	0.147395	0.0010096	1.33176	0.184196	0.0015846	0.0975271	0.922404
378	ENSRNOG00000019802	Zfp428	361519	chromosome	1	1	81372650	81382079	protein_coding	Zfp428	5.1311	-0.0590854	-0.810178	0.425721	0.866727	0.0895062	0.448316	0.841755	0.936586	0	Zfp428	4.39e-06	0.14431	0.885376	2.12e-05	0.987429	0.324425	-0.00048957	-1.21277	0.226404	0.000196966	0.222217	0.824333	0.0246475	1.35168	0.177987
379	ENSRNOG00000046500	Irgq	292708	chromosome	1	1	81395841	81399672	protein_coding	Irgq	0.875087	-0.120903	-0.436831	0.666101	0.937665	-0.00589041	0.425232	0.988948	0.995977	0	Irgq	7.77e-05	1.15187	0.250513	5.3e-06	0.108745	0.913496	-0.00124322	-1.37948	0.169024	0.000749868	0.375389	0.707701	0.0132203	0.334503	0.738346
380	ENSRNOG00000019915	Xrcc1	84495	chromosome	1	1	81413353	81441678	protein_coding	Xrcc1	4.32312	-0.00961693	-0.100155	0.921045	0.990253	-0.565584	0.438415	0.197028	0.518077	0	Xrcc1	-2.9e-06	-0.0992222	0.921044	2.66e-05	1.28899	0.198641	-6.47e-05	-0.166167	0.868165	0.00103575	1.22154	0.223074	0.0124633	0.679556	0.497563
381	ENSRNOG00000024065	Zfp575	308430	chromosome	1	-1	81447987	81450094	protein_coding	Zfp575	1.02326	-0.0914975	-0.56788	0.57534	0.916634	0.933171	0.452635	0.0392418	0.243875	0	Zfp575	7.34e-05	1.70453	0.0895681	4.97e-05	1.59802	0.111353	-0.000496724	-0.857855	0.391824	0.0026501	2.09638	0.0370901	0.0167522	0.611701	0.541422
382	ENSRNOG00000019982	Ethe1	292710	chromosome	1	1	81456984	81472097	protein_coding	Ethe1	2.34005	0.118538	1.05361	0.302453	0.810814	0.189677	0.469729	0.686358	0.872885	0	Ethe1	-1.93e-05	-0.429503	0.667941	-6.71e-06	-0.209791	0.834009	0.000728306	1.21845	0.224242	0.000755781	0.578388	0.563542	-0.0176117	-0.61729	0.537737
383	ENSRNOG00000037897	NEWGENE_68440	29287	chromosome	1	1	81750928	81756627	protein_coding	Rps19l2	1.02017	0.0958329	0.524174	0.604918	0.923468	NA	NA	NA	NA	0	Rps19l2	4.51e-05	0.456416	0.648501	0.000172808	2.58792	0.0102436	-0.00203807	-1.55252	0.121848	0.00292974	1.03613	0.301177	0.0240751	0.393272	0.694533
384	ENSRNOG00000020130	Arhgef1	NA	chromosome	1	1	81779380	81797236	protein_coding	Arhgef1	2.49977	0.160786	1.09695	0.28344	0.797867	0.675	0.447214	0.13121	0.428541	0	Arhgef1	-6.08e-05	-1.60396	0.110032	-2.32e-05	-0.857549	0.391996	0.000433947	0.85688	0.392361	0.00144503	1.29917	0.195124	0.0144301	0.614214	0.539764
385	ENSRNOG00000020233	Rabac1	83583	chromosome	1	-1	81843649	81846804	protein_coding	Rabac1	7.77082	-0.0195579	-0.25398	0.801653	0.968928	1.84542	0.515371	0.000342596	0.0191724	1	Rabac1	-1.83e-05	-0.657761	0.511318	6.77e-06	0.343987	0.731157	0.000110835	0.29909	0.765129	7.31e-05	0.0899066	0.928436	0.00885592	0.529824	0.596815
386	ENSRNOG00000020263	Atp1a3	24213	chromosome	1	-1	81852429	81881549	protein_coding	Atp1a3	7.52968	-0.221995	-1.20709	0.239046	0.764337	0.8475	0.443706	0.056127	0.289526	0	Atp1a3	1.76e-05	0.450526	0.652735	-4.77e-06	-0.172783	0.862968	-0.000267972	-0.515642	0.606576	0.00177528	1.56453	0.119003	0.0256348	1.08114	0.280923
387	ENSRNOG00000020310	Grik5	24407	chromosome	1	-1	81885521	81946714	protein_coding	Grik5	4.35971	0.156118	0.885217	0.384737	0.84891	0.913333	0.449691	0.0422526	0.253041	0	Grik5	2.01e-05	0.473951	0.635963	-2.66e-05	-0.886205	0.376393	-0.000537582	-0.954129	0.340973	-0.000100679	-0.0813725	0.935213	0.0365475	1.52573	0.128639
388	ENSRNOG00000055761	Zfp574	308434	chromosome	1	1	81952067	81957329	protein_coding	Zfp574	1.93093	0.097513	0.491549	0.62746	0.931138	0.072973	0.4287	0.864838	0.947086	0	Zfp574	1.78e-05	0.493447	0.622145	-3.72e-06	-0.144171	0.885486	-0.000440167	-0.917449	0.359823	0.000883912	0.834426	0.404866	0.0213971	1.0212	0.30838
389	ENSRNOG00000055650	Pou2f2	117058	chromosome	1	-1	81964104	82004538	protein_coding	Pou2f2	-0.671791	-0.130092	-0.605669	0.550365	0.909752	0.8605	0.444972	0.053134	0.280493	0	Pou2f2	-4.3e-05	-0.721719	0.471166	3.54e-06	0.0824129	0.934387	-0.00026263	-0.330274	0.74148	0.00101405	0.571733	0.568035	0.0299301	0.847472	0.397734
390	ENSRNOG00000046112	Dedd2	687118	chromosome	1	-1	82072544	82088275	protein_coding	Dedd2	4.60465	-0.0203739	-0.295816	0.76989	0.960872	0.0426667	0.431123	0.921165	0.969708	0	Dedd2	2.16e-05	0.876476	0.381643	-1.44e-05	-0.824262	0.410608	-5.1e-05	-0.154732	0.877162	-0.000687594	-0.955011	0.340528	-0.013897	-0.915036	0.361262
391	ENSRNOG00000047526	Zfp526	687127	chromosome	1	1	82089922	82097526	protein_coding	Zfp526	0.181748	-0.173624	-0.998981	0.327673	0.82088	-0.32	0.435286	0.462249	0.749719	0	Zfp526	2.51e-05	0.484152	0.628717	-2.32e-05	-0.619503	0.536172	-0.00065165	-0.943883	0.346173	6.71e-05	0.0435577	0.965293	-0.00347462	-0.112203	0.910774
392	ENSRNOG00000020417	Gsk3a	50686	chromosome	1	-1	82097247	82108203	protein_coding	Gsk3a	6.05843	-0.0798063	-0.626564	0.536802	0.903636	0.621818	0.436931	0.154693	0.464149	0	Gsk3a	3.55e-05	1.60685	0.109394	1.45e-05	0.924883	0.355954	-0.000399179	-1.35444	0.176863	0.000806417	1.24706	0.213582	-0.00168728	-0.126579	0.899399
393	ENSRNOG00000020426	Erf	292721	chromosome	1	-1	82112449	82120902	protein_coding	Erf	4.7565	0.0401623	0.352479	0.727525	0.953265	-0.736	0.464078	0.112753	0.401003	0	Erf	2.77e-05	0.86496	0.38792	-1.18e-05	-0.520895	0.60292	-8.3e-05	-0.194848	0.845676	-0.000357508	-0.381878	0.702888	0.00485312	0.23682	0.813036
394	ENSRNOG00000056118	Cic	308435	chromosome	1	1	82151669	82163005	protein_coding	Cic	4.12233	0.303551	2.01325	0.0553213	0.515613	0	0.425232	1	1	0	Cic	3.12e-05	0.647999	0.517602	-2.52e-05	-0.736405	0.462202	-0.000604309	-0.942749	0.346752	0.000346199	0.245804	0.806043	0.0492136	1.78137	0.0763517
395	ENSRNOG00000020481	Pafah1b3	114113	chromosome	1	-1	82163595	82166363	protein_coding	Pafah1b3	4.96099	0.251138	1.76115	0.090826	0.610648	0.0567568	0.4287	0.894674	0.960245	0	Pafah1b3	-3.18e-05	-0.446145	0.655893	3.25e-08	0.000669389	0.999466	0.000512533	0.545549	0.58588	-0.00125797	-0.616093	0.538414	0.0178945	0.385639	0.700169
396	ENSRNOG00000020489	Tmem145	NA	chromosome	1	1	82174451	82184068	protein_coding	Tmem145	1.86837	0.157388	0.856825	0.399934	0.856751	-0.397297	0.4287	0.354057	0.672412	0	Tmem145	2.45e-05	0.507768	0.61208	4.25e-05	1.22878	0.220356	4.45e-05	0.0689169	0.945113	0.00458449	3.31474	0.00105834	0.00601026	0.200504	0.841288
397	ENSRNOG00000052687	Megf8	114029	chromosome	1	1	82185034	82234045	protein_coding	Megf8	3.97033	0.102057	0.469931	0.642605	0.931416	0.888519	0.449691	0.0481728	0.269472	0	Megf8	8.56e-05	1.12945	0.259831	1.48e-05	0.274614	0.783849	-0.00159371	-1.58203	0.114952	0.00249932	1.12897	0.260033	0.0765544	1.7303	0.0851017
398	ENSRNOG00000020546	Lipe	25330	chromosome	1	-1	82248046	82266727	protein_coding	Lipe	1.449	-0.0141398	-0.10104	0.92035	0.990253	0.455	0.440312	0.301437	0.627801	0	Lipe	3.31e-05	0.691513	0.489908	4.38e-05	1.2952	0.196494	-0.000350395	-0.55002	0.582814	0.0025738	1.84689	0.065987	0.0129199	0.446984	0.655365
399	ENSRNOG00000020596	Atp5sl	361520	chromosome	1	1	82413037	82419131	protein_coding	Dmac2	5.9587	-0.166442	-2.40118	0.0243619	0.370146	NA	NA	NA	NA	0	Dmac2	5.75e-05	1.97633	0.0492559	4.97e-05	2.42817	0.0159103	-0.000825324	-2.12882	0.0342821	-8.44e-05	-0.0987448	0.921423	0.00363111	0.201693	0.840359
400	ENSRNOG00000020607	Bckdha	25244	chromosome	1	-1	82423277	82452281	protein_coding	Bckdha	6.96077	0.173255	1.95686	0.061978	0.534276	0.0868493	0.425232	0.838166	0.934179	0	Bckdha	-1.47e-05	-0.433464	0.665065	-1.01e-05	-0.423413	0.672373	0.000622382	1.38882	0.166166	-0.00122704	-1.24969	0.212624	0.0172134	0.916792	0.360344
401	ENSRNOG00000020635	Exosc5	308441	chromosome	1	1	82452469	82461606	protein_coding	Exosc5	4.7817	0.00544659	0.0725512	0.942759	0.993016	-0.213784	0.427595	0.617098	0.839913	0	Exosc5	-4.95e-05	-1.58054	0.115293	-7.4e-06	-0.335583	0.737478	0.000189195	0.453364	0.650694	-0.00117676	-1.29437	0.196776	0.000948933	0.0486094	0.961279
402	ENSRNOG00000021302	Tmem91	100359879	chromosome	1	-1	82464024	82468064	protein_coding	Tmem91	3.2952	-0.0711298	-0.585345	0.563726	0.914525	0.3188	0.431123	0.459625	0.747831	0	Tmem91	-7.65e-05	-0.801481	0.423641	8.65e-05	1.32056	0.187904	0.000393311	0.308215	0.758184	-5.9e-05	-0.0213579	0.982978	-0.060126	-0.974606	0.33092
403	ENSRNOG00000028753	B9d2	308443	chromosome	1	1	82473737	82479900	protein_coding	B9d2	5.60287	-0.00735803	-0.0895273	0.929398	0.990749	1.09906	0.460945	0.0171089	0.165726	0	B9d2	-2.62e-05	-0.851882	0.395124	-1.52e-05	-0.70966	0.478603	0.00019932	0.486944	0.62674	-0.00122619	-1.38032	0.168764	-0.004701	-0.240563	0.810138
404	ENSRNOG00000020652	Tgfb1	59086	chromosome	1	1	82480195	82497199	protein_coding	Tgfb1	0.698744	-0.0592754	-0.298096	0.76817	0.960872	0.566364	0.437822	0.195806	0.516497	0	Tgfb1	2.55e-05	0.579418	0.562848	2.89e-05	0.917266	0.359923	-0.000744604	-1.27826	0.202385	0.00117084	0.905992	0.365843	0.0321143	1.20559	0.229383
405	ENSRNOG00000020675	Ccdc97	292724	chromosome	1	-1	82503571	82511327	protein_coding	Ccdc97	5.69407	-0.156367	-2.04468	0.0518924	0.504048	-0.521948	0.435741	0.230979	0.557725	0	Ccdc97	2.62e-05	1.25702	0.209961	6.18e-06	0.417268	0.676855	-2.54e-05	-0.0911459	0.927452	-0.000684282	-1.12229	0.262853	0.0128055	0.987414	0.324619
406	ENSRNOG00000020683	Hnrnpul1	361522	chromosome	1	-1	82512745	82546937	protein_coding	Hnrnpul1	4.02559	0.0389356	0.262355	0.795264	0.968266	0.194667	0.432049	0.652303	0.854111	0	Hnrnpul1	3.38e-05	1.08144	0.280581	8.82e-06	0.397037	0.691692	-0.000437726	-1.04984	0.294843	0.00122096	1.33762	0.18228	0.0042239	0.229618	0.81862
407	ENSRNOG00000020716	Axl	308444	chromosome	1	-1	82549420	82580761	protein_coding	Axl	2.9785	0.244802	1.47491	0.153109	0.690128	-0.0208108	0.4287	0.961283	0.985478	0	Axl	-3.65e-05	-1.12951	0.259804	-3.32e-05	-1.44205	0.15059	0.000164034	0.380112	0.704197	0.000463287	0.487672	0.626225	-0.0124079	-0.607338	0.544308
408	ENSRNOG00000055096	AABR07002768.1	NA	chromosome	1	-1	83816569	83819689	pseudogene	NA	3.36047	0.260518	2.2028	0.0373545	0.44155	NA	NA	NA	NA	0	NA	1.58e-05	0.368052	0.713157	-3.78e-05	-1.25337	0.211288	0.00078903	1.39262	0.165016	-0.000739954	-0.59324	0.553576	0.00529944	0.203653	0.83883
409	ENSRNOG00000028891	Cyp2t1	171380	chromosome	1	1	83965608	83969559	protein_coding	Cyp2t1	3.25924	0.153474	1.17209	0.252552	0.775542	-0.34573	0.45838	0.450703	0.741833	0	Cyp2t1	1.84e-06	0.0358213	0.971454	-1.25e-05	-0.349576	0.726963	0.000285028	0.417171	0.676924	8.04e-05	0.05442	0.956646	-0.00300364	-0.093789	0.92537
410	ENSRNOG00000020947	Egln2	308457	chromosome	1	-1	83969457	83977236	protein_coding	Egln2	7.14237	0.00542757	0.0733323	0.942144	0.993016	-0.451139	0.438351	0.303399	0.62963	0	Egln2	1.96e-05	0.837336	0.403232	1.26e-05	0.764338	0.445416	-9.27e-05	-0.297296	0.766496	-0.000237903	-0.348033	0.728119	0.00510702	0.35862	0.720253
411	ENSRNOG00000001500	Rab4b	50866	chromosome	1	-1	83979298	83990588	protein_coding	Rab4b	6.43744	-0.0472662	-0.685403	0.499593	0.895873	0.799259	0.445831	0.0730145	0.330102	0	Rab4b	1.85e-05	0.669434	0.503859	5.17e-08	0.00264071	0.997895	0.000115137	0.312629	0.754833	-0.000170504	-0.211285	0.832843	0.00247669	0.158003	0.874612
412	ENSRNOG00000001501	Snrpa	292729	chromosome	1	-1	83999671	84008293	protein_coding	Snrpa	2.62538	0.106991	0.948943	0.352016	0.833398	0.59	0.447214	0.187075	0.506538	0	Snrpa	3.64e-05	1.07713	0.282496	1.35e-05	0.560833	0.575434	0.000206851	0.458832	0.646768	-0.00031377	-0.317441	0.751183	0.0192919	0.920839	0.358231
413	ENSRNOG00000037715	RGD1560854	499106	chromosome	1	1	84009268	84015983	protein_coding	RGD1560854	1.06724	0.304045	2.1359	0.0429867	0.471855	NA	NA	NA	NA	0	RGD1560854	4.38e-05	1.07058	0.285427	1.41e-05	0.483381	0.629265	-0.000219799	-0.402528	0.687651	0.000919436	0.765645	0.444636	0.060372	2.35243	0.0196119
414	ENSRNOG00000041608	AC123095.1	NA	chromosome	1	1	84017135	84017253	miRNA	NA	-0.392963	-0.0502524	-0.248671	0.80571	0.970089	NA	NA	NA	NA	0	NA	-4.95e-05	-0.77824	0.43719	3.33e-05	0.734395	0.463424	-0.000353337	-0.418231	0.67615	0.00208892	1.12621	0.261197	0.00177488	0.0441836	0.964802
415	ENSRNOG00000013945	Itpkc	308451	chromosome	1	-1	84018859	84040433	protein_coding	Itpkc	3.42486	0.152394	1.4687	0.154772	0.69411	0.283026	0.4321	0.512467	0.779172	0	Itpkc	5.83e-07	0.0175248	0.986032	-1.28e-06	-0.0544065	0.956656	-0.000306454	-0.691412	0.489971	0.00110003	1.14063	0.255156	0.0100228	0.473589	0.636303
416	ENSRNOG00000020848	Coq8b	308453	chromosome	1	1	84044551	84067066	protein_coding	Coq8b	3.90667	0.141763	1.4884	0.149542	0.687604	NA	NA	NA	NA	0	Coq8b	1.94e-05	0.759965	0.448017	1.91e-05	1.05017	0.294695	-0.000168546	-0.494282	0.621556	0.000111659	0.149816	0.881035	-2.46e-05	-0.00157874	0.998742
417	ENSRNOG00000020867	Numbl	292732	chromosome	1	1	84067938	84091671	protein_coding	Numbl	4.43807	0.202285	1.39796	0.174788	0.713148	1.18443	0.463068	0.0105339	0.127084	0	Numbl	1.85e-05	0.592971	0.553756	-2.14e-05	-0.967638	0.334198	-3.58e-05	-0.0861111	0.931449	0.000390502	0.428619	0.668583	0.00521665	0.270862	0.786773
418	ENSRNOG00000020871	Ltbp4	292734	chromosome	1	-1	84118046	84150084	protein_coding	Ltbp4	1.77797	-0.056616	-0.329042	0.744951	0.956624	-0.0710667	0.431123	0.869069	0.948704	0	Ltbp4	1.57e-05	0.340286	0.733937	-1.07e-05	-0.321662	0.747988	-0.000578709	-0.941723	0.347276	0.00212439	1.57515	0.116531	0.0381401	1.5072	0.13332
419	ENSRNOG00000020882	Shkbp1	292735	chromosome	1	-1	84154703	84168074	protein_coding	Shkbp1	1.35026	0.0614792	0.343537	0.734157	0.955332	-0.567089	0.440081	0.197537	0.51841	0	Shkbp1	-3.05e-05	-0.822856	0.411402	-7.03e-06	-0.264635	0.791517	4.64e-06	0.00938416	0.99252	0.000527036	0.486424	0.627108	0.000548025	0.0238	0.981036
420	ENSRNOG00000055371	Sptbn4	308458	chromosome	1	-1	84168495	84254645	protein_coding	Sptbn4	5.80022	0.25999	1.45769	0.157763	0.697506	0.125443	0.442662	0.776883	0.913347	0	Sptbn4	-1.93e-05	-0.430739	0.667043	-4.71e-05	-1.49205	0.136999	-0.000163585	-0.274433	0.783986	-0.00100242	-0.767653	0.443444	0.0272703	1.07331	0.284411
421	ENSRNOG00000024410	Blvrb	292737	chromosome	1	1	84256159	84274075	protein_coding	Blvrb	6.03888	0.0535649	0.623147	0.539008	0.904724	0.430789	0.433468	0.32031	0.644112	0	Blvrb	3.71e-05	1.17631	0.240631	1.14e-05	0.514964	0.607052	-0.000205309	-0.488891	0.625363	-0.00138063	-1.51018	0.132305	0.0148697	0.814014	0.416594
422	ENSRNOG00000037690	Sertad3	499108	chromosome	1	1	84280945	84284663	protein_coding	Sertad3	2.47226	-0.138696	-1.12842	0.270189	0.789829	-0.515128	0.441443	0.243243	0.573046	0	Sertad3	3.05e-05	0.591751	0.554571	-8.33e-06	-0.232865	0.816064	-0.000253002	-0.367825	0.713326	0.000127004	0.0854702	0.931958	0.0128824	0.393467	0.694389
423	ENSRNOG00000024363	Sertad1	361526	chromosome	1	1	84293102	84296367	protein_coding	Sertad1	5.55964	-0.0969516	-0.805856	0.428161	0.866727	-0.867778	0.447214	0.0523299	0.278458	0	Sertad1	-1.54e-05	-0.364315	0.715942	-2.17e-05	-0.744493	0.457306	0.000378302	0.675489	0.500012	-0.00131605	-1.08651	0.278339	0.0244275	0.911058	0.363349
424	ENSRNOG00000018390	Pld3	361527	chromosome	1	-1	84339261	84353725	protein_coding	Pld3	7.03745	0.34269	2.55087	0.0174693	0.32426	0.895	0.452769	0.0480728	0.269365	1	Pld3	8.33e-06	0.323891	0.746301	-5.38e-06	-0.295699	0.767715	-5.57e-05	-0.162599	0.87097	0.000448685	0.597464	0.550758	0.00890608	0.525182	0.600032
425	ENSRNOG00000018408	RGD1307554	292739	chromosome	1	1	84361736	84386751	protein_coding	RGD1307554	4.73127	-0.114887	-1.20671	0.23919	0.764337	NA	NA	NA	NA	0	RGD1307554	2.06e-05	0.881407	0.378975	5.8e-06	0.347858	0.728252	-0.0001326	-0.423796	0.672092	0.000268262	0.391975	0.695423	-0.00257306	-0.176485	0.86009
426	ENSRNOG00000018677	Akt2	25233	chromosome	1	1	84411726	84450162	protein_coding	Akt2	3.82812	-0.218773	-1.67875	0.106049	0.639539	-1.03302	0.457496	0.0239459	0.193061	0	Akt2	3.63e-05	1.06686	0.287103	1.94e-05	0.797672	0.425848	-0.000726809	-1.60509	0.109781	0.000285125	0.286223	0.774952	-0.0017909	-0.0839215	0.933202
427	ENSRNOG00000018850	Ttc9b	361528	chromosome	1	1	84470829	84473011	protein_coding	Ttc9b	6.07604	0.149107	1.82512	0.0803317	0.585627	0.615714	0.435741	0.157647	0.46764	0	Ttc9b	-3.06e-05	-0.8046	0.421842	-5.09e-06	-0.189409	0.849932	0.000820009	1.62909	0.104598	-0.000941911	-0.851232	0.395485	0.0176241	0.760021	0.448127
428	ENSRNOG00000023521	Map3k10	308463	chromosome	1	-1	84473071	84491466	protein_coding	Map3k10	5.02908	0.0027928	0.0199807	0.984222	0.997772	1.55052	0.501979	0.0020096	0.0527453	1	Map3k10	3.76e-06	0.105073	0.916405	-3.43e-05	-1.35894	0.175439	-0.000259059	-0.544062	0.586901	-0.000314711	-0.301422	0.763353	0.0109443	0.504878	0.614194
429	ENSRNOG00000046338	LOC100909824	100909824	chromosome	1	1	84530669	84543966	protein_coding	NA	1.94941	-0.359606	-3.02938	0.00574688	0.203142	NA	NA	NA	NA	0	NA	-9.47e-05	-1.71275	0.088043	-1.02e-05	-0.261893	0.793628	0.000668117	0.905864	0.365911	-0.00315604	-1.97449	0.0494661	-0.0521483	-1.58139	0.115351
430	ENSRNOG00000037673	RGD1565183	NA	chromosome	1	1	84573496	84573959	protein_coding	LOC100362069	6.9944	-0.040806	-0.428077	0.672375	0.940053	NA	NA	NA	NA	0	LOC100362069	-2.11e-05	-0.611095	0.541712	2.12e-05	0.874208	0.382877	-3.8e-05	-0.0826228	0.93422	-0.000575875	-0.57482	0.565948	0.0251221	1.14691	0.252772
431	ENSRNOG00000018885	LOC100910046	NA	chromosome	1	1	84584596	84598186	protein_coding	LOC100910046	0.527413	-0.147236	-1.01797	0.318748	0.81613	NA	NA	NA	NA	0	LOC100910046	5.34e-05	0.791068	0.429681	6.84e-05	1.42619	0.155112	-0.00105216	-1.15886	0.247657	-0.000770965	-0.390011	0.696872	-0.00983987	-0.229152	0.818982
432	ENSRNOG00000050995	AABR07002774.2	NA	chromosome	1	1	84652632	84653384	protein_coding	NA	0.931562	-0.118104	-0.823267	0.418383	0.862644	NA	NA	NA	NA	0	NA	0.000179033	2.44221	0.0153161	2.81e-05	0.535736	0.592637	-0.000447842	-0.448386	0.654277	0.00212944	0.990756	0.322797	-0.00430261	-0.0992177	0.921064
433	ENSRNOG00000029805	Zfp780b	NA	chromosome	1	1	84685931	84698793	protein_coding	NA	2.58761	-0.19881	-1.64427	0.113029	0.647421	NA	NA	NA	NA	0	NA	5.59e-05	1.27333	0.204128	5.81e-06	0.187528	0.851405	-0.000151754	-0.256879	0.797491	-0.00136902	-1.07122	0.285138	-0.0414538	-1.52134	0.129735
434	ENSRNOG00000018928	LOC102553760	NA	chromosome	1	-1	84721410	84732242	protein_coding	NA	3.0182	-0.242149	-2.13097	0.0434306	0.475185	NA	NA	NA	NA	0	NA	4.49e-05	0.831209	0.406677	1.2e-05	0.322274	0.747526	-0.000947568	-1.32514	0.186377	-0.000755707	-0.484663	0.628355	-0.0110188	-0.317463	0.75122
435	ENSRNOG00000054614	AABR07002779.1	NA	chromosome	1	-1	84792797	84812486	protein_coding	NA	0.573259	-0.053291	-0.288355	0.775526	0.963313	NA	NA	NA	NA	0	NA	-4.95e-05	-0.833308	0.405495	2.3e-05	0.550896	0.582217	0.000198995	0.253901	0.799788	0.00338912	1.9994	0.0466862	0.0135428	0.370155	0.711654
436	ENSRNOG00000018936	Zfp780b-ps1	499110	chromosome	1	-1	84879973	84894805	protein_coding	Zfp780b-ps1	3.02835	-0.0787911	-0.816595	0.422114	0.864942	NA	NA	NA	NA	0	Zfp780b-ps1	1.52e-05	0.429429	0.667994	2.47e-05	0.996199	0.320155	-0.000114603	-0.242106	0.808904	-0.000392206	-0.381952	0.702833	-0.0162095	-0.777709	0.437649
437	ENSRNOG00000053366	AABR07002784.1	685610	chromosome	1	-1	84937034	84950210	protein_coding	NA	4.38066	0.039572	0.429968	0.671017	0.93959	NA	NA	NA	NA	0	NA	4.94e-06	0.139763	0.888964	1.05e-05	0.425593	0.670785	7.98e-07	0.00169611	0.998648	0.00019345	0.188898	0.850332	-0.0144469	-0.690815	0.490474
438	ENSRNOG00000060634	AABR07002784.2	NA	chromosome	1	-1	84953311	84959283	lincRNA	NA	0.189109	-0.275387	-1.376	0.181403	0.719383	NA	NA	NA	NA	0	NA	0.00016281	2.02245	0.0442333	2.62e-05	0.457666	0.647606	-0.000610518	-0.561395	0.575049	0.000835391	0.354887	0.722984	0.00907895	0.178371	0.85861
439	ENSRNOG00000018994	Psmc4	117262	chromosome	1	-1	84978206	84986581	protein_coding	Psmc4	6.96043	-0.00963509	-0.0903478	0.928753	0.990749	-0.737317	0.446121	0.0983864	0.376788	0	Psmc4	1.35e-05	0.527144	0.598578	7.69e-06	0.4238	0.672091	-0.000119466	-0.349171	0.727265	0.000159422	0.212497	0.831898	0.0132131	0.915717	0.360906
440	ENSRNOG00000019129	Fcgbp	100303643	chromosome	1	1	85003280	85046840	protein_coding	Fcgbp	1.37594	0.304783	1.6422	0.113461	0.647421	-0.207143	0.435741	0.634516	0.846684	0	Fcgbp	8.55e-05	1.17055	0.242935	6.47e-05	1.24505	0.214326	-0.000888595	-0.90814	0.36471	0.00134114	0.621468	0.534878	0.0182584	0.395092	0.693191
441	ENSRNOG00000019229	Fbl	292747	chromosome	1	1	85103519	85112619	protein_coding	Fbl	5.81013	0.00231859	0.0265256	0.979055	0.99699	-0.66037	0.444167	0.137077	0.438141	0	Fbl	2.31e-05	0.732495	0.464577	-8.55e-06	-0.383539	0.701659	-7e-05	-0.166687	0.867756	-0.0002262	-0.246075	0.805833	0.030012	1.55586	0.121305
442	ENSRNOG00000019254	Dyrk1b	308468	chromosome	1	1	85112247	85120839	protein_coding	Dyrk1b	1.43935	0.0279144	0.157857	0.875877	0.984138	0.794773	0.456767	0.0818599	0.347337	0	Dyrk1b	7.35e-06	0.175545	0.860799	-2.26e-05	-0.750237	0.453846	-0.000138554	-0.248357	0.804069	0.000465864	0.377168	0.70638	0.0268544	1.10542	0.270289
443	ENSRNOG00000019883	Pak4	292756	chromosome	1	1	85162452	85201757	protein_coding	Pak4	1.09372	0.298618	1.51976	0.14151	0.674411	-0.2908	0.431123	0.499982	0.770239	0	Pak4	5.69e-05	1.32367	0.186866	2.35e-05	0.755321	0.450796	-0.000346703	-0.603003	0.547073	0.00248688	1.97731	0.0491445	0.00314294	0.120474	0.904227
444	ENSRNOG00000019869	Lrfn1	365222	chromosome	1	-1	85291462	85300825	protein_coding	Lrfn1	2.24107	0.139113	0.739916	0.466458	0.885678	0.996265	0.453899	0.0281704	0.207752	0	Lrfn1	8.18e-06	0.214199	0.830573	1.38e-06	0.0502106	0.959996	-0.000392733	-0.773029	0.440262	0.00122116	1.09182	0.276003	0.0149893	0.663621	0.507689
445	ENSRNOG00000019838	Gmfg	113940	chromosome	1	-1	85312528	85317968	protein_coding	Gmfg	3.38996	0.0947213	0.636263	0.530568	0.902387	-0.327027	0.4287	0.445562	0.73815	0	Gmfg	8.19e-06	0.149134	0.881573	1.27e-05	0.33751	0.736027	-0.00018683	-0.256689	0.797637	-0.00353815	-2.2555	0.0249981	0.0836938	2.31807	0.0214452
446	ENSRNOG00000019831	Samd4b	308473	chromosome	1	1	85324043	85362241	protein_coding	Samd4b	2.61959	0.203153	1.30833	0.203032	0.741602	-0.118082	0.425232	0.781251	0.91525	0	Samd4b	3.09e-05	0.692892	0.489044	-1.89e-05	-0.58959	0.556019	-0.000344034	-0.577013	0.564468	0.000608055	0.462454	0.644172	0.0331877	1.31197	0.191017
447	ENSRNOG00000019746	Paf1	361531	chromosome	1	-1	85362268	85368031	protein_coding	Paf1	6.15216	0.041272	0.404961	0.689058	0.945116	0.743846	0.439259	0.0903774	0.362026	0	Paf1	-1.14e-06	-0.0407947	0.967493	1.25e-05	0.635465	0.52573	0.000147031	0.395373	0.692917	9.77e-05	0.119815	0.904729	-0.00491545	-0.312261	0.755164
448	ENSRNOG00000019702	Med29	292751	chromosome	1	1	85368288	85373099	protein_coding	Med29	6.01418	0.137481	1.36429	0.185012	0.723164	-0.0468493	0.425232	0.912272	0.966594	0	Med29	1.63e-05	0.496797	0.619785	1.37e-05	0.603366	0.546834	-0.000258907	-0.596787	0.551209	-0.00161706	-1.71589	0.0874652	0.0357319	1.71507	0.0878639
449	ENSRNOG00000019578	Rps16	140655	chromosome	1	-1	85405512	85408444	protein_coding	Rps16	12.2057	0.0420613	0.264719	0.793464	0.968266	-0.951263	0.467243	0.0417596	0.251434	0	Rps16	-3.62e-07	-0.00671726	0.994646	5.33e-06	0.139988	0.888787	2.4e-05	0.0334415	0.97335	-0.00123305	-0.783997	0.43381	0.0417759	1.27176	0.20492
450	ENSRNOG00000032034	Supt5h	308472	chromosome	1	1	85437780	85466854	protein_coding	Supt5h	5.45815	0.154856	1.20859	0.238479	0.764216	0.0963014	0.425232	0.820837	0.928785	0	Supt5h	1.42e-05	0.539858	0.589793	3.97e-06	0.213016	0.831495	-0.000259241	-0.739327	0.460427	0.00124691	1.62912	0.104593	0.00498954	0.316572	0.751895
451	ENSRNOG00000037638	Timm50	687295	chromosome	1	1	85470831	85480407	protein_coding	Timm50	5.37322	-0.021596	-0.226653	0.822594	0.972049	NA	NA	NA	NA	0	Timm50	4.13e-05	1.5789	0.115668	1.85e-05	0.999178	0.318713	0.000198135	0.566481	0.571593	-0.000437308	-0.571933	0.567899	0.00921815	0.621667	0.534861
452	ENSRNOG00000051208	Selenov	499113	chromosome	1	1	85496937	85504190	protein_coding	Selenov	3.82588	-0.211371	-1.36515	0.184745	0.722729	NA	NA	NA	NA	0	Selenov	0.000132907	1.9364	0.053986	0.000104728	2.27732	0.0236467	-0.00345864	-3.87329	0.000138337	0.00103245	0.519753	0.603712	0.0251883	0.568186	0.570539
453	ENSRNOG00000045545	Eid2b	103690162	chromosome	1	-1	85509662	85510114	protein_coding	Eid2b	1.31453	0.0974014	0.814017	0.423561	0.865833	1.40154	0.474631	0.00314804	0.0670319	1	Eid2b	-3.59e-05	-0.750415	0.453736	-3.36e-05	-0.990139	0.323102	0.000476061	0.753572	0.451841	-0.00120796	-0.866216	0.387232	-0.0207395	-0.712739	0.476829
454	ENSRNOG00000019310	Eid2	685691	chromosome	1	-1	85516653	85517360	protein_coding	Eid2	4.68457	-0.0176994	-0.205043	0.839251	0.975125	0.518312	0.438415	0.237111	0.565558	0	Eid2	-2.76e-05	-0.998979	0.318805	-1.87e-05	-0.957074	0.339491	0.000504713	1.37825	0.169404	-0.000179364	-0.222818	0.823865	-0.0196698	-1.15569	0.249172
455	ENSRNOG00000050453	Fbxo27	NA	chromosome	1	1	86873253	86888958	protein_coding	NA	0.721322	0.0715915	0.490712	0.628043	0.931359	NA	NA	NA	NA	0	NA	3.03e-06	0.0591473	0.952884	6.34e-06	0.173812	0.862159	-0.000361654	-0.52917	0.597174	0.00200541	1.35216	0.177589	-0.0314779	-0.945669	0.345446
456	ENSRNOG00000019942	Fbxo17	292757	chromosome	1	1	86914137	86919236	protein_coding	Fbxo17	0.686381	0.142935	0.794683	0.434511	0.868178	0.168919	0.4287	0.693562	0.875771	0	NA	NA	NA	NA	NA	NA	NA	NA	NA	NA	NA	NA	NA	NA	NA	NA
457	ENSRNOG00000019949	Mrps12	292758	chromosome	1	-1	86920680	86923575	protein_coding	Mrps12	4.35309	-0.0547956	-0.819792	0.420323	0.863943	-0.0410667	0.431123	0.924112	0.971174	0	Mrps12	1.33e-05	0.457367	0.647818	4.1e-05	2.03622	0.0428245	-0.000838574	-2.19721	0.0289562	0.00026245	0.312426	0.754986	0.0280704	1.54695	0.123438
458	ENSRNOG00000019962	Sars2	292759	chromosome	1	1	86923591	86935904	protein_coding	Sars2	1.19019	0.351131	2.79056	0.0100944	0.258184	0.72375	0.443706	0.102859	0.383748	0	Sars2	-3.42e-05	-0.928815	0.353913	1.21e-05	0.457946	0.647405	0.000465031	0.949312	0.343411	0.00101862	0.942788	0.346732	-0.0332838	-1.47348	0.142177
459	ENSRNOG00000046971	Ccer2	NA	chromosome	1	1	86938138	86940780	protein_coding	Ccer2	0.230247	0.385131	1.70211	0.101529	0.62847	NA	NA	NA	NA	0	NA	NA	NA	NA	NA	NA	NA	NA	NA	NA	NA	NA	NA	NA	NA	NA
460	ENSRNOG00000020063	Nfkbib	81525	chromosome	1	-1	86941074	86948845	protein_coding	Nfkbib	3.161	-0.029444	-0.296325	0.769506	0.960872	-0.593247	0.438415	0.176004	0.492387	0	Nfkbib	2.17e-05	0.673085	0.501537	3.79e-05	1.66884	0.096451	-0.000280714	-0.651811	0.515143	0.00120204	1.28638	0.199545	0.0223937	1.1398	0.255716
461	ENSRNOG00000020102	Sirt2	361532	chromosome	1	1	86948918	86971952	protein_coding	Sirt2	6.59755	0.0518222	0.610567	0.547169	0.908737	-0.29	0.4287	0.498746	0.769914	0	Sirt2	1.36e-06	0.0434186	0.965404	1.33e-05	0.6068	0.544556	0.000459207	1.10623	0.269729	0.00144654	1.5932	0.112424	0.00820952	0.435388	0.663745
462	ENSRNOG00000025354	Rinl	292760	chromosome	1	1	86972244	86983514	protein_coding	Rinl	0.215074	0.470659	3.17383	0.00405947	0.162686	NA	NA	NA	NA	0	NA	NA	NA	NA	NA	NA	NA	NA	NA	NA	NA	NA	NA	NA	NA	NA
463	ENSRNOG00000020235	Hnrnpl	80846	chromosome	1	1	86996093	87006776	protein_coding	Hnrnpl	8.94096	-0.0569498	-0.526982	0.602997	0.923086	0.258553	0.4321	0.549598	0.802714	0	Hnrnpl	2.27e-05	0.729717	0.466271	1.77e-05	0.803783	0.422316	-0.000123692	-0.298188	0.765816	-0.00053512	-0.588338	0.556856	0.00839104	0.509444	0.610996
464	ENSRNOG00000020308	Ech1	64526	chromosome	1	1	87009730	87016005	protein_coding	Ech1	6.23559	-0.109363	-1.54717	0.134782	0.669541	-1.26033	0.473873	0.00782233	0.108189	0	Ech1	1.34e-06	0.0447613	0.964335	3.8e-05	1.80897	0.0717047	4.28e-05	0.107383	0.914574	0.000383293	0.439814	0.660465	0.0112729	0.646209	0.518876
465	ENSRNOG00000020380	Lgals7	29518	chromosome	1	1	87045335	87047223	protein_coding	Lgals7	0.0318013	0.423663	2.16802	0.0401938	0.459082	NA	NA	NA	NA	0	NA	NA	NA	NA	NA	NA	NA	NA	NA	NA	NA	NA	NA	NA	NA	NA
466	ENSRNOG00000020389	Capn12	308476	chromosome	1	1	87066289	87078348	protein_coding	Capn12	2.55468	0.149748	1.07436	0.293241	0.805721	1.04655	0.454999	0.0214419	0.183157	0	Capn12	-0.00013374	-1.85112	0.0653741	-5.54e-06	-0.11039	0.912192	0.000484547	0.503411	0.615134	-0.00205005	-0.982028	0.327069	-0.026731	-0.587694	0.557393
467	ENSRNOG00000020433	Actn4	63836	chromosome	1	-1	87078020	87147333	protein_coding	Actn4	4.3781	0.0270954	0.2343	0.81672	0.971299	0.412105	0.433468	0.341749	0.661141	0	Actn4	4.47e-06	0.163663	0.870134	2.24e-05	1.16253	0.246173	-0.00018598	-0.511351	0.609573	0.00159801	2.02081	0.0444041	-0.0048606	-0.303159	0.76208
468	ENSRNOG00000020616	LOC103689986	NA	chromosome	1	1	87180624	87191185	protein_coding	NA	0.734855	-0.0426244	-0.274709	0.785868	0.966467	NA	NA	NA	NA	0	NA	-2.74e-05	-0.388322	0.69812	4.12e-05	0.834544	0.404803	4.77e-05	0.0505565	0.959721	0.00171789	0.847099	0.397779	0.0363661	0.860603	0.390475
469	ENSRNOG00000020636	Spint2	292770	chromosome	1	-1	87199313	87221892	protein_coding	Spint2	5.71769	0.121731	1.09973	0.282251	0.797522	-0.0461644	0.425232	0.913549	0.967044	0	Spint2	-2.74e-05	-0.391061	0.696097	2.7e-05	0.547178	0.584764	0.000384645	0.414002	0.679241	-0.000324962	-0.159866	0.87312	-0.0178523	-0.389161	0.697567
470	ENSRNOG00000020676	Ppp1r14a	114004	chromosome	1	1	87224677	87232848	protein_coding	Ppp1r14a	6.69495	-0.0894381	-0.728297	0.47341	0.889334	0.0272	0.431123	0.949694	0.979289	0	Ppp1r14a	-5.18e-05	-0.775956	0.438535	-2.02e-05	-0.432255	0.665944	0.00180167	2.05312	0.0411394	-0.000173594	-0.0899994	0.928362	0.0558801	1.33728	0.182632
471	ENSRNOG00000020687	Dpf1	50545	chromosome	1	1	87248489	87258070	protein_coding	Dpf1	5.32437	0.216878	2.50171	0.0195029	0.339435	0.146316	0.434529	0.736326	0.896344	0	Dpf1	3.32e-05	0.968484	0.333772	3.04e-05	1.25478	0.210777	-0.000353458	-0.772494	0.440578	0.000699752	0.697931	0.485892	0.0109385	0.548538	0.583927
472	ENSRNOG00000020703	Sipa1l3	292771	chromosome	1	-1	87260835	87468288	protein_coding	Sipa1l3	3.49773	-0.156197	-0.706441	0.48665	0.893686	0.112763	0.434529	0.795245	0.920471	0	Sipa1l3	7.55e-05	1.19319	0.233967	1.27e-05	0.280861	0.779058	-0.0014325	-1.70315	0.0898264	0.000529584	0.285706	0.775348	0.027251	0.742417	0.458696
473	ENSRNOG00000029043	Zfp84	308482	chromosome	1	1	87650207	87915794	protein_coding	Zfp84	3.13705	-0.0428818	-0.376973	0.709474	0.948617	-0.360667	0.431123	0.402831	0.708397	0	Zfp84	4.75e-05	1.83973	0.0670365	3.16e-05	1.71066	0.0884342	-0.000828064	-2.41527	0.0164676	0.00140417	1.85518	0.0647905	0.0114707	0.704414	0.481985
474	ENSRNOG00000020774	LOC103690114	103690114	chromosome	1	1	87790104	87801872	protein_coding	Zfp420	0.644182	-0.115484	-0.720166	0.47831	0.890574	-0.80321	0.449966	0.0742537	0.331514	0	Zfp420	-5.58e-05	-0.687452	0.492458	-8.54e-05	-1.52675	0.128137	0.00172622	1.61818	0.106929	0.00047269	0.203679	0.838776	-0.0268538	-0.535968	0.59257
475	ENSRNOG00000020495	Eif3k	292762	chromosome	1	-1	87927141	87937516	protein_coding	Eif3k	7.2261	-0.0753265	-0.764649	0.451861	0.877275	0.281711	0.4321	0.514429	0.78073	0	Eif3k	1.48e-05	0.460275	0.645733	2.86e-05	1.2628	0.207884	-0.000168206	-0.392989	0.694674	-0.000455678	-0.486187	0.627276	0.00950241	0.513331	0.60828
476	ENSRNOG00000020505	Map4k1	292763	chromosome	1	1	87938042	87959569	protein_coding	Map4k1	2.69104	0.103394	0.811547	0.42495	0.866727	-0.0505479	0.425232	0.905377	0.963849	0	Map4k1	2.29e-05	0.431869	0.666222	-2.64e-08	-0.000717343	0.999428	-0.0005278	-0.75064	0.4536	0.000476693	0.31181	0.755454	0.0545554	1.58171	0.115279
477	ENSRNOG00000020557	Ryr1	NA	chromosome	1	-1	87959712	88066101	protein_coding	Ryr1	-0.0306905	0.270695	1.29577	0.207259	0.743976	0.500526	0.435286	0.250193	0.580933	0	Ryr1	-0.000161058	-1.94206	0.0532933	-0.000105403	-1.76353	0.0790824	0.00191331	1.74747	0.0818279	-0.000280465	-0.113867	0.909438	-0.0249682	-0.47238	0.637165
478	ENSRNOG00000024036	Fam98c	292764	chromosome	1	-1	88095241	88098785	protein_coding	Fam98c	4.31859	0.0957817	0.838786	0.409786	0.862253	0.0343243	0.4287	0.936185	0.974372	0	Fam98c	-4.05e-05	-0.805142	0.42153	-1.46e-06	-0.0412259	0.96715	0.00110743	1.65681	0.0988568	0.000775124	0.53143	0.59561	-0.0120955	-0.394796	0.69341
479	ENSRNOG00000051915	Spred3	308478	chromosome	1	-1	88103719	88112683	protein_coding	Spred3	1.15625	-0.188102	-1.14377	0.263891	0.78402	-0.2468	0.429884	0.565894	0.812192	0	Spred3	3.59e-05	0.715448	0.475024	-2.94e-05	-0.809319	0.419132	-0.000130522	-0.193968	0.846364	-0.00109023	-0.732166	0.464777	0.00702413	0.232146	0.816659
480	ENSRNOG00000037580	Psmd8	292766	chromosome	1	-1	88116812	88123643	protein_coding	Psmd8	7.3357	0.089234	1.46139	0.156753	0.696955	-0.255128	0.437944	0.56019	0.808347	0	Psmd8	-5.45e-06	-0.20666	0.836449	1.14e-06	0.0610637	0.951359	0.000145049	0.41312	0.679885	-0.00105365	-1.37374	0.170798	0.0146148	0.959927	0.338238
481	ENSRNOG00000060693	Catsperg	292767	chromosome	1	-1	88131554	88162583	protein_coding	Catsperg	0.746922	0.0493033	0.223642	0.82491	0.972498	NA	NA	NA	NA	0	Catsperg	3.73e-06	0.0440211	0.964924	6.27e-05	1.04757	0.295891	0.000775335	0.686756	0.492896	0.00336621	1.3781	0.169447	-0.0884227	-1.67376	0.0957242
482	ENSRNOG00000020762	Zfp260	53982	chromosome	1	1	88457594	88465110	protein_coding	Zfp260	3.12502	-0.00423944	-0.0302431	0.976121	0.99596	-0.0756164	0.425232	0.858861	0.944874	0	Zfp260	1.31e-05	0.243768	0.807617	5.65e-05	1.51105	0.13209	-0.00101743	-1.41049	0.159683	-0.00174501	-1.12588	0.261336	-0.0381345	-1.11332	0.266891
483	ENSRNOG00000020777	Zfp382	246264	chromosome	1	1	88581206	88605697	protein_coding	Zfp382	3.5959	-0.178921	-2.22876	0.0353552	0.429113	0.570741	0.442217	0.19683	0.518077	0	Zfp382	-7.27e-06	-0.263306	0.792539	-9.22e-06	-0.469066	0.639448	-0.00031484	-0.856598	0.392517	-0.000512889	-0.636805	0.524855	-0.00599977	-0.347855	0.728311
484	ENSRNOG00000056429	AABR07002902.1	NA	chromosome	1	1	88632188	88635003	lincRNA	NA	0.442001	-0.346312	-1.51702	0.142197	0.675505	NA	NA	NA	NA	0	NA	NA	NA	NA	NA	NA	NA	NA	NA	NA	NA	NA	NA	NA	NA	NA
485	ENSRNOG00000048194	LOC100912380	29156	chromosome	1	-1	88652446	88657845	protein_coding	NA	3.08803	-0.437992	-3.36034	0.00257463	0.129069	NA	NA	NA	NA	0	NA	2.56e-05	0.512431	0.608818	9.15e-05	2.6129	0.00954378	-0.00108963	-1.63731	0.102869	0.00233037	1.60769	0.10921	0.0582259	1.9526	0.0522473
486	ENSRNOG00000045655	Tbcb	292777	chromosome	1	-1	88680856	88686615	protein_coding	Tbcb	0.791669	-0.123919	-0.78525	0.439915	0.871069	0.407467	0.431123	0.344593	0.663433	0	Tbcb	-0.000132638	-1.66014	0.0981845	-2.06e-05	-0.380512	0.703901	0.000934739	0.896144	0.371069	-0.00317789	-1.38421	0.167572	-0.060935	-1.19742	0.232543
487	ENSRNOG00000020839	Lrfn3	308495	chromosome	1	-1	88819445	88826302	protein_coding	Lrfn3	1.76576	0.447087	2.42585	0.0230758	0.361134	0.8315	0.446654	0.0626568	0.306333	0	Lrfn3	-6.24e-06	-0.146978	0.883272	-3.83e-05	-1.25492	0.210728	-4.13e-05	-0.0732113	0.941699	-0.000169498	-0.134928	0.892781	0.020062	0.769279	0.442625
488	ENSRNOG00000020845	Tyrobp	361537	chromosome	1	1	88875375	88879303	protein_coding	Tyrobp	4.96045	0.192737	1.41199	0.170663	0.71006	-0.136757	0.4287	0.749724	0.901664	0	Tyrobp	-8.1e-06	-0.167511	0.867108	-9.44e-06	-0.285064	0.77584	0.000297006	0.464609	0.64263	-0.00237691	-1.72016	0.0866848	0.0606479	1.92202	0.0560083
489	ENSRNOG00000020851	Aplp1	502317	chromosome	1	-1	88897532	88908750	protein_coding	Aplp1	8.65506	-0.0977203	-0.706382	0.486686	0.893686	0.408684	0.433468	0.345771	0.664044	0	Aplp1	1.55e-05	0.619341	0.536276	4.88e-06	0.276645	0.78229	-0.000130057	-0.390107	0.696802	0.00140719	1.93859	0.0537173	0.011168	0.70998	0.478534
490	ENSRNOG00000020864	Kirrel2	100359836	chromosome	1	-1	88910415	88920291	protein_coding	Kirrel2	0.324794	-0.254841	-1.28891	0.209595	0.744021	-1.08474	0.481227	0.0241893	0.194434	0	Kirrel2	7.84e-05	1.18365	0.237717	-1.89e-05	-0.396253	0.69227	-0.000823052	-0.919919	0.358534	0.00090872	0.464521	0.642693	0.0272939	0.630161	0.529301
491	ENSRNOG00000057578	Prodh2	361538	chromosome	1	1	88955135	88968501	protein_coding	Prodh2	3.39508	0.229846	1.09953	0.282338	0.797605	-0.495	0.447214	0.268357	0.597186	0	Prodh2	-2.69e-06	-0.0310855	0.975227	-3.66e-05	-0.640728	0.52231	-0.000214083	-0.189299	0.850018	-0.00181741	-0.731819	0.464989	-0.014218	-0.248312	0.804145
492	ENSRNOG00000024677	Arhgap33	NA	chromosome	1	-1	88978344	88989552	protein_coding	Arhgap33	2.77658	0.0208328	0.117782	0.907211	0.987858	-0.489737	0.433468	0.258556	0.589003	0	Arhgap33	-3.16e-06	-0.05864	0.953287	3.41e-06	0.088543	0.929519	-0.000779822	-1.08577	0.278666	0.000476221	0.301541	0.763262	0.0181756	0.557551	0.577768
493	ENSRNOG00000024625	Proser3	361541	chromosome	1	-1	88994562	89007041	protein_coding	Proser3	0.194984	0.0458324	0.239066	0.813064	0.971079	NA	NA	NA	NA	0	Proser3	-5.05e-06	-0.100331	0.920165	3.52e-05	0.970831	0.332608	-0.000390447	-0.580663	0.562009	0.0020622	1.38755	0.166553	0.0208104	0.669127	0.504178
494	ENSRNOG00000020922	Hspb6	192245	chromosome	1	1	89008117	89010256	protein_coding	Hspb6	1.99731	0.0657614	0.419315	0.678679	0.94177	-0.447368	0.435286	0.304064	0.630022	0	Hspb6	5.97e-05	1.61643	0.107307	-3.76e-06	-0.140883	0.88808	-3.49e-05	-0.0702913	0.94402	0.00161551	1.48854	0.137913	0.0300414	1.27814	0.202666
495	ENSRNOG00000020929	Lin37	292787	chromosome	1	-1	89010257	89014189	protein_coding	Lin37	3.75173	-0.0877434	-1.05818	0.300407	0.810814	-0.09	0.425232	0.832381	0.932271	0	Lin37	7.1e-06	0.212776	0.831681	3.16e-05	1.35178	0.177716	7.38e-05	0.165784	0.868466	0.0005157	0.533196	0.594388	0.0127413	0.652354	0.514913
496	ENSRNOG00000020941	Psenen	292788	chromosome	1	-1	89016096	89017290	protein_coding	Psenen	6.39863	-0.00653805	-0.076529	0.939626	0.992963	-0.464286	0.434248	0.284992	0.613838	0	Psenen	-3.6e-06	-0.116967	0.906984	4.83e-06	0.222283	0.824282	0.00032228	0.788088	0.431419	-0.000468589	-0.52272	0.601649	-0.00484806	-0.260174	0.794994
497	ENSRNOG00000024497	U2af1l4	361542	chromosome	1	1	89017479	89019937	protein_coding	U2af1l4	6.92887	0.04907	0.583777	0.564764	0.914887	0.0542105	0.433468	0.900474	0.961834	0	U2af1l4	6.03e-06	0.178586	0.858413	-8.51e-06	-0.358885	0.719996	0.000468382	1.04604	0.296589	-0.000632717	-0.645162	0.519435	0.00588358	0.30165	0.763229
498	ENSRNOG00000055525	Kmt2b	102550344	chromosome	1	-1	89023200	89042176	protein_coding	Kmt2b	2.03918	-0.0788806	-0.497148	0.623564	0.930054	NA	NA	NA	NA	0	Kmt2b	5.61e-06	0.1055	0.916067	-1.13e-06	-0.0296376	0.976381	-0.000748657	-1.0573	0.29143	0.000675282	0.431977	0.666144	0.0121056	0.400416	0.689273
499	ENSRNOG00000024309	Cox6b1	NA	chromosome	1	-1	89075975	89084859	protein_coding	Cox6b1	8.25371	-0.01572	-0.145164	0.885782	0.985514	NA	NA	NA	NA	0	Cox6b1	-1.93e-05	-0.64334	0.520614	-4.5e-07	-0.0213076	0.983018	0.000241222	0.605113	0.545672	-0.000912835	-1.0459	0.296653	0.00701134	0.365859	0.714853
500	ENSRNOG00000024278	Rbm42	361545	chromosome	1	-1	89099277	89109230	protein_coding	Rbm42	5.31311	0.0871728	1.09393	0.284737	0.798377	0.0683784	0.4287	0.873274	0.950072	0	Rbm42	4.28e-05	1.69284	0.0917766	3.07e-05	1.71139	0.0882991	-0.000462746	-1.37029	0.171868	0.00122632	1.6619	0.0978319	0.0273105	1.90482	0.0582226
501	ENSRNOG00000024266	Haus5	100362495	chromosome	1	-1	89109750	89124132	protein_coding	Haus5	2.50654	0.246585	1.79735	0.084752	0.596973	0.364286	0.434248	0.401532	0.707897	0	Haus5	-2.04e-05	-0.445759	0.656171	-2.07e-05	-0.642294	0.521294	0.000828393	1.36154	0.174612	0.00136642	1.03624	0.301128	-0.00633726	-0.238275	0.811909
502	ENSRNOG00000021006	Tmem147	292792	chromosome	1	-1	89177992	89179825	protein_coding	Tmem147	7.13808	-0.0570013	-0.551973	0.586021	0.918189	-0.194054	0.427595	0.649954	0.852544	0	Tmem147	2.14e-05	0.678339	0.498207	-3.74e-06	-0.168401	0.866409	0.000402293	0.961274	0.337376	-0.000889676	-0.973245	0.331406	0.0238974	1.1872	0.236542
503	ENSRNOG00000021015	Sbsn	292793	chromosome	1	1	89202527	89206994	protein_coding	Sbsn	1.78919	0.106054	0.815999	0.422447	0.864942	0.686364	0.46795	0.142445	0.448087	0	Sbsn	-1.23e-05	-0.207197	0.83603	-4.55e-05	-1.09985	0.272496	0.00126122	1.61911	0.10673	-0.00303424	-1.76917	0.0781292	0.0305307	0.82951	0.407794
504	ENSRNOG00000021023	Mag	29409	chromosome	1	-1	89345429	89360733	protein_coding	Mag	6.05588	-0.0647739	-0.449665	0.656947	0.934738	-0.376316	0.435286	0.387299	0.696563	0	Mag	-3e-05	-0.439823	0.660459	3.5e-06	0.0730416	0.941834	0.00116708	1.29016	0.198228	0.0038204	1.9335	0.0543446	0.0285036	0.665025	0.506792
505	ENSRNOG00000053725	Usf2	81817	chromosome	1	-1	89371794	89382463	protein_coding	Usf2	5.77109	-0.164882	-2.18638	0.0386718	0.450184	-0.751235	0.444167	0.0907728	0.362737	0	Usf2	2.73e-05	1.30018	0.194781	3.05e-05	2.0637	0.0401198	-0.000281471	-1.00575	0.315545	0.00053283	0.868283	0.386102	0.0104642	0.795013	0.427537
506	ENSRNOG00000021053	Lsr	64355	chromosome	1	-1	89383519	89399041	protein_coding	Lsr	3.00353	0.124145	1.29391	0.20789	0.743976	1.35	0.47671	0.00462711	0.0831693	1	Lsr	-0.000118035	-2.43418	0.0156518	-3.52e-05	-1.02843	0.304783	0.0013916	2.16453	0.0314047	0.000605428	0.428657	0.668555	-0.0255381	-0.851799	0.395333
507	ENSRNOG00000021062	Fxyd5	60338	chromosome	1	-1	89464860	89474252	protein_coding	Fxyd5	2.02709	0.00453977	0.0341081	0.97307	0.995424	-0.938161	0.455111	0.0392661	0.243875	0	Fxyd5	-8.29e-06	-0.153694	0.87798	2.8e-05	0.734977	0.46307	0.000695911	0.969615	0.333209	3.44e-05	0.0219077	0.98254	0.0341988	0.974218	0.331112
508	ENSRNOG00000021067	Fxyd7	63848	chromosome	1	-1	89474601	89483988	protein_coding	Fxyd7	4.15272	0.0174869	0.120315	0.905225	0.987858	2.82916	0.622358	5.47078e-06	0.00142873	1	Fxyd7	-3.44e-05	-0.633255	0.527167	-4.96e-05	-1.28723	0.199253	0.000335105	0.463635	0.643327	-0.00064774	-0.407759	0.683812	-0.0249837	-0.761913	0.446999
509	ENSRNOG00000021079	Fxyd1	58971	chromosome	1	-1	89484199	89488223	protein_coding	Fxyd1	6.16164	0.0316603	0.305643	0.762486	0.960102	0.332289	0.448021	0.45828	0.74688	0	Fxyd1	-3.88e-05	-0.694258	0.488188	3.04e-05	0.771467	0.441188	0.000323435	0.434426	0.664367	-0.00111245	-0.685246	0.493846	-0.00805841	-0.21876	0.827057
510	ENSRNOG00000021087	Lgi4	361549	chromosome	1	1	89491654	89502974	protein_coding	Lgi4	5.37013	0.125802	1.22788	0.231282	0.759112	0.101429	0.453557	0.823046	0.929649	0	Lgi4	7.14e-06	0.24789	0.80443	-1.72e-05	-0.841271	0.401032	8.53e-05	0.222074	0.824444	0.000175391	0.20824	0.835217	0.0193203	1.06897	0.286358
511	ENSRNOG00000021095	Fxyd3	116831	chromosome	1	-1	89502562	89509343	protein_coding	Fxyd3	2.8111	0.388698	3.07684	0.00512931	0.190088	-0.178378	0.4287	0.677343	0.866872	0	Fxyd3	-1.79e-06	-0.025761	0.979469	6.15e-05	1.30806	0.192104	-5.91e-05	-0.0643888	0.948714	0.00333313	1.69386	0.0915815	0.0166577	0.370104	0.711692
512	ENSRNOG00000021097	Hpn	29135	chromosome	1	-1	89534106	89543967	protein_coding	Hpn	-0.352688	0.331248	1.8384	0.0782889	0.58167	1.22648	0.466003	0.00849072	0.113715	0	NA	NA	NA	NA	NA	NA	NA	NA	NA	NA	NA	NA	NA	NA	NA	NA
513	ENSRNOG00000021102	Scn1b	29686	chromosome	1	-1	89550738	89560719	protein_coding	Scn1b	7.53594	0.0184327	0.133184	0.895148	0.986451	1.86695	0.512324	0.000268347	0.0162459	1	Scn1b	-1.07e-05	-0.339984	0.734165	-2.56e-05	-1.15858	0.247778	0.00050838	1.21854	0.224207	4.95e-05	0.0539641	0.957008	-0.014398	-0.756081	0.45048
514	ENSRNOG00000021106	Gramd1a	361550	chromosome	1	-1	89563976	89590490	protein_coding	Gramd1a	4.622	0.153855	1.67437	0.106915	0.640347	0.692278	0.440081	0.115702	0.405749	0	Gramd1a	-4.07e-06	-0.16329	0.870427	-1.24e-05	-0.699046	0.485199	0.00023292	0.700946	0.484012	0.000410943	0.564179	0.573156	0.0117676	0.742337	0.458744
515	ENSRNOG00000023296	Wtip	NA	chromosome	1	-1	89967031	90000386	protein_coding	NA	-0.050558	0.00632193	0.0377372	0.970206	0.99533	NA	NA	NA	NA	0	NA	-7.29e-05	-1.06898	0.286146	2.19e-05	0.450888	0.652477	-0.000157491	-0.173094	0.862723	0.00364876	1.8551	0.0648011	-0.00727935	-0.171676	0.863864
516	ENSRNOG00000021113	Uba2	308508	chromosome	1	-1	90011306	90035522	protein_coding	Uba2	5.83637	-0.0962101	-0.665238	0.512179	0.899392	0.42	0.433468	0.332581	0.654015	0	Uba2	1.89e-05	0.607099	0.544356	1.5e-05	0.680733	0.496696	-0.000225043	-0.542334	0.588089	-0.000476622	-0.52469	0.60028	0.00295269	0.186142	0.85252
517	ENSRNOG00000021119	Pdcd2l	689637	chromosome	1	-1	90045509	90057923	protein_coding	Pdcd2l	5.00569	0.0498868	0.572438	0.572297	0.916634	0.13973	0.4287	0.744471	0.89913	0	Pdcd2l	-4.49e-06	-0.118058	0.90612	2.42e-05	0.920337	0.35832	-0.00024067	-0.478486	0.632738	5.1e-05	0.0466026	0.962869	0.0162891	0.719002	0.472969
518	ENSRNOG00000023150	Gpi	292804	chromosome	1	-1	90063411	90091287	protein_coding	Gpi	7.32417	-0.0263252	-0.229519	0.820391	0.972049	0.278312	0.437822	0.52499	0.787135	0	Gpi	1.32e-05	0.517461	0.605308	2.04e-05	1.13473	0.257619	-0.000160152	-0.472904	0.636709	0.00116847	1.58035	0.115336	0.00962951	0.597096	0.551111
519	ENSRNOG00000021129	RGD1308428	308509	chromosome	1	-1	90097334	90176105	protein_coding	Garre1	3.27277	0.00622801	0.043327	0.965796	0.994578	NA	NA	NA	NA	0	Garre1	1.36e-05	0.399975	0.689529	9.37e-06	0.388524	0.697972	-7.21e-05	-0.159355	0.873523	0.00121009	1.21977	0.223744	0.0198927	1.02236	0.30783
520	ENSRNOG00000051284	Rn50_1_0913.2	NA	chromosome	1	-1	90131017	90131376	processed_pseudogene	LOC108349721	-0.0767887	0.399532	1.66692	0.108401	0.64469	NA	NA	NA	NA	0	NA	NA	NA	NA	NA	NA	NA	NA	NA	NA	NA	NA	NA	NA	NA	NA
521	ENSRNOG00000021133	Lsm14a	361554	chromosome	1	-1	90200876	90246297	protein_coding	Lsm14a	6.04259	0.00654288	0.0527063	0.958398	0.994184	-0.560482	0.445865	0.208729	0.533091	0	Lsm14a	1.88e-05	0.709603	0.478635	2.54e-05	1.36062	0.174908	4.8e-06	0.0135801	0.989176	0.00105615	1.36808	0.172558	0.00578652	0.339133	0.734861
522	ENSRNOG00000021137	Kctd15	499129	chromosome	1	-1	90506697	90520344	protein_coding	Kctd15	3.40434	0.0898072	0.866101	0.394927	0.854034	-0.306974	0.4321	0.477442	0.758058	0	Kctd15	7.9e-06	0.257022	0.797381	5.27e-06	0.239987	0.810545	4.63e-05	0.112711	0.910354	0.000922466	1.03006	0.304011	0.00636069	0.330405	0.741436
523	ENSRNOG00000022919	Chst8	308511	chromosome	1	-1	90542096	90685257	protein_coding	Chst8	4.17125	0.260995	1.97122	0.0602187	0.528854	0.192716	0.449142	0.667868	0.861378	0	Chst8	-2.94e-05	-0.624436	0.532931	2.66e-05	0.797522	0.425935	0.000609048	0.971804	0.332121	0.000239475	0.174515	0.861607	0.0195451	0.639252	0.523382
524	ENSRNOG00000052945	AABR07002969.1	NA	chromosome	1	1	90820595	90848674	lincRNA	NA	2.80295	0.0854483	0.655491	0.518326	0.900333	NA	NA	NA	NA	0	NA	3.68e-06	0.106094	0.915596	2.08e-05	0.846613	0.398053	-0.000136532	-0.295398	0.767944	0.000676991	0.67177	0.502372	-0.00513095	-0.242341	0.808761
525	ENSRNOG00000060312	LOC108348197	108348197	chromosome	1	1	90919076	90921047	protein_coding	NA	1.66774	-0.302228	-2.00744	0.0559765	0.51722	NA	NA	NA	NA	0	NA	6.81e-05	1.23251	0.218959	0.000103598	2.67498	0.0079867	-0.0012295	-1.66944	0.0963257	0.00282137	1.76541	0.0787595	0.0665101	1.96688	0.0505647
526	ENSRNOG00000020781	LOC103690005	103690005	chromosome	1	1	91042635	91048483	protein_coding	NA	0.512707	0.0786276	0.397026	0.694823	0.945971	NA	NA	NA	NA	0	NA	NA	NA	NA	NA	NA	NA	NA	NA	NA	NA	NA	NA	NA	NA	NA
527	ENSRNOG00000050015	LOC687508	687508	chromosome	1	-1	91071493	91074294	protein_coding	Cox7a1	2.05697	-0.17209	-1.29374	0.207947	0.743976	NA	NA	NA	NA	0	Cox7a1	-6e-05	-0.755969	0.450405	2.23e-05	0.418857	0.675695	0.000296234	0.28393	0.776707	-0.000942721	-0.412653	0.680227	0.116711	2.24784	0.0256657
528	ENSRNOG00000021144	Cebpg	25301	chromosome	1	-1	91287917	91296656	protein_coding	Cebpg	5.64987	-0.101155	-1.3881	0.177735	0.716213	-0.732195	0.446121	0.100746	0.379587	0	Cebpg	5.95e-06	0.334816	0.738055	-7.24e-06	-0.577972	0.563824	-0.000162471	-0.687243	0.492589	-0.000438214	-0.84638	0.398179	-0.00375134	-0.320908	0.748612
529	ENSRNOG00000010918	Cebpa	24252	chromosome	1	1	91363492	91366164	protein_coding	Cebpa	3.29195	0.0401938	0.36837	0.715795	0.950413	-0.3016	0.429884	0.482938	0.761393	0	Cebpa	5.72e-05	1.65223	0.0997889	7.27e-06	0.291532	0.770896	-0.000312136	-0.671096	0.502801	-0.000910031	-0.892179	0.373185	0.0142707	0.65745	0.511639
530	ENSRNOG00000010938	Slc7a10	114518	chromosome	1	1	91433030	91448564	protein_coding	Slc7a10	4.35336	0.0005773	0.0088177	0.993037	0.998246	-0.119211	0.433468	0.783304	0.916096	0	Slc7a10	3.84e-06	0.113786	0.909502	-1.63e-05	-0.684269	0.494464	0.000828286	1.86025	0.0640665	-0.000273113	-0.277802	0.781402	0.0144132	0.691559	0.490007
531	ENSRNOG00000011451	Lrp3	89787	chromosome	1	-1	91448361	91462603	protein_coding	Lrp3	4.8396	0.131459	1.0105	0.322236	0.817278	0.610909	0.436931	0.162059	0.474775	0	Lrp3	-1.52e-05	-0.564848	0.572702	-2.84e-05	-1.48625	0.138523	0.000147374	0.409771	0.682338	0.000189405	0.240115	0.810445	-0.0119224	-0.7178	0.473709
532	ENSRNOG00000011584	Gpatch1	292810	chromosome	1	-1	91529112	91578048	protein_coding	Gpatch1	2.61054	0.0477499	0.390097	0.699872	0.946203	-0.13	0.4287	0.761705	0.906128	0	Gpatch1	-6.78e-06	-0.268881	0.788251	7.93e-06	0.441664	0.659129	-0.000398256	-1.19033	0.235087	0.00118229	1.61015	0.108671	-0.00344652	-0.213436	0.831202
533	ENSRNOG00000032232	Snrpg	687679	chromosome	1	-1	91588228	91588609	protein_coding	LOC687679	4.45619	0.0475148	0.32199	0.750221	0.957643	NA	NA	NA	NA	0	LOC687679	-1.18e-05	-0.198638	0.842713	-2.71e-05	-0.686646	0.492968	3.62e-05	0.0466154	0.962858	-0.00108969	-0.642228	0.521335	0.0436164	1.25518	0.210863
534	ENSRNOG00000011885	Rhpn2	308516	chromosome	1	1	91596397	91657395	protein_coding	Rhpn2	2.49389	0.0244922	0.21547	0.831204	0.974163	-2.76918	0.601368	4.12871e-06	0.00124978	1	Rhpn2	-3.29e-05	-0.64039	0.522527	3.8e-05	1.04267	0.298148	6.78e-05	0.098986	0.921232	0.00082103	0.548211	0.584054	0.00817321	0.255099	0.798906
535	ENSRNOG00000022393	Faap24	502320	chromosome	1	-1	91657263	91663467	protein_coding	Faap24	3.28274	-0.0161985	-0.168642	0.867477	0.982547	NA	NA	NA	NA	0	Faap24	0.000102669	2.32155	0.0210904	4.55e-05	1.48538	0.138754	-0.00103328	-1.74947	0.0814806	-0.000963995	-0.746242	0.456247	0.0594003	2.0894	0.037922
536	ENSRNOG00000012140	Cep89	292811	chromosome	1	1	91663736	91706094	protein_coding	Cep89	3.50657	0.0144076	0.15909	0.874916	0.983982	-1.36348	0.475486	0.00413668	0.0774165	1	Cep89	2.29e-05	0.742679	0.458398	1.23e-05	0.567788	0.570709	-2.71e-05	-0.065847	0.947554	0.000497503	0.555041	0.579381	0.0113753	0.598173	0.550394
537	ENSRNOG00000037380	AC136661.1	NA	chromosome	1	1	91746486	91747174	protein_coding	NA	2.08121	0.26691	1.66478	0.108833	0.64469	NA	NA	NA	NA	0	NA	4.52e-05	0.618108	0.537087	3.44e-05	0.693507	0.488661	-0.000967375	-1.00434	0.316222	-0.000537668	-0.255202	0.798785	0.0405535	0.868718	0.386031
538	ENSRNOG00000059386	Nudt19	308518	chromosome	1	-1	91820342	91832058	protein_coding	Nudt19	4.39976	-0.082945	-0.988275	0.332781	0.822431	-0.3024	0.429884	0.481778	0.760555	0	Nudt19	1.65e-05	0.404181	0.686438	3.28e-05	1.14804	0.252094	-7.47e-05	-0.137566	0.890698	0.000490877	0.415676	0.678017	0.0183612	0.772448	0.440751
539	ENSRNOG00000052814	Ankrd27	361555	chromosome	1	1	91857057	91958763	protein_coding	Ankrd27	2.14384	-0.143839	-0.976023	0.338694	0.8251	0.781034	0.455111	0.0861366	0.355017	0	Ankrd27	2.15e-05	0.645365	0.519304	7.49e-06	0.31258	0.75487	-0.000596757	-1.34375	0.18029	0.00134667	1.38092	0.16858	-0.0180805	-0.863171	0.389066
540	ENSRNOG00000021573	Dpy19l3	308519	chromosome	1	-1	92002927	92069160	protein_coding	Dpy19l3	4.33382	-0.0595858	-0.385871	0.702958	0.946872	0.23	0.432049	0.594486	0.827859	0	Dpy19l3	1.94e-05	0.360703	0.718637	-1.76e-05	-0.461195	0.645076	-0.000832566	-1.16542	0.244999	0.000358356	0.228173	0.819705	0.0184836	0.597461	0.550868
541	ENSRNOG00000013565	Zfp507	292816	chromosome	1	-1	92087215	92120009	protein_coding	Zfp507	2.22332	-0.061761	-0.464959	0.646111	0.931639	-0.629231	0.437944	0.150779	0.460287	0	Zfp507	-4.58e-06	-0.154809	0.877101	-1.18e-05	-0.561936	0.574683	0.00012259	0.310776	0.756239	-0.000203378	-0.234298	0.814953	-0.0381857	-2.08288	0.0385197
542	ENSRNOG00000057350	AABR07002997.1	NA	chromosome	1	-1	92088190	92088447	pseudogene	NA	0.374758	-0.0657397	-0.495097	0.62499	0.930611	NA	NA	NA	NA	0	NA	-4.99e-05	-0.888632	0.375086	5.6e-06	0.140753	0.888183	0.000482401	0.648645	0.517185	0.00148562	0.904058	0.366866	0.0197155	0.535799	0.592686
543	ENSRNOG00000013938	Tshz3	308523	chromosome	1	-1	92703080	92774975	protein_coding	Tshz3	1.94779	0.0588811	0.245541	0.808105	0.970316	-0.292667	0.432049	0.498157	0.769895	0	Tshz3	-4.16e-05	-0.4584	0.647078	-1.83e-05	-0.282007	0.778181	0.00163774	1.35739	0.175924	0.000217248	0.0809301	0.935565	0.025368	0.439304	0.66091
544	ENSRNOG00000040273	RGD1562402	NA	chromosome	1	1	93242050	93242493	protein_coding	RGD1562402	1.32475	0.211679	1.19202	0.244796	0.769388	NA	NA	NA	NA	0	RGD1562402	-3.32e-05	-0.357721	0.720864	5.85e-06	0.092081	0.92671	-0.000515378	-0.416988	0.677058	-0.00238368	-0.889937	0.374386	0.0336224	0.54707	0.584934
545	ENSRNOG00000014163	Zfp536	292820	chromosome	1	-1	93851454	93949187	protein_coding	Zfp536	1.1615	0.421544	1.56791	0.129867	0.664236	-0.0231507	0.425232	0.956583	0.982985	0	Zfp536	7.87e-05	1.33563	0.182929	2.86e-05	0.673642	0.501186	-0.000842626	-1.06914	0.286076	0.00142365	0.813553	0.416703	0.065266	1.96107	0.0512438
546	ENSRNOG00000014463	Uri1	308537	chromosome	1	-1	94346514	94404211	protein_coding	Uri1	6.46963	-0.239305	-2.82755	0.00926035	0.250812	0.67878	0.446121	0.128131	0.424732	0	Uri1	1.24e-05	0.409874	0.682262	1.16e-05	0.544174	0.586826	-0.000320176	-0.794935	0.427432	-0.00107604	-1.22357	0.222309	-0.000520181	-0.02941	0.976567
547	ENSRNOG00000014786	Ccne1	25729	chromosome	1	-1	94485832	94494980	protein_coding	Ccne1	3.30593	0.0324728	0.304994	0.762974	0.960102	0.0930137	0.425232	0.826855	0.931098	0	Ccne1	2.76e-05	0.702916	0.482785	1.57e-05	0.562971	0.573979	-0.000833631	-1.59898	0.111133	0.000880816	0.769255	0.442494	-0.00525698	-0.233388	0.815696
548	ENSRNOG00000014966	LOC690000	690000	chromosome	1	1	94579080	94587219	protein_coding	LOC690000	4.06634	0.0995667	1.00352	0.325522	0.819622	NA	NA	NA	NA	0	LOC690000	-2.62e-05	-1.05364	0.293103	-1.31e-06	-0.0738131	0.941221	-4.3e-06	-0.0129572	0.989673	-0.000155154	-0.213407	0.831189	-0.0314818	-2.08895	0.0379634
549	ENSRNOG00000027724	Plekhf1	308543	chromosome	1	-1	94609377	94610854	protein_coding	Plekhf1	4.39121	0.100737	0.496324	0.624137	0.930094	0.2212	0.429884	0.606862	0.833219	0	Plekhf1	8.52e-05	1.3141	0.190061	2.91e-05	0.649007	0.516953	-0.000335501	-0.388576	0.697932	0.00263414	1.41849	0.157336	0.0478766	1.16562	0.245141
550	ENSRNOG00000027646	Pop4	292831	chromosome	1	-1	94661128	94669461	protein_coding	Pop4	6.65258	0.183502	1.72832	0.0966521	0.620319	1.41989	0.478562	0.00300726	0.0658779	1	Pop4	-6.08e-05	-1.66831	0.0965509	-4.63e-05	-1.82469	0.0692897	0.000495729	1.02249	0.307572	-0.0016201	-1.53759	0.125459	-0.00721557	-0.303497	0.761823
551	ENSRNOG00000032204	Uqcrb	NA	chromosome	1	1	94718402	94718876	protein_coding	Uqcrb-ps1	6.78714	-0.066932	-0.571966	0.572612	0.916634	NA	NA	NA	NA	0	Uqcrb-ps1	-1.97e-05	-0.618763	0.536656	5.85e-07	0.0264157	0.978948	-5.04e-05	-0.119341	0.905105	-0.000741867	-0.805737	0.421188	0.00728766	0.357104	0.721386
552	ENSRNOG00000059938	AC120712.2	NA	chromosome	1	1	94793195	94810667	protein_coding	NA	1.33581	-0.535714	-3.11361	0.00469526	0.180076	NA	NA	NA	NA	0	NA	0.000115118	1.40267	0.161999	4.95e-05	0.864438	0.388209	-0.000270001	-0.245893	0.805974	-0.00148357	-0.619226	0.536351	0.0798587	1.49119	0.137469
553	ENSRNOG00000052237	AABR07071904.1	NA	chromosome	1	1	94836296	94840706	lincRNA	NA	-0.123751	-2.18608	-4.87697	5.53906e-05	0.0107551	NA	NA	NA	NA	1	NA	0.000636499	3.86739	0.000141526	0.000472892	4.04402	7.08e-05	-0.00536989	-2.32741	0.0207714	0.00890219	1.78357	0.07575	0.202932	1.8935	0.0597186
554	ENSRNOG00000017456	Vstm2b	361560	chromosome	1	1	97632473	97660962	protein_coding	Vstm2b	3.23898	0.0961465	0.679234	0.503425	0.89738	0.0963636	0.436931	0.825446	0.930443	0	Vstm2b	-2.15e-07	-0.00466239	0.996284	6.91e-05	2.12665	0.0344681	-0.000709874	-1.15421	0.249557	0.000614284	0.455404	0.649228	-0.00059064	-0.0200884	0.983993
555	ENSRNOG00000037360	Grb2	NA	chromosome	1	-1	98045770	98046770	protein_coding	LOC100360527	1.79046	-0.0670277	-0.427957	0.672461	0.940053	NA	NA	NA	NA	0	LOC100360527	5.98e-05	0.753347	0.451976	-1.87e-05	-0.339813	0.734294	0.000147921	0.139771	0.888957	-0.00247597	-1.07721	0.282464	-0.0198502	-0.380038	0.704316
556	ENSRNOG00000014380	LOC102555672	102555672	chromosome	1	1	98228573	98231855	protein_coding	NA	4.75814	-0.0207054	-0.302653	0.764736	0.960447	NA	NA	NA	NA	0	NA	-2.72e-05	-0.859083	0.391147	5.86e-06	0.262694	0.793012	0.000124596	0.29481	0.768392	0.000201732	0.219178	0.826697	-0.0260766	-1.45741	0.146554
557	ENSRNOG00000037331	Cd33	690492	chromosome	1	1	98398660	98402968	protein_coding	Cd33	2.72988	0.131199	1.14015	0.265364	0.78402	0.762	0.451664	0.0915848	0.363582	0	Cd33	-3.4e-06	-0.0687379	0.945255	-4.83e-05	-1.39627	0.16392	0.000814956	1.23755	0.217085	-0.00494209	-3.51766	0.000520057	0.013313	0.425901	0.670633
558	ENSRNOG00000017918	Iglon5	308557	chromosome	1	1	98440186	98455920	protein_coding	Iglon5	0.681698	0.183781	0.9155	0.368948	0.841448	1.78452	0.520546	0.000607677	0.0273911	1	Iglon5	1.32e-05	0.307325	0.758861	-4.93e-05	-1.61092	0.10851	0.000211101	0.369383	0.712166	-0.000369893	-0.29127	0.771095	0.0365264	1.43427	0.153039
559	ENSRNOG00000023411	Vsig10l	NA	chromosome	1	-1	98459834	98467262	protein_coding	Vsig10l	0.364256	-0.0275912	-0.128763	0.898608	0.98752	-0.607294	0.449313	0.176502	0.493042	0	Vsig10l	-3.58e-05	-0.515851	0.606431	3.13e-05	0.635314	0.525828	0.00038799	0.423	0.672672	0.000147617	0.0722183	0.942488	-0.0474325	-1.09594	0.274409
560	ENSRNOG00000017851	Etfb	292845	chromosome	1	-1	98472745	98486976	protein_coding	Etfb	7.12772	0.0383798	0.320056	0.751668	0.957643	-0.738333	0.504356	0.143218	0.448722	0	Etfb	-3.94e-05	-0.646097	0.51883	5e-06	0.11663	0.907251	0.000407848	0.502896	0.615496	-0.00244562	-1.38043	0.168731	-0.0200997	-0.508381	0.61174
561	ENSRNOG00000021474	Siglec5	292843	chromosome	1	-1	98562346	98570949	protein_coding	Siglec5	0.320166	-0.848527	-1.90848	0.0682407	0.553718	-0.305333	0.432049	0.479747	0.759509	0	Siglec5	0.000414457	2.45281	0.0148831	0.00022274	1.8272	0.0689102	-0.00241293	-1.03248	0.30288	0.0130487	2.64544	0.00869426	0.272842	2.46095	0.0146947
562	ENSRNOG00000024056	Dzf17	100360772	chromosome	1	1	98627372	98629936	protein_coding	Zfp17	4.62521	-0.0722645	-0.676954	0.504845	0.897664	NA	NA	NA	NA	0	Zfp17	6.68e-06	0.202305	0.839849	-1.12e-05	-0.48558	0.627708	-3.03e-05	-0.0689274	0.945104	-0.00205526	-2.16852	0.0310968	-0.00731554	-0.361946	0.71777
563	ENSRNOG00000023233	LOC102546648	102546648	chromosome	1	1	99486253	99496209	protein_coding	LOC102546648	2.18008	-0.0322514	-0.259905	0.797132	0.968336	NA	NA	NA	NA	0	LOC102546648	9.01e-05	2.29425	0.0226356	1.95e-06	0.06875	0.945246	-0.00062636	-1.18371	0.237691	0.000164004	0.140837	0.888116	0.0199816	0.790546	0.430135
564	ENSRNOG00000033729	Zfp719	102556967	chromosome	1	1	99505677	99512489	protein_coding	LOC102556967	4.11947	-0.176049	-2.06817	0.0494544	0.495705	NA	NA	NA	NA	0	LOC102556967	-6.21e-05	-1.74047	0.083051	1.74e-05	0.696291	0.486919	-0.000214944	-0.452116	0.651592	-0.00037161	-0.359094	0.719839	-0.0275677	-1.34687	0.179528
565	ENSRNOG00000030160	Zfp819	308561	chromosome	1	1	99532568	99539227	protein_coding	Zfp819	0.0968759	-0.0447803	-0.254496	0.801259	0.968791	-0.463544	0.444374	0.296884	0.623788	0	Zfp819	0.000122156	1.37711	0.169754	-4.17e-06	-0.0660551	0.947389	-0.000132432	-0.111363	0.911421	-0.00243896	-0.9427	0.346777	0.0845417	1.45019	0.148554
566	ENSRNOG00000022701	Ceacam18	502334	chromosome	1	1	99561523	99575684	protein_coding	Ceacam18	0.126989	-0.217393	-1.09688	0.283472	0.797867	0.329605	0.4321	0.445584	0.73815	0	NA	NA	NA	NA	NA	NA	NA	NA	NA	NA	NA	NA	NA	NA	NA	NA
567	ENSRNOG00000018334	Ctu1	292847	chromosome	1	1	99599620	99605412	protein_coding	Ctu1	2.72612	0.255678	2.03221	0.0532288	0.508704	-0.15973	0.427595	0.708737	0.88412	0	Ctu1	8.11e-06	0.232526	0.816327	-1.1e-05	-0.440109	0.660254	0.000208689	0.448514	0.654185	-0.000293107	-0.286989	0.774367	-0.00641046	-0.289486	0.772506
568	ENSRNOG00000018580	Klk8	308565	chromosome	1	1	99734993	99742009	protein_coding	Klk8	5.16708	0.0830385	0.650307	0.521611	0.900333	0.898642	0.449142	0.0454142	0.262417	0	Klk8	-0.000118988	-1.69976	0.0904642	-5.27e-05	-1.08997	0.276819	-0.000181006	-0.19414	0.84623	-0.00408643	-2.03718	0.0427231	-0.0216552	-0.454431	0.650006
569	ENSRNOG00000031927	Klk6	29245	chromosome	1	1	99762253	99769488	protein_coding	Klk6	4.59378	0.014201	0.121196	0.904535	0.987849	0.366	0.429884	0.394551	0.701418	0	Klk6	-4.94e-05	-0.605259	0.545576	1.2e-05	0.210959	0.833098	0.00103767	0.967216	0.334404	0.000233624	0.0993113	0.920974	0.0223744	0.430233	0.667484
570	ENSRNOG00000019132	Fv1	308568	chromosome	1	1	100224401	100226725	protein_coding	Fv1	6.7906	0.0897998	0.824313	0.4178	0.862631	1.07357	0.457087	0.0188379	0.173405	0	Fv1	-4.85e-06	-0.120915	0.903859	1e-05	0.355175	0.72277	-8.69e-05	-0.163127	0.870555	-0.000321118	-0.275685	0.783026	-0.00136143	-0.0606038	0.951735
571	ENSRNOG00000019138	Clec11a	29313	chromosome	1	-1	100289295	100293558	protein_coding	Clec11a	4.21524	-0.0607557	-0.815238	0.422875	0.865205	-0.140263	0.433468	0.746253	0.900303	0	Clec11a	2.16e-05	0.605695	0.545286	4.5e-05	1.78353	0.0757623	-0.000655972	-1.37666	0.169893	-0.000154654	-0.148333	0.882204	-0.00151968	-0.0681243	0.945754
572	ENSRNOG00000019207	Shank1	78957	chromosome	1	1	100297152	100344377	protein_coding	Shank1	4.81983	-0.115546	-0.537675	0.595704	0.920936	0.0774324	0.427595	0.856298	0.943554	0	Shank1	4.78e-05	0.60317	0.546962	-2.11e-05	-0.376129	0.707153	-0.00125086	-1.18847	0.235815	-0.000247064	-0.106756	0.915072	0.0328652	0.685432	0.493856
573	ENSRNOG00000062061	Rn60_1_1004.2	NA	chromosome	1	1	100320372	100320853	sense_intronic	NA	-0.0726752	0.200423	0.791874	0.436116	0.869708	NA	NA	NA	NA	0	NA	-6.29e-05	-0.631265	0.528465	-0.00010912	-1.5489	0.12272	0.00183519	1.39	0.16581	-0.00288335	-0.988073	0.324106	-0.00947547	-0.151423	0.879793
574	ENSRNOG00000037298	RGD1309036	292874	chromosome	1	-1	100346096	100359511	protein_coding	RGD1309036	2.4973	0.336741	2.52964	0.018322	0.330785	NA	NA	NA	NA	0	RGD1309036	1.49e-05	0.230693	0.817749	-1.77e-05	-0.387526	0.69871	-0.000456805	-0.528765	0.597454	-0.00190682	-1.00437	0.316205	0.0349955	0.877218	0.381409
575	ENSRNOG00000019318	Syt3	25731	chromosome	1	1	100379186	100408083	protein_coding	Syt3	4.61336	-0.0514415	-0.486119	0.631249	0.931359	0.81625	0.446654	0.0676282	0.317162	0	Syt3	-1.13e-05	-0.501533	0.616453	-1.61e-06	-0.0999511	0.920466	1.22e-05	0.0405322	0.967702	0.000741018	1.12509	0.261667	0.00329101	0.22631	0.821189
576	ENSRNOG00000019418	Lrrc4b	308571	chromosome	1	1	100447998	100468868	protein_coding	Lrrc4b	5.36895	-0.0650987	-0.414649	0.682046	0.942719	-0.285714	0.434248	0.510569	0.77707	0	Lrrc4b	2.19e-05	0.734965	0.463075	9.03e-06	0.427193	0.669621	-0.000473622	-1.19307	0.234012	0.000862425	0.990061	0.323136	0.0166286	0.941929	0.347353
577	ENSRNOG00000019442	Josd2	292876	chromosome	1	1	100473643	100477351	protein_coding	Josd2	5.5323	-0.0218858	-0.258117	0.798495	0.968508	-0.542895	0.433468	0.210408	0.535095	0	Josd2	-6.65e-06	-0.161621	0.87174	1.86e-06	0.0644519	0.948664	0.000779081	1.4303	0.153924	-0.000273373	-0.229061	0.819016	0.00139926	0.0548252	0.956332
578	ENSRNOG00000019532	Emc10	292878	chromosome	1	-1	100495119	100501437	protein_coding	Emc10	6.49544	-0.0183923	-0.226854	0.82244	0.972049	0.445263	0.435286	0.306345	0.631008	0	Emc10	1.45e-05	0.667151	0.505313	1.46e-06	0.0945134	0.92478	0.000130122	0.44926	0.653647	0.000334283	0.526434	0.59907	0.00239683	0.20823	0.835259
579	ENSRNOG00000031739	Fam71e1	361564	chromosome	1	1	100501676	100506022	protein_coding	Fam71e1	3.36439	-0.0256104	-0.21836	0.828977	0.972977	0.4392	0.431123	0.308328	0.633263	0	Fam71e1	1.57e-05	0.271246	0.786434	2.96e-06	0.0741533	0.94095	0.000644344	0.843742	0.399649	0.000289924	0.17493	0.861281	0.00883617	0.233387	0.815697
580	ENSRNOG00000019681	Pold1	59294	chromosome	1	-1	100537900	100554488	protein_coding	Pold1	1.44928	0.35793	2.26265	0.0328906	0.417523	-0.0724324	0.4287	0.865829	0.947406	0	Pold1	5.67e-05	1.33592	0.182833	-2.64e-05	-0.869164	0.385625	0.000307261	0.539856	0.589794	7.47e-05	0.0598349	0.952337	0.0447143	1.72227	0.0865485
581	ENSRNOG00000019812	Nr1h2	58851	chromosome	1	-1	100554544	100559942	protein_coding	Nr1h2	3.60079	0.082586	0.635688	0.530936	0.902523	-0.413896	0.438415	0.345132	0.663747	0	Nr1h2	-1.61e-05	-0.603319	0.546863	7.33e-06	0.385333	0.700331	0.00027078	0.759688	0.448183	0.00156974	2.02654	0.0438091	-0.0138387	-0.816497	0.415176
582	ENSRNOG00000019959	Kcnc3	117101	chromosome	1	1	100593680	100607874	protein_coding	Kcnc3	4.61884	0.0934211	0.509311	0.61514	0.927583	0.613636	0.437822	0.161045	0.473292	0	Kcnc3	3.91e-05	0.85679	0.392411	-1.72e-05	-0.530064	0.596557	-0.00056757	-0.932555	0.351982	0.000916087	0.686171	0.493264	0.0220339	0.826463	0.409515
583	ENSRNOG00000020014	Myh14	308572	chromosome	1	-1	100608966	100671074	protein_coding	Myh14	3.19238	0.13576	0.766409	0.450833	0.876984	0.0518667	0.431123	0.904241	0.963101	0	Myh14	-5.81e-06	-0.092826	0.926119	-3.21e-05	-0.721375	0.47138	0.000509175	0.611539	0.541418	0.000483009	0.263123	0.79268	0.0397032	1.1868	0.2367
584	ENSRNOG00000026517	Vrk3	361565	chromosome	1	1	100755682	100783004	protein_coding	Vrk3	5.73251	-0.0398928	-0.571513	0.572914	0.916634	-0.0897368	0.433468	0.835994	0.933406	0	Vrk3	5.96e-06	0.258281	0.79641	-6.81e-08	-0.00418872	0.996661	2e-05	0.0650398	0.948196	-0.000700614	-1.04785	0.295757	9.7e-05	0.00739371	0.994108
585	ENSRNOG00000020060	Atf5	282840	chromosome	1	-1	100808241	100810522	protein_coding	Atf5	4.5409	0.139925	1.09094	0.286027	0.799804	0.887778	0.447214	0.0471298	0.266889	0	Atf5	4.19e-05	0.96308	0.336471	4.55e-05	1.48115	0.139877	-0.000348925	-0.599553	0.549367	0.00415271	3.33458	0.000988775	0.0199038	0.761651	0.447155
586	ENSRNOG00000048733	Nup62	65274	chromosome	1	1	100811755	100827111	protein_coding	Nup62	3.87071	0.220254	1.60222	0.122061	0.65485	0.322	0.432049	0.456099	0.745533	0	Nup62	-1.3e-05	-0.457686	0.64759	-4.54e-05	-2.2665	0.0243105	0.000501785	1.33335	0.183674	-0.000993995	-1.19808	0.232059	0.0127995	0.716979	0.474214
587	ENSRNOG00000020191	Tbc1d17	292886	chromosome	1	-1	100836990	100845392	protein_coding	Tbc1d17	2.88265	0.0838739	0.572606	0.572185	0.916634	-0.588182	0.436931	0.178249	0.495017	0	Tbc1d17	3.98e-06	0.127898	0.898336	2.89e-06	0.130557	0.896235	-3.44e-06	-0.00827527	0.993404	0.00197466	2.18773	0.029649	0.00337152	0.189582	0.849827
588	ENSRNOG00000020289	Akt1s1	292887	chromosome	1	1	100845563	100851960	protein_coding	Akt1s1	5.20131	0.214619	1.7806	0.0875167	0.603958	-0.416875	0.440312	0.343755	0.662331	0	Akt1s1	2.06e-05	0.911649	0.362863	4e-06	0.249279	0.803358	-0.000176745	-0.586493	0.558092	3.07e-05	0.0464322	0.963004	0.0163075	1.16517	0.245322
589	ENSRNOG00000020318	Pnkp	308576	chromosome	1	1	100853902	100859084	protein_coding	Pnkp	4.50237	0.0360991	0.45867	0.650557	0.932284	-0.0546341	0.44939	0.903236	0.962724	0	Pnkp	-2.2e-05	-0.594598	0.552669	1.29e-05	0.49735	0.619397	0.000394038	0.803103	0.422705	-7.67e-05	-0.0718347	0.942793	0.0123883	0.575876	0.565339
590	ENSRNOG00000020358	Ptov1	292888	chromosome	1	-1	100859349	100865894	protein_coding	Ptov1	7.43817	0.0513959	0.760303	0.454406	0.87882	-0.4985	0.440312	0.257571	0.588538	0	Ptov1	1.25e-05	0.454886	0.6496	3.99e-06	0.205492	0.837361	0.000238312	0.653084	0.514324	-0.000200574	-0.250423	0.802474	0.0111415	0.756499	0.45023
591	ENSRNOG00000020363	Med25	292889	chromosome	1	-1	100874976	100887853	protein_coding	Med25	2.84645	-0.0306268	-0.17561	0.862059	0.982413	-0.210988	0.444167	0.634773	0.846684	0	Med25	3.88e-05	1.08407	0.279417	-1.97e-06	-0.0767656	0.938874	-9.8e-05	-0.204856	0.837858	0.00103596	0.98752	0.324377	0.0227312	1.07241	0.284813
592	ENSRNOG00000053084	Fuz	308577	chromosome	1	1	100891866	100896807	protein_coding	Fuz	4.09145	-0.0196469	-0.27152	0.78829	0.967314	-0.636709	0.444374	0.151909	0.461724	0	Fuz	5.89e-06	0.189615	0.84977	2.34e-05	1.07221	0.284701	-4.96e-05	-0.120164	0.904453	0.000982524	1.09481	0.274692	0.0134815	0.716158	0.47472
593	ENSRNOG00000026243	Ap2a1	308578	chromosome	1	-1	100896947	100926335	protein_coding	Ap2a1	4.65069	-0.107472	-0.722685	0.476789	0.890148	0.6675	0.442154	0.131131	0.428541	0	Ap2a1	1.56e-05	0.530681	0.596128	-7.34e-07	-0.0353337	0.971843	-0.000107513	-0.274593	0.783864	0.0014608	1.71207	0.088169	0.0177517	0.989273	0.323711
594	ENSRNOG00000020443	Tsks	292890	chromosome	1	1	100939740	100953975	protein_coding	Tsks	-0.2788	0.204661	0.846799	0.40539	0.860223	NA	NA	NA	NA	0	NA	NA	NA	NA	NA	NA	NA	NA	NA	NA	NA	NA	NA	NA	NA	NA
595	ENSRNOG00000026163	Cpt1c	308579	chromosome	1	-1	100955095	100969560	protein_coding	Cpt1c	5.08372	0.355578	2.30466	0.0300537	0.402117	0.697722	0.444089	0.116153	0.4067	0	Cpt1c	4.03e-07	0.0149024	0.988122	-3.22e-05	-1.68757	0.0927908	0.000172087	0.477831	0.633203	-0.000597965	-0.757385	0.449558	0.0165438	0.956148	0.340139
596	ENSRNOG00000026109	Prmt1	60421	chromosome	1	-1	100971273	100980340	protein_coding	Prmt1	8.56667	0.0348225	0.349537	0.729705	0.95402	-0.0715068	0.425232	0.866458	0.947406	0	Prmt1	-9.9e-06	-0.324	0.746219	3.97e-06	0.183953	0.854205	6.58e-05	0.16176	0.871631	-0.000988409	-1.11145	0.267479	0.00979446	0.507418	0.612415
597	ENSRNOG00000020486	Bcl2l12	361567	chromosome	1	-1	100984550	100993269	protein_coding	Bcl2l12	0.818057	-0.0241248	-0.181635	0.857379	0.980574	0.377895	0.435286	0.38531	0.694727	0	Bcl2l12	-2.6e-05	-0.392876	0.694758	-4.28e-06	-0.0930099	0.925973	-1.78e-05	-0.0203514	0.98378	0.00189545	0.999566	0.318522	0.0326914	0.768274	0.44322
598	ENSRNOG00000043388	Irf3	292892	chromosome	1	1	100992405	100997198	protein_coding	Irf3	4.92831	0.00391358	0.0342757	0.972938	0.995424	0.3188	0.431123	0.459625	0.747831	0	Irf3	-7.8e-05	-1.19775	0.232191	-3.03e-05	-0.662983	0.507977	0.00152319	1.77104	0.077816	-0.000665	-0.354058	0.723604	0.00821285	0.198959	0.842495
599	ENSRNOG00000056946	Scaf1	56081	chromosome	1	-1	100997745	101008266	protein_coding	Scaf1	4.53953	0.00812518	0.0503981	0.960218	0.994184	0.0357333	0.431123	0.933943	0.974096	0	Scaf1	4.1e-05	1.07281	0.284429	-3.68e-06	-0.135681	0.892187	-0.000406328	-0.79703	0.426217	0.000739806	0.661812	0.508723	0.030582	1.38855	0.166498
600	ENSRNOG00000037247	Rras	361568	chromosome	1	1	101012822	101016720	protein_coding	Rras	3.19019	0.153615	1.5491	0.134318	0.669541	-0.440875	0.440312	0.316693	0.640072	0	Rras	2.54e-05	0.65168	0.515228	9.05e-06	0.327639	0.74347	-0.000247227	-0.474532	0.63555	-0.000958222	-0.843905	0.399558	0.0196023	0.831043	0.406929
601	ENSRNOG00000059408	Prr12	361569	chromosome	1	-1	101023106	101046208	protein_coding	Prr12	1.89276	-0.130524	-0.651402	0.520916	0.900333	0.0718919	0.4287	0.866821	0.947571	0	Prr12	2.86e-05	0.514505	0.60737	6.46e-06	0.162389	0.871136	-0.00105269	-1.42532	0.155355	0.000803246	0.491691	0.623385	0.0362318	1.15099	0.251097
602	ENSRNOG00000020517	Prrg2	361570	chromosome	1	-1	101046563	101054851	protein_coding	Prrg2	0.653422	0.094687	0.550568	0.586969	0.918189	-0.153077	0.44028	0.72808	0.894334	0	Prrg2	-9.78e-05	-1.35045	0.178135	-4.01e-06	-0.0793086	0.936853	0.000111831	0.116814	0.907105	-0.00106146	-0.50751	0.61226	0.0384079	0.844815	0.399212
603	ENSRNOG00000020543	Nosip	292894	chromosome	1	1	101055622	101072938	protein_coding	Nosip	5.72984	0.0149855	0.193185	0.848424	0.97712	-1.00259	0.455554	0.0277494	0.206215	0	Nosip	2.53e-05	0.742737	0.458363	4.08e-05	1.71494	0.0876449	-6.43e-05	-0.141997	0.887201	0.000151159	0.15297	0.87855	0.0122053	0.680667	0.496861
604	ENSRNOG00000043007	Rcn3	494125	chromosome	1	-1	101076898	101086198	protein_coding	Rcn3	5.95839	0.129296	1.37198	0.182635	0.720104	0.78481	0.443519	0.0768091	0.337185	0	Rcn3	3.3e-05	0.980272	0.327933	-8.56e-06	-0.359854	0.719272	-0.000171425	-0.382171	0.702671	-0.000729864	-0.744796	0.457119	0.0232725	1.12165	0.263343
605	ENSRNOG00000020583	Fcgrt	29558	chromosome	1	-1	101086877	101095594	protein_coding	Fcgrt	5.26926	0.161825	1.71492	0.0991193	0.626134	-0.267297	0.4287	0.532952	0.792879	0	Fcgrt	-5.18e-05	-1.49572	0.136033	-2.02e-06	-0.0830015	0.933919	0.00061079	1.33173	0.184206	0.000908134	0.904818	0.366464	0.00580747	0.261346	0.794092
606	ENSRNOG00000020595	Rps11	81774	chromosome	1	-1	101116635	101118825	protein_coding	Rps11	9.94098	0.0909453	0.809088	0.426336	0.866727	-0.247568	0.4287	0.563612	0.810402	0	Rps11	-2.27e-05	-0.657897	0.511231	1.4e-06	0.0573678	0.9543	0.000224793	0.488064	0.625948	-0.00144356	-1.43395	0.152881	0.0132553	0.594204	0.553039
607	ENSRNOG00000062298	Rpl13a	317646	chromosome	1	-1	101120325	101123402	protein_coding	Rpl13a	8.35226	0.0214693	0.148863	0.882893	0.985209	-0.3216	0.431123	0.455692	0.74553	0	Rpl13a	-3.25e-05	-0.751113	0.453316	-2.84e-05	-0.935046	0.350703	0.000397665	0.69088	0.490305	-0.00114917	-0.915829	0.360671	0.037939	1.40623	0.161191
608	ENSRNOG00000020618	Rpl13a	NA	chromosome	1	-1	101120711	101131193	protein_coding	NA	2.49139	-0.216175	-1.18342	0.24812	0.770306	NA	NA	NA	NA	0	NA	-4.41e-05	-0.621761	0.534686	-5.17e-05	-1.05749	0.291347	0.000481188	0.511966	0.609143	0.000226299	0.111759	0.911107	0.0279545	0.606669	0.544751
609	ENSRNOG00000056212	Flt3lg	103691134	chromosome	1	-1	101124479	101131413	protein_coding	Flt3lg	2.37253	-0.0906577	-0.581085	0.566548	0.914896	NA	NA	NA	NA	0	Flt3lg	-4.65e-05	-0.727105	0.467866	-4.52e-05	-1.02813	0.304924	0.00107693	1.28512	0.199981	-0.000226761	-0.123477	0.901832	0.058897	1.45477	0.147282
610	ENSRNOG00000020623	Aldh16a1	361571	chromosome	1	-1	101138248	101151320	protein_coding	Aldh16a1	3.82894	0.0724385	1.07164	0.294438	0.80593	0.837625	0.445954	0.0603433	0.299669	0	Aldh16a1	-8.51e-05	-2.7372	0.00665754	1.15e-05	0.519509	0.603884	0.000465412	1.11529	0.265837	0.000443196	0.485405	0.627829	-0.0100909	-0.527111	0.598694
611	ENSRNOG00000020634	Pih1d1	292898	chromosome	1	1	101152734	101156805	protein_coding	Pih1d1	3.4468	0.0329629	0.418083	0.679567	0.942143	1.122	0.464758	0.0157716	0.158179	0	Pih1d1	3.94e-05	1.12895	0.260041	4.99e-05	2.0591	0.0405623	-0.000467415	-1.00578	0.315527	0.00073137	0.725191	0.469037	0.0135898	0.633115	0.527374
612	ENSRNOG00000020650	Slc17a7	116638	chromosome	1	1	101161252	101173174	protein_coding	Slc17a7	8.64981	0.069494	0.464277	0.646592	0.931639	1.21956	0.466786	0.00898388	0.116576	0	Slc17a7	1.96e-05	0.583554	0.560065	-1.53e-05	-0.645893	0.518965	-0.000240966	-0.538844	0.590491	0.000465637	0.474667	0.635453	0.000482404	0.0232394	0.981482
613	ENSRNOG00000020699	Cd37	29185	chromosome	1	-1	101230533	101236065	protein_coding	Cd37	0.487244	0.0244274	0.137088	0.892094	0.986167	1.148	0.464758	0.0135074	0.146622	0	Cd37	3.72e-05	0.683174	0.495152	3e-05	0.772634	0.440498	-0.000380101	-0.524537	0.600387	0.0035243	2.2421	0.025864	-0.000546078	-0.0160337	0.987223
614	ENSRNOG00000020714	Trpm4	171143	chromosome	1	-1	101293409	101323960	protein_coding	Trpm4	0.412208	0.22558	1.50778	0.144536	0.680523	1.34968	0.474058	0.00441235	0.0811714	1	Trpm4	-1.97e-05	-0.355253	0.72271	-6.07e-05	-1.53328	0.126522	0.000451398	0.611132	0.541687	0.00083736	0.51464	0.607276	0.0334227	0.986034	0.325295
615	ENSRNOG00000020731	Ppfia3	140591	chromosome	1	-1	101327998	101351879	protein_coding	Ppfia3	5.00857	0.133263	1.14856	0.261945	0.783476	0.754177	0.441516	0.0876081	0.358287	0	Ppfia3	1.22e-05	0.366043	0.714653	-2.38e-05	-1.0086	0.31418	-1.79e-07	-0.000401795	0.99968	0.000375567	0.385718	0.700045	0.00858042	0.458755	0.646903
616	ENSRNOG00000020746	Lin7b	60377	chromosome	1	-1	101358396	101360971	protein_coding	Lin7b	8.10178	0.0106095	0.0856476	0.93245	0.991454	0.308243	0.427595	0.470986	0.754793	0	Lin7b	-2.33e-05	-0.587256	0.557581	-4.74e-05	-1.71492	0.0876493	0.000224279	0.425369	0.670946	-0.0018669	-1.62645	0.10516	0.0362582	1.46923	0.143325
617	ENSRNOG00000020763	Snrnp70	361574	chromosome	1	-1	101367471	101388129	protein_coding	Snrnp70	6.51071	0.144032	1.55219	0.133577	0.668927	0.734615	0.44028	0.0952125	0.371017	0	Snrnp70	-5.85e-05	-1.76691	0.078507	-1.05e-05	-0.446333	0.655758	0.000531575	1.2018	0.230621	0.000577176	0.593653	0.5533	-0.00896186	-0.42733	0.669593
618	ENSRNOG00000020793	Ruvbl2	292907	chromosome	1	-1	101413766	101426852	protein_coding	Ruvbl2	5.95312	-0.0842528	-0.642233	0.52675	0.900771	-0.86	0.447214	0.0544777	0.28421	0	Ruvbl2	2.21e-05	0.621066	0.535142	2.94e-05	1.17696	0.240374	-0.000169928	-0.35896	0.719938	-0.000106269	-0.102879	0.918144	0.00430402	0.222686	0.824005
619	ENSRNOG00000020812	Gys1	690987	chromosome	1	1	101427195	101447092	protein_coding	Gys1	2.57032	0.174941	1.50126	0.146204	0.682077	0.758437	0.465363	0.103149	0.384167	0	Gys1	-9.41e-06	-0.311502	0.755688	-1.99e-05	-0.918208	0.35943	-0.000361748	-0.897524	0.370334	0.000468044	0.527168	0.598561	-0.00365547	-0.202709	0.839566
620	ENSRNOG00000020843	LOC100360087	29292	chromosome	1	-1	101448346	101449829	protein_coding	Ftl1	6.97734	0.0363152	0.365869	0.717637	0.950628	NA	NA	NA	NA	0	Ftl1	5.73e-06	0.20358	0.838853	3.2e-05	1.61609	0.107387	2.87e-06	0.00765123	0.993902	0.000915373	1.11671	0.265228	0.00890409	0.556715	0.578338
621	ENSRNOG00000020876	Bax	24887	chromosome	1	-1	101451802	101457207	protein_coding	Bax	6.5151	0.00604778	0.0606732	0.952117	0.993833	-0.164211	0.434529	0.705502	0.881847	0	Bax	-1.52e-05	-0.556859	0.578139	-5.59e-06	-0.292233	0.770361	0.000249586	0.689856	0.490947	-0.000757241	-0.959924	0.338054	0.0147506	0.828392	0.408425
622	ENSRNOG00000020883	Dhdh	691002	chromosome	1	-1	101466677	101476867	protein_coding	Dhdh	2.65287	-0.0804964	-0.706699	0.486492	0.893686	0.115443	0.442662	0.794252	0.92035	0	Dhdh	-1.13e-05	-0.264457	0.791653	3.18e-05	1.05401	0.292939	0.000228731	0.400874	0.688868	-0.000241412	-0.194597	0.845872	-0.0299302	-1.10904	0.268731
623	ENSRNOG00000020889	Nucb1	84595	chromosome	1	-1	101480145	101500850	protein_coding	Nucb1	6.22589	-0.112023	-0.708027	0.485682	0.893686	0.127838	0.4287	0.765551	0.908011	0	Nucb1	9.39e-06	0.447891	0.654633	1e-05	0.680646	0.496751	2.61e-05	0.093389	0.925672	0.00129287	2.13138	0.0340682	-0.0100232	-0.739611	0.460393
624	ENSRNOG00000020938	Ppp1r15a	171071	chromosome	1	-1	101511901	101514974	protein_coding	Ppp1r15a	2.63266	-0.155255	-1.18364	0.248034	0.770306	-0.832381	0.449868	0.0642733	0.310728	0	Ppp1r15a	1.81e-05	0.594119	0.552989	2.3e-05	1.07117	0.285167	8.38e-05	0.206381	0.836667	0.00262176	2.99926	0.00298967	0.00438641	0.227555	0.820222
625	ENSRNOG00000020942	Plekha4	308584	chromosome	1	1	101517714	101540802	protein_coding	Plekha4	1.19985	0.285781	2.03622	0.0527965	0.507215	0.220811	0.427595	0.605574	0.832839	0	Plekha4	-6.16e-06	-0.103211	0.917881	2.01e-05	0.481047	0.630921	0.000522876	0.661687	0.508803	0.000888826	0.51557	0.606626	0.00389127	0.102386	0.918552
626	ENSRNOG00000020949	Hsd17b14	691018	chromosome	1	1	101541266	101551059	protein_coding	Hsd17b14	0.142557	0.0904701	0.426218	0.673711	0.94038	0.0818987	0.442662	0.853218	0.941821	0	Hsd17b14	0.000204892	2.89135	0.0041858	2.62e-05	0.514002	0.607723	0.000536137	0.549488	0.583178	0.00146105	0.687202	0.492615	0.0793289	1.81619	0.0708216
627	ENSRNOG00000020956	Bcat2	64203	chromosome	1	1	101554642	101572080	protein_coding	Bcat2	3.99379	0.0170496	0.18446	0.855187	0.980017	-0.719756	0.446121	0.106666	0.390511	0	Bcat2	-3.5e-05	-0.936011	0.350203	4.09e-05	1.57324	0.116978	3.73e-05	0.0748902	0.940364	0.00156949	1.46756	0.143526	-0.00853987	-0.375586	0.707619
628	ENSRNOG00000021004	Rasip1	292912	chromosome	1	1	101610773	101621646	protein_coding	Rasip1	1.34955	0.176516	1.033	0.3118	0.815578	0.936628	0.455585	0.0397943	0.245459	0	Rasip1	-2.6e-05	-0.631665	0.528203	3.55e-05	1.2108	0.22716	-0.00073702	-1.35012	0.178243	0.00335049	2.82588	0.00510994	-0.00744987	-0.289398	0.772573
629	ENSRNOG00000021017	Car11	308588	chromosome	1	1	101682172	101687293	protein_coding	Ca11	7.57313	-0.0314725	-0.389509	0.700301	0.946274	NA	NA	NA	NA	0	Ca11	-2.06e-05	-0.578996	0.563132	1.19e-05	0.472962	0.636669	7.02e-05	0.148511	0.882064	-0.000550553	-0.531079	0.595853	0.0100084	0.467424	0.6407
630	ENSRNOG00000021027	Dbp	24309	chromosome	1	1	101687855	101692846	protein_coding	Dbp	5.90195	0.183711	1.97725	0.0594935	0.525648	2.46454	0.567654	1.41434e-05	0.00305249	1	Dbp	1.86e-05	0.255322	0.798692	-1.23e-05	-0.238796	0.811468	-0.000508485	-0.524485	0.600422	0.000341424	0.160411	0.872691	0.029785	0.694167	0.488374
631	ENSRNOG00000021032	Sphk2	308589	chromosome	1	-1	101692973	101697277	protein_coding	Sphk2	3.62595	0.219049	1.67381	0.107027	0.640396	-0.257407	0.444167	0.562232	0.809641	0	Sphk2	2.7e-05	0.937699	0.349337	-1.96e-05	-0.95424	0.340921	4.48e-05	0.116679	0.907211	0.000820909	0.973956	0.331053	0.0191423	1.0973	0.273816
632	ENSRNOG00000021035	Rpl18	81766	chromosome	1	1	101701975	101703550	protein_coding	Rpl18	9.14831	0.0271533	0.239211	0.812953	0.971079	-0.281622	0.427595	0.510142	0.776789	0	Rpl18	-1.75e-05	-0.518811	0.604368	1.23e-05	0.516504	0.605977	0.000141203	0.314654	0.753296	-0.000729158	-0.741485	0.45912	0.0263956	1.21924	0.224174
633	ENSRNOG00000021046	Sult2b1	292915	chromosome	1	-1	101710959	101773508	protein_coding	Sult2b1	2.01904	0.112433	0.806002	0.428079	0.866727	0.452237	0.4321	0.295283	0.622192	0	Sult2b1	-6.72e-05	-1.48308	0.139357	-1.63e-05	-0.508106	0.611845	0.000462407	0.768261	0.443083	0.000160373	0.121287	0.903565	0.0151094	0.534503	0.59358
634	ENSRNOG00000021048	Lmtk3	NA	chromosome	1	1	101783621	101792496	protein_coding	NA	3.50924	-0.0685455	-0.33707	0.738966	0.955975	NA	NA	NA	NA	0	NA	-9.14e-06	-0.221537	0.824861	-1.65e-05	-0.561941	0.57468	-0.000377123	-0.686611	0.492987	0.000758692	0.630127	0.529208	0.0371157	1.6115	0.108631
635	ENSRNOG00000021051	Cyth2	116692	chromosome	1	-1	101796349	101803200	protein_coding	Cyth2	5.98775	0.0478391	0.798843	0.43214	0.86802	0.828506	0.455111	0.0686911	0.319894	0	Cyth2	-1.23e-05	-0.489303	0.625072	1.7e-05	0.966591	0.33472	-0.000298743	-0.896032	0.371128	-0.000460245	-0.62943	0.529663	0.00379773	0.264112	0.791962
636	ENSRNOG00000021056	Kcnj14	276720	chromosome	1	-1	101805531	101809544	protein_coding	Kcnj14	2.50754	-0.185248	-1.45268	0.159136	0.698234	-1.00253	0.453899	0.0271949	0.204585	0	Kcnj14	3.98e-05	1.00379	0.316486	6.64e-05	2.37881	0.0181509	-0.000779322	-1.47472	0.14159	0.00164719	1.42357	0.155863	0.0261659	1.07041	0.28571
637	ENSRNOG00000021058	Grwd1	NA	chromosome	1	-1	101813684	101819478	protein_coding	Grwd1	3.4071	0.163162	1.68962	0.103925	0.634222	0.721795	0.439259	0.10034	0.378884	0	Grwd1	4.17e-07	0.015078	0.987982	-5.5e-06	-0.280726	0.779162	-0.000304099	-0.829468	0.407659	-0.000778461	-0.967889	0.334069	-0.00434787	-0.250727	0.80228
638	ENSRNOG00000021063	Grin2d	24412	chromosome	1	-1	101820461	101856881	protein_coding	Grin2d	-0.415201	-0.140488	-0.475075	0.638986	0.931416	-0.933494	0.4499	0.0379964	0.240415	0	Grin2d	3.4e-05	0.520133	0.603447	5.14e-05	1.08943	0.277054	-0.000623597	-0.714434	0.475649	0.00280379	1.4437	0.15012	0.0759193	1.92734	0.0553378
639	ENSRNOG00000021082	Kdelr1	361577	chromosome	1	1	101859346	101870232	protein_coding	Kdelr1	4.73275	0.232264	2.04233	0.052142	0.504048	0.467532	0.438415	0.286236	0.614206	0	Kdelr1	-6.85e-06	-0.278715	0.780702	7.47e-07	0.0427296	0.965953	0.000171585	0.524052	0.600723	0.000432897	0.602869	0.547162	-0.0078738	-0.516657	0.60596
640	ENSRNOG00000021093	Syngr4	292916	chromosome	1	-1	101872543	101883744	protein_coding	Syngr4	0.0326534	-0.150414	-0.858197	0.399191	0.856038	0.288158	0.4321	0.50485	0.774056	0	NA	NA	NA	NA	NA	NA	NA	NA	NA	NA	NA	NA	NA	NA	NA	NA
641	ENSRNOG00000021096	Tmem143	308593	chromosome	1	1	101884019	101900070	protein_coding	Tmem143	3.51651	0.0417992	0.405521	0.688652	0.944746	1.225	0.469042	0.0090091	0.116576	0	Tmem143	-1.94e-05	-0.746364	0.456174	-2.12e-05	-1.1431	0.254135	0.000356614	1.03165	0.303267	-0.000813226	-1.07067	0.285386	-0.0110363	-0.687504	0.492553
642	ENSRNOG00000021104	Emp3	81505	chromosome	1	-1	101900733	101903910	protein_coding	Emp3	-0.196487	0.0281358	0.121519	0.904282	0.987849	-0.576625	0.440312	0.190337	0.510552	0	Emp3	-6.9e-05	-0.822012	0.411881	-1.39e-05	-0.236132	0.813531	0.0012726	1.15739	0.248256	0.00280132	1.16363	0.245725	0.0304072	0.58044	0.562264
643	ENSRNOG00000021109	Ccdc114	308594	chromosome	1	1	101906903	101932998	protein_coding	Odad1	1.32984	-0.197794	-0.815865	0.422523	0.864942	NA	NA	NA	NA	0	Odad1	-0.00011836	-0.854909	0.393449	-6.78e-05	-0.70569	0.481064	0.00362014	2.02211	0.0442685	0.000378244	0.0962851	0.923374	-0.0220473	-0.251752	0.801489
644	ENSRNOG00000021118	Nomo1	361578	chromosome	1	1	102017263	102068870	protein_coding	Nomo1	5.50328	0.0591204	0.631066	0.533904	0.902629	0.733827	0.444167	0.0985052	0.377039	0	Nomo1	2.07e-05	0.943836	0.346197	8.05e-08	0.00516658	0.995882	6.05e-05	0.206607	0.836491	0.00100135	1.56736	0.118341	0.00650962	0.474953	0.635333
645	ENSRNOG00000021128	Kcnj11	83535	chromosome	1	-1	102103094	102106127	protein_coding	Kcnj11	3.16714	0.0791068	0.589934	0.560695	0.912057	0.783253	0.448021	0.0804207	0.344745	0	Kcnj11	-3.28e-05	-0.970262	0.332887	-2.7e-05	-1.11985	0.263894	0.000311586	0.689949	0.490889	-0.00010003	-0.100631	0.919927	-0.0216065	-1.04035	0.29942
646	ENSRNOG00000021130	Abcc8	25559	chromosome	1	-1	102110708	102191287	protein_coding	Abcc8	1.86521	-0.00545418	-0.0336239	0.973452	0.995424	0.964253	0.457379	0.0350124	0.231774	0	Abcc8	3.73e-05	0.866127	0.38728	-2.04e-05	-0.65841	0.510905	-0.000622914	-1.08648	0.278351	0.000202189	0.158428	0.874252	0.0404694	1.57615	0.116553
647	ENSRNOG00000055401	Kcnc1	25327	chromosome	1	1	102414625	102456411	protein_coding	Kcnc1	4.45201	0.171392	1.19037	0.245429	0.769422	-0.102667	0.431123	0.811774	0.924959	0	Kcnc1	1.73e-05	0.441323	0.659374	-1.26e-05	-0.453571	0.650547	0.000268249	0.51447	0.607394	0.0014813	1.29838	0.195397	0.00347488	0.15023	0.880733
648	ENSRNOG00000011488	Sergef	365243	chromosome	1	-1	102461329	102664951	protein_coding	Sergef	5.66865	0.00956136	0.107115	0.915579	0.98967	-0.639753	0.444167	0.14977	0.459205	0	Sergef	-6.55e-07	-0.0217086	0.982698	1.42e-05	0.679642	0.497385	-0.000309108	-0.770291	0.441881	-0.000660435	-0.753921	0.451632	0.00414263	0.214479	0.83039
649	ENSRNOG00000011895	LOC691143	691143	chromosome	1	-1	102716649	102741581	protein_coding	LOC691143	3.38608	-0.136916	-1.27603	0.214038	0.745473	NA	NA	NA	NA	0	LOC691143	-3.78e-05	-1.32948	0.184945	9.95e-06	0.495326	0.620823	0.000183403	0.482885	0.629615	-0.000128865	-0.155742	0.876367	-0.0440347	-2.45751	0.014832
650	ENSRNOG00000055531	Saa4	308598	chromosome	1	-1	102776082	102849430	protein_coding	Hps5	1.97635	-0.142387	-1.13464	0.267621	0.786726	NA	NA	NA	NA	0	Hps5	-3.69e-06	-0.103399	0.917732	-1.71e-05	-0.673341	0.501377	0.000524034	1.10249	0.271349	0.00118957	1.14256	0.254354	-0.027948	-1.2348	0.218337
651	ENSRNOG00000012360	Gtf2h1	361580	chromosome	1	1	102849889	102877944	protein_coding	Gtf2h1	6.058	-0.00417183	-0.0646463	0.948986	0.993631	0.0793151	0.425232	0.852035	0.941139	0	Gtf2h1	-1.08e-05	-0.368826	0.712581	-1.07e-06	-0.0520782	0.95851	9.79e-05	0.251158	0.801906	-0.000487719	-0.571762	0.568015	-0.0251941	-1.62359	0.10602
652	ENSRNOG00000013009	Ldha	24533	chromosome	1	1	102900286	102909707	protein_coding	Ldha	9.24716	0.220039	1.84679	0.0770223	0.581086	0.628442	0.438415	0.151732	0.461503	0	Ldha	2.61e-05	0.679444	0.497508	1.58e-05	0.582607	0.560704	6.25e-05	0.122254	0.9028	1.09e-05	0.00968928	0.992277	0.0168719	0.820739	0.412761
653	ENSRNOG00000013381	Tsg101	292925	chromosome	1	-1	102941231	102970950	protein_coding	Tsg101	6.67994	0.0136795	0.203569	0.84039	0.975182	-0.0706849	0.425232	0.867978	0.947979	0	Tsg101	-1.59e-05	-0.702252	0.483199	9.79e-07	0.0612422	0.951217	0.000216985	0.720411	0.471969	-0.000101676	-0.153852	0.877855	-0.00625671	-0.456004	0.648876
654	ENSRNOG00000050806	Spty2d1	100365259	chromosome	1	-1	103115216	103128743	protein_coding	Spty2d1	0.901186	-0.0297508	-0.169087	0.867132	0.982547	NA	NA	NA	NA	0	Spty2d1	6.41e-05	1.46223	0.144978	4.18e-05	1.33124	0.18437	-0.00109044	-1.85942	0.064184	0.0014033	1.09354	0.275249	-0.0290125	-1.08577	0.278872
655	ENSRNOG00000013663	Tmem86a	308602	chromosome	1	1	103172987	103177417	protein_coding	Tmem86a	3.3785	0.0795146	0.807467	0.427251	0.866727	0.498172	0.464434	0.283431	0.613034	0	Tmem86a	-3.93e-06	-0.0791946	0.936943	-2.32e-07	-0.00668219	0.994674	0.000454407	0.693221	0.488837	-0.0012867	-0.896517	0.37087	0.0168639	0.556906	0.578207
656	ENSRNOG00000013981	Ptpn5	29644	chromosome	1	-1	103197915	103256823	protein_coding	Ptpn5	5.48716	-0.0399257	-0.310026	0.759191	0.959214	-0.174872	0.437944	0.689671	0.873966	0	Ptpn5	6.52e-06	0.197024	0.843975	3.29e-05	1.41017	0.159782	-2.28e-05	-0.0518055	0.958727	0.00104129	1.08057	0.280966	0.00834111	0.381558	0.70319
657	ENSRNOG00000014277	Zdhhc13	365252	chromosome	1	1	104106245	104145044	protein_coding	Zdhhc13	3.4758	-0.147386	-1.28449	0.211113	0.744694	-0.607792	0.435741	0.163062	0.476085	0	Zdhhc13	2.81e-05	0.879153	0.380193	4.5e-05	2.00025	0.0465987	-0.000559216	-1.31186	0.190814	0.00061476	0.660933	0.509286	-0.016554	-0.877671	0.381163
658	ENSRNOG00000058637	AABR07003304.2	NA	chromosome	1	1	104282029	104352990	lincRNA	NA	-0.0614176	-1.31438	-6.28995	1.60417e-06	0.00092146	NA	NA	NA	NA	1	NA	9e-05	0.569552	0.569512	-3.02e-05	-0.273303	0.784855	0.00108694	0.523473	0.601126	-0.00504925	-1.10211	0.271513	-0.00996761	-0.0991874	0.921088
659	ENSRNOG00000014530	Nav2	171563	chromosome	1	1	104576589	104941552	protein_coding	Nav2	0.987935	-0.229693	-1.06228	0.298578	0.810486	-0.797349	0.448021	0.0751228	0.333409	0	Nav2	2.08e-05	0.342373	0.732368	2.05e-06	0.0471287	0.96245	-0.00075052	-0.929063	0.353784	0.000888732	0.495947	0.620383	0.0173907	0.507242	0.612538
660	ENSRNOG00000022189	Htatip2	292935	chromosome	1	1	105094411	105109461	protein_coding	Htatip2	5.6122	0.0341279	0.342593	0.734858	0.955802	0.296667	0.432049	0.492303	0.76672	0	Htatip2	8.93e-06	0.228129	0.819739	-1.3e-05	-0.481509	0.630593	8.88e-06	0.017068	0.986396	-0.00208714	-1.861	0.0639601	0.0262157	1.01877	0.30953
661	ENSRNOG00000014829	Prmt3	89820	chromosome	1	1	105113595	105200470	protein_coding	Prmt3	4.38914	-0.0234376	-0.337492	0.738651	0.955975	-0.232973	0.4287	0.586827	0.823673	0	Prmt3	7.26e-06	0.298063	0.765912	-1.72e-06	-0.0993828	0.920917	7.77e-06	0.0239146	0.980941	0.000164794	0.232235	0.816552	-0.0153321	-1.0537	0.293278
662	ENSRNOG00000031662	Slc6a5	171148	chromosome	1	1	105284753	105336363	protein_coding	Slc6a5	0.186278	-0.310755	-0.863131	0.396526	0.854034	-0.8185	0.444972	0.0658502	0.314133	0	Slc6a5	0.000105189	0.675269	0.500151	6.69e-05	0.604498	0.546083	0.00122418	0.58584	0.55853	8.19e-05	0.0178241	0.985794	-0.0386975	-0.394591	0.69356
663	ENSRNOG00000015675	Nell1	81733	chromosome	1	1	105349069	106218958	protein_coding	Nell1	6.06429	0.269857	1.92634	0.0658664	0.547872	0.584416	0.438415	0.182526	0.501456	0	Nell1	1.9e-05	0.448803	0.653977	2.74e-05	0.913811	0.361732	0.000138211	0.244662	0.806926	0.00099474	0.804279	0.422027	-0.00157398	-0.060127	0.952114
664	ENSRNOG00000016147	Slc17a6	84487	chromosome	1	1	106998623	107038704	protein_coding	Slc17a6	3.12353	-0.421261	-2.44622	0.0220611	0.355924	-0.679091	0.436931	0.12013	0.411895	0	Slc17a6	-0.000173392	-1.36715	0.172849	0.000127993	1.43842	0.151616	-0.000853591	-0.505005	0.614016	0.00413136	1.1173	0.264978	-0.0330419	-0.402357	0.687846
665	ENSRNOG00000023968	Fancf	499155	chromosome	1	-1	107231292	107232305	protein_coding	Fancf	1.55781	-0.119788	-0.897535	0.378262	0.84676	-0.306047	0.463556	0.509116	0.776323	0	Fancf	0.000107613	2.36242	0.0189506	6.94e-05	2.17127	0.0308899	-0.000739977	-1.20831	0.228111	0.00179872	1.35358	0.177138	0.00803125	0.278467	0.780938
666	ENSRNOG00000016717	Gas2	499156	chromosome	1	1	107262659	107363788	protein_coding	Gas2	3.80112	-0.312781	-2.66645	0.0134404	0.294471	-0.84675	0.446654	0.0579916	0.294817	0	Gas2	6.5e-06	0.122217	0.902829	2.08e-05	0.568443	0.570265	0.000356926	0.507226	0.612459	-0.000978114	-0.640447	0.522489	-0.0108806	-0.319556	0.749634
667	ENSRNOG00000037137	Svip	499157	chromosome	1	-1	107368117	107373807	protein_coding	Svip	6.33638	-0.0999029	-1.1435	0.264001	0.78402	-0.598052	0.435741	0.16991	0.485049	0	Svip	-4.63e-06	-0.176018	0.860428	2.76e-05	1.4993	0.135109	-0.000120691	-0.34514	0.73029	0.000748525	0.981697	0.327232	-0.0213612	-1.35109	0.178177
668	ENSRNOG00000021507	Luzp2	100910839	chromosome	1	1	111849998	113527735	protein_coding	Luzp2	4.97525	-0.302414	-2.66135	0.0135981	0.294601	NA	NA	NA	NA	0	Luzp2	3.16e-05	0.797042	0.42621	1.09e-05	0.387233	0.698926	-0.000489704	-0.92615	0.355293	0.000939681	0.812058	0.417558	-0.0515647	-2.2232	0.0273091
669	ENSRNOG00000010803	Gabra5	29707	chromosome	1	-1	112833944	112947451	protein_coding	Gabra5	7.90782	-0.0178141	-0.230691	0.819491	0.971995	-0.0758904	0.425232	0.858355	0.944595	0	Gabra5	4.74e-05	1.24656	0.213767	2.72e-06	0.10121	0.919468	1.63e-05	0.0321349	0.974391	0.000265671	0.238462	0.811725	0.00529145	0.234248	0.815029
670	ENSRNOG00000060599	Gabrb3	NA	chromosome	1	1	112976770	113265364	protein_coding	Gabrb3	3.92171	-0.23639	-1.51696	0.142212	0.675505	0.30973	0.4287	0.469996	0.754293	0	Gabrb3	3.6e-05	0.778047	0.437303	4.76e-06	0.144641	0.885116	-0.00127814	-2.08867	0.0377852	0.000376086	0.277967	0.781276	0.000218868	0.00790077	0.993704
671	ENSRNOG00000011480	Tubgcp5	308663	chromosome	1	1	114186853	114222516	protein_coding	Tubgcp5	5.55726	-0.00411857	-0.0365816	0.971118	0.995409	-0.204	0.432049	0.636807	0.846684	0	Tubgcp5	6.19e-06	0.159955	0.873051	1.73e-05	0.636608	0.524986	-0.000117553	-0.228404	0.819525	-0.000354971	-0.316108	0.752194	-0.0267737	-1.41458	0.158729
672	ENSRNOG00000011945	Cyfip1	308666	chromosome	1	1	114258719	114347137	protein_coding	Cyfip1	5.56663	0.171494	1.28248	0.211805	0.744694	-0.7665	0.442154	0.0829963	0.349278	0	Cyfip1	-3.46e-06	-0.14968	0.881142	-2.08e-05	-1.27421	0.203819	0.000242668	0.78884	0.43098	0.000348913	0.516875	0.605717	0.00757031	0.536384	0.592282
673	ENSRNOG00000012690	Nipa2	308667	chromosome	1	-1	114348038	114371897	protein_coding	Nipa2	6.53675	-0.0584676	-0.863356	0.396405	0.854034	0.161266	0.443519	0.716153	0.888385	0	Nipa2	1.85e-05	0.754406	0.451341	5.28e-07	0.0305622	0.975644	-0.000192077	-0.587872	0.557168	-0.000872212	-1.22132	0.223157	-0.00439926	-0.301687	0.763201
674	ENSRNOG00000042702	Nipa1	308668	chromosome	1	-1	114386757	114422733	protein_coding	Nipa1	5.40075	-0.0435355	-0.594974	0.557375	0.910818	0.33125	0.442154	0.453753	0.744283	0	Nipa1	-1.7e-05	-0.593235	0.553579	-1.73e-05	-0.855761	0.392982	0.000420135	1.10306	0.271099	-0.000175575	-0.209925	0.833903	-0.0211234	-1.20673	0.228945
675	ENSRNOG00000013718	Herc2	308669	chromosome	1	1	114453054	114653793	protein_coding	Herc2	5.33233	0.144728	0.972231	0.340539	0.826038	0.311757	0.427595	0.465945	0.751712	0	Herc2	8.34e-06	0.15969	0.873259	-1.26e-06	-0.0339796	0.972922	-0.00082222	-1.18555	0.236966	0.00049384	0.323819	0.746355	0.0139057	0.461877	0.644666
676	ENSRNOG00000014465	Oca2	100365773	chromosome	1	1	114679537	114987433	protein_coding	Oca2	0.240219	0.0708977	0.301774	0.765398	0.96048	NA	NA	NA	NA	0	Oca2	-2.82e-05	-0.2682	0.788774	-3.32e-05	-0.449224	0.653675	0.000114139	0.0814651	0.93514	-0.00139451	-0.459439	0.646333	-0.0550365	-0.844441	0.399421
677	ENSRNOG00000056228	Atp10a	365266	chromosome	1	1	115975324	116141892	protein_coding	Atp10a	0.955195	0.153781	0.750215	0.460346	0.883286	0.839785	0.464434	0.0705769	0.324255	0	Atp10a	-1.41e-05	-0.249265	0.803368	-1.51e-06	-0.0378046	0.969875	0.000445082	0.589287	0.55622	0.000767434	0.45863	0.646913	0.0368292	1.0676	0.286975
678	ENSRNOG00000033844	LOC100912195	501625	chromosome	1	-1	116565790	116567189	protein_coding	Bex1	7.76975	-0.0158924	-0.190615	0.850415	0.978148	NA	NA	NA	NA	0	Bex1	-4.88e-05	-1.36459	0.173654	1.4e-05	0.555177	0.57929	-0.000121695	-0.254836	0.799067	-0.0006222	-0.594923	0.552452	0.0156869	0.67378	0.50122
679	ENSRNOG00000015734	Ube3a	361585	chromosome	1	1	116587815	116679973	protein_coding	Ube3a	5.48134	0.0895391	0.8304	0.414417	0.862503	-0.271081	0.4287	0.52717	0.788387	0	Ube3a	7.89e-06	0.315759	0.752458	-1.97e-05	-1.12014	0.263771	-0.000131334	-0.394896	0.693268	-0.000322801	-0.442376	0.658613	-0.0246811	-1.59706	0.111814
680	ENSRNOG00000061051	AABR07003933.1	NA	chromosome	1	-1	120866832	120893997	protein_coding	NA	0.674517	-0.104558	-0.483488	0.633088	0.931416	NA	NA	NA	NA	0	NA	3.97e-05	0.419896	0.674935	2.63e-05	0.398611	0.690534	0.000739078	0.586026	0.558406	0.0027736	1.0194	0.309034	-0.0848661	-1.50849	0.13299
681	ENSRNOG00000010146	Ndn	308690	chromosome	1	1	122981755	122983351	protein_coding	Ndn	8.65293	0.249415	1.8412	0.077864	0.58167	0.218182	0.437822	0.618248	0.839928	0	Ndn	1.29e-05	0.316869	0.751617	1.12e-05	0.387413	0.698793	8.73e-06	0.016088	0.987178	-0.000749689	-0.630235	0.529137	0.0106613	0.437018	0.662564
682	ENSRNOG00000010158	Magel2	679875	chromosome	1	1	123015746	123019522	protein_coding	Magel2	0.734797	0.174351	0.594504	0.557684	0.910818	-0.43	0.436331	0.324383	0.646787	0	Magel2	6.72e-05	0.664999	0.506686	8.78e-05	1.22047	0.223481	0.000698117	0.514431	0.607422	0.0035277	1.18543	0.237015	0.0255496	0.397356	0.691524
683	ENSRNOG00000010172	Mkrn3	292988	chromosome	1	-1	123062863	123064642	protein_coding	Mkrn3	0.867333	-0.295977	-2.04709	0.0516376	0.503226	0.182027	0.427595	0.670327	0.862842	0	Mkrn3	1.87e-06	0.0243303	0.980609	3.68e-05	0.696658	0.48669	-8.4e-05	-0.082627	0.934217	8.73e-05	0.0395613	0.968476	0.0731777	1.47871	0.140773
684	ENSRNOG00000010853	Chrna7	25302	chromosome	1	-1	123899657	124039196	protein_coding	Chrna7	3.44594	-0.0409577	-0.28463	0.778345	0.963957	-0.437692	0.436331	0.315803	0.639894	0	Chrna7	6.13e-05	1.41173	0.159317	1.64e-05	0.525674	0.599599	-0.00119611	-2.07109	0.0394133	0.00171697	1.34889	0.178637	-0.00455374	-0.166059	0.868277
685	ENSRNOG00000029078	Hmgn5b	681284	chromosome	1	1	124477164	124485724	protein_coding	Hmgn5b	-0.642759	0.0477544	0.141275	0.88882	0.986038	-2.60422	0.580804	7.33177e-06	0.00180837	1	Hmgn5b	-0.000124668	-1.50395	0.133901	-2.82e-05	-0.465569	0.641946	0.000968209	0.873256	0.383392	0.00285543	1.15935	0.247459	0.0230713	0.489491	0.625024
686	ENSRNOG00000015503	Otud7a	NA	chromosome	1	1	124625985	124653820	protein_coding	Otud7a	2.26448	0.0130919	0.0712569	0.943778	0.993016	0.98023	0.457379	0.0321013	0.223969	0	Otud7a	-1.26e-05	-0.315092	0.752964	-2.41e-05	-0.838997	0.402305	-0.000145086	-0.271611	0.786154	-0.000312184	-0.264531	0.791597	0.0164601	0.723175	0.470408
687	ENSRNOG00000015822	Klf13	499171	chromosome	1	-1	124772596	124803363	protein_coding	Klf13	-0.283685	-0.0264192	-0.126981	0.900003	0.987849	0.758	0.451664	0.0933002	0.367394	0	Klf13	7.53e-05	1.09988	0.272482	-8.21e-06	-0.165532	0.868665	-0.00128444	-1.40232	0.162104	0.000335519	0.163942	0.869914	0.021463	0.534788	0.593384
688	ENSRNOG00000016090	Mtmr10	309255	chromosome	1	1	125124743	125175857	protein_coding	Mtmr10	3.78734	0.240814	3.12766	0.00453885	0.177378	0.254815	0.444167	0.566176	0.81251	0	Mtmr10	-4.38e-05	-1.35239	0.177515	1.35e-05	0.593203	0.553603	0.000519641	1.20457	0.229551	0.000440315	0.465505	0.641989	-0.012657	-0.631196	0.528625
689	ENSRNOG00000023985	Fan1	309256	chromosome	1	-1	125181838	125209727	protein_coding	Fan1	2.26596	-0.109342	-1.09357	0.284891	0.798377	0.357143	0.434248	0.410827	0.713958	0	Fan1	4.57e-05	1.39866	0.163198	2.9e-05	1.24258	0.215234	-0.000598604	-1.37066	0.171754	0.00142436	1.49387	0.136515	-0.0118549	-0.581979	0.561229
690	ENSRNOG00000016266	Mphosph10	293828	chromosome	1	-1	125212849	125229052	protein_coding	Mphosph10	4.62974	-0.124623	-1.82709	0.0800264	0.585627	-0.611818	0.436931	0.161435	0.474124	0	Mphosph10	4.01e-06	0.155596	0.876482	1.71e-05	0.94739	0.344391	-4.45e-05	-0.129693	0.896917	0.00104112	1.39576	0.164069	0.0041769	0.25736	0.797163
691	ENSRNOG00000016327	Mcee	293829	chromosome	1	1	125229469	125252666	protein_coding	Mcee	6.48617	-0.0980642	-0.925263	0.36395	0.840772	-1.43574	0.479361	0.00274337	0.0626739	1	Mcee	6.04e-05	1.6442	0.101437	1.36e-06	0.0524836	0.958187	-7.85e-05	-0.160024	0.872996	-0.00114081	-1.06945	0.285935	0.0550413	2.31417	0.0216623
692	ENSRNOG00000016358	Apba2	83610	chromosome	1	1	125367280	125548890	protein_coding	Apba2	5.60182	-0.0610954	-0.466743	0.644852	0.931639	-0.331235	0.444167	0.455822	0.745533	0	Apba2	4.92e-05	1.55437	0.121406	-4.57e-06	-0.203011	0.839298	-0.000280155	-0.662216	0.508464	0.000848512	0.915534	0.360825	0.0227459	1.19298	0.234275
693	ENSRNOG00000023496	Fam189a1	680344	chromosome	1	-1	125553439	125967756	protein_coding	Fam189a1	2.43293	0.398611	2.19254	0.0381725	0.44635	0.158378	0.4287	0.711801	0.886109	0	Fam189a1	-4.1e-06	-0.0757445	0.939685	-7.36e-07	-0.0189481	0.984898	-0.000933787	-1.29665	0.195991	0.000260501	0.163743	0.87007	0.00393026	0.122492	0.902631
694	ENSRNOG00000016498	AABR07004112.1	NA	chromosome	1	1	125877299	125879830	pseudogene	NA	0.621559	0.00362928	0.0222775	0.982409	0.997772	NA	NA	NA	NA	0	NA	-2.27e-05	-0.345161	0.730274	4.13e-05	0.901792	0.36807	-0.000250895	-0.288574	0.773155	-0.00167479	-0.878302	0.380653	-0.0282976	-0.66629	0.505985
695	ENSRNOG00000011077	Tjp1	292994	chromosome	1	-1	126146489	126227469	protein_coding	Tjp1	5.79139	0.0906492	0.68556	0.499495	0.895873	-0.172308	0.44028	0.695531	0.87636	0	Tjp1	-7.08e-06	-0.199191	0.842281	-2.17e-05	-0.863058	0.388966	2.41e-05	0.0508874	0.959457	-0.000500937	-0.482486	0.629898	0.023729	1.16041	0.247251
696	ENSRNOG00000024460	Tarsl2	308701	chromosome	1	1	126523169	126559489	protein_coding	Tars3	3.4803	-0.0678886	-0.604875	0.550883	0.909752	NA	NA	NA	NA	0	Tars3	1.87e-05	0.638174	0.523965	5.06e-06	0.243344	0.807946	-3.92e-05	-0.100625	0.919932	2.38e-05	0.0278969	0.977767	-0.00829107	-0.479271	0.632264
697	ENSRNOG00000011290	Tm2d3	NA	chromosome	1	1	126586543	126595603	protein_coding	Tm2d3	5.60689	-0.00443839	-0.0386525	0.969484	0.995214	-0.339867	0.431123	0.430504	0.728482	0	Tm2d3	1.64e-05	0.436111	0.663146	-9.07e-06	-0.350582	0.726209	0.000315402	0.635431	0.525749	-0.000812279	-0.752885	0.452253	0.0168776	0.701723	0.483658
698	ENSRNOG00000011526	Pcsk6	25507	chromosome	1	1	126749508	126947392	protein_coding	Pcsk6	2.03685	0.0727798	0.516519	0.610173	0.924988	0.76962	0.441516	0.081311	0.346332	0	Pcsk6	3.06e-05	0.713099	0.476473	4.14e-06	0.135133	0.89262	0.000197275	0.343918	0.731207	0.00131434	1.04584	0.296683	0.0417931	1.60693	0.109629
699	ENSRNOG00000011932	Snrpa1	100361269	chromosome	1	1	126961389	126974453	protein_coding	Snrpa1	6.32169	-0.0374657	-0.392478	0.698135	0.945971	NA	NA	NA	NA	0	Snrpa1	1.73e-05	0.482384	0.62997	-1.23e-06	-0.0495532	0.96052	0.000232492	0.489457	0.624963	-0.000526958	-0.509647	0.610765	0.0168479	0.716389	0.474577
700	ENSRNOG00000012576	Selenos	286900	chromosome	1	1	126979575	126989344	protein_coding	Selenos	8.70693	0.0202508	0.148441	0.883223	0.985209	NA	NA	NA	NA	0	Selenos	-2.06e-05	-0.446904	0.655345	-8.66e-06	-0.265754	0.790657	-4.83e-05	-0.0784827	0.937509	-0.00116254	-0.866056	0.38732	0.0303442	1.10552	0.270246
701	ENSRNOG00000012698	Chsy1	292999	chromosome	1	1	127010588	127071570	protein_coding	Chsy1	2.92252	0.160189	1.30186	0.2052	0.743075	-0.608354	0.440081	0.166858	0.481139	0	Chsy1	1.98e-06	0.0617227	0.950835	-2.16e-06	-0.0944921	0.924797	-0.000374049	-0.878674	0.380452	0.000262663	0.280163	0.779592	0.00426456	0.216389	0.828903
702	ENSRNOG00000012730	Lrrk1	308703	chromosome	1	-1	127166431	127292090	protein_coding	Lrrk1	0.875637	0.0133982	0.1031	0.918732	0.990253	-1.215	0.474342	0.0104238	0.126789	0	Lrrk1	4.41e-05	0.807281	0.420299	-2.94e-05	-0.75213	0.452709	-0.000180118	-0.247853	0.804459	-0.00179789	-1.11174	0.267358	0.0152068	0.490846	0.624068
703	ENSRNOG00000013795	Asb7	365277	chromosome	1	-1	127554785	127599257	protein_coding	Asb7	0.851098	-0.343758	-1.79471	0.0851824	0.597823	-0.0376712	0.425232	0.929408	0.972716	0	Asb7	2.85e-05	0.718395	0.473209	3.35e-05	1.17597	0.240772	-0.000441046	-0.832276	0.406076	0.00136074	1.17051	0.24295	-0.0221387	-0.927626	0.354707
704	ENSRNOG00000042776	Lins1	308704	chromosome	1	1	127604197	127625577	protein_coding	Lins1	2.5058	0.094975	0.798467	0.432354	0.86802	NA	NA	NA	NA	0	Lins1	1.06e-05	0.24347	0.807848	4.96e-05	1.63291	0.103798	-0.000577865	-0.990856	0.322748	0.000673376	0.534845	0.593249	-0.0240012	-0.879271	0.380298
705	ENSRNOG00000037080	Adamts17	293004	chromosome	1	1	127802978	128124171	protein_coding	Adamts17	0.467312	0.012993	0.0816351	0.935607	0.992747	-0.07	0.431123	0.871017	0.948875	0	Adamts17	3.1e-05	0.496217	0.620193	-3.25e-05	-0.728305	0.467136	-0.000406451	-0.487814	0.626124	-0.00329631	-1.80343	0.0725677	-0.00473344	-0.11928	0.905172
706	ENSRNOG00000050624	Lysmd4	681647	chromosome	1	1	128199322	128203268	protein_coding	Lysmd4	5.22421	-0.099853	-0.659004	0.516106	0.900333	0.649703	0.471358	0.168091	0.483125	0	Lysmd4	-1.51e-05	-0.297254	0.766529	2.76e-05	0.776731	0.438081	-0.000303367	-0.448831	0.653956	0.00246481	1.68518	0.0932469	-0.00906515	-0.29296	0.769853
707	ENSRNOG00000047756	Mef2a	309957	chromosome	1	-1	128209971	128341263	protein_coding	Mef2a	4.35955	-0.120898	-0.920502	0.366382	0.841448	0.949157	0.451504	0.0355346	0.232687	0	Mef2a	1.63e-05	0.460625	0.645482	9.01e-06	0.358864	0.720012	-0.000991406	-2.12005	0.0350225	0.00102961	0.997311	0.319612	-0.0163053	-0.783788	0.434082
708	ENSRNOG00000023274	Lrrc28	361588	chromosome	1	-1	128486166	128604188	protein_coding	Lrrc28	2.50949	0.0464995	0.35362	0.726681	0.953265	-0.0618667	0.431123	0.885894	0.955945	0	Lrrc28	-1.35e-05	-0.444268	0.657247	-2.47e-05	-1.13971	0.255541	0.000347734	0.859724	0.390794	-0.00107341	-1.20236	0.230403	-0.0147733	-0.81147	0.41805
709	ENSRNOG00000013877	Ttc23	308708	chromosome	1	1	128606770	128687893	protein_coding	Ttc23	2.88772	-0.330847	-2.97606	0.00652558	0.215219	-0.532987	0.437822	0.223468	0.547985	0	Ttc23	4.94e-05	0.832063	0.406196	-1.34e-05	-0.324995	0.745468	0.00106214	1.35266	0.177429	-0.00126744	-0.741435	0.459151	0.049986	1.27383	0.204184
710	ENSRNOG00000014030	Synm	308709	chromosome	1	-1	128692112	128722048	protein_coding	Synm	4.43011	0.528268	3.01608	0.00593233	0.20517	1.48316	0.524153	0.00466025	0.0836522	1	Synm	8.01e-06	0.158039	0.874559	-3.13e-05	-0.871201	0.384514	-0.000833356	-1.23815	0.216864	4.99e-05	0.0336832	0.973158	0.0146187	0.496872	0.619819
711	ENSRNOG00000014187	Igf1r	25718	chromosome	1	1	128924966	129206516	protein_coding	Igf1r	0.325893	-0.186216	-1.04791	0.305017	0.81241	-0.340769	0.436331	0.434809	0.731677	0	Igf1r	4.11e-05	0.583427	0.56015	8.15e-06	0.160419	0.872686	-0.00108274	-1.14775	0.252209	0.000661596	0.317045	0.751484	0.0274004	0.658843	0.510746
712	ENSRNOG00000022822	Fam169b	680906	chromosome	1	1	129255396	129334292	protein_coding	Fam169b	3.20665	-0.132303	-0.862139	0.397061	0.854034	-1.20906	0.491118	0.0138221	0.147677	0	Fam169b	0.000111983	1.37318	0.17097	7.14e-06	0.126621	0.899346	0.000772767	0.71686	0.474154	-0.00300748	-1.27183	0.204657	0.182952	3.41934	0.000759157
713	ENSRNOG00000010775	Arrdc4	293019	chromosome	1	-1	129766100	129780356	protein_coding	Arrdc4	2.1421	0.103886	0.940189	0.356397	0.83756	-0.387013	0.438415	0.377369	0.688843	0	Arrdc4	2.39e-05	0.581763	0.561269	1.03e-05	0.351065	0.725847	0.000320174	0.583637	0.56001	0.00113322	0.948391	0.343879	-0.00058577	-0.021928	0.982527
714	ENSRNOG00000059662	AABR07004228.1	NA	chromosome	1	-1	131380879	131431948	lincRNA	NA	1.35923	0.375452	1.7763	0.0882391	0.60499	NA	NA	NA	NA	0	NA	-5.32e-05	-0.579006	0.563125	1.36e-05	0.212369	0.831999	0.00216996	1.81474	0.0708049	0.00218776	0.831695	0.406403	-0.0172961	-0.293479	0.769457
715	ENSRNOG00000010308	Nr2f2	113984	chromosome	1	-1	131448447	131460473	protein_coding	Nr2f2	3.43957	0.154711	0.681592	0.501958	0.896204	-0.796905	0.449868	0.0764908	0.336121	0	Nr2f2	1.14e-05	0.169537	0.865516	2.67e-05	0.564474	0.572958	0.000276467	0.312355	0.755041	0.00352319	1.81801	0.0703029	0.018178	0.438922	0.661186
716	ENSRNOG00000054097	AABR07004232.2	NA	chromosome	1	1	131688104	131690120	lincRNA	LOC100360012	-0.377005	0.221917	0.640348	0.527954	0.901235	NA	NA	NA	NA	0	NA	NA	NA	NA	NA	NA	NA	NA	NA	NA	NA	NA	NA	NA	NA	NA
717	ENSRNOG00000009932	Mctp2	308742	chromosome	1	-1	133324301	133559975	protein_coding	Mctp2	1.97901	0.0993684	0.78184	0.44188	0.872244	1.31223	0.483916	0.00669401	0.0999523	1	Mctp2	-0.000109534	-1.3474	0.179117	1.98e-05	0.351009	0.725889	-0.000403771	-0.371386	0.710676	0.0019988	0.84792	0.397322	-0.0873549	-1.65334	0.0998134
718	ENSRNOG00000012874	Rgma	308739	chromosome	1	1	134699299	134742514	protein_coding	Rgma	2.47227	-0.0688305	-0.437718	0.665466	0.937411	0.482785	0.438351	0.270738	0.59887	0	Rgma	-5.14e-05	-1.21784	0.224475	3.97e-07	0.0131299	0.989535	-0.000241921	-0.427412	0.66946	0.000132061	0.106205	0.915508	0.00859219	0.343073	0.7319
719	ENSRNOG00000012716	Chd2	308738	chromosome	1	-1	134757934	134871167	protein_coding	Chd2	3.63719	0.0892796	0.697743	0.491978	0.894305	-0.81	0.472478	0.0864615	0.355646	0	Chd2	-7.35e-06	-0.161435	0.871886	-1.58e-05	-0.488203	0.625851	-0.000482844	-0.79674	0.426385	-9.92e-05	-0.0743495	0.940794	-0.0089909	-0.356222	0.722046
720	ENSRNOG00000051039	LOC108349594	NA	chromosome	1	-1	134873400	134887841	lincRNA	NA	5.45764	-0.013102	-0.128741	0.898625	0.98752	NA	NA	NA	NA	0	NA	-7.14e-05	-1.84425	0.0663719	-3.39e-05	-1.25901	0.209247	0.000798622	1.56236	0.119514	-0.00102624	-0.916473	0.360334	0.00249207	0.104578	0.916814
721	ENSRNOG00000051102	Rn50_1_1361.1	NA	chromosome	1	1	134992510	135000438	processed_pseudogene	NA	0.0379274	-0.35733	-1.83197	0.0792725	0.585351	NA	NA	NA	NA	0	NA	-1.5e-05	-0.298935	0.765247	-3.78e-05	-1.05543	0.29229	0.000216581	0.32369	0.746453	0.00166023	1.12857	0.260198	-0.0102847	-0.318212	0.750652
722	ENSRNOG00000058004	AABR07004269.3	NA	chromosome	1	-1	135083659	135084385	pseudogene	NA	0.255247	0.206414	1.2798	0.212729	0.745382	NA	NA	NA	NA	0	NA	-0.000121619	-1.44776	0.148983	-2.74e-05	-0.463935	0.643114	0.000158492	0.142331	0.886937	-0.00208524	-0.855721	0.393001	-0.0684306	-1.26347	0.207876
723	ENSRNOG00000012369	Fam174b	681398	chromosome	1	1	135083974	135162685	protein_coding	Fam174b	1.79609	0.326698	2.71975	0.0118922	0.278849	-0.515102	0.471212	0.274331	0.60294	0	Fam174b	3.99e-05	1.05783	0.29119	-2.74e-05	-1.01004	0.313493	-2.32e-06	-0.0045939	0.996338	-0.000624619	-0.561043	0.575289	0.00487822	0.222248	0.824345
724	ENSRNOG00000012345	Rn50_1_1363.1	NA	chromosome	1	-1	135226442	135226925	processed_pseudogene	LOC365287	-0.447606	0.0974071	0.345468	0.732723	0.954959	NA	NA	NA	NA	0	NA	NA	NA	NA	NA	NA	NA	NA	NA	NA	NA	NA	NA	NA	NA	NA
725	ENSRNOG00000032798	Slco3a1	140915	chromosome	1	-1	135790810	136073540	protein_coding	Slco3a1	3.39459	0.410101	2.35534	0.0269286	0.380843	0.20961	0.437822	0.632112	0.84597	0	Slco3a1	-7.25e-06	-0.191872	0.848004	-2.86e-05	-1.062	0.289303	0.000218824	0.434623	0.664224	0.000867325	0.784748	0.433371	-0.00181407	-0.0838543	0.933255
726	ENSRNOG00000011160	Sv2b	NA	chromosome	1	-1	136664204	136842247	processed_transcript	Sv2b	7.88221	0.271195	1.79439	0.085235	0.597823	0.446533	0.431123	0.300321	0.626469	0	Sv2b	-9.59e-06	-0.288185	0.773452	-7.1e-06	-0.302782	0.762318	0.000445334	1.0073	0.314801	0.000252709	0.260065	0.795036	-0.0240495	-1.12754	0.26085
727	ENSRNOG00000010964	Akap13	293024	chromosome	1	1	137014272	137315272	protein_coding	Akap13	2.21453	-0.0124617	-0.0642115	0.949328	0.993631	-0.290541	0.427595	0.496837	0.769014	0	Akap13	6.43e-05	1.08105	0.280754	9.04e-06	0.211641	0.832566	-0.000737425	-0.927855	0.35441	0.00141277	0.805869	0.421111	0.0419301	1.22898	0.220509
728	ENSRNOG00000010959	Klhl25	293023	chromosome	1	-1	137333881	137359072	protein_coding	Klhl25	2.04529	0.125897	0.947723	0.352624	0.833709	-0.297333	0.432049	0.491331	0.765922	0	Klhl25	1.12e-05	0.3066	0.759413	2.55e-05	0.985302	0.325467	0.000205502	0.423251	0.672489	0.00101087	0.953463	0.341309	0.0106427	0.453593	0.650608
729	ENSRNOG00000018674	Ntrk3	29613	chromosome	1	-1	139890560	140262503	protein_coding	Ntrk3	2.45786	0.199706	1.12582	0.271265	0.789981	0.25961	0.437822	0.553209	0.805003	0	Ntrk3	-3.2e-06	-0.0746762	0.940534	-8e-07	-0.0260358	0.97925	-0.00102223	-1.79964	0.0731667	-0.000275741	-0.218917	0.8269	-0.0202255	-0.774078	0.439788
730	ENSRNOG00000018547	Mrpl46	293054	chromosome	1	-1	140469280	140477796	protein_coding	Mrpl46	7.01064	0.0420047	0.369806	0.714739	0.950158	-0.697778	0.444167	0.116187	0.4067	0	Mrpl46	-6.4e-06	-0.179657	0.857572	-1.4e-05	-0.563958	0.573309	0.000158058	0.33409	0.738602	-0.000988678	-0.962593	0.336715	0.0231825	0.995206	0.320825
731	ENSRNOG00000018531	Mrps11	499185	chromosome	1	1	140477868	140487248	protein_coding	Mrps11	6.88345	0.00542763	0.0481019	0.962029	0.994578	0.103514	0.4287	0.809199	0.923873	0	Mrps11	-8.54e-06	-0.230523	0.817881	-3.47e-06	-0.134945	0.892768	2.15e-05	0.0437717	0.965123	-0.00161999	-1.52166	0.129403	0.0163231	0.677818	0.498662
732	ENSRNOG00000018515	Det1	308775	chromosome	1	-1	140519702	140535934	protein_coding	Det1	0.754971	0.0529593	0.33695	0.739055	0.955975	0.386049	0.449966	0.390918	0.699408	0	Det1	-2.76e-05	-0.581903	0.561175	1.17e-05	0.343988	0.731156	-0.000508438	-0.806646	0.420664	-0.000308131	-0.221852	0.824616	-0.0557875	-1.88333	0.0610905
733	ENSRNOG00000018421	Aen	361594	chromosome	1	1	140584380	140593745	protein_coding	Aen	3.55877	0.256594	2.57988	0.0163637	0.316841	1.37645	0.475869	0.0038219	0.0748739	1	Aen	-9.18e-06	-0.278034	0.781224	-5.13e-06	-0.219937	0.826107	0.00061343	1.39987	0.162837	0.00104853	1.09635	0.274017	0.0143817	0.696151	0.487133
734	ENSRNOG00000028992	Acan	58968	chromosome	1	1	140762758	140824441	protein_coding	Acan	-0.467104	0.41536	1.62907	0.116228	0.648948	0.181333	0.432049	0.674701	0.865486	0	Acan	7.76e-05	1.49038	0.13743	2.75e-05	0.731031	0.465472	-0.00108139	-1.55916	0.120269	0.00129972	0.838058	0.402827	0.0544943	1.79792	0.0736812
735	ENSRNOG00000022321	Hapln3	308773	chromosome	1	-1	140827295	140835151	protein_coding	Hapln3	0.0907165	0.21603	1.18328	0.248176	0.770306	-0.192338	0.437822	0.66044	0.857851	0	Hapln3	-0.000103612	-1.4284	0.154469	-5.26e-05	-1.03127	0.30345	0.00183341	1.91621	0.0565196	0.000249073	0.118484	0.905783	-0.0550555	-1.21196	0.226941
736	ENSRNOG00000017510	Mfge8	25277	chromosome	1	-1	140845465	140860894	protein_coding	Mfge8	6.48949	-0.334762	-2.4052	0.0241481	0.369395	-2.53922	0.634778	6.32974e-05	0.00726775	1	Mfge8	0.00011894	2.91681	0.00386959	8.86e-05	3.07568	0.00234321	-0.00116924	-2.13621	0.0336684	0.0018774	1.55727	0.120717	0.0322816	1.31802	0.188987
737	ENSRNOG00000017120	Abhd2	293050	chromosome	1	1	140998240	141087405	protein_coding	Abhd2	1.80054	0.0205009	0.122305	0.903666	0.987849	-0.0954054	0.4287	0.823889	0.930118	0	Abhd2	6.17e-05	0.928799	0.353921	-8.34e-06	-0.174947	0.861269	-0.000958956	-1.0829	0.279933	-0.0012154	-0.621517	0.534846	-0.00433981	-0.113503	0.909744
738	ENSRNOG00000016897	Rlbp1	293049	chromosome	1	-1	141097695	141111400	protein_coding	Rlbp1	5.91407	0.0364228	0.332163	0.742622	0.956624	0.440385	0.436331	0.312835	0.637779	0	Rlbp1	-6.41e-05	-1.38084	0.168607	1.7e-05	0.520512	0.603186	0.00110643	1.79574	0.0737864	0.000695557	0.515554	0.606638	-0.0417323	-1.47499	0.14177
739	ENSRNOG00000016689	Fanci	100360594	chromosome	1	1	141120166	141172483	protein_coding	Fanci	1.29579	0.544142	3.28685	0.00308307	0.141677	1.10634	0.491512	0.0243929	0.195011	1	Fanci	-0.000368992	-3.00731	0.00291442	-0.000172105	-1.9724	0.0497104	0.00119019	0.733757	0.463809	-0.00248479	-0.692159	0.489503	-0.163207	-2.17214	0.0310078
740	ENSRNOG00000032293	Polg	85472	chromosome	1	-1	141172531	141188031	protein_coding	Polg	3.59433	0.245074	2.38133	0.0254448	0.375111	-0.468133	0.431123	0.277546	0.607487	0	Polg	-2.38e-05	-0.80852	0.419588	-2.51e-05	-1.19801	0.232092	0.000202868	0.515904	0.606394	-0.000255495	-0.2958	0.767637	-0.0240029	-1.36247	0.174565
741	ENSRNOG00000031802	LOC691427	NA	chromosome	1	1	141218095	141218277	protein_coding	NA	6.10821	0.0296289	0.26096	0.796327	0.968266	NA	NA	NA	NA	0	NA	-2.12e-05	-0.658141	0.511075	-4.24e-06	-0.187309	0.851576	0.000319357	0.745685	0.456583	-0.00132672	-1.42305	0.156013	0.0115415	0.560057	0.57606
742	ENSRNOG00000026857	Kif7	293047	chromosome	1	-1	141434625	141451075	protein_coding	Kif7	0.505698	0.177663	1.09823	0.282894	0.797666	0.402368	0.433468	0.353276	0.671608	0	Kif7	-5.02e-05	-1.01325	0.311955	-8.36e-06	-0.235603	0.813941	0.000819038	1.24212	0.215397	0.00209402	1.44662	0.149301	0.00695972	0.232223	0.8166
743	ENSRNOG00000015003	Pex11a	85249	chromosome	1	-1	141474180	141481315	protein_coding	Pex11a	4.15709	0.401897	3.63769	0.00129372	0.0861607	1.85338	0.54566	0.000682304	0.0296013	1	Pex11a	-0.000263525	-2.75779	0.0062645	-0.000118205	-1.75621	0.080326	0.00170508	1.33951	0.181666	-0.00275076	-0.987638	0.324319	-0.129707	-2.1921	0.0295136
744	ENSRNOG00000026514	Wdr93	499189	chromosome	1	1	141488272	141527475	protein_coding	Wdr93	-0.317482	0.982319	3.47739	0.00192844	0.109857	1.15	0.46167	0.01274	0.140817	1	Wdr93	-0.000552131	-3.12994	0.00196373	-0.000405546	-3.29876	0.00111832	0.0081127	3.61565	0.000364691	-0.0041082	-0.798228	0.425523	-0.175188	-1.58766	0.113926
745	ENSRNOG00000034206	Snrpep2	NA	chromosome	1	-1	141503833	141504111	protein_coding	Snrpep2	-0.195789	0.148934	0.715526	0.481121	0.891792	-0.411923	0.436331	0.345138	0.663747	0	NA	NA	NA	NA	NA	NA	NA	NA	NA	NA	NA	NA	NA	NA	NA	NA
746	ENSRNOG00000014925	Mesp2	293046	chromosome	1	1	141550633	141553230	protein_coding	Mesp2	-0.248136	-0.205356	-1.16114	0.256894	0.779627	0.93	0.448316	0.0380396	0.240421	0	Mesp2	-0.000163365	-1.72108	0.086517	-0.000143418	-2.16051	0.0317218	0.00252068	2.01372	0.0451486	5.7e-05	0.0206623	0.983532	-0.00584037	-0.0980478	0.921991
747	ENSRNOG00000043141	Ap3s2	NA	chromosome	1	-1	141612963	141655894	protein_coding	Ap3s2	6.2788	0.100766	1.41273	0.170446	0.71006	-0.152821	0.437944	0.727127	0.894135	0	Ap3s2	-2.49e-06	-0.0951272	0.924293	-5.14e-06	-0.279893	0.7798	0.000106638	0.306849	0.759223	-0.00068856	-0.907601	0.364995	-0.00350965	-0.224107	0.8229
748	ENSRNOG00000014589	Arpin	308765	chromosome	1	-1	141662850	141672810	protein_coding	Arpin	4.99364	0.098836	1.16723	0.254473	0.777863	NA	NA	NA	NA	0	Arpin	-2.99e-05	-1.0633	0.28871	-3.02e-05	-1.54148	0.124515	0.000266233	0.712352	0.476935	-0.00145932	-1.80172	0.0728375	-0.00129377	-0.0714041	0.943147
749	ENSRNOG00000060197	AABR07004404.1	NA	chromosome	1	1	141675044	141679522	lincRNA	NA	1.62685	0.567402	3.13124	0.00449982	0.177242	NA	NA	NA	NA	0	NA	-0.000214233	-2.15038	0.0325191	-0.000180181	-2.67685	0.00794346	0.00280314	2.16023	0.0317396	-0.00263801	-0.914562	0.361335	-0.121941	-1.88573	0.0607643
750	ENSRNOG00000014278	Zfp710	293044	chromosome	1	1	141767940	141870325	protein_coding	Zfp710	1.2808	-0.0706697	-0.448026	0.658113	0.935239	-0.0910959	0.425232	0.83037	0.932207	0	Zfp710	2.76e-05	0.578433	0.563511	3.06e-05	0.892067	0.373249	-0.000992521	-1.55797	0.120551	2.25e-05	0.015983	0.987261	-0.00623165	-0.229006	0.819096
751	ENSRNOG00000013949	Idh2	361596	chromosome	1	-1	141866283	141893705	protein_coding	Idh2	6.41694	-0.150925	-1.98298	0.0588108	0.524428	-1.29526	0.484062	0.00745462	0.105738	0	Idh2	2.25e-05	0.59888	0.549814	4.51e-05	1.70725	0.0890662	-0.000187498	-0.374714	0.708202	0.00090971	0.831558	0.40648	0.00560629	0.238773	0.811523
752	ENSRNOG00000025167	Sema4b	293042	chromosome	1	1	141986145	142014398	protein_coding	Sema4b	1.65398	0.068263	0.594369	0.557773	0.910818	0.852857	0.461484	0.0645912	0.311505	0	Sema4b	1.58e-05	0.432878	0.66549	-1.21e-05	-0.463004	0.64378	-0.000475501	-0.979948	0.328093	0.000346829	0.323231	0.746801	-0.0108926	-0.483935	0.628956
753	ENSRNOG00000033498	Cib1	81823	chromosome	1	-1	142014958	142020525	protein_coding	Cib1	5.32366	0.0192267	0.223625	0.824923	0.972498	-0.889753	0.449966	0.0479987	0.269177	0	Cib1	1.2e-05	0.370992	0.710969	5.39e-06	0.239462	0.810951	8.05e-05	0.187805	0.851187	-0.000455793	-0.489617	0.62485	0.0187677	0.94088	0.347888
754	ENSRNOG00000025003	AC114460.1	NA	chromosome	1	1	142027250	142028043	pseudogene	NA	-0.160379	-0.497176	-2.94486	0.00702703	0.223213	NA	NA	NA	NA	0	NA	2.27e-05	0.387795	0.698509	2.54e-05	0.608037	0.543737	-0.00153804	-1.9793	0.0489181	-0.000898667	-0.518884	0.604317	0.00617854	0.170122	0.865085
755	ENSRNOG00000013553	Ngrn	499191	chromosome	1	1	142050458	142056336	protein_coding	Ngrn	8.66182	-0.0127607	-0.112027	0.911725	0.989198	-0.529737	0.433468	0.221674	0.545542	0	Ngrn	-1.77e-06	-0.0496701	0.960426	6.03e-06	0.239472	0.810944	0.000100078	0.210509	0.833448	-0.00101691	-0.977876	0.329115	0.0101625	0.44489	0.656875
756	ENSRNOG00000013149	Vps33b	64060	chromosome	1	1	142060955	142083953	protein_coding	Vps33b	4.11752	-0.0126127	-0.149617	0.882305	0.985134	0.238514	0.427595	0.57698	0.818315	0	Vps33b	2.78e-06	0.103986	0.917267	6.84e-06	0.362285	0.717457	9.47e-05	0.266079	0.790406	0.000895161	1.15398	0.249652	0.00951116	0.588502	0.556852
757	ENSRNOG00000013057	Prc1	308761	chromosome	1	1	142087208	142108746	protein_coding	Prc1	2.1431	-0.288005	-0.981701	0.335945	0.824529	-0.718235	0.460179	0.118577	0.409599	0	Prc1	1.04e-05	0.0940982	0.925109	-3.72e-05	-0.479438	0.632063	0.00248244	1.71285	0.0880246	-3.12e-05	-0.00982324	0.99217	0.0447098	0.646237	0.518858
758	ENSRNOG00000042059	Rccd1	308760	chromosome	1	-1	142109252	142114634	protein_coding	Rccd1	2.54942	0.0821118	0.863044	0.396573	0.854034	-0.513671	0.444374	0.247705	0.57854	0	Rccd1	1.92e-05	0.484493	0.628476	5.73e-06	0.206343	0.836698	5.48e-05	0.103841	0.917382	-0.000726818	-0.631887	0.528059	0.0159749	0.651202	0.515655
759	ENSRNOG00000012357	Unc45a	308759	chromosome	1	-1	142118917	142133627	protein_coding	Unc45a	4.51506	0.218234	2.71751	0.011954	0.278849	1.6736	0.4996	0.000808463	0.0327292	1	Unc45a	-5.32e-05	-2.17585	0.0305368	-3.85e-05	-2.21584	0.0276399	0.000567268	1.73688	0.0836849	9.45e-05	0.131166	0.895754	-0.0251975	-1.62316	0.106113
760	ENSRNOG00000012236	Hddc3	308758	chromosome	1	1	142136452	142138737	protein_coding	Hddc3	6.67463	0.17941	1.3608	0.186095	0.724369	0.760759	0.443519	0.0862936	0.355284	0	Hddc3	-8.21e-05	-1.75121	0.0811806	-4.72e-05	-1.43632	0.152211	0.000752332	1.20635	0.228864	-0.00155871	-1.14688	0.252569	-0.0171234	-0.573271	0.567098
761	ENSRNOG00000012055	Man2a2	308757	chromosome	1	-1	142143799	142164263	protein_coding	Man2a2	3.53361	0.0372508	0.192373	0.849053	0.977482	0.557692	0.437944	0.202864	0.524956	0	Man2a2	3.46e-05	0.654486	0.513422	5.76e-06	0.153035	0.878499	-0.000936299	-1.33122	0.184372	0.000515664	0.333309	0.73919	0.0346624	1.12309	0.262729
762	ENSRNOG00000011352	Furin	54281	chromosome	1	-1	142185094	142197182	protein_coding	Furin	2.56338	0.0267351	0.172037	0.864837	0.982413	-0.0212329	0.425232	0.960176	0.98495	0	Furin	3.02e-05	0.822264	0.411738	-5.07e-06	-0.192348	0.847632	-2.76e-05	-0.0562228	0.955211	0.00164981	1.53568	0.125926	0.0326962	1.58228	0.115148
763	ENSRNOG00000011213	Blm	308755	chromosome	1	-1	142246790	142332588	protein_coding	Blm	0.305135	-0.0115274	-0.0674014	0.946815	0.993486	-0.236	0.432049	0.584905	0.822431	0	Blm	7.62e-05	1.56573	0.118722	7.5e-06	0.213809	0.830878	-0.000278638	-0.426621	0.670036	0.00563646	4.07891	6.15e-05	0.0262178	0.868729	0.386025
764	ENSRNOG00000012002	Iqgap1	361598	chromosome	1	-1	142525046	142615673	protein_coding	Iqgap1	2.68692	-0.0484671	-0.58199	0.565948	0.914887	1.28422	0.468568	0.00613008	0.0956115	1	Iqgap1	-3.61e-05	-0.834774	0.40467	-1.94e-05	-0.629305	0.529747	0.000260364	0.452497	0.651317	0.00134516	1.06731	0.2869	-0.0117206	-0.448696	0.654131
765	ENSRNOG00000022164	Zscan2	683603	chromosome	1	1	142679345	142695475	protein_coding	Zscan2	2.53833	-0.00790747	-0.0783602	0.938185	0.992747	-0.273514	0.4287	0.523469	0.78603	0	Zscan2	2.01e-07	0.00494339	0.99606	5.54e-05	1.94475	0.0529714	-0.000616044	-1.14041	0.255247	0.000679631	0.577037	0.564452	-0.0137694	-0.582053	0.561179
766	ENSRNOG00000010664	Wdr73	308751	chromosome	1	-1	142711789	142720257	protein_coding	Wdr73	5.65466	-0.021673	-0.2826	0.779883	0.964297	-0.88907	0.453411	0.0498968	0.273488	0	Wdr73	4.67e-05	1.57951	0.115528	3.38e-05	1.63199	0.103991	-0.000906783	-2.31588	0.0214038	-0.000193497	-0.22424	0.82276	0.0266052	1.44583	0.149773
767	ENSRNOG00000011011	Nmb	499194	chromosome	1	-1	142721002	142724511	protein_coding	Nmb	2.83818	-0.112227	-0.533329	0.598662	0.921317	0.565062	0.449966	0.209193	0.533598	0	Nmb	0.000111487	1.39281	0.16496	-3.72e-05	-0.653686	0.513939	-0.000513947	-0.476605	0.634075	-0.00114332	-0.485744	0.627589	0.0375554	0.75753	0.449614
768	ENSRNOG00000011029	Sec11a	65166	chromosome	1	-1	142733434	142759882	protein_coding	Sec11a	6.77617	-0.00445973	-0.0446343	0.964765	0.994578	-0.401316	0.4321	0.353015	0.671495	0	Sec11a	5.08e-06	0.17494	0.861273	1.29e-06	0.0632242	0.94964	-0.000234369	-0.607344	0.544194	-0.00133229	-1.58702	0.113818	0.0178249	0.958398	0.339006
769	ENSRNOG00000060206	Zfp592	293038	chromosome	1	1	142834157	142870995	protein_coding	Zfp592	1.81406	-0.112603	-0.644079	0.525572	0.900771	0.415789	0.433468	0.33745	0.65716	0	Zfp592	2.27e-05	0.504263	0.614536	-2.15e-05	-0.666072	0.506004	-0.000560729	-0.93672	0.349839	0.000284266	0.214191	0.830579	0.0187738	0.736487	0.462288
770	ENSRNOG00000019005	Pde8a	308776	chromosome	1	1	143036218	143159433	protein_coding	Pde8a	1.97278	-0.210276	-1.39273	0.176345	0.714312	-0.0158974	0.439259	0.97113	0.989061	0	Pde8a	-6.8e-05	-1.06788	0.286642	-2.22e-05	-0.492045	0.623137	0.00152568	1.81044	0.0714707	0.00313612	1.70787	0.0889457	-0.0055915	-0.138954	0.889625
771	ENSRNOG00000019106	Rps17	NA	chromosome	1	-1	143167362	143169657	protein_coding	Rps17	10.1663	0.171287	1.04634	0.305729	0.812878	-0.577089	0.440081	0.189748	0.510172	0	Rps17	-2.84e-05	-0.52097	0.602865	-1.78e-05	-0.463485	0.643436	0.000145804	0.200892	0.840952	-0.000880733	-0.554106	0.580019	0.0536351	1.68982	0.0926034
772	ENSRNOG00000019161	Cpeb1	293056	chromosome	1	-1	143171264	143278485	protein_coding	Cpeb1	5.81724	0.27257	2.55913	0.0171475	0.322065	1.02447	0.455554	0.0245223	0.195694	1	Cpeb1	-1.67e-05	-0.575959	0.56518	-2.69e-05	-1.31955	0.18824	0.000298407	0.77343	0.440025	-0.000543212	-0.642273	0.521306	-0.00700704	-0.394552	0.69359
773	ENSRNOG00000019249	Ap3b2	308777	chromosome	1	-1	143283996	143315633	protein_coding	Ap3b2	6.04939	0.205751	1.43586	0.163822	0.70545	0.393553	0.4321	0.362406	0.678124	0	Ap3b2	-3.17e-05	-1.30431	0.19337	-6.88e-06	-0.398948	0.690286	0.000116399	0.358832	0.720035	8.85e-05	0.12438	0.901118	0.00311722	0.20357	0.838894
774	ENSRNOG00000019278	Fsd2	308779	chromosome	1	-1	143364867	143398093	protein_coding	Fsd2	-0.121738	0.201819	0.58683	0.562745	0.913458	-0.813671	0.442662	0.0660429	0.314351	0	NA	NA	NA	NA	NA	NA	NA	NA	NA	NA	NA	NA	NA	NA	NA	NA
775	ENSRNOG00000028113	Whamm	293057	chromosome	1	1	143401986	143430356	protein_coding	Whamm	1.91751	0.0159824	0.138431	0.891043	0.986167	-0.990588	0.46069	0.0315372	0.222128	0	Whamm	-7.84e-05	-2.32846	0.0207145	1.13e-05	0.470568	0.638376	-3.05e-05	-0.067185	0.94649	4.84e-05	0.0488131	0.961109	-0.0284499	-1.37531	0.170556
776	ENSRNOG00000061450	Homer2	29547	chromosome	1	-1	143443300	143535583	protein_coding	Homer2	3.61257	-0.130883	-1.50591	0.145011	0.681461	-0.906429	0.458128	0.0478667	0.268787	0	Homer2	-4.58e-06	-0.0855378	0.931905	5.72e-06	0.149799	0.881049	-0.000649224	-0.905713	0.365991	-0.000498165	-0.317721	0.750972	-0.00693304	-0.202326	0.839865
777	ENSRNOG00000019426	Fam103a1	293058	chromosome	1	1	143583675	143589556	protein_coding	Ramac	7.04405	0.0038776	0.0328046	0.974099	0.995424	NA	NA	NA	NA	0	Ramac	-3.32e-05	-0.869658	0.385352	-8.83e-06	-0.329888	0.741772	0.000166856	0.328721	0.742651	-0.000354202	-0.320045	0.749211	0.0190761	0.833594	0.405493
778	ENSRNOG00000052273	RGD1305713	293059	chromosome	1	-1	143601014	143607170	protein_coding	RGD1305713	5.45205	0.0384528	0.324415	0.748407	0.957446	NA	NA	NA	NA	0	RGD1305713	7.92e-06	0.205628	0.837255	-2.39e-05	-0.887348	0.375779	0.000427609	0.836394	0.40376	-0.000716603	-0.643366	0.520598	-0.00682533	-0.295483	0.767928
779	ENSRNOG00000019529	Btbd1	293060	chromosome	1	-1	143609731	143647124	protein_coding	Btbd1	8.08719	-0.0789054	-0.97558	0.33891	0.825187	-0.519474	0.433468	0.230757	0.557592	0	Btbd1	-2.59e-06	-0.0763275	0.939222	2.46e-05	1.03528	0.301579	-0.000301772	-0.669735	0.503667	-0.000348903	-0.352728	0.7246	-0.0258555	-1.44824	0.149098
780	ENSRNOG00000019662	Tm6sf1	361600	chromosome	1	1	143661521	143703759	protein_coding	Tm6sf1	4.59272	0.131196	1.39718	0.175019	0.713148	0.332597	0.438415	0.44807	0.74044	0	Tm6sf1	-1.14e-05	-0.288275	0.773383	-2.04e-05	-0.740138	0.459938	0.000775893	1.48037	0.14008	-0.000683936	-0.598122	0.550319	0.00792849	0.331827	0.740363
781	ENSRNOG00000019740	Hdgfrp3	252941	chromosome	1	-1	143702853	143751789	protein_coding	Hdgfl3	7.39323	0.00628396	0.0856072	0.932482	0.991454	NA	NA	NA	NA	0	Hdgfl3	-2.87e-05	-1.2257	0.221506	-9.83e-06	-0.595173	0.552288	0.000232496	0.744876	0.457071	-0.00106885	-1.56784	0.118228	-0.0250382	-1.71088	0.088636
782	ENSRNOG00000019776	Sh3gl3	81921	chromosome	1	1	144069638	144200397	protein_coding	Sh3gl3	5.77691	-0.0487958	-0.528755	0.601785	0.923086	-0.186154	0.437944	0.670791	0.863042	0	Sh3gl3	-2.52e-05	-0.686818	0.492857	-3.74e-05	-1.45179	0.147864	0.00108984	2.25842	0.0248127	0.00102988	0.966405	0.334809	0.00319842	0.140771	0.888191
783	ENSRNOG00000010840	Adamtsl3	308787	chromosome	1	1	144239020	144561247	protein_coding	Adamtsl3	0.486706	0.0904498	0.596655	0.55627	0.910818	-0.425	0.436331	0.330041	0.651972	0	Adamtsl3	6.55e-07	0.00853376	0.993198	-2.23e-05	-0.408536	0.683244	0.00159232	1.57839	0.115785	0.0017028	0.759935	0.448035	0.0138225	0.289494	0.7725
784	ENSRNOG00000026296	Saxo2	293061	chromosome	1	-1	144586260	144601335	protein_coding	Saxo2	1.00285	0.108958	0.384027	0.704307	0.947172	NA	NA	NA	NA	0	Saxo2	1.92e-05	0.115917	0.907815	-2.61e-05	-0.230705	0.81774	0.00305208	1.41748	0.157631	-0.0041888	-0.887638	0.375619	-0.0454075	-0.425061	0.671244
785	ENSRNOG00000032723	Efl1	308789	chromosome	1	1	144601410	144740735	protein_coding	Efl1	2.76864	0.00458348	0.0548484	0.956709	0.994184	NA	NA	NA	NA	0	Efl1	-1.21e-05	-0.441443	0.659288	-9.05e-06	-0.464572	0.642659	0.000556413	1.52958	0.127431	0.000127494	0.159178	0.873662	-0.0217638	-1.24517	0.214509
786	ENSRNOG00000025142	Mex3b	308790	chromosome	1	1	144831523	144835747	protein_coding	Mex3b	3.8689	0.270706	1.36848	0.183712	0.722212	-0.124	0.477493	0.795103	0.920471	0	Mex3b	-1.65e-05	-0.406929	0.684421	-4.93e-05	-1.72749	0.0853647	0.000106542	0.198053	0.84317	-0.00231781	-1.96406	0.0506712	0.0474026	1.87346	0.0624477
787	ENSRNOG00000025052	Stard5	502348	chromosome	1	1	145770135	145780001	protein_coding	Stard5	2.4085	-0.232915	-1.74125	0.0943205	0.6177	-0.456667	0.432049	0.290522	0.617827	0	Stard5	8.66e-05	1.36716	0.172848	3.79e-05	0.858164	0.391657	0.00031077	0.36636	0.714417	0.000747377	0.409138	0.682801	-0.00438175	-0.105498	0.916085
788	ENSRNOG00000011680	Il16	116996	chromosome	1	-1	145781928	145870912	protein_coding	Il16	3.20358	-0.084549	-0.520318	0.607563	0.923874	-0.348077	0.436331	0.425024	0.725104	0	Il16	0.000128531	2.82833	0.00507218	1.05e-05	0.316543	0.751865	-0.000753852	-1.2263	0.221282	0.00110714	0.815883	0.415372	0.0457658	1.63054	0.104543
789	ENSRNOG00000012301	Cfap161	308794	chromosome	1	-1	145907094	145931583	protein_coding	Cfap161	2.88261	0.0685332	0.287501	0.776172	0.963471	NA	NA	NA	NA	0	Cfap161	-7.63e-05	-0.5284	0.597707	-9.93e-05	-1.00437	0.31621	0.00461785	2.47114	0.0141598	-0.00175846	-0.429713	0.667788	-0.0166037	-0.181652	0.856038
790	ENSRNOG00000012349	Mesdc1	308795	chromosome	1	-1	146027822	146029840	protein_coding	Tlnrd1	3.31245	0.167559	1.42185	0.167812	0.708562	NA	NA	NA	NA	0	Tlnrd1	-4.6e-05	-1.48945	0.137675	-1.11e-05	-0.505155	0.613913	0.000446068	1.08228	0.280208	0.001533	1.69924	0.0905616	-0.0151439	-0.776662	0.438266
791	ENSRNOG00000012366	Mesdc2	308796	chromosome	1	1	146037426	146043097	protein_coding	Mesd	7.2602	0.0476147	0.768569	0.449573	0.875835	NA	NA	NA	NA	0	Mesd	2.65e-05	1.12459	0.261879	1.94e-05	1.16572	0.244885	-4.77e-05	-0.151797	0.879474	0.000140851	0.204535	0.838108	0.0118913	0.897534	0.370501
792	ENSRNOG00000012442	Cemip	308797	chromosome	1	-1	146069771	146226462	protein_coding	Cemip	2.35382	0.0474699	0.339292	0.737312	0.955942	NA	NA	NA	NA	0	Cemip	4.56e-05	0.896553	0.370851	-1.45e-06	-0.0396318	0.96842	-0.00130185	-1.9296	0.0548288	-0.00122558	-0.815162	0.415783	0.0340134	1.04727	0.296226
793	ENSRNOG00000012683	Abhd17c	361601	chromosome	1	-1	146248503	146289465	protein_coding	Abhd17c	4.84658	0.128886	1.17371	0.251914	0.775394	0.0406024	0.452836	0.928555	0.972664	0	Abhd17c	1e-05	0.312372	0.755028	-3.24e-05	-1.44089	0.150916	0.00013751	0.322674	0.747221	-0.00182478	-1.96217	0.0508918	0.0121374	0.595991	0.551847
794	ENSRNOG00000013017	Arnt2	25243	chromosome	1	-1	146399217	146556171	protein_coding	Arnt2	4.74299	0.0342286	0.21449	0.831959	0.974262	-0.467895	0.435286	0.282413	0.611819	0	Arnt2	1.8e-05	0.388202	0.698209	3.56e-05	1.08795	0.277705	-0.000921839	-1.50096	0.134672	0.000912637	0.675503	0.500003	-0.00523862	-0.188115	0.850975
795	ENSRNOG00000013223	Fah	29383	chromosome	1	-1	146713676	146736261	protein_coding	Fah	3.85027	0.0399822	0.399949	0.692697	0.945757	-0.317722	0.444089	0.474334	0.756333	0	Fah	-4.15e-05	-0.754095	0.451528	1.55e-05	0.401539	0.68838	0.000941794	1.29189	0.197631	0.00187365	1.18139	0.238611	0.0111246	0.327873	0.743347
796	ENSRNOG00000013506	Zfand6	293067	chromosome	1	-1	146745859	146823762	protein_coding	Zfand6	7.76834	-0.018258	-0.203199	0.840676	0.975182	-0.0174667	0.431123	0.967683	0.987503	0	Zfand6	-8.36e-06	-0.274094	0.784247	-1.23e-05	-0.57201	0.56785	5.76e-05	0.141803	0.887354	-0.00149519	-1.6901	0.0923002	0.0127266	0.652321	0.514935
797	ENSRNOG00000037327	F8a1	501661	chromosome	1	1	147021436	147022950	protein_coding	F8a1	3.75967	0.210577	1.99915	0.0569238	0.519173	-0.299867	0.431123	0.486712	0.763097	0	F8a1	-5.27e-05	-1.1397	0.25554	-3.6e-06	-0.10909	0.913222	-0.000287885	-0.466915	0.640982	-0.000211946	-0.15638	0.875864	-0.0558823	-1.85427	0.0651557
798	ENSRNOG00000050401	Vbp1	681825	chromosome	1	-1	148424977	148443358	protein_coding	Vbp1	7.26907	-0.0232434	-0.307077	0.761408	0.960102	1.12339	0.486606	0.0209642	0.181821	0	Vbp1	3.08e-05	0.870141	0.385088	1.32e-05	0.526091	0.59931	-7.59e-05	-0.16104	0.872197	-0.00034659	-0.335482	0.737553	0.0154154	0.706946	0.480413
799	ENSRNOG00000013770	Folh1	85309	chromosome	1	-1	150323768	150395415	protein_coding	Folh1	3.84285	0.102289	1.04936	0.304365	0.812269	-0.413333	0.432049	0.338728	0.658232	0	Folh1	-9.28e-05	-2.71392	0.00712871	-1.4e-05	-0.571237	0.568373	0.000316427	0.685488	0.493694	-0.000544547	-0.539921	0.589749	-0.0425433	-1.93181	0.0547802
800	ENSRNOG00000016429	Grm5	NA	chromosome	1	1	151439409	151783392	protein_coding	Grm5	3.0699	-0.233608	-1.31365	0.201262	0.739695	-0.283919	0.427595	0.506697	0.774818	0	Grm5	2.47e-05	0.410267	0.681974	1.34e-05	0.311942	0.755355	-0.00120594	-1.5072	0.133066	0.000674877	0.383349	0.701798	-0.0204863	-0.574899	0.565998
801	ENSRNOG00000016496	Ctsc	25423	chromosome	1	1	151918571	151949983	protein_coding	Ctsc	1.47805	0.0892773	0.603849	0.551554	0.910037	0.0056	0.431123	0.989636	0.996007	0	Ctsc	3.21e-06	0.0396507	0.968404	3.65e-05	0.645114	0.519469	0.000698006	0.658887	0.510596	0.000519136	0.222904	0.823799	-0.0283647	-0.552607	0.581142
802	ENSRNOG00000016769	Rab38	252916	chromosome	1	1	152072665	152153449	protein_coding	Rab38	3.67418	-0.062799	-0.357782	0.723603	0.952961	-1.12953	0.460536	0.0141806	0.149424	0	Rab38	-0.000121647	-1.17148	0.242562	4.1e-05	0.580848	0.561887	-0.000662682	-0.47888	0.632457	-0.00369758	-1.23391	0.218437	0.0327087	0.470044	0.63883
803	ENSRNOG00000016815	Tmem135	293098	chromosome	1	-1	152886996	153096269	protein_coding	Tmem135	5.74699	0.162657	1.34271	0.191806	0.729482	0.275333	0.432049	0.523947	0.786393	0	Tmem135	-3.77e-05	-1.41887	0.157227	-2.59e-05	-1.38764	0.166533	0.00055275	1.56559	0.118755	-0.000711696	-0.91598	0.360592	-0.0118376	-0.737166	0.461876
804	ENSRNOG00000016848	Fzd4	64558	chromosome	1	1	153589471	153598375	protein_coding	Fzd4	1.77391	0.0791854	0.647621	0.523318	0.900771	-0.221333	0.432049	0.60845	0.833727	0	Fzd4	3.53e-05	0.83576	0.404117	-1.81e-05	-0.596396	0.551472	-0.000541837	-0.962397	0.336813	0.000573165	0.459139	0.646547	-0.0149058	-0.615776	0.538735
805	ENSRNOG00000017307	Prss23	308807	chromosome	1	-1	153732532	153752541	protein_coding	Prss23	4.81989	-0.0652573	-0.581594	0.56621	0.914896	-0.445	0.436331	0.307791	0.632439	0	Prss23	3.81e-05	0.63677	0.524878	1.99e-05	0.471044	0.638036	0.000362574	0.454703	0.649731	0.00413668	2.40679	0.0168456	-0.00928611	-0.250506	0.802451
806	ENSRNOG00000017311	Me3	361602	chromosome	1	1	153861569	154056654	protein_coding	Me3	5.60164	0.0737966	0.872627	0.391429	0.854034	0.810759	0.443519	0.0675471	0.317053	0	Me3	2.6e-05	0.7073	0.480063	1.19e-05	0.458182	0.647235	-1.09e-05	-0.022215	0.982295	0.000767745	0.715958	0.474709	0.0297081	1.36237	0.174595
807	ENSRNOG00000033733	Ccdc81	NA	chromosome	1	-1	154064256	154111725	protein_coding	NA	2.98568	-0.131776	-1.02422	0.315845	0.815634	NA	NA	NA	NA	0	NA	7.57e-05	1.33328	0.183697	-2.13e-06	-0.0537158	0.957206	0.00047653	0.628496	0.530273	-0.00259111	-1.57326	0.116969	0.0496674	1.36558	0.173587
808	ENSRNOG00000017383	Hikeshi	293103	chromosome	1	-1	154142836	154170409	protein_coding	Hikeshi	7.52931	-0.118298	-1.17506	0.251385	0.77463	NA	NA	NA	NA	0	Hikeshi	1.09e-05	0.333923	0.738728	-4.68e-06	-0.204455	0.838171	-0.000246589	-0.570177	0.569088	-0.000808428	-0.855141	0.393321	0.0227989	1.11311	0.266982
809	ENSRNOG00000017509	Eed	293104	chromosome	1	-1	154189260	154216340	protein_coding	Eed	5.29855	0.0239827	0.322512	0.74983	0.957643	-0.783095	0.449868	0.0817321	0.347157	0	Eed	-9.27e-06	-0.379827	0.704408	-1.79e-05	-1.04773	0.295817	0.000351791	1.08692	0.278157	-0.000507229	-0.716626	0.474298	-0.00256674	-0.164377	0.869598
810	ENSRNOG00000062120	LOC102550036	NA	chromosome	1	-1	154371892	154376984	lincRNA	LOC102550036	1.02716	0.217419	1.50876	0.144285	0.680052	NA	NA	NA	NA	0	LOC102550036	8.9e-05	1.04453	0.297284	-2.7e-05	-0.45296	0.650986	0.0010762	0.949671	0.343229	-0.00622665	-2.53178	0.0119842	0.0668718	1.28894	0.198892
811	ENSRNOG00000018322	Picalm	89816	chromosome	1	1	154377247	154458425	protein_coding	Picalm	6.90825	0.106972	1.0195	0.318034	0.81613	-0.35973	0.4287	0.401403	0.707897	0	Picalm	-3.2e-05	-1.52756	0.12793	-1.9e-05	-1.28531	0.19992	0.0004997	1.79725	0.0735461	0.000248546	0.404999	0.685837	-0.0207175	-1.6543	0.0996173
812	ENSRNOG00000052220	Ccdc83	680270	chromosome	1	-1	154478782	154507039	protein_coding	Ccdc83	0.340664	0.289684	1.73672	0.0951321	0.618628	1.25267	0.468568	0.00750875	0.105818	0	NA	NA	NA	NA	NA	NA	NA	NA	NA	NA	NA	NA	NA	NA	NA	NA
813	ENSRNOG00000022732	Tmem126b	293114	chromosome	1	1	156262031	156275002	protein_coding	Tmem126b	7.29691	-0.13212	-1.13817	0.266176	0.784922	-0.948193	0.451504	0.0357219	0.233569	0	Tmem126b	1.25e-06	0.0370166	0.970502	-1.23e-05	-0.516879	0.605716	0.000175989	0.390915	0.696205	-0.000979392	-0.999632	0.31849	0.00712252	0.323632	0.746551
814	ENSRNOG00000022748	Tmem126a	293113	chromosome	1	1	156283128	156291052	protein_coding	Tmem126a	6.23503	-0.0831388	-0.652651	0.520124	0.900333	-0.388	0.432049	0.369161	0.683087	0	Tmem126a	-2.48e-05	-0.609746	0.542604	-1.12e-05	-0.396223	0.692292	5.06e-05	0.0936527	0.925463	-0.00137428	-1.17334	0.241818	0.00840048	0.324293	0.746052
815	ENSRNOG00000018987	Crebzf	293112	chromosome	1	-1	156294519	156296161	protein_coding	Crebzf	4.60821	-0.140296	-1.68742	0.104352	0.635593	0.444253	0.455111	0.328995	0.65071	0	Crebzf	-7.83e-06	-0.354045	0.723614	2.19e-06	0.140499	0.888383	6.12e-05	0.207767	0.835586	0.000281745	0.437517	0.662128	-0.00357824	-0.249352	0.803342
816	ENSRNOG00000059114	AABR07004783.1	NA	chromosome	1	1	156493429	156509596	lincRNA	Ccdc83	-0.632827	0.0227611	0.102754	0.919004	0.990253	1.25267	0.468568	0.00750875	0.105818	0	NA	NA	NA	NA	NA	NA	NA	NA	NA	NA	NA	NA	NA	NA	NA	NA
817	ENSRNOG00000022635	Dlg2	64053	chromosome	1	1	156552328	157269747	protein_coding	Dlg2	4.83119	-0.216575	-1.84393	0.0774523	0.581086	-0.423684	0.435286	0.330381	0.652068	0	Dlg2	5.08e-05	0.975017	0.330528	8.49e-06	0.229335	0.818804	-0.00109939	-1.58807	0.11358	-0.000661559	-0.43405	0.66464	-0.0285978	-0.884521	0.377465
818	ENSRNOG00000009462	Ccdc90b	308820	chromosome	1	1	157403595	157417147	protein_coding	Ccdc90b	7.0584	0.0312403	0.200893	0.842458	0.975685	-0.318667	0.432049	0.460776	0.747876	0	Ccdc90b	-4.5e-05	-1.01724	0.310058	-2.57e-05	-0.836661	0.403614	0.000533936	0.910339	0.363552	-0.000964033	-0.758266	0.449031	0.0103289	0.386001	0.699901
819	ENSRNOG00000009664	Ankrd42	293117	chromosome	1	-1	157419123	157461588	protein_coding	Ankrd42	2.69202	0.0472045	0.413364	0.682974	0.943057	-0.253784	0.4287	0.553861	0.80516	0	Ankrd42	4.36e-06	0.146059	0.883996	-2.81e-05	-1.32461	0.186559	0.000669489	1.69413	0.09153	-0.000406789	-0.465836	0.641753	-0.00380956	-0.204656	0.838047
820	ENSRNOG00000009891	Pcf11	361605	chromosome	1	-1	157468626	157494008	protein_coding	Pcf11	4.23822	-0.0592207	-0.757809	0.45587	0.880077	-0.884568	0.449142	0.0489	0.270811	0	Pcf11	3.99e-05	1.79811	0.0734099	2.26e-05	1.43386	0.152913	-0.000215869	-0.725298	0.468972	0.00111169	1.71578	0.0874852	-0.0026855	-0.186819	0.85199
821	ENSRNOG00000010224	Rab30	308821	chromosome	1	1	157573324	157660008	protein_coding	Rab30	4.446	-0.0946115	-0.958619	0.347216	0.83175	-0.129125	0.445954	0.772162	0.911034	0	Rab30	-1.75e-05	-0.552033	0.581436	-1.03e-05	-0.459805	0.646072	-0.000362272	-0.856342	0.392658	-0.00124171	-1.34806	0.178904	-0.0270539	-1.29509	0.196765
822	ENSRNOG00000010630	Prcp	293118	chromosome	1	1	157701089	157750169	protein_coding	Prcp	4.406	-0.0140745	-0.152117	0.880354	0.984812	0.407013	0.438415	0.353214	0.671585	0	Prcp	-9.81e-06	-0.289245	0.772642	-4.5e-06	-0.189355	0.849974	-0.000124256	-0.276009	0.782778	6.35e-05	0.0647728	0.948409	-0.0100604	-0.518779	0.604482
823	ENSRNOG00000010763	Fam181b	499205	chromosome	1	1	157920786	157922274	protein_coding	Fam181b	3.54256	0.118051	1.18982	0.245641	0.769422	-0.548718	0.441443	0.213864	0.538359	0	Fam181b	1e-05	0.26816	0.788805	2.97e-05	1.12124	0.263303	-0.000292918	-0.586902	0.557818	0.00171941	1.5844	0.114412	-0.00320905	-0.134147	0.89342
824	ENSRNOG00000011151	Tenm4	308831	chromosome	1	1	161401527	161880923	protein_coding	Tenm4	1.83718	0.00438898	0.0177849	0.985956	0.997772	-0.142055	0.425232	0.738331	0.897279	0	Tenm4	7.15e-05	0.820331	0.412837	4.13e-05	0.660069	0.509841	-0.00166285	-1.43011	0.153978	-0.000226541	-0.0880013	0.929949	0.0250927	0.483312	0.629397
825	ENSRNOG00000011476	Nars2	293128	chromosome	1	1	161922141	162034700	protein_coding	Nars2	4.07125	0.0211455	0.290534	0.773879	0.963037	-0.722308	0.441007	0.101451	0.380733	0	Nars2	1.51e-05	0.601609	0.547999	1.3e-05	0.736737	0.462001	0.000168761	0.504785	0.614171	-0.000247164	-0.339961	0.734181	0.00151138	0.0970617	0.922773
826	ENSRNOG00000011882	Gab2	84477	chromosome	1	1	162083030	162279727	protein_coding	Gab2	1.2615	-0.121715	-0.773654	0.446616	0.874995	-0.0548718	0.439259	0.900588	0.961834	0	Gab2	-4.63e-05	-0.812564	0.417269	1.83e-05	0.451087	0.652334	-3.79e-05	-0.0497421	0.960369	0.00400595	2.44545	0.0151826	0.00946222	0.299454	0.764901
827	ENSRNOG00000024961	Usp35	308834	chromosome	1	-1	162284777	162300515	protein_coding	Usp35	2.10003	0.0893131	0.571311	0.573048	0.916634	0.490921	0.434529	0.25857	0.589003	0	Usp35	-4.88e-05	-1.24614	0.213921	3.86e-06	0.137629	0.890649	6.32e-05	0.120501	0.904187	0.00208985	1.82407	0.0693785	0.00533999	0.223369	0.823473
828	ENSRNOG00000024793	Kctd21	499209	chromosome	1	1	162320730	162325013	protein_coding	NA	3.14131	-0.00685864	-0.0758063	0.940195	0.992963	NA	NA	NA	NA	0	NA	-2.4e-05	-0.791562	0.429394	2.23e-05	1.03464	0.301876	-0.000551685	-1.36842	0.172453	0.000344928	0.389384	0.697335	-0.0205049	-1.07333	0.284401
829	ENSRNOG00000012292	Alg8	293129	chromosome	1	1	162342051	162362141	protein_coding	Alg8	1.32049	0.0969	0.741253	0.465661	0.885097	-0.0365333	0.431123	0.932468	0.973523	0	Alg8	-1.8e-05	-0.367057	0.713898	-9.92e-06	-0.284972	0.775911	-3.9e-05	-0.0595829	0.952537	-0.000474409	-0.331541	0.740524	0.0276902	0.919553	0.358902
830	ENSRNOG00000012383	Ndufc2	293130	chromosome	1	1	162369801	162376023	protein_coding	Ndufc2	9.37414	-0.0287594	-0.236607	0.81495	0.971168	-1.03654	0.478379	0.0302521	0.217681	0	Ndufc2	-3.04e-05	-0.826926	0.409096	-1.44e-05	-0.554177	0.579973	0.000241171	0.492887	0.62254	-0.00115769	-1.08116	0.280705	0.014377	0.613837	0.540013
831	ENSRNOG00000012404	Thrsp	25357	chromosome	1	-1	162381253	162385575	protein_coding	Thrsp	6.87311	0.201584	1.95107	0.0627004	0.535397	1.01351	0.48565	0.0368952	0.236367	0	Thrsp	-9.17e-05	-1.9198	0.0560625	-5.37e-05	-1.59435	0.112171	0.000446868	0.699408	0.484971	-0.00310006	-2.23954	0.0260319	0.00297764	0.0981916	0.921877
832	ENSRNOG00000012494	Kctd14	308836	chromosome	1	1	162419262	162424825	protein_coding	Kctd14	3.26434	0.0497279	0.440725	0.663318	0.937091	-0.385333	0.432049	0.372461	0.685042	0	Kctd14	1.77e-05	0.32138	0.7482	2.6e-05	0.691889	0.489675	0.000287933	0.393751	0.694113	0.000786246	0.495404	0.620765	0.0230133	0.632111	0.528028
833	ENSRNOG00000012552	Ints4	308837	chromosome	1	1	162447680	162511355	protein_coding	Ints4	2.39411	0.0661281	0.452109	0.655211	0.934002	-0.670732	0.452635	0.138383	0.440833	0	Ints4	5.47e-06	0.197083	0.843929	1.58e-05	0.798521	0.425357	7.6e-05	0.205013	0.837735	0.00123644	1.52864	0.127664	-0.0128368	-0.728874	0.466922
834	ENSRNOG00000012584	Aamdc	361606	chromosome	1	-1	162519521	162533893	protein_coding	Aamdc	5.11208	-0.008161	-0.0618808	0.951165	0.993789	-1.15763	0.472981	0.0143845	0.150224	0	Aamdc	4.1e-05	1.00102	0.317821	1.48e-05	0.526547	0.598994	-3.91e-05	-0.0717746	0.942841	-0.00165557	-1.40649	0.160864	0.0392859	1.45345	0.14765
835	ENSRNOG00000024194	Rsf1	NA	chromosome	1	1	162549420	162662170	protein_coding	Rsf1	2.37368	0.00735336	0.0518064	0.959108	0.994184	-0.0138462	0.439259	0.974854	0.990773	0	Rsf1	-2.08e-05	-0.552666	0.581004	-4.28e-06	-0.158973	0.873823	-0.000240422	-0.479691	0.631881	0.0012532	1.13857	0.256011	-0.0279927	-1.2983	0.195664
836	ENSRNOG00000012788	Clns1a	65160	chromosome	1	1	162676269	162696544	protein_coding	Clns1a	8.12037	0.0461026	0.475102	0.638967	0.931416	-0.300769	0.436331	0.490625	0.765436	0	Clns1a	-1.01e-05	-0.301073	0.763618	8.61e-07	0.0368301	0.970651	8.58e-05	0.192772	0.8473	-0.00140555	-1.44902	0.14863	0.00158076	0.0751447	0.940174
837	ENSRNOG00000013358	Aqp11	286758	chromosome	1	-1	162703442	162713610	protein_coding	Aqp11	3.32875	0.0826966	0.991446	0.331263	0.821956	0.0517808	0.425232	0.90308	0.962635	0	Aqp11	-1.95e-05	-0.547573	0.584491	-2.88e-05	-1.14134	0.254864	0.000542975	1.14432	0.253623	0.000239133	0.230684	0.817756	-0.0407457	-1.91674	0.0566805
838	ENSRNOG00000029784	Pak1	29431	chromosome	1	1	162768156	162883355	protein_coding	Pak1	6.6389	0.0158066	0.171891	0.86495	0.982413	0.143288	0.425232	0.736144	0.896344	0	Pak1	-5.56e-05	-1.64573	0.101121	-5.39e-06	-0.224627	0.82246	0.000560154	1.24299	0.215076	0.000641637	0.647594	0.517863	-0.0122303	-0.570908	0.568696
839	ENSRNOG00000014251	Capn5	NA	chromosome	1	-1	163073124	163129641	protein_coding	Capn5	2.82821	0.0646728	0.39098	0.699228	0.946006	1.69425	0.501413	0.000727656	0.0307672	1	Capn5	-7.23e-06	-0.17166	0.863849	-1.26e-05	-0.416231	0.677613	3.43e-05	0.0611331	0.951304	0.00160275	1.30136	0.194377	-0.00092785	-0.0385735	0.969268
840	ENSRNOG00000036866	Acer3	499210	chromosome	1	-1	163160979	163263606	protein_coding	Acer3	5.20769	-0.0916627	-1.13548	0.267276	0.786499	0.192838	0.427595	0.652003	0.853926	0	Acer3	-1.82e-05	-0.491653	0.623411	-8.63e-06	-0.331465	0.740582	0.000967866	1.97796	0.0490711	-0.000155582	-0.144653	0.885106	-0.0230601	-0.999972	0.318519
841	ENSRNOG00000027784	Tsku	308843	chromosome	1	-1	163317282	163328591	protein_coding	Tsku	0.11367	0.389371	1.93509	0.0647301	0.543151	0.142658	0.440081	0.745814	0.900043	0	Tsku	-7.56e-05	-0.703935	0.482152	-3.32e-05	-0.438738	0.661246	0.000697879	0.49318	0.622334	0.0028046	0.908427	0.364559	-0.0753734	-1.1121	0.267417
842	ENSRNOG00000015560	Emsy	361607	chromosome	1	-1	163545326	163611299	protein_coding	Emsy	1.94487	-0.0239732	-0.175801	0.861911	0.982413	NA	NA	NA	NA	0	Emsy	-3.83e-06	-0.0879478	0.929991	-1.57e-05	-0.501838	0.616241	-0.00042662	-0.733236	0.464126	-0.000416433	-0.323903	0.746292	-0.00653635	-0.256145	0.798099
843	ENSRNOG00000053923	Thap12	308845	chromosome	1	1	163663407	163679191	protein_coding	Thap12	5.81162	0.0145643	0.189826	0.851026	0.978328	NA	NA	NA	NA	0	Thap12	-1.93e-05	-0.686679	0.492944	-2.92e-07	-0.014719	0.988269	-7.84e-05	-0.209056	0.834581	-0.00139444	-1.70913	0.0887116	-0.0251439	-1.47959	0.140539
844	ENSRNOG00000015982	Wnt11	140584	chromosome	1	1	163797660	163813756	protein_coding	Wnt11	-0.0874264	-0.000786434	-0.00367508	0.997098	0.998982	-0.209459	0.427595	0.624237	0.84304	0	NA	NA	NA	NA	NA	NA	NA	NA	NA	NA	NA	NA	NA	NA	NA	NA
845	ENSRNOG00000016206	Uvrag	308846	chromosome	1	-1	163844818	164101578	protein_coding	Uvrag	3.51231	-0.00790541	-0.0520749	0.958896	0.994184	0.537368	0.435286	0.21701	0.541062	0	Uvrag	1.92e-05	0.710392	0.478147	6.99e-06	0.362323	0.717429	-0.000535146	-1.48928	0.137719	0.000674973	0.853796	0.394065	0.000383356	0.0237673	0.981062
846	ENSRNOG00000016573	Dgat2	252900	chromosome	1	-1	164113459	164143818	protein_coding	Dgat2	4.89871	0.141485	1.15907	0.257719	0.780148	0.392667	0.432049	0.363431	0.678707	0	Dgat2	4.36e-05	1.27717	0.202769	1.41e-06	0.0580922	0.953723	-0.000843864	-1.86181	0.0638455	4.6e-05	0.0459804	0.963364	0.0137046	0.625118	0.532598
847	ENSRNOG00000027228	Mogat2	681211	chromosome	1	-1	164181764	164205222	protein_coding	Mogat2	0.717567	-0.407041	-2.64464	0.0141268	0.300344	-0.656154	0.44028	0.136142	0.43704	0	Mogat2	5.88e-05	0.519311	0.604019	1.34e-06	0.0169457	0.986494	0.000949318	0.622881	0.533951	-0.00157672	-0.482659	0.629775	0.0168835	0.234156	0.815101
848	ENSRNOG00000027204	Map6	29457	chromosome	1	1	164225934	164292093	protein_coding	Map6	4.17774	0.0215719	0.167846	0.868097	0.982637	0.766047	0.453411	0.0911199	0.363387	0	Map6	1.92e-06	0.0605086	0.951801	8.85e-06	0.391988	0.695415	1.4e-05	0.0329533	0.973739	0.00138683	1.50134	0.134574	-0.00891409	-0.442924	0.658294
849	ENSRNOG00000016831	Serpinh1	29345	chromosome	1	-1	164301010	164308317	protein_coding	Serpinh1	5.60363	-0.076447	-0.85863	0.398956	0.856038	-2.48836	0.574651	1.48969e-05	0.00305249	1	Serpinh1	1.84e-05	0.4749	0.635288	5.56e-05	2.05093	0.0413577	-0.000349937	-0.68068	0.496727	0.00163404	1.45688	0.14645	0.00954515	0.385236	0.700468
850	ENSRNOG00000036859	Gdpd5	499211	chromosome	1	1	164380577	164418593	protein_coding	Gdpd5	2.10048	0.318344	1.60497	0.121452	0.65485	0.357037	0.444167	0.421492	0.723178	0	Gdpd5	8.37e-06	0.155822	0.876304	7.36e-06	0.192392	0.847597	0.000605025	0.845827	0.398487	0.000963106	0.609549	0.542734	0.00707219	0.222441	0.824195
851	ENSRNOG00000017365	Klhl35	308850	chromosome	1	1	164425475	164430934	protein_coding	Klhl35	1.74528	0.253653	2.23077	0.0352047	0.427983	-0.00657534	0.425232	0.987663	0.995436	0	Klhl35	1.87e-05	0.300708	0.763896	7.83e-09	0.0001785	0.999858	-3.87e-05	-0.046742	0.962758	-0.00276446	-1.53365	0.126425	-0.039255	-1.00575	0.315736
852	ENSRNOG00000017418	Rps3	140654	chromosome	1	-1	164435878	164441167	protein_coding	Rps3	11.6012	0.079884	0.563397	0.57834	0.91741	-0.0308219	0.425232	0.942218	0.977287	0	Rps3	-2.71e-05	-0.655596	0.512709	-2.65e-05	-0.907637	0.364979	0.000296385	0.537965	0.591097	-0.00160754	-1.3341	0.183428	0.0281492	1.05407	0.293107
853	ENSRNOG00000030404	Arrb1	25387	chromosome	1	1	164502389	164593139	protein_coding	Arrb1	3.41472	-0.0898575	-0.721782	0.477334	0.890349	-0.993614	0.452836	0.0282207	0.208008	0	Arrb1	3.55e-05	0.558493	0.577025	1.11e-05	0.244923	0.806725	-0.00119049	-1.40723	0.160645	-0.000530617	-0.284659	0.77615	-0.0137405	-0.353087	0.724391
854	ENSRNOG00000017976	Slco2b1	140860	chromosome	1	-1	164623599	164671577	protein_coding	Slco2b1	3.84503	0.257866	2.74392	0.0112471	0.274475	0.717619	0.449868	0.110672	0.397531	0	Slco2b1	-1.63e-05	-0.583945	0.559803	-2.87e-05	-1.45524	0.146908	0.000109367	0.295069	0.768195	-0.000130775	-0.160245	0.872822	0.0169538	0.962124	0.337136
855	ENSRNOG00000018106	Neu3	117185	chromosome	1	-1	164803574	164814651	protein_coding	Neu3	0.148983	0.0120487	0.0635245	0.94987	0.993631	-0.45038	0.438351	0.304213	0.630022	0	Neu3	4.32e-05	0.854502	0.393674	2.71e-05	0.748164	0.455093	-0.000327525	-0.486147	0.627304	-0.000853246	-0.572951	0.567211	0.0369514	1.14442	0.253804
856	ENSRNOG00000018164	Spcs2	293142	chromosome	1	-1	164829896	164849749	protein_coding	Spcs2	7.82494	-0.100289	-1.34434	0.191285	0.72867	-2.03294	0.562682	0.000302728	0.0176844	1	Spcs2	6.98e-06	0.304444	0.761052	-1.85e-08	-0.00114275	0.999089	3.47e-05	0.113587	0.909659	-0.0008489	-1.27206	0.204576	-0.00506457	-0.34294	0.732
857	ENSRNOG00000026408	Rnf169	685009	chromosome	1	-1	164922080	164977633	protein_coding	Rnf169	-0.49063	-0.513226	-2.43115	0.0228079	0.360585	-0.483896	0.438415	0.269706	0.598304	0	Rnf169	-1.74e-06	-0.0291725	0.976751	-3.82e-05	-0.896662	0.370797	3.77e-05	0.0477022	0.961993	-1.35e-05	-0.00773129	0.993838	0.00102043	0.029598	0.976417
858	ENSRNOG00000018411	Pold3	NA	chromosome	1	-1	165083622	165123455	protein_coding	Pold3	3.40387	0.0533685	0.540935	0.593489	0.920191	0.487692	0.436331	0.26369	0.593333	0	Pold3	2.21e-06	0.0885047	0.929549	1.34e-05	0.75622	0.450258	0.000224786	0.674414	0.500694	0.000571502	0.782991	0.4344	-0.0169033	-1.06906	0.286316
859	ENSRNOG00000016906	Lipt2	365314	chromosome	1	1	165170645	165172972	protein_coding	Lipt2	3.99703	-0.0711515	-0.666778	0.511212	0.899392	-1.37085	0.475797	0.00396206	0.0753469	1	Lipt2	0.000107504	2.25141	0.0252599	3.87e-05	1.17304	0.241941	-0.000475499	-0.741164	0.459315	-0.00107799	-0.774681	0.439286	0.0256317	0.817658	0.414514
860	ENSRNOG00000017079	Pgm2l1	685076	chromosome	1	1	165237847	165286980	protein_coding	Pgm2l1	6.34032	-0.199407	-1.65322	0.111182	0.646331	-1.26229	0.501753	0.0118775	0.135443	0	Pgm2l1	8.08e-05	2.15507	0.032146	1.67e-05	0.624751	0.532727	-0.00104137	-2.0857	0.0380564	0.000532697	0.482424	0.629942	0.00204758	0.0878849	0.930055
861	ENSRNOG00000052319	AABR07004881.1	NA	chromosome	1	1	165284410	165284635	pseudogene	NA	2.26337	-0.54416	-3.44659	0.00208125	0.114226	NA	NA	NA	NA	0	NA	7.02e-05	1.63235	0.103909	-3.91e-07	-0.0126405	0.989925	-0.000651415	-1.13222	0.258664	0.00101044	0.795709	0.426983	0.00624938	0.242986	0.808263
862	ENSRNOG00000017118	P4ha3	361612	chromosome	1	1	165295847	165330322	protein_coding	P4ha3	-0.210663	0.327736	1.32013	0.199124	0.737341	1.03722	0.462481	0.024914	0.196949	0	P4ha3	-0.000239009	-1.64312	0.10166	-0.000111306	-1.08824	0.277579	0.00238586	1.23444	0.21824	-0.000376165	-0.0893528	0.928876	-0.095447	-1.08642	0.278584
863	ENSRNOG00000017227	Ppme1	361613	chromosome	1	-1	165335242	165382216	protein_coding	Ppme1	5.36454	-0.119225	-0.814317	0.423392	0.865705	1.09379	0.459385	0.017266	0.165906	0	Ppme1	-6.8e-06	-0.290953	0.771337	-2.98e-06	-0.179737	0.857511	-6.93e-05	-0.222482	0.824127	0.000400001	0.586306	0.558218	-0.0136664	-0.945287	0.34564
864	ENSRNOG00000017608	C2cd3	293148	chromosome	1	1	165382690	165479655	protein_coding	C2cd3	0.858277	-0.474957	-2.58989	0.0159974	0.315804	-2.32279	0.555313	2.87874e-05	0.00456452	1	C2cd3	0.000146964	2.46161	0.0145318	8.07e-05	1.86171	0.0638651	-0.0017691	-2.19953	0.028789	-4.45e-05	-0.0247066	0.980309	0.0297647	0.832659	0.406019
865	ENSRNOG00000017854	Ucp2	54315	chromosome	1	1	165506361	165512744	protein_coding	Ucp2	2.88817	-0.509233	-2.84278	0.00893628	0.244922	-1.65469	0.494872	0.000826742	0.0329682	1	Ucp2	0.00021358	3.23501	0.00138653	4.94e-05	1.02342	0.307138	-0.00114935	-1.27862	0.202257	0.00380652	1.94004	0.0535392	0.054896	1.36638	0.173336
866	ENSRNOG00000017975	Dnajb13	308857	chromosome	1	-1	165515726	165530095	protein_coding	Dnajb13	4.70557	0.160543	1.33198	0.195258	0.734868	-0.409605	0.4321	0.34316	0.662331	0	Dnajb13	0.000102036	2.32817	0.0207304	7.83e-06	0.249796	0.802958	-0.000749005	-1.27155	0.204756	-0.00106194	-0.822839	0.411412	0.0323624	1.1987	0.232045
867	ENSRNOG00000025385	Coa4	499214	chromosome	1	1	165549344	165552572	protein_coding	Coa4	5.73494	0.0834735	0.72642	0.474539	0.889621	-0.752439	0.446121	0.0916758	0.363835	0	Coa4	-1.7e-05	-0.50905	0.611182	-3.66e-06	-0.157083	0.875311	0.000173557	0.390569	0.696461	-0.00033824	-0.350469	0.726292	0.0277137	1.2697	0.20565
868	ENSRNOG00000018042	Mrpl48	293149	chromosome	1	-1	165563788	165606375	protein_coding	Mrpl48	8.69065	0.069396	0.583256	0.565109	0.914887	0.507368	0.435286	0.243777	0.573549	0	Mrpl48	-3.16e-05	-0.817801	0.414277	-1.51e-05	-0.552415	0.581177	0.000144717	0.280752	0.779141	-0.00124009	-1.10118	0.271917	0.0186632	0.778653	0.437094
869	ENSRNOG00000018176	Rab6a	84379	chromosome	1	1	165625058	165664192	protein_coding	Rab6a	8.62502	-0.0338185	-0.378043	0.708689	0.94845	1.3811	0.473472	0.00353462	0.0720149	1	Rab6a	-3.2e-06	-0.129007	0.897459	-6.86e-06	-0.391116	0.696058	-2.52e-05	-0.0761416	0.93937	0.000182672	0.252111	0.80117	-0.022043	-1.5479	0.12321
870	ENSRNOG00000018627	Plekhb1	64471	chromosome	1	-1	165665909	165680206	protein_coding	Plekhb1	8.27477	0.557074	5.78814	5.53861e-06	0.00212098	1.53071	0.488246	0.00171786	0.047781	1	Plekhb1	-0.000154279	-2.80759	0.00539934	-6.89e-05	-1.76805	0.0783208	0.00252069	3.47392	0.000607836	-0.000279776	-0.171535	0.863947	-0.0271134	-0.796325	0.426777
871	ENSRNOG00000018873	Fam168a	361614	chromosome	1	1	165724451	165878652	protein_coding	Fam168a	4.5971	-0.240228	-1.50088	0.146301	0.682077	-1.19204	0.487544	0.014486	0.150799	0	Fam168a	4.63e-05	1.12554	0.261479	1.62e-05	0.554588	0.579692	-0.000754039	-1.37813	0.169439	0.000678305	0.563733	0.573459	-0.00517172	-0.213157	0.831419
872	ENSRNOG00000025075	Relt	361615	chromosome	1	-1	165884407	165901923	protein_coding	Relt	1.54431	0.216857	1.64251	0.113395	0.647421	-0.265316	0.440081	0.546587	0.800601	0	Relt	-9.35e-05	-1.62152	0.106212	-1.12e-05	-0.277119	0.781927	0.00102473	1.34627	0.179479	0.00204659	1.22564	0.221529	0.0109616	0.292961	0.769853
873	ENSRNOG00000053502	Arhgef17	NA	chromosome	1	-1	165911718	165967069	protein_coding	NA	4.01823	-0.00734832	-0.0489415	0.961367	0.994578	NA	NA	NA	NA	0	NA	2.85e-05	0.591943	0.554443	-4.52e-07	-0.0131693	0.989504	-0.000859145	-1.3402	0.18144	0.000351819	0.249501	0.803186	0.00230638	0.081939	0.934776
874	ENSRNOG00000019270	P2ry6	117264	chromosome	1	-1	165972440	165997751	protein_coding	P2ry6	0.270142	0.350997	2.06034	0.0502554	0.497844	0.382973	0.4287	0.371678	0.684699	0	P2ry6	7.76e-06	0.123347	0.901935	1.32e-05	0.293009	0.769768	9.33e-05	0.111417	0.911378	0.00318294	1.74134	0.0828975	-0.021854	-0.55649	0.578491
875	ENSRNOG00000019319	Fchsd2	308864	chromosome	1	1	166125474	166395915	protein_coding	Fchsd2	4.14349	0.084193	0.906219	0.373741	0.843354	-0.222	0.432049	0.607371	0.833291	0	Fchsd2	-4.51e-05	-1.9456	0.052864	-3.36e-07	-0.020264	0.98385	0.000159319	0.511847	0.609226	0.000719683	1.05914	0.290594	-0.0336023	-2.33982	0.0202678
876	ENSRNOG00000019413	Atg16l2	308865	chromosome	1	-1	166401271	166413564	protein_coding	Atg16l2	1.9956	0.145561	1.30203	0.205144	0.743069	0.551299	0.435741	0.2058	0.528693	0	Atg16l2	-3.67e-05	-0.704897	0.481554	4.93e-06	0.134334	0.893251	0.000661682	0.957393	0.339327	-0.00159031	-1.05539	0.292303	0.0377451	1.20756	0.228625
877	ENSRNOG00000019491	Stard10	293150	chromosome	1	1	166428761	166457509	protein_coding	Stard10	5.56298	0.0212331	0.321385	0.750673	0.957643	-0.297333	0.432049	0.491331	0.765922	0	Stard10	-1.3e-05	-0.308273	0.75814	4.14e-05	1.39458	0.164431	0.000331824	0.588752	0.556579	0.000372582	0.303204	0.761995	-0.0188679	-0.736206	0.462458
878	ENSRNOG00000019555	Arap1	361617	chromosome	1	1	166478005	166525255	protein_coding	Arap1	3.32668	0.0472872	0.407073	0.687527	0.944331	-0.334737	0.435286	0.44189	0.736429	0	Arap1	-5.16e-05	-1.40532	0.161213	-9.72e-06	-0.370698	0.711189	0.000560571	1.14612	0.252882	0.00101663	0.945703	0.345246	0.00247879	0.113796	0.909512
879	ENSRNOG00000019560	Pde2a	81743	chromosome	1	1	166534643	166626158	protein_coding	Pde2a	6.46576	0.0625375	0.495162	0.624945	0.930611	-0.339605	0.4321	0.431902	0.729527	0	Pde2a	2.58e-05	0.699547	0.484884	-1.3e-07	-0.00496365	0.996044	-0.000561955	-1.14613	0.252876	-6.34e-05	-0.0587936	0.953165	0.00729384	0.32779	0.74341
880	ENSRNOG00000019693	Clpb	65041	chromosome	1	1	166739532	166866107	protein_coding	Clpb	4.18498	0.0160526	0.165825	0.86967	0.982857	-0.0975676	0.4287	0.819966	0.928534	0	Clpb	2.66e-05	1.07543	0.283257	3.32e-05	1.90177	0.0583965	-0.000981516	-3.02445	0.00275998	0.000216102	0.298721	0.76541	-0.00967329	-0.58945	0.556217
881	ENSRNOG00000019730	Inppl1	NA	chromosome	1	-1	166899894	166912524	protein_coding	Inppl1	1.95619	-0.0309265	-0.205726	0.838723	0.975125	-0.959157	0.455489	0.0352239	0.232251	0	Inppl1	1.39e-05	0.339962	0.734181	-2.18e-05	-0.743187	0.458094	3.28e-05	0.0598193	0.952349	0.000243676	0.202477	0.839714	0.00830476	0.362726	0.717189
882	ENSRNOG00000019902	Folr1	171049	chromosome	1	-1	166934460	166943592	protein_coding	Folr1	2.95875	0.491092	0.948449	0.352262	0.833398	0.154324	0.427595	0.718165	0.88979	0	Folr1	-6.52e-05	-0.254208	0.799551	-0.000145149	-0.82488	0.410258	0.00451581	1.36426	0.173756	-0.00246616	-0.341406	0.733095	-0.151945	-0.892029	0.373437
883	ENSRNOG00000019936	Anapc15	293155	chromosome	1	1	166983175	166985054	protein_coding	Anapc15	5.64227	-0.0533064	-0.526086	0.603609	0.923086	0.142603	0.425232	0.737359	0.896851	0	Anapc15	1.51e-05	0.463538	0.643396	-7.61e-06	-0.335579	0.737481	0.000275025	0.637315	0.524524	-0.00026481	-0.281721	0.778399	0.0337028	1.58072	0.115505
884	ENSRNOG00000020016	LOC100361543	308869	chromosome	1	1	166991474	166997045	protein_coding	Lamtor1	5.75111	0.00641426	0.0926214	0.926966	0.990749	-0.787126	0.455111	0.0837153	0.3503	0	Lamtor1	-1.28e-05	-0.446817	0.655408	2.22e-05	1.09995	0.272456	-0.000308403	-0.807204	0.420344	-2.14e-05	-0.0256849	0.97953	0.00540547	0.341985	0.732717
885	ENSRNOG00000020124	Lrrc51	293156	chromosome	1	-1	166997967	167005839	protein_coding	Lrrc51	2.27187	0.0164719	0.080985	0.936119	0.992747	-0.235135	0.4287	0.58336	0.821676	0	Lrrc51	-6.84e-05	-0.788435	0.431216	-8.91e-05	-1.50239	0.134309	0.00133701	1.16963	0.243304	-0.00417481	-1.68715	0.092866	-0.0118628	-0.213064	0.831492
886	ENSRNOG00000000417	Numa1	308870	chromosome	1	1	167051209	167091453	protein_coding	Numa1	3.68958	-0.00186502	-0.0114274	0.990976	0.998246	0.072973	0.427595	0.864492	0.947086	0	Numa1	1.74e-05	0.371848	0.710332	1.01e-05	0.303014	0.762142	-0.000421093	-0.675408	0.500063	0.00157082	1.15092	0.250903	0.0346663	1.35148	0.178051
887	ENSRNOG00000020150	Il18bp	84388	chromosome	1	-1	167091522	167093560	protein_coding	Il18bp	1.50491	0.0133507	0.0766278	0.939549	0.992963	-0.1356	0.431123	0.75312	0.902649	0	Il18bp	-9.64e-05	-1.17204	0.242335	-4.95e-05	-0.863423	0.388766	0.00177703	1.65023	0.100196	-0.000475763	-0.201506	0.840472	-0.0546756	-1.02908	0.304669
888	ENSRNOG00000020175	Rnf121	308871	chromosome	1	-1	167095962	167165265	protein_coding	Rnf121	5.56344	-0.101063	-1.15829	0.258031	0.780288	-1.08202	0.458128	0.0181845	0.171045	0	Rnf121	7.33e-06	0.265065	0.791185	6.71e-06	0.346813	0.729035	-3.14e-05	-0.085377	0.932032	-0.000874779	-1.09375	0.275155	0.0100001	0.582908	0.560605
889	ENSRNOG00000020188	LOC102549471	NA	chromosome	1	1	167169442	167192801	protein_coding	Trpc2	2.28604	-0.179201	-1.9025	0.0690513	0.556122	NA	NA	NA	NA	0	Trpc2	9.1e-07	0.0247383	0.980284	3.02e-05	1.16363	0.245729	-0.000363304	-0.739082	0.460576	0.000672397	0.629778	0.529435	-0.0110757	-0.519679	0.603856
890	ENSRNOG00000020347	Nup98	81738	chromosome	1	-1	167213866	167308851	protein_coding	Nup98	3.78786	0.00185889	0.0156216	0.987664	0.997797	-0.017027	0.4287	0.968318	0.987673	0	Nup98	2.93e-05	1.05874	0.290779	1.09e-05	0.555063	0.579368	-0.000417799	-1.13471	0.257624	0.000979071	1.2118	0.226773	0.0114896	0.682036	0.495997
891	ENSRNOG00000020371	Pgap2	116675	chromosome	1	1	167309051	167334741	protein_coding	Pgap2	3.74087	-0.162322	-2.20755	0.0369812	0.440605	-0.896829	0.44939	0.045971	0.264748	1	Pgap2	1.54e-05	0.629779	0.529435	1.22e-05	0.707962	0.479655	-0.000131971	-0.406156	0.684988	0.000592622	0.836636	0.403625	0.00182221	0.120876	0.90391
892	ENSRNOG00000020393	Rhog	308875	chromosome	1	-1	167335248	167347671	protein_coding	Rhog	3.10207	-0.0740848	-0.467236	0.644504	0.931488	-0.186486	0.4287	0.663559	0.859555	0	Rhog	-2.45e-05	-0.461232	0.645047	2.77e-05	0.741476	0.459129	0.000721195	1.0241	0.306813	0.00258906	1.68816	0.0926721	0.0066809	0.203549	0.83891
893	ENSRNOG00000020425	Stim1	361618	chromosome	1	1	167373678	167533420	protein_coding	Stim1	4.50513	0.116002	0.913873	0.369785	0.841448	0.553158	0.435286	0.203802	0.525953	0	Stim1	3.89e-05	1.45787	0.146177	8.75e-06	0.459529	0.64627	-0.000840923	-2.37949	0.0181149	0.000872271	1.11623	0.265432	-0.00382198	-0.221709	0.824764
894	ENSRNOG00000045752	Rrm1	685579	chromosome	1	1	167538263	167562688	protein_coding	Rrm1	4.93141	0.231558	2.07274	0.0489915	0.494797	0.448947	0.433468	0.300338	0.626469	0	Rrm1	1.68e-05	0.588826	0.556529	8.4e-06	0.418995	0.675594	0.000433666	1.14844	0.251926	-0.000165625	-0.199889	0.841735	0.0151297	0.850918	0.395821
895	ENSRNOG00000018517	Trim21	308901	chromosome	1	-1	167686173	167708714	protein_coding	Trim21	2.25066	-0.120229	-0.983083	0.335278	0.8245	-0.631646	0.444374	0.155193	0.46424	0	Trim21	9.18e-06	0.207464	0.835823	2.08e-05	0.672018	0.502218	0.000599743	1.01764	0.309867	0.000855323	0.668728	0.504308	-0.019542	-0.68709	0.492813
896	ENSRNOG00000047229	Trim68	684189	chromosome	1	-1	167835647	167849834	protein_coding	Trim68	3.2737	-0.113309	-1.16273	0.256258	0.779627	0.117692	0.437944	0.788131	0.917259	0	Trim68	3.15e-05	0.957083	0.339483	2.05e-05	0.877993	0.380824	-5.18e-05	-0.117648	0.906444	3.31e-05	0.0347042	0.972344	-0.0147933	-0.720318	0.472161
897	ENSRNOG00000061299	LOC103694857	100134871	chromosome	1	1	168957460	168958836	protein_coding	LOC100134871	7.10153	0.200599	0.639893	0.528245	0.901397	NA	NA	NA	NA	0	LOC100134871	-9.92e-05	-0.841743	0.400765	8.45e-05	1.033	0.302643	-0.00116173	-0.750881	0.453456	-0.000130689	-0.0385954	0.969245	0.085996	1.14256	0.25457
898	ENSRNOG00000058105	Hbb	24440	chromosome	1	-1	168971274	168972725	protein_coding	Hbb	9.01548	0.213173	0.664029	0.51294	0.899637	0.415263	0.435286	0.340083	0.65948	0	Hbb	-9.19e-05	-0.825236	0.410053	7.06e-05	0.897713	0.370237	-0.00128354	-0.868055	0.386226	-0.000176879	-0.0544726	0.956604	0.0775545	1.07781	0.282401
899	ENSRNOG00000042686	Trim34	101241893	chromosome	1	1	169433539	169445041	protein_coding	Trim34	2.16228	0.221898	1.58151	0.126725	0.660003	0.426203	0.438351	0.330909	0.652438	0	Trim34	-2.77e-05	-0.448067	0.654506	5.83e-06	0.135261	0.892519	0.000958019	1.1647	0.245292	0.0002228	0.125667	0.9001	0.0208613	0.538669	0.590707
900	ENSRNOG00000017191	Trim30c	308906	chromosome	1	-1	169446805	169534896	protein_coding	Trim5	2.34477	0.0930076	0.718885	0.479085	0.890902	-0.147027	0.4287	0.731628	0.894887	0	Trim5	-8.18e-05	-1.99736	0.0469084	-6.57e-06	-0.227434	0.82028	0.0007019	1.2837	0.200478	-0.000966208	-0.808335	0.419694	-0.0506824	-1.90969	0.0575878
901	ENSRNOG00000017408	Fam160a2	293343	chromosome	1	-1	170212817	170238890	protein_coding	Fhip1b	2.77895	-0.0506036	-0.299125	0.767395	0.960872	NA	NA	NA	NA	0	Fhip1b	4.78e-05	1.01655	0.310384	-8.72e-06	-0.25814	0.79652	-0.000783122	-1.24841	0.213092	0.000246608	0.177757	0.859063	0.021229	0.777836	0.437574
902	ENSRNOG00000017679	Cckbr	25706	chromosome	1	1	170262156	170272298	protein_coding	Cckbr	1.43508	-0.166149	-0.831538	0.413787	0.862253	-0.593038	0.444374	0.182025	0.501126	0	Cckbr	2.1e-05	0.350112	0.72656	7.96e-05	1.85843	0.0643312	-0.000828895	-1.02797	0.304993	0.00366719	2.10351	0.0364563	0.0160245	0.412859	0.680147
903	ENSRNOG00000017914	Prkcdbp	85332	chromosome	1	-1	170317113	170318935	protein_coding	Cavin3	4.10189	-0.0109633	-0.119685	0.905719	0.987858	NA	NA	NA	NA	0	Cavin3	-6.16e-05	-1.76154	0.0794125	-1.81e-05	-0.733767	0.463806	0.000343771	0.734842	0.463149	-0.000386703	-0.379216	0.704861	0.0255637	1.14585	0.253211
904	ENSRNOG00000017977	Smpd1	308909	chromosome	1	1	170383682	170387524	protein_coding	Smpd1	5.33249	0.0747678	0.76076	0.454138	0.878701	-0.0454795	0.425232	0.914827	0.967076	0	Smpd1	9.37e-06	0.425002	0.671214	-9.72e-06	-0.623682	0.533428	0.000163636	0.557049	0.57801	0.000589811	0.917205	0.359951	0.000499389	0.0372408	0.97033
905	ENSRNOG00000018020	Apbb1	29722	chromosome	1	-1	170387609	170404056	protein_coding	Apbb1	7.6849	-0.0290428	-0.311296	0.758237	0.959088	1.30959	0.478399	0.00619202	0.0957901	1	Apbb1	8e-06	0.343075	0.731841	2.1e-05	1.27711	0.202795	-1.47e-05	-0.0471818	0.962407	0.000948875	1.39792	0.163421	0.0052525	0.382331	0.702617
906	ENSRNOG00000018356	Trim3	83616	chromosome	1	-1	170441639	170464341	protein_coding	Trim3	5.42125	-0.0664831	-0.642953	0.526291	0.900771	0.888889	0.447214	0.0468542	0.26626	0	Trim3	-1.57e-05	-0.781539	0.435252	-4.97e-06	-0.347717	0.728357	0.000218724	0.815394	0.41565	0.000827656	1.41163	0.159345	0.000605054	0.0479849	0.961776
907	ENSRNOG00000018440	Arfip2	293344	chromosome	1	-1	170466395	170471076	protein_coding	Arfip2	6.74874	0.0795976	1.32916	0.196172	0.735657	0.418421	0.435286	0.336423	0.656499	0	Arfip2	1e-05	0.455414	0.649221	9.15e-06	0.592291	0.554212	-0.000126108	-0.431669	0.666367	-0.000769778	-1.20559	0.229155	0.00249011	0.202947	0.83938
908	ENSRNOG00000050846	Timm10b	84384	chromosome	1	1	170471238	170474113	protein_coding	Timm10b	5.53439	0.0557759	0.432397	0.669276	0.938749	-0.480769	0.436331	0.270529	0.59887	0	Timm10b	2.1e-06	0.0459208	0.963411	-2.88e-05	-0.928894	0.353876	0.000577084	0.960222	0.337904	-0.00170567	-1.30629	0.192696	0.0380903	1.27998	0.202017
909	ENSRNOG00000018766	Rrp8	308911	chromosome	1	-1	170574349	170579616	protein_coding	Rrp8	3.34451	-0.0561618	-0.599423	0.554453	0.910725	-0.248919	0.4287	0.561485	0.809519	0	Rrp8	2.47e-05	0.702053	0.483323	1.43e-05	0.575049	0.565796	-0.000204732	-0.432692	0.665625	0.000507305	0.493591	0.622044	-0.00784524	-0.343616	0.731492
910	ENSRNOG00000018993	Ilk	170922	chromosome	1	1	170578889	170585189	protein_coding	Ilk	7.733	-0.135798	-1.35311	0.188507	0.726901	-0.404533	0.431123	0.348077	0.66595	0	Ilk	6.9e-06	0.219443	0.82649	1.04e-05	0.468269	0.640017	-3.46e-05	-0.0827211	0.934142	-0.000339538	-0.370276	0.711502	0.0185184	1.00536	0.315927
911	ENSRNOG00000019178	Taf10	293345	chromosome	1	-1	170585167	170586603	protein_coding	Taf10	6.88618	0.0551716	0.638865	0.528902	0.901713	-0.180811	0.427595	0.672401	0.863784	0	Taf10	5.22e-06	0.167724	0.866941	1.08e-05	0.492303	0.622955	-9.67e-05	-0.233618	0.81548	-0.000636661	-0.705142	0.481402	0.0229852	1.18081	0.239063
912	ENSRNOG00000019212	Tpp1	83534	chromosome	1	-1	170588035	170594168	protein_coding	Tpp1	3.50006	0.0329845	0.223802	0.824787	0.972498	-0.979639	0.455489	0.0314966	0.222117	0	Tpp1	2.83e-05	0.945124	0.34554	1.11e-05	0.524121	0.600677	-0.000139469	-0.348212	0.727985	0.0014371	1.64535	0.1012	0.00355157	0.191338	0.848452
913	ENSRNOG00000031643	Dchs1	308912	chromosome	1	-1	170594822	170628915	protein_coding	Dchs1	0.556598	0.00298348	0.0129847	0.989746	0.998246	-0.20589	0.425232	0.628255	0.843964	0	Dchs1	6.82e-05	1.06546	0.287733	4.91e-05	1.06955	0.285894	-0.00138174	-1.62381	0.105721	0.00191764	1.01206	0.312525	0.0533594	1.48745	0.138454
914	ENSRNOG00000019497	Mrpl17	171061	chromosome	1	-1	170652294	170653920	protein_coding	Mrpl17	7.7668	0.0996777	1.31883	0.19955	0.737646	0.396316	0.435286	0.362573	0.678138	0	Mrpl17	-1.03e-05	-0.324052	0.74618	-2.43e-06	-0.108171	0.91395	0.000339118	0.800562	0.424173	-0.00138821	-1.50006	0.134907	-0.0157395	-0.811164	0.418225
915	ENSRNOG00000056562	Olfml1	361621	chromosome	1	1	171793782	171818068	protein_coding	Olfml1	5.78348	0.0642856	0.729808	0.472502	0.888812	-0.238	0.432049	0.581728	0.82113	0	Olfml1	-2.44e-05	-0.78907	0.430846	-2.97e-05	-1.36906	0.172259	0.000526008	1.28333	0.200608	-0.00229512	-2.58471	0.0103344	0.00473764	0.249651	0.80311
916	ENSRNOG00000019667	Ppfibp2	308918	chromosome	1	1	171797516	171969099	protein_coding	Ppfibp2	2.22541	-0.0177503	-0.144457	0.886334	0.985595	-0.65561	0.452635	0.147497	0.456201	0	Ppfibp2	-3.55e-05	-0.632749	0.527497	1.81e-05	0.455833	0.648922	0.00115424	1.55455	0.121363	0.00226726	1.40463	0.161418	-0.0313465	-0.878728	0.380591
917	ENSRNOG00000019751	Cyb5r2	365345	chromosome	1	-1	171971701	171979933	protein_coding	Cyb5r2	3.10015	0.0779116	0.57993	0.567314	0.91495	0.521538	0.437944	0.233701	0.561537	0	Cyb5r2	-6.26e-05	-1.03551	0.301467	1.2e-06	0.0290614	0.97684	0.0020664	2.61559	0.00946873	0.000350108	0.202119	0.839994	-0.00640659	-0.162416	0.871141
918	ENSRNOG00000031368	LOC499235	499235	chromosome	1	-1	171993857	171997902	protein_coding	LOC499235	2.52098	0.339903	2.38612	0.0251792	0.372867	NA	NA	NA	NA	0	LOC499235	6.48e-05	1.44352	0.150171	1.37e-05	0.429936	0.667628	-0.000260711	-0.434135	0.664578	-3.25e-05	-0.0246115	0.980385	0.05022	1.82613	0.0693055
919	ENSRNOG00000015221	Eif3f	293427	chromosome	1	1	173532803	173541847	protein_coding	Eif3f	7.5443	0.148746	2.04915	0.0514203	0.502081	0.829	0.446654	0.0634504	0.308418	0	Eif3f	-1.17e-05	-0.475157	0.635105	-7.25e-06	-0.41804	0.676291	0.00029919	0.916787	0.360169	-0.000534043	-0.745707	0.45657	0.0200061	1.40403	0.161842
920	ENSRNOG00000046566	Tub	25609	chromosome	1	1	173607101	173625550	protein_coding	Tub	2.77122	-0.0281458	-0.170255	0.866222	0.982547	-0.126438	0.425232	0.766207	0.90817	0	Tub	3.06e-05	0.587741	0.557255	2.71e-05	0.727811	0.467438	-0.00109577	-1.58041	0.115322	0.000974664	0.639023	0.523414	-0.00443965	-0.144681	0.885107
921	ENSRNOG00000014691	Ric3	687147	chromosome	1	-1	173630761	173682226	protein_coding	Ric3	3.73885	-0.0430646	-0.404624	0.689303	0.945213	0.0282667	0.431123	0.947724	0.979125	0	Ric3	3.66e-05	1.43784	0.151774	1.86e-05	1.02421	0.306764	-0.000792503	-2.34587	0.0197928	0.000582332	0.778056	0.437298	-0.0175949	-1.1188	0.264552
922	ENSRNOG00000014629	Lmo1	245979	chromosome	1	-1	173728184	173764250	protein_coding	Lmo1	5.72035	-0.056874	-0.675993	0.505444	0.897702	-0.902128	0.465855	0.0528069	0.279993	0	Lmo1	2.04e-05	0.494362	0.6215	1.4e-05	0.483886	0.628907	-0.000294343	-0.535563	0.592754	-0.00073592	-0.614383	0.539541	0.00802031	0.328247	0.743065
923	ENSRNOG00000014214	Rpl27a	293418	chromosome	1	1	174132798	174135816	protein_coding	Rpl27a	10.0081	0.237372	1.9677	0.0606455	0.530158	-0.0557534	0.425232	0.895686	0.96047	0	Rpl27a	-3.06e-05	-0.888478	0.375168	4.97e-06	0.205217	0.837577	-4.7e-05	-0.102465	0.918473	-0.00141409	-1.41057	0.159658	0.0163181	0.724612	0.469527
924	ENSRNOG00000013934	St5	308944	chromosome	1	-1	174137120	174289647	protein_coding	Dennd2b	3.02764	0.461259	2.87158	0.0083529	0.235006	NA	NA	NA	NA	0	Dennd2b	5.93e-05	0.892841	0.372832	-1.79e-05	-0.376518	0.706864	-0.00067789	-0.764441	0.445351	9.61e-05	0.0493251	0.960701	-0.0188437	-0.444611	0.657077
925	ENSRNOG00000013744	Akip1	361624	chromosome	1	1	174330695	174339494	protein_coding	Akip1	4.55066	0.132953	1.05578	0.301478	0.810814	-0.286	0.432049	0.507996	0.775561	0	Akip1	-4.37e-05	-1.16012	0.247147	-1.85e-05	-0.705325	0.481291	0.00105758	2.13779	0.0335389	-0.000267257	-0.246314	0.805648	0.0301298	1.21892	0.224293
926	ENSRNOG00000013713	LOC499240	499240	chromosome	1	-1	174338884	174350196	protein_coding	LOC499240	1.40776	0.0145674	0.0665206	0.947509	0.993486	NA	NA	NA	NA	0	LOC499240	0.000110675	0.675442	0.500041	-2.01e-06	-0.0180663	0.985601	0.00293221	1.37181	0.171398	0.00127141	0.2724	0.785547	0.0575138	0.557117	0.578063
927	ENSRNOG00000013591	Tmem9b	293415	chromosome	1	-1	174350597	174379566	protein_coding	Tmem9b	6.74874	0.161903	2.00648	0.0560848	0.517331	1.14824	0.460179	0.0125889	0.139518	0	Tmem9b	-3.37e-05	-1.21292	0.226348	-2.87e-05	-1.46082	0.14537	7.56e-05	0.203596	0.838841	-0.00133204	-1.64554	0.10116	-0.0113077	-0.615836	0.538695
928	ENSRNOG00000013290	Nrip3	361625	chromosome	1	-1	174385424	174411141	protein_coding	Nrip3	9.07531	-0.0381161	-0.433697	0.668344	0.938172	1.48161	0.481932	0.00210982	0.0540679	1	Nrip3	-5.82e-06	-0.178569	0.858426	-3.98e-05	-1.73703	0.0836627	8.73e-05	0.200952	0.840906	-0.00116691	-1.22892	0.220297	-0.0286869	-1.42517	0.15565
929	ENSRNOG00000013123	Scube2	499241	chromosome	1	-1	174428699	174495258	protein_coding	Scube2	0.995313	-0.0453934	-0.235284	0.815965	0.971261	2.67958	0.588548	5.29189e-06	0.00141794	1	Scube2	-7.36e-06	-0.111019	0.911693	-7.51e-05	-1.58194	0.114977	-0.000503032	-0.570111	0.569132	0.000703212	0.360184	0.719024	-0.00773502	-0.193456	0.846796
930	ENSRNOG00000012206	Dennd5a	308942	chromosome	1	-1	174524047	174588529	protein_coding	Dennd5a	6.57611	0.146326	1.03329	0.311668	0.815578	-0.582078	0.438415	0.184282	0.503373	0	Dennd5a	1.2e-05	0.351259	0.725701	-1.04e-06	-0.0429799	0.965753	0.000203131	0.445338	0.656475	0.00131007	1.31359	0.19023	0.00897828	0.460392	0.64573
931	ENSRNOG00000010752	Tmem41b	361626	chromosome	1	-1	174605834	174620064	protein_coding	Tmem41b	7.00563	-0.000921061	-0.0104025	0.991785	0.998246	1.63245	0.492391	0.000915283	0.0347028	1	Tmem41b	5.54e-06	0.207671	0.835661	-7.45e-06	-0.39536	0.692928	0.000126921	0.357152	0.72129	-0.000787603	-1.013	0.312075	-0.0106255	-0.645114	0.519584
932	ENSRNOG00000010427	Ipo7	308939	chromosome	1	1	174655939	174696173	protein_coding	Ipo7	7.91249	-0.0530417	-0.478081	0.636876	0.931416	-0.7675	0.443706	0.0836751	0.3503	0	Ipo7	8.52e-06	0.320227	0.749073	7.6e-06	0.405735	0.685298	9.98e-06	0.0281484	0.977567	-0.000503584	-0.648127	0.517519	-0.0169726	-1.12863	0.260391
933	ENSRNOG00000010087	Zfp143	361627	chromosome	1	1	174702373	174738126	protein_coding	Zfp143	3.01546	-0.0354937	-0.391522	0.698832	0.945985	-0.966471	0.453743	0.0331718	0.227516	0	Zfp143	6.46e-06	0.207787	0.83557	-1.34e-05	-0.609604	0.5427	0.000217174	0.525246	0.599894	-0.000203653	-0.225088	0.822101	-0.0068583	-0.382668	0.702368
934	ENSRNOG00000010017	Wee1	308937	chromosome	1	1	174767960	174786361	protein_coding	Wee1	3.60603	-0.023363	-0.229533	0.82038	0.972049	0.558537	0.452635	0.217215	0.541067	0	Wee1	2.42e-06	0.0874504	0.930386	-1.37e-05	-0.695425	0.487461	-0.00034717	-0.941366	0.347459	0.000160902	0.198793	0.842592	0.00626732	0.359801	0.719371
935	ENSRNOG00000043180	AABR07071966.1	NA	chromosome	1	-1	174825777	174826069	pseudogene	NA	3.09219	-0.0627821	-0.464507	0.64643	0.931639	NA	NA	NA	NA	0	NA	7.76e-05	1.43582	0.152347	2.28e-05	0.604795	0.545886	-0.000983422	-1.36597	0.17322	-0.00198466	-1.26822	0.205941	-0.00122845	-0.0344923	0.972519
936	ENSRNOG00000009910	Swap70	293410	chromosome	1	1	174862698	174924078	protein_coding	Swap70	2.98262	0.103064	0.936587	0.35821	0.837867	0.0384	0.431123	0.929026	0.972716	0	Swap70	-6.29e-06	-0.194211	0.846174	-1.31e-06	-0.0570372	0.954563	0.000375383	0.871415	0.384394	0.000380267	0.402642	0.687568	-0.016144	-0.791075	0.429827
937	ENSRNOG00000009812	Sbf2	691042	chromosome	1	-1	174948913	175420160	protein_coding	Sbf2	3.90319	-0.0996013	-1.14743	0.262404	0.783476	NA	NA	NA	NA	0	Sbf2	5.25e-06	0.17493	0.861281	-8.91e-07	-0.0416848	0.966785	-0.000750894	-1.88846	0.0601631	0.000284426	0.323817	0.746357	-0.00466051	-0.241968	0.80905
938	ENSRNOG00000027030	Adm	25026	chromosome	1	1	175445088	175447259	protein_coding	Adm	0.536896	-0.519672	-2.91734	0.00749958	0.227741	-1.12706	0.460179	0.0143184	0.150224	1	Adm	8.23e-05	0.913127	0.362087	7.65e-05	1.22794	0.220671	-2.44e-05	-0.0201993	0.983901	0.00162594	0.625075	0.532513	0.0550832	0.92712	0.354969
939	ENSRNOG00000018262	Ampd3	25095	chromosome	1	1	175586097	175630467	protein_coding	Ampd3	3.55032	0.12624	0.82265	0.418727	0.862866	0.302326	0.453411	0.504912	0.774056	0	Ampd3	-3.9e-05	-1.07483	0.283525	-1.24e-05	-0.484955	0.62815	-5.5e-05	-0.113605	0.909645	-0.000931246	-0.875773	0.382024	-0.00474014	-0.213849	0.83088
940	ENSRNOG00000017900	rnf141	308900	chromosome	1	-1	175634551	175657485	protein_coding	rnf141	5.4036	-0.21468	-2.32539	0.0287373	0.392249	NA	NA	NA	NA	0	rnf141	4.73e-05	1.52429	0.128745	3.72e-05	1.69935	0.0905473	-0.000428587	-1.03439	0.301989	-0.000436565	-0.480792	0.6311	-0.0111674	-0.608201	0.543737
941	ENSRNOG00000026902	Lyve1	293186	chromosome	1	-1	175663266	175676699	protein_coding	Lyve1	-0.061885	0.516437	2.61965	0.0149539	0.308187	0.208767	0.425232	0.623462	0.842265	0	Lyve1	1.77e-07	0.00241144	0.998078	2.42e-05	0.464984	0.642364	-0.00109637	-1.12112	0.26335	0.00199561	0.933892	0.351293	-0.0298845	-0.657054	0.511893
942	ENSRNOG00000017195	Ctr9	293184	chromosome	1	1	175839108	175869165	protein_coding	Ctr9	5.35083	0.0803734	0.830133	0.414565	0.862503	-0.295333	0.431123	0.493323	0.767052	0	Ctr9	1.86e-05	1.06845	0.286385	1.97e-05	1.60181	0.110511	-7.77e-05	-0.33467	0.738165	0.00112366	2.23098	0.026602	-0.00126914	-0.120316	0.904352
943	ENSRNOG00000017158	Eif4g2	361628	chromosome	1	-1	175883363	175895510	protein_coding	Eif4g2	8.62903	0.0317524	0.48842	0.629642	0.931359	-0.403421	0.433468	0.352018	0.67046	0	Eif4g2	1.41e-05	0.891326	0.373642	1.09e-06	0.0970666	0.922754	9.38e-05	0.44344	0.657844	0.000135929	0.293016	0.769762	-0.0151348	-1.73489	0.0842837
944	ENSRNOG00000017021	Galnt18	293181	chromosome	1	-1	176296193	176607466	protein_coding	Galnt18	4.6014	0.134674	1.21573	0.235797	0.761857	0.685385	0.441007	0.120152	0.411895	0	Galnt18	-3.99e-05	-0.986225	0.32501	-3.32e-05	-1.15376	0.249743	-5.26e-05	-0.0972878	0.922579	-0.000156893	-0.132432	0.894753	-0.0118542	-0.459735	0.6462
945	ENSRNOG00000026754	Usp47	308896	chromosome	1	1	176854653	176937763	protein_coding	Usp47	5.42072	0.0295105	0.266701	0.791955	0.968266	1.20097	0.469729	0.0105662	0.127359	0	Usp47	-1.61e-05	-0.674082	0.500904	-1.95e-05	-1.15189	0.250513	-0.000187122	-0.586931	0.557799	-0.00011169	-0.159653	0.873288	-0.00760521	-0.54074	0.589282
946	ENSRNOG00000016343	Dkk3	171548	chromosome	1	-1	176940693	176983045	protein_coding	Dkk3	8.97507	0.165469	1.6956	0.102772	0.631428	3.07587	0.645613	1.89543e-06	0.000843122	1	Dkk3	1.59e-05	0.494045	0.621724	-3.21e-05	-1.4152	0.158304	0.000545421	1.27434	0.203767	-0.000673928	-0.716144	0.474594	-0.0109058	-0.582523	0.560864
947	ENSRNOG00000016244	Mical2	365352	chromosome	1	1	177048655	177173995	protein_coding	Mical2	5.71744	-0.0368765	-0.246145	0.807642	0.970316	0.0681081	0.4287	0.87377	0.950408	0	Mical2	1.2e-05	0.29022	0.771897	-1.52e-05	-0.519909	0.603605	-0.000296308	-0.539825	0.589815	0.000290444	0.241182	0.809619	0.016519	0.663774	0.507591
948	ENSRNOG00000015713	Parva	57341	chromosome	1	1	177249226	177408205	protein_coding	Parva	3.22331	-0.0672823	-0.59432	0.557806	0.910818	0.3748	0.429884	0.383283	0.692653	0	Parva	-5.19e-06	-0.123006	0.902204	-2.57e-05	-0.853892	0.394015	0.000868678	1.55657	0.120883	3.24e-05	0.0262668	0.979066	-0.0227518	-0.872365	0.384043
949	ENSRNOG00000014448	Arntl	29657	chromosome	1	1	178039063	178137465	protein_coding	Arntl	4.01078	-0.229578	-2.24883	0.033876	0.418991	-1.75642	0.511472	0.00059466	0.0271242	1	Arntl	-1.15e-05	-0.27495	0.78359	3.78e-05	1.2812	0.201359	0.000116792	0.209984	0.833857	0.000987884	0.813438	0.416768	-0.0185884	-0.746943	0.455965
950	ENSRNOG00000014341	Btbd10	308890	chromosome	1	-1	178138565	178196294	protein_coding	Btbd10	7.23562	0.037744	0.408836	0.68625	0.944175	0.649231	0.441443	0.141372	0.446325	0	Btbd10	1.7e-05	0.578222	0.563653	2.77e-07	0.0133886	0.989329	-0.0001221	-0.311794	0.755466	-0.000856165	-0.999059	0.318767	0.00323475	0.189162	0.850155
951	ENSRNOG00000013176	Far1	293173	chromosome	1	1	178351680	178431395	protein_coding	Far1	6.53331	0.0739446	0.696503	0.49274	0.8944	0.4264	0.431123	0.322641	0.645524	0	Far1	8.47e-06	0.271301	0.786391	-6.81e-06	-0.309205	0.757433	-2.57e-05	-0.061857	0.950728	-0.000635155	-0.697901	0.485911	-0.0368922	-2.17906	0.030483
952	ENSRNOG00000058003	Spon1	64456	chromosome	1	1	178636544	178935051	protein_coding	Spon1	5.49164	0.173944	1.20053	0.241534	0.766478	0.285584	0.437822	0.514218	0.780587	0	Spon1	1.05e-05	0.24126	0.809558	2.61e-05	0.847758	0.397416	-0.00144418	-2.52653	0.0121601	-0.00014213	-0.111912	0.910986	0.00120074	0.0431731	0.965606
953	ENSRNOG00000012258	Rras2	365355	chromosome	1	-1	178940516	179010257	protein_coding	Rras2	4.95977	-0.273531	-3.83549	0.000787018	0.0657565	-1.1495	0.478239	0.0162337	0.161356	1	Rras2	2.45e-05	0.828867	0.407998	2.21e-05	1.06585	0.287561	-0.000880574	-2.26127	0.0246334	0.000333933	0.389843	0.696997	0.015474	0.838689	0.402634
954	ENSRNOG00000039241	Ythdc2	NA	chromosome	1	-1	182085899	182140570	protein_coding	Ythdc2	3.08428	-0.209006	-1.80423	0.0836369	0.59434	1.33196	0.472275	0.00479788	0.0851837	1	Ythdc2	1.76e-06	0.0499422	0.96021	3.58e-06	0.144018	0.885607	0.000280229	0.599444	0.549439	0.000175952	0.172553	0.863148	-0.0398801	-1.94777	0.052826
955	ENSRNOG00000025122	AABR07005506.1	NA	chromosome	1	-1	183629450	183630695	protein_coding	NA	1.67212	0.254293	1.101	0.281709	0.797135	NA	NA	NA	NA	0	NA	NA	NA	NA	NA	NA	NA	NA	NA	NA	NA	NA	NA	NA	NA	NA
956	ENSRNOG00000057623	Copb1	114023	chromosome	1	-1	183695481	183729569	protein_coding	Copb1	6.38889	0.0994456	0.672411	0.507682	0.897765	-0.359459	0.4287	0.401757	0.707912	0	Copb1	1.55e-05	0.463045	0.643749	1.21e-05	0.51256	0.60873	-1.09e-05	-0.0243379	0.980603	5.85e-05	0.0598061	0.95236	-0.00616817	-0.350294	0.726483
957	ENSRNOG00000011745	Psma1	29668	chromosome	1	-1	183733567	183744586	protein_coding	Psma1	6.34847	-0.0820714	-1.1366	0.26682	0.785642	-0.220588	0.453743	0.626859	0.843354	0	Psma1	4.28e-06	0.169493	0.865551	9.61e-06	0.538003	0.591073	-8.74e-05	-0.259753	0.795276	-0.000157857	-0.214042	0.830695	0.00599079	0.399383	0.690032
958	ENSRNOG00000032130	LOC691427	NA	chromosome	1	-1	183763482	183763664	protein_coding	NA	3.28207	-0.118227	-0.964238	0.344449	0.828167	NA	NA	NA	NA	0	NA	-2.5e-05	-0.612562	0.540742	4.75e-06	0.168209	0.866561	0.00020788	0.385046	0.700542	-0.000541969	-0.460078	0.645875	-0.0034128	-0.129023	0.897468
959	ENSRNOG00000011417	Pde3b	29516	chromosome	1	1	183892841	184078071	protein_coding	Pde3b	3.51907	-0.00877866	-0.105879	0.916549	0.989768	1.01182	0.484674	0.0368316	0.236367	0	Pde3b	-5.34e-05	-1.58862	0.113455	-4.23e-05	-1.7782	0.076635	0.000149469	0.332824	0.739556	-0.00120602	-1.22789	0.220684	-0.0422608	-2.03887	0.0427635
960	ENSRNOG00000011367	Cyp2r1	361631	chromosome	1	-1	184093920	184106200	protein_coding	Cyp2r1	1.16391	-0.0720028	-0.501697	0.620407	0.928408	-0.537105	0.433468	0.215313	0.539863	0	Cyp2r1	8.27e-05	1.23901	0.216544	8.82e-06	0.189443	0.849905	-0.000242227	-0.271381	0.78633	-0.00366998	-1.90318	0.0582074	-0.0059229	-0.136677	0.891422
961	ENSRNOG00000011130	Calca	24241	chromosome	1	-1	184184020	184188911	protein_coding	Calca	1.98974	1.02437	5.32963	1.75286e-05	0.00503437	1.03627	0.453899	0.0224285	0.187171	1	Calca	-6e-06	-0.0334505	0.973343	-6.08e-05	-0.485248	0.627942	-0.00266126	-1.09905	0.272841	-0.00495153	-0.951075	0.342518	-0.0171684	-0.146483	0.883686
962	ENSRNOG00000011074	Calcb	171519	chromosome	1	1	184271590	184276475	protein_coding	Calcb	0.189541	0.263892	1.88032	0.0721347	0.565455	0.244	0.432049	0.572244	0.816029	0	Calcb	-3.76e-05	-0.37889	0.705103	-3.96e-05	-0.570542	0.568843	-0.00146705	-1.11376	0.266491	-0.0070556	-2.46205	0.0145147	-0.0102339	-0.164108	0.86981
963	ENSRNOG00000024712	Insc	293166	chromosome	1	1	184299250	184407480	protein_coding	Insc	2.72534	-0.0165961	-0.162412	0.872328	0.983071	-0.088642	0.448316	0.843263	0.937357	0	Insc	-2.46e-05	-0.362687	0.717156	-8.41e-06	-0.178364	0.858587	0.00160219	1.78904	0.0748627	0.0010829	0.557844	0.577468	-0.00324901	-0.0782017	0.937745
964	ENSRNOG00000020456	Nucb2	59295	chromosome	1	-1	185104656	185143272	protein_coding	Nucb2	4.38857	0.293871	3.63212	0.00131186	0.0866777	0.977317	0.452635	0.0308366	0.219633	1	Nucb2	-2.3e-05	-0.697853	0.485941	-2.77e-05	-1.18534	0.237056	0.000234612	0.534272	0.593645	4.24e-06	0.00439556	0.996496	-0.0144393	-0.672189	0.502231
965	ENSRNOG00000020479	Pik3c2a	361632	chromosome	1	1	185210922	185326314	protein_coding	Pik3c2a	4.7831	0.330172	2.96941	0.00662957	0.217773	0.326848	0.465669	0.482749	0.761275	0	Pik3c2a	-5.65e-05	-2.0092	0.0456291	-5.23e-05	-2.64537	0.00869838	0.00100887	2.71699	0.00706488	-0.000824689	-0.997361	0.319588	-0.0105227	-0.593883	0.553254
966	ENSRNOG00000051825	AABR07005535.1	NA	chromosome	1	-1	185353166	185356627	lincRNA	NA	0.0239668	-0.370297	-2.39688	0.0245931	0.370941	NA	NA	NA	NA	0	NA	-8.89e-05	-0.966725	0.334649	-4.78e-07	-0.00742316	0.994083	0.000549154	0.449975	0.653133	0.00132431	0.499879	0.617616	-0.0498938	-0.870318	0.385158
967	ENSRNOG00000024602	Plekha7	499249	chromosome	1	1	185356975	185538694	protein_coding	Plekha7	0.726237	-0.262737	-1.34226	0.191949	0.729786	-0.988824	0.46069	0.0318413	0.22309	0	Plekha7	2.17e-06	0.037105	0.970432	5.5e-05	1.31306	0.190414	-0.000815919	-1.04038	0.299205	0.00118686	0.688654	0.491702	-0.0125599	-0.361126	0.718382
968	ENSRNOG00000053659	RGD1311703	293160	chromosome	1	-1	185558036	185569190	protein_coding	RGD1311703	9.15383	-0.129945	-1.25183	0.222577	0.752781	NA	NA	NA	NA	0	RGD1311703	-4.03e-06	-0.11929	0.905145	4.48e-07	0.0187243	0.985077	-0.000108413	-0.240878	0.809854	-0.000998295	-1.01321	0.311973	0.0236187	1.09898	0.273083
969	ENSRNOG00000020514	Sox6	293165	chromosome	1	1	185673177	186182829	protein_coding	Sox6	-0.0571522	-0.183681	-0.969192	0.342022	0.826038	-1.42522	0.47947	0.00295399	0.0652473	1	Sox6	3.95e-06	0.0453946	0.96383	-4.84e-06	-0.0774305	0.938345	-0.00142414	-1.2238	0.222222	-0.00178024	-0.693229	0.488833	-0.0101317	-0.196134	0.844702
970	ENSRNOG00000030807	AABR07005549.1	NA	chromosome	1	-1	186640425	186641393	processed_pseudogene	LOC100912427	-0.1391	-0.326387	-1.73181	0.0960169	0.620217	NA	NA	NA	NA	0	LOC100912427	-1.86e-05	-0.256268	0.797963	5.44e-05	1.06775	0.286703	-0.000541137	-0.562688	0.57417	0.000226148	0.107552	0.914441	0.0400567	0.947778	0.344373
971	ENSRNOG00000056658	Xylt1	NA	chromosome	1	1	187149453	187261632	protein_coding	Xylt1	0.404058	-0.181632	-0.678466	0.503903	0.897583	-0.0173973	0.425232	0.967366	0.987503	0	Xylt1	4.64e-05	0.541182	0.588881	-1.79e-05	-0.289058	0.772786	-0.000616329	-0.536268	0.592267	-0.000807952	-0.317965	0.750786	0.0164833	0.32952	0.742103
972	ENSRNOG00000018320	Rps15a	117053	chromosome	1	-1	187759480	187766709	protein_coding	Rps15a	10.3616	0.120882	0.896011	0.37906	0.84676	-0.436184	0.4321	0.312758	0.637726	0	Rps15a	-1.36e-05	-0.313776	0.753962	-6.98e-06	-0.228684	0.819309	3.16e-05	0.0546909	0.95643	-0.00118206	-0.935208	0.350616	0.0378335	1.41004	0.160063
973	ENSRNOG00000017751	Arl6ip1	293551	chromosome	1	-1	187770160	187779675	protein_coding	Arl6ip1	8.23501	0.0140659	0.21964	0.827991	0.972907	-0.122329	0.425232	0.773595	0.911654	0	Arl6ip1	1.99e-05	0.750436	0.453723	1.47e-05	0.787655	0.431675	7.18e-05	0.203489	0.838925	0.000127143	0.164333	0.869606	-0.00769089	-0.585817	0.558652
974	ENSRNOG00000047386	Smg1	NA	chromosome	1	-1	187784270	187883157	processed_transcript	Smg1	3.10585	-0.185767	-1.35362	0.188345	0.726901	0.0241096	0.425232	0.954786	0.982144	0	Smg1	-1.44e-05	-0.259621	0.795378	2.01e-05	0.509529	0.610849	-0.000961592	-1.30361	0.193607	0.000876675	0.540475	0.589368	-0.032269	-0.938747	0.34898
975	ENSRNOG00000017136	Syt17	192189	chromosome	1	-1	188034495	188101566	protein_coding	Syt17	4.75815	0.406179	2.2491	0.0338568	0.418991	0.094557	0.442662	0.830851	0.932221	0	Syt17	4.93e-06	0.121145	0.903677	2.53e-05	0.876219	0.381786	-0.00102276	-1.89958	0.05868	0.000531177	0.447121	0.655189	-0.0142786	-0.555281	0.579316
976	ENSRNOG00000017012	Coq7	NA	chromosome	1	-1	188174874	188190860	protein_coding	Coq7	5.53642	-0.053564	-0.534134	0.598114	0.921317	0.216164	0.425232	0.611211	0.835318	0	Coq7	-2.2e-05	-0.644098	0.520123	7.19e-06	0.302185	0.762772	0.000464457	1.02557	0.30612	-0.000298441	-0.301744	0.763107	0.0302575	1.37252	0.171421
977	ENSRNOG00000016679	Tmc7	499254	chromosome	1	-1	188195416	188245628	protein_coding	Tmc7	-0.227966	0.0122983	0.0547133	0.956815	0.994184	0.182973	0.427595	0.668716	0.861662	0	Tmc7	-0.000105214	-1.67555	0.0951204	-2.97e-05	-0.663174	0.507855	-0.000765316	-0.917888	0.359594	0.00238317	1.30156	0.194307	-0.0363834	-0.965956	0.33522
978	ENSRNOG00000036760	Tmc5	365360	chromosome	1	1	188278469	188337308	protein_coding	Tmc5	0.822525	-0.27419	-1.74057	0.0944404	0.6177	-0.557195	0.444067	0.209567	0.534104	0	Tmc5	-2.12e-05	-0.3667	0.714164	-2.54e-05	-0.625231	0.532413	-6.44e-05	-0.083695	0.933368	0.000245391	0.144821	0.884973	-0.0191375	-0.529172	0.597266
979	ENSRNOG00000050445	Gde1	NA	chromosome	1	-1	188394814	188407132	protein_coding	Gde1	6.25464	-0.105998	-1.28045	0.212506	0.745382	0.7395	0.442154	0.0944268	0.369468	0	Gde1	1.02e-05	0.398519	0.6906	1.16e-05	0.63813	0.523997	0.000114685	0.336443	0.736829	0.000408468	0.546709	0.585084	-0.0097095	-0.674015	0.501071
980	ENSRNOG00000027405	Ccp110	361634	chromosome	1	1	188420461	188444991	protein_coding	Ccp110	4.97921	0.13928	0.98253	0.335545	0.824529	-0.787901	0.449966	0.0799416	0.343574	0	Ccp110	-8.81e-06	-0.21535	0.829676	-5.35e-06	-0.184841	0.853509	0.000360914	0.662452	0.508314	0.0015538	1.30441	0.193336	-0.00285119	-0.11473	0.908773
981	ENSRNOG00000016063	LOC361635	361635	chromosome	1	1	188448478	188552272	protein_coding	Vps35l	4.65203	0.232415	1.89108	0.0706244	0.562229	NA	NA	NA	NA	0	Vps35l	2.87e-06	0.154323	0.877484	2.85e-07	0.0216089	0.982778	0.000186496	0.755456	0.450712	0.000127783	0.235616	0.813931	-0.00223293	-0.190487	0.849118
982	ENSRNOG00000046147	Knop1	NA	chromosome	1	-1	188556352	188572141	protein_coding	Knop1	2.75226	-0.0776315	-0.836763	0.4109	0.862253	0.515714	0.434248	0.23499	0.562818	0	Knop1	1.06e-05	0.329271	0.742236	4.03e-06	0.177345	0.859387	-0.00011232	-0.262739	0.792976	-0.000314799	-0.336667	0.736661	0.00164631	0.0826913	0.934179
983	ENSRNOG00000036758	Iqck	100909537	chromosome	1	1	188571953	188688700	protein_coding	Iqck	2.87129	0.0366992	0.359832	0.72209	0.952377	0.104824	0.455554	0.818013	0.928034	0	Iqck	-8.76e-05	-2.1051	0.0363162	-7.43e-05	-2.5462	0.0115156	0.00159179	2.91144	0.00393436	-0.00144059	-1.1895	0.235411	-0.0570998	-2.22401	0.0272539
984	ENSRNOG00000016013	Gprc5b	293546	chromosome	1	-1	188688743	188713280	protein_coding	Gprc5b	6.23752	-0.0446647	-0.413925	0.682569	0.943057	-0.709615	0.441007	0.107599	0.391553	0	Gprc5b	3.08e-06	0.0995736	0.920766	-2e-06	-0.0925839	0.926311	0.000313615	0.761204	0.447279	0.000941393	1.04297	0.298006	0.0115878	0.63809	0.524137
985	ENSRNOG00000015368	Pdilt	293544	chromosome	1	-1	189207165	189238776	protein_coding	Pdilt	-0.0657857	0.15453	0.678303	0.504005	0.897583	NA	NA	NA	NA	0	NA	NA	NA	NA	NA	NA	NA	NA	NA	NA	NA	NA	NA	NA	NA	NA
986	ENSRNOG00000031211	Acsm5	361637	chromosome	1	1	189233141	189272172	protein_coding	Acsm5	2.66399	-0.145578	-0.578134	0.568507	0.915492	-0.413158	0.435286	0.342537	0.661497	0	Acsm5	8.54e-05	0.922328	0.357279	7.44e-06	0.114606	0.908853	-0.00128315	-1.04218	0.29837	-0.00327172	-1.21833	0.22429	0.00316395	0.0542336	0.956803
987	ENSRNOG00000014946	Thumpd1	NA	chromosome	1	-1	189457583	189460844	protein_coding	NA	5.65956	0.100974	1.52595	0.139966	0.674322	NA	NA	NA	NA	0	NA	-7.17e-06	-0.336494	0.73679	-6.69e-06	-0.448352	0.654303	0.000134714	0.474668	0.635452	1.5e-05	0.0241687	0.980738	-0.032245	-2.44818	0.01521
988	ENSRNOG00000032246	Acsm3	24763	chromosome	1	1	189514553	189541224	protein_coding	Acsm3	0.830851	0.669476	3.16365	0.00416079	0.166263	1.5	0.496387	0.00251247	0.0587079	1	Acsm3	3.37e-05	0.208029	0.835381	-0.000219827	-1.97496	0.0494176	0.00287859	1.35471	0.176776	-0.00631668	-1.36671	0.172988	-0.112695	-1.02887	0.30477
989	ENSRNOG00000014673	Eri2	691484	chromosome	1	-1	189540145	189549891	protein_coding	Eri2	4.15907	-0.454148	-3.5821	0.00148641	0.0960619	-0.282048	0.455224	0.535534	0.795092	1	Eri2	2.4e-06	0.0393104	0.968675	3.46e-05	0.818839	0.413689	0.000746543	0.924056	0.35638	-0.001356	-0.771403	0.441223	0.0341485	0.896273	0.371172
990	ENSRNOG00000014037	Dcun1d3	309035	chromosome	1	-1	189627972	189666440	protein_coding	Dcun1d3	2.13554	-0.322508	-3.00404	0.00610529	0.208335	-1.2427	0.468082	0.00793396	0.109226	1	Dcun1d3	4.52e-05	1.05628	0.291898	1.04e-05	0.345368	0.73012	-0.000839229	-1.46918	0.143085	-0.00167277	-1.34635	0.179452	-0.0131465	-0.484165	0.628793
991	ENSRNOG00000024530	Lyrm1	365361	chromosome	1	1	189665976	189685842	protein_coding	Lyrm1	6.43936	-0.309263	-2.20466	0.0372079	0.441281	-0.978427	0.45838	0.0327993	0.226584	1	Lyrm1	-5.06e-06	-0.0609484	0.951451	5.48e-06	0.0952906	0.924163	0.000985	0.898344	0.369897	-0.00271489	-1.13733	0.256529	0.0731568	1.3738	0.171024
992	ENSRNOG00000048250	Tmem159	378467	chromosome	1	1	189870622	189889484	protein_coding	Ldaf1	4.41146	-0.0682874	-0.601645	0.552997	0.910282	NA	NA	NA	NA	0	Ldaf1	1.85e-06	0.0344945	0.972511	1.29e-05	0.349854	0.726755	0.000172079	0.242359	0.808708	-0.00115233	-0.749182	0.454477	-0.00595514	-0.16639	0.868016
993	ENSRNOG00000061215	Crym	117024	chromosome	1	-1	189944895	189960073	protein_coding	Crym	9.51248	0.0514286	0.453221	0.654421	0.933403	-0.723924	0.441516	0.101082	0.380421	0	Crym	4.37e-05	0.725971	0.46856	4.45e-05	1.04563	0.296781	-0.000166532	-0.20735	0.835911	0.00140568	0.79876	0.425215	0.0638184	1.67066	0.0963361
994	ENSRNOG00000061844	AABR07005618.1	NA	chromosome	1	-1	190368884	190370499	protein_coding	NA	2.63318	-0.0719107	-0.630691	0.534144	0.902796	NA	NA	NA	NA	0	NA	1.13e-05	0.344476	0.730789	8.37e-06	0.358256	0.720467	-0.0002055	-0.468383	0.639933	0.000386317	0.403849	0.686681	-0.00283432	-0.142107	0.887137
995	ENSRNOG00000036743	LOC691519	NA	chromosome	1	1	190462327	190480747	protein_coding	NA	0.885761	0.349082	1.64569	0.112736	0.647421	NA	NA	NA	NA	0	NA	0.000103086	1.05737	0.291398	0.00014294	2.15544	0.0321204	-0.00323957	-2.53673	0.0118204	-0.00250193	-0.887307	0.375797	0.0359421	0.553409	0.580595
996	ENSRNOG00000036742	Uqcrc2	293448	chromosome	1	1	190555177	190585734	protein_coding	Uqcrc2	9.27553	0.0335796	0.388672	0.700912	0.946274	-0.080137	0.425232	0.85052	0.940636	0	Uqcrc2	-8.04e-06	-0.262749	0.792968	1.18e-05	0.54408	0.58689	-0.000189609	-0.465452	0.642027	-0.000578381	-0.647463	0.517948	-0.00633444	-0.35925	0.719783
997	ENSRNOG00000061899	LOC102547219	NA	chromosome	1	1	190666149	190671228	protein_coding	Mosmo	2.64228	-0.212465	-1.35245	0.188716	0.726901	NA	NA	NA	NA	0	Mosmo	4.94e-05	1.09078	0.276457	1.22e-05	0.377183	0.70637	-0.000955842	-1.58746	0.113717	-0.00193597	-1.46651	0.143812	-0.0318647	-1.2006	0.231308
998	ENSRNOG00000055297	AABR07005633.1	NA	chromosome	1	1	190671696	190672043	protein_coding	NA	3.33161	-0.163872	-1.7803	0.0875677	0.603958	NA	NA	NA	NA	0	NA	1.96e-05	0.511561	0.609426	4e-05	1.48495	0.138866	-0.00115373	-2.28109	0.0234154	-0.000319768	-0.286575	0.774684	-0.0259335	-1.16028	0.247304
999	ENSRNOG00000025110	Vwa3a	293449	chromosome	1	1	190681094	190742444	protein_coding	Vwa3a	2.16224	0.082638	0.68974	0.496909	0.895398	-0.095946	0.4287	0.822908	0.929628	0	Vwa3a	-6.57e-05	-0.684871	0.494082	4.58e-05	0.674479	0.500655	-0.00100457	-0.787948	0.4315	-0.00154037	-0.553172	0.580658	-0.0989833	-1.56616	0.118874
1000	ENSRNOG00000016448	Eef2k	25435	chromosome	1	1	190780236	190842324	protein_coding	Eef2k	3.08384	0.130731	1.2575	0.220556	0.75039	0.603929	0.447613	0.177266	0.494348	0	Eef2k	9.09e-06	0.260015	0.795074	4.25e-06	0.170314	0.864906	0.000134712	0.289212	0.772668	0.000341069	0.333456	0.739079	-0.00184733	-0.0875054	0.930356
1001	ENSRNOG00000016960	Polr3e	361640	chromosome	1	1	190852985	190881108	protein_coding	Polr3e	4.64322	0.106037	1.32518	0.197468	0.736163	1.56528	0.510372	0.00216264	0.0544166	1	Polr3e	-2.73e-05	-1.20735	0.22848	-2.91e-05	-1.8301	0.0684728	0.000445338	1.48394	0.139131	-0.000434313	-0.659548	0.510173	-0.0333329	-2.47972	0.0139658
1002	ENSRNOG00000017260	Cdr2	308958	chromosome	1	-1	190889701	190914610	protein_coding	Cdr2	3.86338	-0.0707146	-0.395698	0.695789	0.945971	0.140811	0.427595	0.741923	0.897505	0	Cdr2	-2.54e-05	-0.231669	0.816992	-9.93e-06	-0.129011	0.897457	0.00152254	1.0528	0.293487	0.00191549	0.608597	0.543364	-0.0625823	-0.880637	0.379559
1003	ENSRNOG00000025940	Mettl9	100302453	chromosome	1	1	190964885	191009926	protein_coding	Mettl9	6.03399	0.150447	1.68649	0.104533	0.635682	0.167808	0.425232	0.693118	0.875771	0	Mettl9	-3.51e-05	-1.61176	0.108322	-1.79e-05	-1.16006	0.247175	0.000381008	1.3105	0.191274	-0.000499663	-0.782218	0.434853	-0.00390079	-0.28323	0.77729
1004	ENSRNOG00000017277	Igsf6	171064	chromosome	1	-1	190997029	191007503	protein_coding	Igsf6	-0.468761	0.242436	0.969683	0.341782	0.826038	1.23112	0.464951	0.00810044	0.11043	0	NA	NA	NA	NA	NA	NA	NA	NA	NA	NA	NA	NA	NA	NA	NA	NA
1005	ENSRNOG00000017659	Hs3st2	293451	chromosome	1	1	191344979	191474142	protein_coding	Hs3st2	1.90914	-0.104011	-0.573735	0.571433	0.916634	-0.0727027	0.4287	0.865334	0.947343	0	Hs3st2	0.000100558	0.9651	0.33546	0.000112214	1.52043	0.129717	-0.00157851	-1.11488	0.266009	0.00276147	0.907366	0.365118	0.0378707	0.573522	0.566928
1006	ENSRNOG00000025793	Usp31	308959	chromosome	1	-1	191615146	191676915	protein_coding	Usp31	3.08666	0.0443742	0.290993	0.773532	0.962708	-0.509211	0.433468	0.240101	0.569123	0	Usp31	3.31e-05	0.631106	0.528568	-2.46e-05	-0.6552	0.512965	-0.000609016	-0.87057	0.384854	-0.000219464	-0.142287	0.886973	-0.000783538	-0.025738	0.979492
1007	ENSRNOG00000060008	Cog7	293456	chromosome	1	-1	191857556	191948977	protein_coding	Cog7	4.25337	0.0730225	0.804619	0.428862	0.866727	-0.3468	0.429884	0.419822	0.721778	0	Cog7	1.26e-05	0.579094	0.563066	2.37e-05	1.54151	0.124508	-0.000472654	-1.64245	0.101798	0.000207273	0.327007	0.743946	0.00750404	0.562453	0.57443
1008	ENSRNOG00000018599	Gga2	293455	chromosome	1	-1	191951581	191984858	protein_coding	Gga2	4.02486	-0.0155664	-0.139447	0.89025	0.986165	1.00965	0.455585	0.0266804	0.203299	0	Gga2	4.98e-05	1.5438	0.123948	8.14e-06	0.355949	0.722191	1.02e-05	0.0237126	0.981101	0.00042744	0.454051	0.6502	0.0173913	0.919435	0.358963
1009	ENSRNOG00000025353	Ears2	361641	chromosome	1	-1	191997512	192025350	protein_coding	Ears2	0.570867	-0.179416	-1.23949	0.227033	0.755329	-0.0268493	0.425232	0.949655	0.979289	0	Ears2	5.9e-07	0.0106898	0.99148	6.84e-05	1.75246	0.0809698	-0.000951417	-1.29379	0.196974	0.00180003	1.12257	0.262735	-0.0467397	-1.33072	0.184778
1010	ENSRNOG00000018243	Ubfd1	NA	chromosome	1	1	192025357	192037025	protein_coding	Ubfd1	3.83984	0.00654206	0.0648193	0.94885	0.993631	-0.361316	0.4321	0.403051	0.708397	0	Ubfd1	2.38e-05	1.0723	0.284657	-6.31e-06	-0.398965	0.690273	-0.000175115	-0.589591	0.556017	-0.00062364	-0.959559	0.338238	0.00743662	0.534263	0.593746
1011	ENSRNOG00000018129	Ndufab1	293453	chromosome	1	-1	192044216	192057612	protein_coding	Ndufab1	8.44765	0.0377205	0.402058	0.691165	0.945528	NA	NA	NA	NA	0	Ndufab1	-3.84e-05	-1.28429	0.200273	-6.25e-06	-0.295812	0.767629	0.000268529	0.67252	0.501896	-0.00117247	-1.34354	0.180359	0.0161965	0.827069	0.409173
1012	ENSRNOG00000025126	Palb2	293452	chromosome	1	-1	192064589	192088520	protein_coding	Palb2	0.621568	0.0312076	0.196187	0.8461	0.976857	0.495	0.440312	0.260927	0.591041	0	Palb2	4.36e-05	0.744361	0.457382	-1.95e-05	-0.469215	0.639341	-4.69e-05	-0.0603159	0.951954	0.000804107	0.473042	0.636611	-0.00596229	-0.165529	0.868693
1013	ENSRNOG00000018048	Dctn5	308961	chromosome	1	1	192088672	192105429	protein_coding	Dctn5	5.43156	-0.0567011	-0.787562	0.438587	0.87081	0.507722	0.444374	0.253224	0.583611	0	Dctn5	1.23e-05	0.483718	0.629024	7.09e-06	0.395085	0.69313	-0.000231305	-0.685169	0.493895	0.000315418	0.425917	0.670548	0.00234213	0.157103	0.87532
1014	ENSRNOG00000019112	Chp2	308965	chromosome	1	1	192169841	192173253	protein_coding	Chp2	0.593519	0.229146	1.58214	0.12658	0.659785	-0.00109589	0.425232	0.997944	0.999165	0	Chp2	1.56e-05	0.158067	0.874536	-2.92e-05	-0.423686	0.672174	0.000395996	0.302738	0.76235	-0.00458709	-1.62044	0.106442	0.0681011	1.10237	0.271609
1015	ENSRNOG00000012061	Prkcb	25023	chromosome	1	1	192233910	192574831	protein_coding	Prkcb	5.43066	-0.0452366	-0.383861	0.704428	0.947172	1.69101	0.503201	0.000777998	0.0318695	1	Prkcb	-7.87e-06	-0.143238	0.886222	-1.57e-05	-0.403649	0.686829	-0.000694555	-0.950997	0.342557	-0.000669066	-0.417108	0.67697	-0.0217138	-0.668477	0.504591
1016	ENSRNOG00000012362	Cacng3	140724	chromosome	1	1	192613372	192709078	protein_coding	Cacng3	3.83974	0.0330484	0.214339	0.832075	0.974262	1.2436	0.46664	0.00769883	0.106702	0	Cacng3	-1.04e-05	-0.259352	0.795585	-2.4e-06	-0.0836449	0.933408	-0.000325287	-0.605856	0.54518	0.000200327	0.17003	0.865129	0.0071997	0.277074	0.782006
1017	ENSRNOG00000012806	Rbbp6	308968	chromosome	1	1	192933540	192965158	protein_coding	Rbbp6	4.82085	0.110686	1.05106	0.303596	0.811514	1.38265	0.479902	0.00396272	0.0753469	1	Rbbp6	-6.17e-06	-0.270603	0.786928	-2.12e-05	-1.31732	0.188985	-7.06e-06	-0.0232583	0.981464	-0.000213323	-0.319905	0.749317	0.0104593	0.764728	0.445325
1018	ENSRNOG00000024737	Tnrc6a	308971	chromosome	1	1	193076430	193146394	protein_coding	Tnrc6a	2.82683	-0.0743211	-0.546837	0.58949	0.918911	-1.01	0.453557	0.0259579	0.200658	0	Tnrc6a	-2.01e-05	-0.511493	0.609474	3.2e-06	0.114004	0.90933	-5.09e-05	-0.0971082	0.922721	0.000836271	0.726431	0.468279	-0.00849698	-0.370037	0.711742
1019	ENSRNOG00000013407	Slc5a11	252854	chromosome	1	1	193187972	193226649	protein_coding	Slc5a11	0.994473	-0.125043	-0.795118	0.434262	0.868178	-0.480526	0.435286	0.269622	0.598304	0	Slc5a11	-4.68e-05	-0.593747	0.553238	4.66e-05	0.841716	0.400784	0.000518564	0.503116	0.615341	0.00182897	0.805169	0.421515	0.0265457	0.55178	0.581708
1020	ENSRNOG00000013836	Arhgap17	63994	chromosome	1	-1	193239040	193328371	protein_coding	Arhgap17	0.725363	0.210813	1.40968	0.171338	0.710608	0.00884615	0.439259	0.983933	0.994083	0	Arhgap17	2.99e-06	0.0528979	0.957857	-1.44e-06	-0.0355285	0.971688	4.04e-05	0.0537147	0.957207	0.00171691	1.03849	0.300084	0.03871	1.19783	0.232383
1021	ENSRNOG00000014565	Lcmt1	361643	chromosome	1	1	193335645	193391638	protein_coding	Lcmt1	5.87004	0.00978717	0.155558	0.87767	0.984357	0.393766	0.438415	0.369101	0.68307	0	Lcmt1	1.68e-05	0.563167	0.573844	1.07e-05	0.511833	0.609238	-0.000169268	-0.425907	0.670555	-0.000455997	-0.524011	0.600752	0.00257184	0.149334	0.881439
1022	ENSRNOG00000024245	Zkscan2	368120	chromosome	1	-1	193437614	193459396	protein_coding	Zkscan2	2.34294	0.0222126	0.151412	0.880904	0.984811	0.567013	0.437822	0.195294	0.516126	0	Zkscan2	2.8e-05	0.64298	0.520848	-2.2e-05	-0.710925	0.47782	-3.92e-05	-0.0676674	0.946106	0.000632557	0.495977	0.620362	-0.0341786	-1.25368	0.211405
1023	ENSRNOG00000048424	Paip2l1	NA	chromosome	1	-1	193700302	193700673	protein_coding	NA	0.85924	-0.133919	-0.642382	0.526655	0.900771	NA	NA	NA	NA	0	NA	0.000256711	2.59644	0.00999764	0.000138048	2.01731	0.0447744	-0.00165457	-1.23485	0.218087	0.0038891	1.35307	0.1773	0.0323724	0.499612	0.617891
1024	ENSRNOG00000059764	Snrpn	81781	chromosome	1	-1	195074330	195096460	protein_coding	Snrpn	-0.470748	-0.111441	-0.439376	0.664282	0.937403	1.055	0.458258	0.021324	0.182893	0	Snrpn	9.71e-05	1.91463	0.0567218	-1.42e-05	-0.385973	0.699858	0.000359961	0.527403	0.598398	-0.000736992	-0.489903	0.624647	0.0600339	1.88507	0.0608535
1025	ENSRNOG00000054391	Snurf	113938	chromosome	1	-1	195074330	195096694	protein_coding	Snurf	2.0536	-0.215796	-1.39902	0.174473	0.713148	1.19315	0.471431	0.0113769	0.13165	0	Snurf	1.98e-05	0.579514	0.562783	-1.83e-06	-0.0747477	0.940478	-0.000236486	-0.518942	0.604276	0.000795498	0.795421	0.42715	-0.00813943	-0.378156	0.705711
1026	ENSRNOG00000057137	AABR07005752.1	NA	chromosome	1	-1	195864391	195867147	lincRNA	NA	0.942366	-0.217178	-1.494	0.148081	0.684571	NA	NA	NA	NA	0	NA	5.55e-05	0.744244	0.457452	7.39e-06	0.141353	0.88771	-0.00102393	-1.0289	0.304556	-0.00483541	-2.22545	0.026976	-0.0339303	-0.705382	0.481384
1027	ENSRNOG00000054854	LOC691716	NA	chromosome	1	1	196095214	196095597	protein_coding	LOC691716	-0.533231	0.178455	0.90272	0.375559	0.845322	NA	NA	NA	NA	0	NA	NA	NA	NA	NA	NA	NA	NA	NA	NA	NA	NA	NA	NA	NA	NA
1028	ENSRNOG00000015180	Kdm8	308976	chromosome	1	1	196839321	196854180	protein_coding	Kdm8	4.46806	-0.141737	-1.53347	0.138111	0.672315	0.235811	0.427595	0.581304	0.821038	0	Kdm8	1.24e-05	0.380043	0.704248	1.47e-05	0.64335	0.52061	-1.15e-05	-0.0264009	0.978959	0.000822802	0.872414	0.38385	0.00677978	0.386374	0.699626
1029	ENSRNOG00000015218	Nsmce1	361645	chromosome	1	-1	196857461	196884302	protein_coding	Nsmce1	6.54882	0.061213	0.553771	0.584808	0.91772	-0.365946	0.4287	0.393317	0.701174	0	Nsmce1	4.75e-06	0.124738	0.900835	7.42e-07	0.028062	0.977636	0.000384208	0.762131	0.446726	-0.000246251	-0.225035	0.822143	0.0356108	1.46844	0.143538
1030	ENSRNOG00000015441	Il4r	25084	chromosome	1	1	196942364	196967220	protein_coding	Il4r	2.09642	0.107145	0.683684	0.500659	0.895918	0.0994595	0.4287	0.816536	0.927357	0	Il4r	-4.34e-05	-1.06383	0.288469	-1.3e-05	-0.445912	0.656062	0.000662322	1.22477	0.221854	0.000353806	0.294386	0.768716	0.00261138	0.100292	0.920212
1031	ENSRNOG00000016218	Gtf3c1	171063	chromosome	1	-1	197032474	197098649	protein_coding	Gtf3c1	4.88211	0.0674203	0.566821	0.576047	0.916634	0.569268	0.444067	0.199862	0.521196	0	Gtf3c1	9.47e-06	0.342006	0.732644	-4.24e-06	-0.216778	0.828565	-1.11e-05	-0.0299804	0.976107	0.000516154	0.638282	0.523896	0.00543863	0.327977	0.743268
1032	ENSRNOG00000016635	LOC361646	361646	chromosome	1	1	197098603	197265840	protein_coding	Katnip	1.12185	-0.247239	-1.29865	0.206283	0.743976	NA	NA	NA	NA	0	Katnip	3.44e-05	0.72718	0.467821	-1.82e-05	-0.536607	0.592036	-0.000194514	-0.308097	0.758274	0.000310311	0.221719	0.82472	-0.00232077	-0.0870478	0.93072
1033	ENSRNOG00000016722	Xpo6	293476	chromosome	1	-1	197500514	197590277	protein_coding	Xpo6	3.6782	0.00555984	0.04087	0.967734	0.994871	0.341579	0.435286	0.432616	0.729751	0	Xpo6	-3.68e-06	-0.102209	0.918676	-1.11e-05	-0.433366	0.665138	-0.000573222	-1.19722	0.232396	0.000622247	0.591555	0.554702	0.00495091	0.235815	0.813815
1034	ENSRNOG00000017429	Lat	81511	chromosome	1	-1	197765644	197770669	protein_coding	Lat	0.977468	0.25786	1.2647	0.218004	0.748347	0.202973	0.427595	0.635012	0.846684	0	Lat	-0.000282311	-2.27966	0.0235011	-6.92e-05	-0.809585	0.41898	0.00214525	1.31412	0.190055	-0.00160844	-0.451334	0.652154	0.0035439	0.0440857	0.96488
1035	ENSRNOG00000017621	Spns1	361648	chromosome	1	-1	197771108	197778490	protein_coding	Spns1	5.03376	0.261738	1.94695	0.063218	0.53789	0.110811	0.4287	0.796036	0.920611	0	Spns1	-6.5e-05	-2.31509	0.0214477	-2.48e-05	-1.23361	0.218552	0.000694715	1.85106	0.065383	0.000197935	0.238852	0.811423	0.00589161	0.334251	0.738537
1036	ENSRNOG00000057384	Nfatc2ip	308983	chromosome	1	-1	197785968	197801634	protein_coding	Nfatc2ip	1.80841	-0.0220567	-0.186697	0.853452	0.979311	-0.31038	0.444089	0.484606	0.762158	0	Nfatc2ip	8.23e-05	1.86671	0.0631541	4.41e-05	1.41339	0.158834	-0.00139776	-2.37733	0.0182184	0.00285465	2.25156	0.0252499	0.00907064	0.333558	0.739059
1037	ENSRNOG00000031947	LOC100361060	NA	chromosome	1	1	197813963	197814283	protein_coding	LOC100361060	0.0310491	0.195125	0.775225	0.445704	0.874574	NA	NA	NA	NA	0	NA	NA	NA	NA	NA	NA	NA	NA	NA	NA	NA	NA	NA	NA	NA	NA
1038	ENSRNOG00000018462	Rabep2	80754	chromosome	1	1	197839430	197856312	protein_coding	Rabep2	3.17778	-0.0913629	-0.906853	0.373412	0.842944	0.982073	0.45223	0.0298842	0.216114	0	Rabep2	-5.47e-05	-1.72671	0.0854991	1.88e-05	0.835229	0.404418	0.000537238	1.27216	0.20454	0.00109717	1.19243	0.234265	0.000887824	0.0469784	0.962577
1039	ENSRNOG00000047124	Atp2a1	NA	chromosome	1	-1	197856903	197858016	protein_coding	NA	-0.207643	0.299078	1.52339	0.140603	0.674322	NA	NA	NA	NA	0	NA	-0.000121238	-1.12481	0.261785	7.04e-06	0.0924077	0.926451	0.000207724	0.145491	0.884445	0.000632992	0.200484	0.841271	-0.0333348	-0.491872	0.623343
1040	ENSRNOG00000049181	Sh2b1	89817	chromosome	1	-1	197878840	197886759	protein_coding	Sh2b1	4.82136	0.0594274	0.550668	0.586901	0.918189	-0.341923	0.436331	0.433256	0.73017	0	Sh2b1	-2.46e-06	-0.133426	0.893968	4.35e-06	0.332191	0.740035	7.75e-05	0.3153	0.752807	0.000716467	1.33528	0.183044	0.00217835	0.186824	0.851986
1041	ENSRNOG00000018604	Tufm	293481	chromosome	1	1	197903582	197907189	protein_coding	Tufm	5.30706	-0.00331174	-0.0382621	0.969792	0.995299	0.171053	0.434529	0.693839	0.875771	0	Tufm	-1.68e-05	-0.671476	0.50256	-6.79e-07	-0.0383343	0.969453	0.000392208	1.18099	0.238769	0.000625561	0.858288	0.391585	-0.00821328	-0.564208	0.573238
1042	ENSRNOG00000018686	Atxn2l	361649	chromosome	1	-1	197908094	197919560	protein_coding	Atxn2l	3.07795	-0.088154	-0.608291	0.548653	0.908737	0.21973	0.4287	0.608267	0.83366	0	Atxn2l	-1.98e-05	-0.531093	0.595843	-1.83e-07	-0.00686252	0.99453	-0.00035911	-0.722353	0.470777	0.0019544	1.80541	0.0722566	-0.0024644	-0.109556	0.91287
1043	ENSRNOG00000018761	Eif3c	293484	chromosome	1	-1	197964407	197982601	protein_coding	Eif3c	5.52691	-0.0591991	-0.362661	0.720001	0.951448	0.13	0.4287	0.761705	0.906128	0	Eif3c	-9.42e-05	-2.10119	0.0366612	-1.42e-05	-0.445066	0.656673	0.000783753	1.30496	0.19315	-0.000222986	-0.168717	0.866161	-0.00408697	-0.145548	0.884423
1044	ENSRNOG00000019103	Cln3	293485	chromosome	1	-1	197986385	197997664	protein_coding	Cln3	1.78599	0.160355	1.30264	0.204938	0.743069	0.0731507	0.425232	0.863417	0.947086	0	Cln3	-3.74e-05	-1.09907	0.272831	1.05e-05	0.429382	0.66803	-1.09e-05	-0.0238307	0.981007	0.00182413	1.8493	0.0656375	-0.0213557	-1.00549	0.315862
1045	ENSRNOG00000017403	Apobr	499264	chromosome	1	1	197999037	198003839	protein_coding	Apobr	3.65137	0.204218	1.61783	0.11864	0.649891	0.924118	0.453743	0.0416845	0.25122	0	Apobr	-3.28e-06	-0.0652629	0.948019	-2.23e-06	-0.0644616	0.948656	5.52e-05	0.0827746	0.934099	-0.000995152	-0.68873	0.491655	0.0167193	0.50469	0.614326
1046	ENSRNOG00000019245	Sgf29	293488	chromosome	1	1	198067066	198100493	protein_coding	Sgf29	3.42531	-0.0114168	-0.136283	0.892723	0.986167	NA	NA	NA	NA	0	Sgf29	-2.36e-05	-0.769145	0.442559	-7.33e-06	-0.337704	0.735881	0.000187685	0.459952	0.645965	-0.00115132	-1.29561	0.196349	0.0127102	0.6844	0.494506
1047	ENSRNOG00000019342	Sult1a1	83783	chromosome	1	-1	198100586	198104109	protein_coding	Sult1a1	3.57723	0.11759	0.995466	0.329344	0.821364	-0.8575	0.446654	0.0548794	0.2853	0	Sult1a1	4.33e-05	0.730742	0.465645	3.81e-05	0.913976	0.361646	-0.000300674	-0.380076	0.704223	0.00178893	1.04251	0.298218	-0.0101189	-0.268263	0.78877
1048	ENSRNOG00000019369	Slx1b	293489	chromosome	1	-1	198112245	198120061	protein_coding	Slx1b	5.05836	-0.0394252	-0.593967	0.558038	0.910818	0.67641	0.441443	0.125455	0.420372	0	Slx1b	1.14e-05	0.421305	0.673907	1.63e-05	0.85935	0.391004	-0.000308467	-0.860855	0.390172	-0.000155988	-0.198637	0.842714	-0.000202064	-0.0125502	0.989999
1049	ENSRNOG00000047988	Bola2	502367	chromosome	1	1	198120099	198121158	protein_coding	Bola2	8.97592	0.0919774	0.636225	0.530592	0.902387	0.0635616	0.425232	0.881179	0.953638	0	Bola2	5.53e-06	0.115446	0.908187	-2.83e-05	-0.838968	0.402321	-0.000109524	-0.171703	0.863815	-0.00176359	-1.26719	0.20631	0.0515006	1.80775	0.0721314
1050	ENSRNOG00000019430	Coro1a	155151	chromosome	1	-1	198123884	198128857	protein_coding	Coro1a	7.77127	0.10113	0.926214	0.363466	0.840772	0.508734	0.444374	0.252278	0.582743	0	Coro1a	-5.43e-06	-0.154614	0.877255	-6.16e-06	-0.248437	0.804009	-1.46e-06	-0.00313188	0.997504	-0.00092083	-0.899622	0.369218	0.0224094	1.05394	0.293167
1051	ENSRNOG00000056571	AABR07005779.4	NA	chromosome	1	-1	198162429	198168448	lincRNA	NA	-0.119691	-0.407941	-1.52758	0.139563	0.674322	NA	NA	NA	NA	0	NA	0.000212051	1.37592	0.170121	7.78e-05	0.714847	0.475397	-0.00356376	-1.71828	0.0870286	-0.00101371	-0.223831	0.823078	-0.0173447	-0.176036	0.860442
1052	ENSRNOG00000053583	Mapk3	50689	chromosome	1	1	198192773	198198975	protein_coding	Mapk3	5.56964	0.0657528	0.521173	0.606976	0.923842	-0.576962	0.44008	0.189845	0.510171	0	Mapk3	8.29e-06	0.309148	0.757476	1.53e-05	0.808732	0.419469	-0.000254118	-0.711494	0.477465	0.00134014	1.72044	0.0866337	-0.00964914	-0.567711	0.57086
1053	ENSRNOG00000019721	Ypel3	293491	chromosome	1	1	198210525	198213816	protein_coding	Ypel3	8.91011	-0.0741648	-0.846813	0.405383	0.860223	0.0745333	0.431123	0.862744	0.947077	0	Ypel3	-5.29e-06	-0.164695	0.869322	9.83e-06	0.432412	0.665829	7.91e-05	0.184839	0.853511	-0.000618376	-0.659148	0.510429	0.0129781	0.664562	0.507088
1054	ENSRNOG00000019813	Ppp4c	171366	chromosome	1	-1	198219054	198225580	protein_coding	Ppp4c	6.08681	-0.0688014	-0.933503	0.359767	0.838915	0.0534247	0.425232	0.90002	0.961834	0	Ppp4c	4.73e-05	1.75242	0.0809716	3.01e-05	1.57737	0.116026	-0.000227682	-0.629734	0.529464	5.08e-05	0.0642571	0.948819	0.0154383	1.01761	0.310077
1055	ENSRNOG00000052802	Aldoa	24189	chromosome	1	-1	198228387	198233588	protein_coding	Aldoa	10.0402	0.279201	2.31343	0.0294901	0.39741	0.868	0.446654	0.0519754	0.278016	0	Aldoa	3.27e-06	0.109019	0.913278	3.85e-07	0.0181312	0.985549	0.00036925	0.926956	0.354876	0.000462443	0.528613	0.597559	0.00552355	0.302411	0.762649
1056	ENSRNOG00000019914	Fam57b	293493	chromosome	1	1	198259496	198265839	protein_coding	Tlcd3b	2.90783	0.0217941	0.171953	0.864902	0.982413	NA	NA	NA	NA	0	Tlcd3b	1.61e-05	0.512445	0.608808	-5.91e-06	-0.261993	0.793551	-0.000270991	-0.644692	0.519739	0.00126278	1.37009	0.171932	0.00765208	0.385925	0.699958
1057	ENSRNOG00000019920	Doc2a	65031	chromosome	1	1	198284473	198288113	protein_coding	Doc2a	3.33076	0.00355899	0.0191765	0.984857	0.997772	-0.0327027	0.4287	0.939194	0.976055	0	Doc2a	3.89e-05	0.72699	0.467937	5.35e-05	1.40203	0.162197	-0.000644426	-0.89886	0.369623	0.0020088	1.28312	0.200681	0.0376788	1.13569	0.257432
1058	ENSRNOG00000019960	Ino80e	293494	chromosome	1	-1	198287490	198298076	protein_coding	Ino80e	5.71478	-0.0820334	-1.31753	0.199979	0.738128	-0.152632	0.433468	0.72475	0.892999	0	Ino80e	1.48e-05	0.589022	0.556397	7.54e-06	0.423827	0.672071	-0.000212658	-0.634824	0.526145	-0.000514336	-0.701578	0.483618	0.0119406	0.831972	0.406406
1059	ENSRNOG00000029061	Hirip3	361650	chromosome	1	1	198298138	198301161	protein_coding	Hirip3	4.03932	0.0203586	0.214504	0.831948	0.974262	0.147123	0.425232	0.729355	0.894887	0	Hirip3	1.19e-05	0.486164	0.627292	4.24e-06	0.244233	0.807259	-7.36e-05	-0.226188	0.821246	0.00079529	1.11702	0.265099	0.0116236	0.732548	0.464682
1060	ENSRNOG00000019964	Taok2	64666	chromosome	1	-1	198301938	198320075	protein_coding	Taok2	4.92953	0.0321234	0.268327	0.790718	0.968203	0.565172	0.452579	0.211745	0.536677	0	Taok2	1.6e-05	0.577163	0.564367	-1.16e-05	-0.589965	0.555768	-0.000292503	-0.791485	0.429438	0.000736591	0.909577	0.363953	0.0126715	0.83938	0.402247
1061	ENSRNOG00000020000	Tmem219	NA	chromosome	1	-1	198324857	198354466	protein_coding	Tmem219	2.53935	0.17569	1.70313	0.101335	0.62847	0.437333	0.431123	0.310389	0.635229	0	Tmem219	-4.83e-05	-1.31534	0.189645	-8.07e-06	-0.310096	0.756757	0.000157875	0.323197	0.746826	-0.000285188	-0.266165	0.790339	-0.014381	-0.650439	0.516147
1062	ENSRNOG00000020010	Kctd13	293497	chromosome	1	1	198360627	198378934	protein_coding	Kctd13	5.85466	-0.154455	-1.27845	0.213198	0.745382	-0.743095	0.449868	0.0985736	0.377162	0	Kctd13	5.82e-05	1.97136	0.049825	2.34e-05	1.11153	0.267451	-0.000624628	-1.58295	0.114743	0.000740633	0.853092	0.394454	0.0101963	0.555819	0.578949
1063	ENSRNOG00000027213	Asphd1	293498	chromosome	1	-1	198379022	198382614	protein_coding	Asphd1	4.64319	0.0671661	0.847939	0.404768	0.860069	0.0428	0.431123	0.920919	0.969708	0	Asphd1	-2.01e-05	-0.680101	0.497092	-2.64e-05	-1.25893	0.209279	0.000759705	1.94017	0.0535232	-0.00019636	-0.226713	0.820839	-0.00431128	-0.229674	0.818577
1064	ENSRNOG00000027098	Sez6l2	308988	chromosome	1	1	198383201	198403544	protein_coding	Sez6l2	5.63644	-0.0061168	-0.0421361	0.966735	0.994578	0.132308	0.44028	0.76379	0.906919	0	Sez6l2	3.99e-05	1.04828	0.295556	8.57e-06	0.317579	0.75108	-0.000813573	-1.61136	0.108409	0.00168575	1.52172	0.129389	0.0282623	1.25354	0.211454
1065	ENSRNOG00000024144	Cdipt	192260	chromosome	1	1	198409360	198413497	protein_coding	Cdipt	5.86844	0.0633625	0.642281	0.52672	0.900771	1.275	0.469042	0.00656165	0.0986395	1	Cdipt	-4.92e-06	-0.219066	0.826783	-6.72e-06	-0.422583	0.672978	0.000154453	0.516844	0.605738	7.11e-05	0.108426	0.913748	-0.00560504	-0.414277	0.67911
1066	ENSRNOG00000020182	Mvp	64681	chromosome	1	-1	198420806	198450047	protein_coding	Mvp	3.312	0.227738	2.47548	0.020676	0.348886	-0.302911	0.444089	0.495178	0.768038	0	Mvp	-2.91e-05	-0.74409	0.457546	-3.01e-05	-1.0979	0.273348	0.00101917	1.98162	0.0486566	-0.000368213	-0.323417	0.74666	0.032853	1.37482	0.170709
1067	ENSRNOG00000020217	Pagr1	NA	chromosome	1	-1	198449040	198450688	protein_coding	Pagr1	3.09756	-0.136698	-1.48343	0.150847	0.688148	NA	NA	NA	NA	0	Pagr1	-4.14e-05	-1.31972	0.188178	-1.41e-05	-0.635481	0.52572	0.000674079	1.61884	0.106788	-0.000262031	-0.286181	0.774985	0.00532539	0.26521	0.791118
1068	ENSRNOG00000029366	Prrt2	361651	chromosome	1	-1	198451324	198454914	protein_coding	Prrt2	5.2691	0.0892161	0.609567	0.547821	0.908737	1.76175	0.503387	0.000465624	0.0230545	1	Prrt2	-1.4e-05	-0.464763	0.64252	-4.36e-06	-0.204966	0.837772	0.000303191	0.757603	0.449428	0.00132911	1.52073	0.129636	0.000725875	0.0383923	0.969413
1069	ENSRNOG00000055082	Maz	NA	chromosome	1	-1	198456699	198460126	protein_coding	Maz	3.98965	0.0727582	0.574309	0.571051	0.916634	-0.143684	0.433468	0.740285	0.89733	0	Maz	-1.27e-05	-0.495725	0.62054	-1.23e-05	-0.67288	0.50167	2.83e-05	0.0826217	0.934221	0.000371229	0.494993	0.621055	-0.00383092	-0.244511	0.807083
1070	ENSRNOG00000020281	Kif22	293502	chromosome	1	-1	198461169	198476476	protein_coding	Kif22	2.44784	0.353982	1.98624	0.0584267	0.523033	1.3311	0.473472	0.00493331	0.0863509	1	Kif22	7.56e-05	1.038	0.300308	-9.51e-06	-0.190274	0.849255	0.00107213	1.11605	0.26551	-0.0031286	-1.48797	0.138064	0.00871123	0.179018	0.858103
1071	ENSRNOG00000016978	LOC308990	308990	chromosome	1	1	198528635	198531201	protein_coding	LOC308990	0.110991	-0.00739335	-0.0334151	0.973617	0.995424	NA	NA	NA	NA	0	LOC308990	-7.61e-05	-0.725736	0.468704	0.000100088	1.3751	0.170381	0.00108267	0.784618	0.433447	-0.000186879	-0.0615714	0.950955	-0.0270942	-0.413683	0.679544
1072	ENSRNOG00000016980	Qprt	293504	chromosome	1	-1	198544262	198559568	protein_coding	Qprt	2.31623	0.110293	0.971441	0.340924	0.826038	0.618684	0.434529	0.154503	0.463933	0	Qprt	-9.03e-05	-1.38106	0.168539	3.22e-05	0.721251	0.471456	0.000132655	0.154839	0.877077	0.001164	0.621429	0.534904	-0.0215143	-0.506105	0.613334
1073	ENSRNOG00000036711	Spn	24796	chromosome	1	-1	198572999	198577226	protein_coding	Spn	0.578516	0.232589	1.26722	0.217117	0.74722	0.772759	0.464857	0.096441	0.373527	0	Spn	6.83e-05	1.24882	0.212941	2.03e-05	0.522112	0.602073	3.92e-05	0.0540766	0.956919	0.00143508	0.900783	0.368602	-0.0526699	-1.57822	0.116077
1074	ENSRNOG00000017201	Cd2bp2	293505	chromosome	1	-1	198635447	198638944	protein_coding	Cd2bp2	6.24955	-0.0786023	-0.939766	0.356609	0.83756	0.66	0.437944	0.1318	0.429518	0	Cd2bp2	3.22e-05	1.68244	0.0937768	-1.6e-06	-0.117589	0.906491	-0.000458574	-1.79832	0.0733756	0.000421423	0.749465	0.454307	0.00876465	0.746584	0.456181
1075	ENSRNOG00000017349	Tbc1d10b	365372	chromosome	1	-1	198641018	198652674	protein_coding	Tbc1d10b	4.78303	-0.120941	-1.10657	0.279343	0.794876	0.766962	0.443519	0.0837614	0.350383	0	Tbc1d10b	2.48e-05	0.97442	0.330823	-1.72e-05	-0.950905	0.342608	-3.36e-05	-0.0988773	0.921318	0.0013121	1.77153	0.0777345	0.023161	1.56685	0.118712
1076	ENSRNOG00000017645	Mylpf	24584	chromosome	1	1	198655742	198658583	protein_coding	Mylpf	1.36324	-0.442164	-1.96061	0.0615143	0.532351	-0.683077	0.44028	0.120791	0.412306	0	Mylpf	-0.000101395	-1.08305	0.279867	-0.000111763	-1.76831	0.0782783	0.00258256	2.12841	0.0343162	-0.00433839	-1.61237	0.108189	-0.0637257	-1.03673	0.3011
1077	ENSRNOG00000017804	2023-09-01	293507	chromosome	1	-1	198658745	198662610	protein_coding	Septin1	0.695745	0.00567401	0.0353971	0.972053	0.995424	NA	NA	NA	NA	0	Septin1	0.000106742	1.53645	0.125739	7.02e-05	1.46564	0.144054	-0.000267051	-0.286367	0.774842	0.00118461	0.585166	0.558983	0.0210812	0.478965	0.632481
1078	ENSRNOG00000017837	Znf48	103690203	chromosome	1	1	198682230	198684398	protein_coding	Znf48	3.77718	-0.0612412	-0.809072	0.426345	0.866727	NA	NA	NA	NA	0	Znf48	2.41e-05	0.985872	0.325183	1.24e-05	0.713059	0.476501	-0.000496782	-1.53041	0.127226	0.00042285	0.592433	0.554115	0.00555736	0.380579	0.703915
1079	ENSRNOG00000043225	Zfp771	308992	chromosome	1	1	198690794	198700969	protein_coding	Zfp771	7.23882	0.0747254	0.907242	0.373211	0.842793	0.0365753	0.425232	0.931456	0.973483	0	Zfp771	5.82e-06	0.21783	0.827746	-1.72e-06	-0.0913532	0.927288	2.17e-05	0.0609059	0.951484	-0.00101339	-1.30694	0.192477	0.0170129	1.02269	0.307676
1080	ENSRNOG00000017850	Dctpp1	192252	chromosome	1	-1	198703461	198706852	protein_coding	Dctpp1	4.85768	0.0761849	0.592225	0.559185	0.911731	-0.424737	0.433468	0.327157	0.649542	0	Dctpp1	3.2e-05	0.666409	0.505786	3.95e-06	0.121638	0.903287	0.000195525	0.308764	0.757768	-0.000352726	-0.256454	0.797819	0.0833752	2.63281	0.00912186
1081	ENSRNOG00000048397	Sephs2	NA	chromosome	1	-1	198719162	198721476	pseudogene	Sephs2	7.65982	0.0459199	0.476819	0.637762	0.931416	0.203108	0.427595	0.634787	0.846684	0	Sephs2	1.23e-05	0.382692	0.702285	1.03e-05	0.455525	0.649143	2.07e-05	0.0484712	0.961381	-0.000135167	-0.144483	0.885239	0.000370667	0.0193341	0.984594
1082	ENSRNOG00000029490	Znf768	102553763	chromosome	1	-1	198792573	198794947	protein_coding	Znf768	2.1848	0.0224173	0.218954	0.828519	0.97295	NA	NA	NA	NA	0	Znf768	-2.01e-05	-0.670086	0.503443	1.87e-05	0.875263	0.382304	0.000388238	0.972914	0.33157	0.00244429	2.84352	0.00484414	-0.0295667	-1.56768	0.118518
1083	ENSRNOG00000054418	AABR07005779.2	NA	chromosome	1	1	198800801	198801816	pseudogene	NA	0.192302	0.0255566	0.0515413	0.959317	0.994184	NA	NA	NA	NA	0	NA	-0.0001595	-0.666221	0.505906	-0.000221213	-1.26678	0.20646	1.37e-05	0.00424235	0.996619	0.00168816	0.244341	0.807174	-0.143455	-0.998431	0.319263
1084	ENSRNOG00000046480	Zfp764	102553962	chromosome	1	-1	198829722	198831691	protein_coding	LOC102553962	2.52149	0.202721	2.0224	0.0543029	0.511003	NA	NA	NA	NA	0	LOC102553962	6.25e-06	0.121191	0.90364	3.12e-05	0.863785	0.388567	-0.000782716	-1.14332	0.254036	0.00102921	0.691935	0.489643	0.0346812	1.07614	0.283148
1085	ENSRNOG00000031003	LOC102553866	102553866	chromosome	1	-1	198834989	198839228	protein_coding	Zfp764	1.04303	0.309272	2.64725	0.0140432	0.299689	NA	NA	NA	NA	0	Zfp764	5.3e-05	1.43112	0.153691	1.39e-05	0.522103	0.602079	-0.00016909	-0.340445	0.733817	8.26e-05	0.0751542	0.940154	-0.0020108	-0.0844542	0.932779
1086	ENSRNOG00000018379	Zfp688	102554302	chromosome	1	-1	198866137	198869009	protein_coding	LOC102554302	2.97614	0.080042	0.824694	0.417588	0.862631	NA	NA	NA	NA	0	LOC102554302	-0.000133898	-2.61613	0.00945413	-4.1e-05	-1.1256	0.261458	0.00171862	2.54441	0.0115703	-0.000881015	-0.586713	0.557945	-0.0439746	-1.3639	0.174114
1087	ENSRNOG00000018877	Zfp689	286996	chromosome	1	-1	198894000	199064150	protein_coding	Zfp689	3.49697	-0.0412473	-0.373983	0.711669	0.949397	NA	NA	NA	NA	0	Zfp689	-3.39e-06	-0.141169	0.887855	-1.98e-06	-0.115684	0.907999	-0.00022303	-0.697871	0.48593	0.00148769	2.13644	0.0336497	0.000860513	0.0609702	0.951443
1088	ENSRNOG00000018518	Prr14	NA	chromosome	1	1	198911911	198916184	protein_coding	NA	3.04775	-0.073632	-0.904245	0.374766	0.844617	NA	NA	NA	NA	0	NA	-8.11e-06	-0.316573	0.751841	3.92e-05	2.19761	0.0289316	-0.000296185	-0.869416	0.385483	0.0017717	2.41021	0.0166923	0.0141607	0.888374	0.375395
1089	ENSRNOG00000042728	Fbrs	NA	chromosome	1	1	198932870	198937750	protein_coding	NA	0.67679	-0.228367	-1.15223	0.260466	0.7824	NA	NA	NA	NA	0	NA	-5.72e-05	-1.35299	0.177323	-1.26e-05	-0.414367	0.678975	-0.000119431	-0.211738	0.83249	0.000631669	0.50445	0.614405	0.0154208	0.64799	0.517726
1090	ENSRNOG00000056233	AC120262.1	NA	chromosome	1	1	198938282	198938405	miRNA	NA	1.87773	0.298247	1.65958	0.109883	0.646331	NA	NA	NA	NA	0	NA	-1.31e-05	-0.282175	0.778051	-1.29e-05	-0.38856	0.697945	0.000181647	0.294878	0.768341	-0.000578813	-0.421508	0.673759	0.0296567	1.08323	0.279994
1091	ENSRNOG00000050282	Srcap	NA	chromosome	1	1	198960542	199007347	protein_coding	Srcap	4.07124	0.160259	0.966597	0.343292	0.827106	NA	NA	NA	NA	0	Srcap	2.28e-05	0.405239	0.685661	-1.4e-05	-0.348931	0.727446	-0.00074373	-0.994566	0.320943	0.00019454	0.118153	0.906045	0.0437003	1.36133	0.174924
1092	ENSRNOG00000018725	Phkg2	140671	chromosome	1	1	199019289	199032052	protein_coding	Phkg2	5.56609	-0.0933752	-1.06599	0.296932	0.808893	1.17454	0.46167	0.010956	0.129251	0	Phkg2	9.96e-06	0.445606	0.656282	3.58e-06	0.226733	0.820824	-5.47e-05	-0.184006	0.854163	8.68e-05	0.13347	0.893933	-0.000432804	-0.0344554	0.972548
1093	ENSRNOG00000053015	Ccdc189	691909	chromosome	1	-1	199032105	199037267	protein_coding	Ccdc189	1.97584	0.077679	0.700172	0.490486	0.894295	NA	NA	NA	NA	0	Ccdc189	6.31e-05	1.03557	0.301441	9.24e-06	0.217253	0.828196	0.000939755	1.16256	0.246157	0.000371566	0.212239	0.8321	0.000247751	0.00636819	0.994925
1094	ENSRNOG00000018840	Rnf40	266712	chromosome	1	1	199037544	199052172	protein_coding	Rnf40	2.51521	-0.202101	-1.08856	0.287054	0.800916	-0.0535135	0.4287	0.90066	0.961834	0	Rnf40	1.76e-05	0.49429	0.621551	-1.51e-05	-0.591688	0.554616	-0.000258619	-0.543743	0.58712	0.000474996	0.454492	0.649883	0.0200761	1.04312	0.298138
1095	ENSRNOG00000018916	Bcl7c	293514	chromosome	1	-1	199155296	199159125	protein_coding	Bcl7c	5.59835	0.0980921	0.842724	0.407622	0.861878	-0.0281818	0.436931	0.948573	0.979289	0	Bcl7c	-2.24e-05	-0.605577	0.545365	-3.48e-06	-0.135833	0.892067	0.000125476	0.256642	0.797673	-0.000212449	-0.199833	0.841779	0.0508741	2.19827	0.0290645
1096	ENSRNOG00000018962	Ctf1	29201	chromosome	1	1	199163086	199168296	protein_coding	Ctf1	1.17999	0.0452644	0.357453	0.723846	0.952964	-0.552338	0.437822	0.207108	0.530884	0	Ctf1	-2.1e-05	-0.293588	0.769325	1.4e-05	0.275429	0.783223	0.000204824	0.215344	0.829681	0.000946655	0.458664	0.646888	-0.0408707	-0.871559	0.384483
1097	ENSRNOG00000018986	Fbxl19	308999	chromosome	1	1	199196059	199216391	protein_coding	Fbxl19	3.56023	-0.0658015	-0.537465	0.595847	0.920994	0.151622	0.4287	0.72358	0.89268	0	Fbxl19	-1.9e-05	-0.565221	0.572448	-1.69e-05	-0.705371	0.481262	-0.000147581	-0.328183	0.743058	0.000997068	1.01296	0.312094	0.00669599	0.343889	0.731287
1098	ENSRNOG00000039730	Orai3	NA	chromosome	1	1	199217016	199222851	protein_coding	Orai3	3.02832	0.00977617	0.104653	0.917512	0.989914	-0.92061	0.447895	0.0398389	0.245459	0	Orai3	2.77e-05	0.912351	0.362494	3.74e-05	1.73442	0.0841255	-0.000626263	-1.545	0.123656	0.00141305	1.59833	0.111277	-0.016574	-0.867746	0.386562
1099	ENSRNOG00000055028	Setd1a	NA	chromosome	1	1	199225100	199247988	protein_coding	Setd1a	2.73551	0.197088	1.25241	0.22237	0.752781	NA	NA	NA	NA	0	Setd1a	2.44e-05	0.588964	0.556437	-1.21e-05	-0.407363	0.684104	-0.000441175	-0.798681	0.425261	0.000925984	0.76024	0.447853	0.018613	0.813532	0.41687
1100	ENSRNOG00000019080	Hsd3b7	246211	chromosome	1	1	199248470	199251740	protein_coding	Hsd3b7	4.36247	0.354009	3.36202	0.002564	0.129069	1.71264	0.501413	0.000636347	0.027972	1	Hsd3b7	2.7e-05	0.567554	0.570866	-2.13e-05	-0.644028	0.520171	-5.66e-05	-0.0893137	0.928907	0.0003681	0.268368	0.788645	0.0108906	0.377731	0.706026
1101	ENSRNOG00000019193	Stx1b	24923	chromosome	1	-1	199251844	199270627	protein_coding	Stx1b	5.25539	-0.0969886	-0.587986	0.561981	0.912919	0.746024	0.448021	0.095882	0.372319	0	Stx1b	1.25e-05	0.304142	0.761282	-1.17e-05	-0.402272	0.687841	-0.000341324	-0.623657	0.533442	0.000799561	0.666346	0.505826	0.00901387	0.383297	0.701902
1102	ENSRNOG00000019302	Stx4	81803	chromosome	1	1	199287710	199294979	protein_coding	Stx4	5.37336	0.00133866	0.0186378	0.985283	0.997772	0.00958904	0.425232	0.982009	0.993553	0	Stx4	-2.9e-05	-1.27302	0.204235	-2.53e-06	-0.157292	0.875147	0.000423653	1.39932	0.162999	0.000495996	0.74671	0.455965	0.0104651	0.737788	0.461498
1103	ENSRNOG00000016683	Zfp668	309002	chromosome	1	-1	199310935	199320727	protein_coding	Zfp668	2.20242	0.0544959	0.390571	0.699526	0.946006	0.265676	0.4287	0.53544	0.795062	0	Zfp668	2.2e-05	0.7291	0.466647	-1.48e-05	-0.685248	0.493848	-9.98e-05	-0.248232	0.804166	0.000938567	1.06239	0.289122	0.0296252	1.58408	0.114738
1104	ENSRNOG00000026115	Zfp646	309003	chromosome	1	1	199323628	199330997	protein_coding	Zfp646	1.91797	0.0874198	0.756841	0.456439	0.880682	0.28	0.429884	0.514828	0.780844	0	Zfp646	2.68e-05	0.749976	0.454	-1.98e-05	-0.772473	0.440593	1.46e-05	0.0307489	0.975495	0.000435311	0.413267	0.679778	0.0276004	1.2721	0.204799
1105	ENSRNOG00000026040	Prss53	499270	chromosome	1	-1	199331787	199336451	protein_coding	Prss53	1.02745	-0.00923067	-0.0565973	0.95533	0.994184	0.204054	0.4287	0.634086	0.846656	0	Prss53	-0.000148706	-2.0369	0.0427512	-1.6e-05	-0.3069	0.759185	0.00111854	1.15413	0.249588	3.75e-05	0.0176145	0.985961	-0.0572865	-1.27554	0.203582
1106	ENSRNOG00000050828	Vkorc1	309004	chromosome	1	-1	199337138	199341302	protein_coding	Vkorc1	4.43312	0.107678	1.09773	0.283107	0.797666	1.31798	0.471669	0.00520149	0.0882531	1	Vkorc1	-2.73e-05	-0.766738	0.443987	-1.6e-05	-0.638503	0.523754	0.000830876	1.76387	0.0790193	-0.000708922	-0.689114	0.491413	0.00831909	0.395191	0.693118
1107	ENSRNOG00000019485	Bckdk	29603	chromosome	1	1	199351628	199356881	protein_coding	Bckdk	4.09311	0.0444858	0.419964	0.678211	0.941631	1.025	0.458258	0.0253038	0.197661	0	Bckdk	-3.95e-05	-1.46392	0.144518	-4.79e-06	-0.24907	0.80352	0.000770878	2.16359	0.0314772	0.000236659	0.299584	0.764752	-0.0023423	-0.136634	0.891456
1108	ENSRNOG00000019585	Kat8	310194	chromosome	1	1	199360645	199372923	protein_coding	Kat8	6.14496	-0.0439236	-0.574267	0.571079	0.916634	-0.462368	0.433468	0.28612	0.614139	0	Kat8	4.05e-05	1.24581	0.214041	3.11e-05	1.35699	0.176056	-8.46e-05	-0.194644	0.845835	-0.000107434	-0.113148	0.910007	0.0112624	0.675819	0.499928
1109	ENSRNOG00000033343	Prss36	497040	chromosome	1	-1	199379374	199395363	protein_coding	Prss36	1.13087	0.222292	1.63902	0.114125	0.647714	0.313333	0.431123	0.467358	0.752514	0	Prss36	-0.000149855	-2.23501	0.0263322	-2.66e-05	-0.564412	0.573	0.00153529	1.73907	0.0832966	-0.00347189	-1.78599	0.0753555	-0.0575914	-1.34603	0.1798
1110	ENSRNOG00000023360	Fus	317385	chromosome	1	1	199412834	199426702	protein_coding	Fus	6.14556	0.0228439	0.19503	0.846995	0.976974	0.71	0.444167	0.109932	0.396046	0	Fus	-1.12e-05	-0.41074	0.681628	-1.07e-05	-0.563103	0.573889	-1.87e-05	-0.0515767	0.958909	0.000734766	0.92722	0.354738	0.0037475	0.213559	0.831106
1111	ENSRNOG00000019675	Pycard	282817	chromosome	1	-1	199437832	199439210	protein_coding	Pycard	2.41856	0.171465	1.27958	0.212805	0.745382	0.1444	0.429884	0.736943	0.896542	0	Pycard	-4.38e-05	-0.742871	0.458282	-2.19e-05	-0.539279	0.590194	0.0004027	0.518152	0.604827	-0.00339559	-2.01016	0.045527	0.0434763	1.16787	0.244235
1112	ENSRNOG00000019728	Itgad	25021	chromosome	1	1	199495298	199623960	protein_coding	Itgam	1.49875	0.498804	2.4043	0.0241958	0.369395	1.32941	0.48264	0.00587892	0.0937706	1	Itgam	3.3e-05	0.43954	0.660663	-8.22e-06	-0.155237	0.876765	-0.00109224	-1.09409	0.275004	0.00101601	0.464506	0.642704	0.0240484	0.489785	0.624816
1113	ENSRNOG00000019935	Armc5	361653	chromosome	1	1	199655660	199662427	protein_coding	Armc5	2.93865	0.0482112	0.416105	0.680995	0.942397	-0.225676	0.4287	0.598598	0.829862	0	Armc5	-1.31e-05	-0.447458	0.654946	1.53e-05	0.735816	0.46256	0.000115289	0.294973	0.768268	0.00218073	2.57466	0.0106309	0.012004	0.672873	0.501796
1114	ENSRNOG00000019965	Tgfb1i1	84574	chromosome	1	1	199664173	199670961	protein_coding	Tgfb1i1	1.3889	-0.0553404	-0.292308	0.772539	0.962427	2.08718	0.560747	0.000197533	0.0137028	1	Tgfb1i1	-4.76e-05	-1.16771	0.244076	2.72e-05	0.926975	0.354869	-0.000105901	-0.194578	0.845887	0.00304804	2.57665	0.0105717	-0.0100631	-0.40022	0.689416
1115	ENSRNOG00000020144	RGD1310127	361654	chromosome	1	-1	199687778	199716205	protein_coding	Rusf1	3.66139	0.0362841	0.305133	0.762869	0.960102	NA	NA	NA	NA	0	Rusf1	-3.94e-05	-1.76911	0.0781381	1.3e-05	0.817866	0.414244	0.000142171	0.476023	0.634489	0.000739187	1.13147	0.258981	-0.0294206	-2.08942	0.03792
1116	ENSRNOG00000042592	Rgs10	54290	chromosome	1	-1	199782078	199823386	protein_coding	Rgs10	8.34167	-0.154486	-1.05129	0.303494	0.811514	-0.608148	0.442217	0.169061	0.48427	0	Rgs10	1.91e-05	0.378021	0.705747	7.83e-06	0.220789	0.825444	-0.000996578	-1.4917	0.137083	-0.00149362	-1.01762	0.309877	0.0518593	1.64957	0.100583
1117	ENSRNOG00000020271	Tial1	361655	chromosome	1	-1	199844859	199865548	protein_coding	Tial1	6.34323	-0.0970057	-0.995014	0.32956	0.821364	0.247027	0.427595	0.563458	0.810402	0	Tial1	4.79e-06	0.125824	0.899976	1.68e-05	0.629445	0.529655	8.86e-05	0.174858	0.861338	-0.000148831	-0.134548	0.893082	-0.0193372	-0.881847	0.378906
1118	ENSRNOG00000020298	Bag3	293524	chromosome	1	1	199941161	199965191	protein_coding	Bag3	2.12113	0.125186	0.840941	0.408601	0.862253	-0.597662	0.437822	0.172228	0.488272	0	Bag3	1.43e-05	0.278765	0.780664	-1.97e-07	-0.00537609	0.995715	0.000661777	0.966995	0.334514	0.00133199	0.884366	0.377379	0.0313677	0.98727	0.32469
1119	ENSRNOG00000020388	Inpp5f	309008	chromosome	1	1	200037749	200116524	protein_coding	Inpp5f	5.32476	0.0706579	0.659755	0.515632	0.900333	-0.101351	0.4287	0.81311	0.925412	0	Inpp5f	-2.8e-05	-0.863946	0.388475	-1.85e-05	-0.809685	0.418922	0.000956103	2.23545	0.0263032	7.46e-05	0.0787728	0.937279	0.00377444	0.18557	0.852968
1120	ENSRNOG00000020394	Mcmbp	309009	chromosome	1	-1	200118228	200163106	protein_coding	Mcmbp	3.74914	0.083715	0.850108	0.403585	0.859961	NA	NA	NA	NA	0	Mcmbp	-1.08e-05	-0.449202	0.653689	-2.22e-06	-0.131016	0.895872	0.000230045	0.722084	0.470942	-0.000164471	-0.235138	0.814301	-0.00777693	-0.514207	0.607668
1121	ENSRNOG00000020411	Sec23ip	309010	chromosome	1	1	200167169	200210377	protein_coding	Sec23ip	5.37025	0.267864	2.57734	0.0164578	0.318216	0.706506	0.448021	0.114808	0.404743	0	Sec23ip	2.74e-05	1.06958	0.285876	-1.77e-05	-0.975475	0.330305	0.000202351	0.593081	0.553682	-0.000644731	-0.862346	0.389353	-0.00536772	-0.338893	0.735042
1122	ENSRNOG00000016374	Fgfr2	25022	chromosome	1	-1	200590953	200696928	protein_coding	Fgfr2	4.69414	-0.0241379	-0.172272	0.864654	0.982413	-0.581948	0.438415	0.18438	0.503537	0	Fgfr2	-1.77e-05	-0.353796	0.723801	-9.19e-06	-0.261127	0.794218	0.000346515	0.52132	0.602622	0.000635779	0.436195	0.663085	-0.00192334	-0.0646267	0.948535
1123	ENSRNOG00000024414	Ate1	293526	chromosome	1	-1	200810771	201082727	protein_coding	Ate1	3.89384	-0.0712818	-0.564067	0.577891	0.91741	0.394156	0.438415	0.368627	0.682948	0	Ate1	5.05e-05	1.51169	0.131921	2.9e-05	1.2198	0.223735	-0.000614889	-1.37835	0.169372	0.000353903	0.361879	0.717759	-0.0406934	-2.08859	0.037996
1124	ENSRNOG00000020457	Tacc2	309025	chromosome	1	1	201055644	201329622	protein_coding	Tacc2	5.09034	0.0550855	0.410106	0.685331	0.94411	0.0626667	0.431123	0.884429	0.954964	0	Tacc2	1.13e-05	0.442842	0.658277	-2.35e-05	-1.30709	0.192431	0.000127051	0.375068	0.70794	-0.00032321	-0.434948	0.663989	0.00771266	0.504174	0.614688
1125	ENSRNOG00000020452	Nsmce4a	NA	chromosome	1	-1	201096059	201110928	protein_coding	NA	5.8582	0.00129252	0.0183288	0.985527	0.997772	NA	NA	NA	NA	0	NA	-1.09e-05	-0.463288	0.643575	9.78e-06	0.593061	0.553698	0.000446621	1.43932	0.151355	0.000249522	0.366698	0.714165	0.0109172	0.720926	0.471787
1126	ENSRNOG00000036675	Btbd16	361658	chromosome	1	1	201337416	201391252	protein_coding	Btbd16	3.33674	0.0470518	0.413179	0.683108	0.94314	0.473614	0.455489	0.298436	0.625085	0	Btbd16	8.45e-07	0.014103	0.98876	2.59e-05	0.62793	0.530646	-0.00108862	-1.37805	0.169464	-0.000547442	-0.316582	0.751835	0.0069127	0.179211	0.857951
1127	ENSRNOG00000020497	Plekha1	361659	chromosome	1	1	201429771	201480877	protein_coding	Plekha1	5.23506	-0.214493	-2.71903	0.0119122	0.278849	-0.4044	0.431123	0.348236	0.66595	0	Plekha1	-8.22e-07	-0.0330848	0.973634	4.01e-06	0.228103	0.81976	5.57e-05	0.168073	0.866667	0.00126016	1.74678	0.081948	-0.00630988	-0.408479	0.683354
1128	ENSRNOG00000020533	Htra1	65164	chromosome	1	1	201499028	201548513	protein_coding	Htra1	6.77396	0.00885172	0.0811871	0.93596	0.992747	-1.724	0.501996	0.000594108	0.0271242	1	Htra1	9.03e-06	0.233827	0.815317	-3.21e-06	-0.11727	0.906744	0.000170603	0.331898	0.740254	0.000281092	0.249304	0.803337	0.0182284	0.774732	0.439402
1129	ENSRNOG00000020597	RGD1305014	309029	chromosome	1	-1	201925432	201942344	protein_coding	RGD1305014	3.40709	-0.0426503	-0.443266	0.661505	0.936651	NA	NA	NA	NA	0	RGD1305014	3.64e-05	1.13712	0.256615	1.92e-05	0.852467	0.394803	-0.000469186	-1.10036	0.27227	0.000904311	0.973155	0.331451	-0.0132146	-0.69192	0.489781
1130	ENSRNOG00000020605	Pstk	361661	chromosome	1	1	201950144	201965488	protein_coding	Pstk	5.19738	0.102405	1.05866	0.300192	0.810814	0.923333	0.449142	0.0398045	0.245459	0	Pstk	-5.89e-05	-1.21611	0.225131	-1.14e-05	-0.340222	0.733986	0.000508012	0.794115	0.427909	-0.00159069	-1.14318	0.254098	-0.0153713	-0.493077	0.622493
1131	ENSRNOG00000025651	Ikzf5	309031	chromosome	1	-1	201963204	201981250	protein_coding	Ikzf5	5.41235	-0.179564	-2.38037	0.0254979	0.375111	-0.326667	0.432049	0.449597	0.741021	0	Ikzf5	1.72e-05	0.512405	0.608836	2.68e-05	1.13113	0.259129	-0.00031635	-0.706681	0.480447	-0.000414541	-0.423571	0.672256	-0.0249634	-1.35955	0.175485
1132	ENSRNOG00000020624	Acadsb	25618	chromosome	1	1	201981357	202021008	protein_coding	Acadsb	5.17653	-0.0963699	-0.664413	0.512698	0.899637	-0.0163636	0.436931	0.970125	0.988523	0	Acadsb	1.33e-05	0.345398	0.730096	4.19e-05	1.56183	0.119644	-0.000136368	-0.265979	0.790482	-0.000149663	-0.134598	0.893042	-0.0318099	-1.3958	0.164305
1133	ENSRNOG00000020424	Plpp4	309014	chromosome	1	1	202432366	202560628	protein_coding	Plpp4	3.68892	-0.0262305	-0.264828	0.793381	0.968266	NA	NA	NA	NA	0	Plpp4	0.000130512	2.2872	0.0230502	9e-05	2.2307	0.0266245	-0.0013823	-1.81068	0.0714338	0.00143703	0.85696	0.392317	0.0165969	0.458144	0.647341
1134	ENSRNOG00000020430	Wdr11	309016	chromosome	1	1	202770775	202816334	protein_coding	Wdr11	6.08674	0.26463	1.58849	0.125137	0.658148	0.665897	0.441007	0.131057	0.428541	0	Wdr11	-1.33e-05	-0.576124	0.565068	-1.15e-05	-0.71179	0.477285	0.00018035	0.589035	0.556389	-0.000122325	-0.182055	0.855693	-0.00697415	-0.491489	0.623613
1135	ENSRNOG00000020643	Bub3	361662	chromosome	1	1	203524426	203557337	protein_coding	Bub3	5.38975	-0.0244807	-0.346193	0.732185	0.954957	-0.1925	0.434529	0.65776	0.856458	0	Bub3	2.87e-05	0.910609	0.36341	3.9e-05	1.76426	0.078958	-0.000387738	-0.92462	0.356087	0.000541292	0.589859	0.555837	0.00375739	0.222788	0.823925
1136	ENSRNOG00000047057	Gpr26	192153	chromosome	1	1	203971152	203988709	protein_coding	Gpr26	1.19113	0.0299139	0.180548	0.858224	0.981124	0.0864	0.431123	0.841162	0.936222	0	Gpr26	3.06e-05	0.472858	0.636742	-3.08e-05	-0.661034	0.509224	-9.03e-05	-0.104419	0.916923	-0.0022921	-1.19543	0.233091	0.0069933	0.1833	0.854746
1137	ENSRNOG00000015902	Cpxm2	NA	chromosome	1	-1	204048785	204087001	protein_coding	Cpxm2	0.874287	0.566996	3.3069	0.0029354	0.138328	-0.781899	0.441516	0.0765708	0.336355	0	Cpxm2	-3.43e-05	-0.323208	0.746817	-2.31e-05	-0.306288	0.759651	0.00283018	2.01177	0.0453552	0.00100939	0.325087	0.745397	0.0963039	1.39966	0.163146
1138	ENSRNOG00000016267	Chst15	286974	chromosome	1	-1	204245645	204322544	protein_coding	Chst15	0.752089	-0.291723	-1.37004	0.183231	0.721851	0.132603	0.425232	0.755165	0.902957	0	Chst15	0.000149848	2.42488	0.0160484	3.16e-07	0.00701255	0.994411	-0.00222497	-2.69633	0.00750446	-0.000126844	-0.0684386	0.945493	0.0562745	1.44084	0.151177
1139	ENSRNOG00000016807	Oat	64313	chromosome	1	-1	204562289	204582070	protein_coding	Oat	7.77131	0.104841	0.842566	0.407709	0.861878	0.00513513	0.4287	0.990443	0.996007	0	Oat	1.11e-05	0.390324	0.696641	1.18e-05	0.584765	0.559254	-9.45e-05	-0.249377	0.803281	-0.000452381	-0.544447	0.586637	0.00748063	0.446675	0.655587
1140	ENSRNOG00000017097	Lhpp	361663	chromosome	1	1	204617852	204708987	protein_coding	Lhpp	5.57698	-0.310693	-2.94099	0.0070917	0.223708	-1.07067	0.472464	0.0234432	0.191558	1	Lhpp	5.69e-05	1.61136	0.108408	4.29e-05	1.72033	0.0866593	-0.000680841	-1.44655	0.14932	0.00170269	1.65621	0.0989792	-0.00416783	-0.204967	0.837804
1141	ENSRNOG00000061348	Fam53b	309060	chromosome	1	-1	204714473	204817080	protein_coding	Fam53b	1.94384	-0.00760938	-0.037638	0.970285	0.99533	0.155443	0.44008	0.723927	0.892766	0	Fam53b	1.87e-05	0.397847	0.691095	-2.89e-05	-0.860386	0.390434	-0.00014108	-0.225085	0.822104	0.00015529	0.112193	0.910764	0.0169083	0.666114	0.506097
1142	ENSRNOG00000017137	Mettl10	361664	chromosome	1	-1	204831540	204855627	protein_coding	Eef1akmt2	5.37962	0.000631681	0.00533013	0.995791	0.998594	NA	NA	NA	NA	0	Eef1akmt2	-3.99e-05	-1.24319	0.215005	-3.22e-05	-1.44385	0.150085	0.000591926	1.39056	0.16564	-0.00228134	-2.47839	0.0138823	0.00452487	0.225069	0.822153
1143	ENSRNOG00000017222	Fam175b	293570	chromosome	1	1	204861566	204887377	protein_coding	Abraxas2	5.09696	-0.0334799	-0.468042	0.643936	0.931416	NA	NA	NA	NA	0	Abraxas2	2.49e-05	0.918092	0.359487	2.99e-05	1.57485	0.116607	-0.000393068	-1.08755	0.27788	0.000542932	0.687251	0.492584	-0.0117488	-0.749291	0.454552
1144	ENSRNOG00000017294	Zranb1	100360606	chromosome	1	1	204959174	204998019	protein_coding	Zranb1	3.81043	-0.077328	-0.782976	0.441225	0.871877	NA	NA	NA	NA	0	Zranb1	1.92e-05	0.824833	0.410281	-5.77e-06	-0.348401	0.727844	-0.000232199	-0.748626	0.454812	-0.000280036	-0.411539	0.681043	-0.0131359	-0.950809	0.342836
1145	ENSRNOG00000017326	Ctbp2	81717	chromosome	1	-1	205001396	205040755	protein_coding	Ctbp2	5.49372	0.0381516	0.601047	0.553388	0.910307	-0.571579	0.433468	0.187297	0.506685	0	Ctbp2	-5.87e-06	-0.227131	0.820514	-4e-06	-0.219817	0.8262	0.000530482	1.55166	0.122053	-0.000618932	-0.824315	0.410575	0.00583402	0.342447	0.73237
1146	ENSRNOG00000017728	Edrf1	309069	chromosome	1	1	205706468	205743653	protein_coding	Edrf1	4.31605	0.0558471	0.608398	0.548583	0.908737	NA	NA	NA	NA	0	Edrf1	3.41e-05	1.03651	0.301003	-4.58e-06	-0.195944	0.844819	0.000222476	0.505582	0.613612	0.0009495	0.988458	0.323918	-0.0113022	-0.532195	0.595175
1147	ENSRNOG00000017810	Uros	309070	chromosome	1	-1	205756640	205777167	protein_coding	Uros	4.96315	-0.0341371	-0.336328	0.739518	0.955975	-0.753362	0.485922	0.121052	0.412429	0	Uros	4.02e-05	1.18147	0.238577	3.36e-05	1.42188	0.156357	-0.000455921	-1.00678	0.31505	-0.000824257	-0.837676	0.403041	-0.00625588	-0.305058	0.760635
1148	ENSRNOG00000018066	Bccip	NA	chromosome	1	1	205777130	205790175	protein_coding	Bccip	7.80059	-0.0301877	-0.247993	0.806229	0.970316	-0.8585	0.446654	0.0545971	0.28461	0	Bccip	-1.67e-05	-0.536619	0.592025	-1.54e-05	-0.705695	0.481061	0.000140901	0.339562	0.734482	-0.000725304	-0.799633	0.42471	0.0090916	0.449245	0.653736
1149	ENSRNOG00000018119	Dhx32	361667	chromosome	1	-1	205789442	205842428	protein_coding	Dhx32	5.30575	-0.0779202	-1.15201	0.260554	0.7824	-0.521948	0.438415	0.233837	0.561536	0	Dhx32	-3.72e-06	-0.12759	0.898579	1.4e-05	0.677897	0.498489	3.35e-05	0.0862148	0.931367	-0.000341636	-0.402513	0.687663	-0.00103849	-0.0680687	0.945798
1150	ENSRNOG00000018327	Fank1	309071	chromosome	1	1	205842489	205950371	protein_coding	Fank1	2.83256	-0.105328	-0.670757	0.508717	0.898335	-0.133784	0.4287	0.754988	0.902957	0	Fank1	1.48e-05	0.1935	0.84673	-9.66e-05	-1.8497	0.0655848	0.00252791	2.5416	0.0116614	-0.00392901	-1.79403	0.0740604	0.0676998	1.3902	0.165994
1151	ENSRNOG00000027542	LOC100302465	100302465	chromosome	1	-1	206324765	206417143	protein_coding	LOC100302465	1.31916	-0.0394132	-0.251987	0.803175	0.969323	NA	NA	NA	NA	0	LOC100302465	-3.68e-05	-0.504711	0.614223	2.32e-05	0.450082	0.653057	0.000618998	0.637919	0.524131	0.00441424	2.12604	0.0345156	-0.0175916	-0.375169	0.707928
1152	ENSRNOG00000018683	Dock1	309081	chromosome	1	1	206900617	207414843	protein_coding	Dock1	3.1855	0.100349	0.807468	0.42725	0.866727	NA	NA	NA	NA	0	Dock1	3.36e-05	0.830305	0.407187	-3.83e-07	-0.0132824	0.989413	-8.18e-05	-0.151179	0.879961	0.000438215	0.369772	0.711877	-0.0165029	-0.66944	0.503978
1153	ENSRNOG00000033881	Fam196a	100233213	chromosome	1	-1	207116717	207171760	protein_coding	Insyn2a	1.03272	-0.125508	-0.903831	0.374981	0.844952	NA	NA	NA	NA	0	Insyn2a	1.44e-06	0.0260707	0.979222	-4.41e-05	-1.11367	0.266534	0.000672801	0.913421	0.361933	-0.000818625	-0.500633	0.617085	-0.0132834	-0.386147	0.699793
1154	ENSRNOG00000015717	Ptpre	114767	chromosome	1	1	207887209	207987136	protein_coding	Ptpre	4.35784	0.0989238	1.05493	0.301858	0.810814	0.203636	0.437822	0.641851	0.8483	0	Ptpre	4.3e-05	1.36279	0.174219	-1.14e-05	-0.506031	0.613298	2.26e-05	0.0534728	0.957399	-0.000357791	-0.386404	0.699538	0.00759427	0.384995	0.700646
1155	ENSRNOG00000016038	Mgmt	25332	chromosome	1	1	209237233	209464190	protein_coding	Mgmt	3.07753	-0.0163953	-0.0976386	0.923022	0.990398	-0.178649	0.4287	0.676882	0.866698	0	Mgmt	9.85e-05	1.33694	0.182502	2.96e-05	0.59193	0.554454	-4.06e-05	-0.0415716	0.966874	0.0018387	0.869394	0.385495	0.0447116	0.966546	0.334925
1156	ENSRNOG00000050554	LOC100362342	100362342	chromosome	1	-1	209722408	209749204	protein_coding	LOC100362342	2.36263	0.244299	1.42462	0.167015	0.707454	NA	NA	NA	NA	0	LOC100362342	5.72e-05	0.87117	0.384527	-7.08e-06	-0.157024	0.875358	0.000296209	0.338713	0.73512	-0.00222844	-1.17516	0.24109	-0.0153299	-0.361874	0.717824
1157	ENSRNOG00000016227	Glrx3	58815	chromosome	1	1	209768696	209799903	protein_coding	Glrx3	8.78996	-0.0871921	-0.696574	0.492696	0.8944	-0.546053	0.433468	0.207767	0.531754	0	Glrx3	-1.82e-05	-0.45472	0.649719	-1.95e-05	-0.692989	0.488986	0.000259358	0.487435	0.626393	-0.000814981	-0.699347	0.485008	0.0237794	0.960094	0.338154
1158	ENSRNOG00000016737	Tcerg1l	361669	chromosome	1	-1	210550668	210739600	protein_coding	Tcerg1l	2.20439	-0.0027868	-0.0158889	0.987453	0.997775	-0.328	0.429884	0.445465	0.73815	0	Tcerg1l	-6.68e-05	-0.707248	0.480095	7.06e-05	1.05603	0.292014	-0.000759283	-0.604077	0.54636	0.00459393	1.67709	0.0948201	-0.0264318	-0.44264	0.658499
1159	ENSRNOG00000016935	Mapk1ip1	499280	chromosome	1	-1	211195452	211196868	protein_coding	Mapk1ip1	3.46866	0.272486	2.58593	0.0161414	0.316306	1.04857	0.457738	0.0219768	0.18534	1	Mapk1ip1	-6.67e-05	-2.34741	0.0197129	-2.38e-05	-1.17124	0.24266	0.000599394	1.57991	0.115438	-5.16e-05	-0.061655	0.950889	-0.00733794	-0.405439	0.685583
1160	ENSRNOG00000016940	Ppp2r2d	246255	chromosome	1	1	211205903	211239888	protein_coding	Ppp2r2d	6.75869	0.00579601	0.0728273	0.942541	0.993016	0.2468	0.429884	0.565894	0.812192	0	Ppp2r2d	-3.32e-05	-1.1381	0.256205	8.36e-06	0.406545	0.684704	0.000167254	0.429434	0.667991	2.08e-05	0.0244829	0.980488	-0.0172729	-0.957813	0.3393
1161	ENSRNOG00000017243	Bnip3	84480	chromosome	1	-1	211248098	211265282	protein_coding	Bnip3	10.0266	-0.00565622	-0.040482	0.96804	0.994871	0.527439	0.444067	0.234933	0.562782	0	Bnip3	-7.26e-05	-1.69495	0.0913744	-2.24e-05	-0.738343	0.461027	0.000427798	0.746977	0.455805	-0.00145682	-1.16161	0.24654	-0.00159852	-0.0593864	0.952703
1162	ENSRNOG00000027590	Jakmip3	365380	chromosome	1	1	211351350	211421022	protein_coding	Jakmip3	2.54931	-0.0223303	-0.183318	0.856073	0.98017	0.089589	0.425232	0.833135	0.932271	0	Jakmip3	-1.36e-05	-0.327149	0.743839	7.16e-06	0.242551	0.80856	-0.000202622	-0.367083	0.713878	0.00154247	1.27252	0.204414	0.00383999	0.168326	0.866495
1163	ENSRNOG00000027582	Dpysl4	25417	chromosome	1	1	211423022	211438531	protein_coding	Dpysl4	4.69166	-0.0716238	-0.519165	0.608354	0.923943	-1.1421	0.470162	0.0151334	0.154099	0	Dpysl4	-2.25e-05	-0.525543	0.599688	-2.09e-05	-0.688338	0.491904	-4.53e-05	-0.0793597	0.936812	-0.00122388	-0.980384	0.327878	-0.00142399	-0.0555468	0.955758
1164	ENSRNOG00000006962	Stk32c	365381	chromosome	1	-1	211440335	211520699	protein_coding	Stk32c	6.09203	0.00128015	0.0140186	0.98893	0.998246	0.441867	0.431123	0.3054	0.630472	0	Stk32c	1.38e-05	0.395518	0.69281	4.4e-05	1.79927	0.0732306	-0.00101801	-2.21435	0.0277399	0.000978119	0.962531	0.336746	-0.00423138	-0.189606	0.849808
1165	ENSRNOG00000017538	Lrrc27	499281	chromosome	1	1	211543751	211575820	protein_coding	Lrrc27	0.884346	0.0351445	0.280678	0.781339	0.965019	0.592911	0.444374	0.182118	0.50123	0	Lrrc27	4.45e-05	0.761171	0.447298	8.87e-05	2.16501	0.0313717	-0.000742345	-0.951359	0.342374	0.00469358	2.82355	0.00514603	0.0736411	1.92924	0.0551004
1166	ENSRNOG00000036649	Pwwp2b	361671	chromosome	1	1	211582077	211600689	protein_coding	Pwwp2b	5.06157	0.177529	1.67315	0.107158	0.6409	1.19528	0.464951	0.0101474	0.124451	0	Pwwp2b	5.12e-05	1.37456	0.170544	5.13e-06	0.193327	0.846866	-0.000358892	-0.720647	0.471824	-0.000304112	-0.278476	0.780885	0.0140055	0.63164	0.528335
1167	ENSRNOG00000017635	Inpp5a	365382	chromosome	1	1	211732713	211921099	protein_coding	Inpp5a	4.39176	0.0550178	0.502438	0.619894	0.928408	-0.758101	0.444089	0.0878049	0.358514	0	Inpp5a	-1.28e-05	-0.397759	0.69116	2.15e-05	0.946674	0.344756	-0.000227473	-0.530815	0.596035	0.00113707	1.2149	0.22559	-0.0205911	-0.979667	0.328421
1168	ENSRNOG00000017748	Nkx6-2	309095	chromosome	1	-1	211922389	211923929	protein_coding	Nkx6-2	5.65458	-0.249684	-2.02044	0.0545191	0.511681	-0.654416	0.437822	0.134991	0.435022	0	Nkx6-2	1.3e-05	0.179974	0.857324	1.01e-05	0.203416	0.838982	0.00137732	1.44863	0.148739	0.00145801	0.704849	0.481584	0.0695169	1.52091	0.129843
1169	ENSRNOG00000027374	Cfap46	NA	chromosome	1	-1	211983729	212022212	protein_coding	NA	1.99359	-0.0590524	-0.41669	0.680572	0.942397	NA	NA	NA	NA	0	NA	6.01e-05	0.941883	0.347194	-2.25e-05	-0.501022	0.616814	0.00145636	1.71985	0.0867417	0.000469599	0.254803	0.799092	0.0504639	1.18613	0.236963
1170	ENSRNOG00000054955	Adgra1	NA	chromosome	1	1	212181374	212211578	protein_coding	Adgra1	2.70705	-0.0308089	-0.163397	0.87156	0.982857	NA	NA	NA	NA	0	Adgra1	3.91e-06	0.0692352	0.94486	4.14e-05	1.02896	0.304535	-0.000178246	-0.235971	0.813656	0.000872864	0.524174	0.600638	-0.0063567	-0.181287	0.856324
1171	ENSRNOG00000027240	Kndc1	NA	chromosome	1	1	212230259	212277694	protein_coding	Kndc1	3.5421	-0.216435	-1.14756	0.262352	0.783476	0.00546667	0.431123	0.989883	0.996007	0	Kndc1	5.33e-05	0.996659	0.319928	5.72e-06	0.150221	0.880716	-0.000676881	-0.948925	0.343608	0.00156012	0.998496	0.319039	0.0262385	0.827874	0.408717
1172	ENSRNOG00000036648	LOC103691261	103691261	chromosome	1	-1	212311300	212317244	protein_coding	LOC103691261	2.93613	0.0641192	0.388254	0.701217	0.946274	NA	NA	NA	NA	0	LOC103691261	-5.57e-05	-0.76861	0.442876	-5.05e-05	-1.02182	0.307893	0.00119843	1.26577	0.206817	-0.00351515	-1.70424	0.0896234	0.0384306	0.826045	0.409752
1173	ENSRNOG00000018137	Tubgcp2	309098	chromosome	1	-1	212333741	212354273	protein_coding	Tubgcp2	3.92361	-0.00235886	-0.0254691	0.979889	0.997215	-0.00356164	0.425232	0.993317	0.997178	0	Tubgcp2	2.74e-05	1.0744	0.283716	2.23e-05	1.2303	0.219786	-0.000198875	-0.583116	0.56036	0.000722441	0.968537	0.333746	-0.00497116	-0.305406	0.760371
1174	ENSRNOG00000018272	Zfp511	293586	chromosome	1	1	212359177	212363668	protein_coding	Zfp511	3.74817	-0.0540074	-0.648231	0.522929	0.900771	0.443158	0.435286	0.308638	0.633592	0	Zfp511	2.61e-05	0.682713	0.495443	2.55e-05	0.950807	0.342657	0.000276914	0.543717	0.587138	0.000435837	0.393584	0.694236	0.0023008	0.10106	0.919603
1175	ENSRNOG00000046776	Msx3	114504	chromosome	1	-1	212514223	212517151	protein_coding	Msx3	-0.0305228	-0.568605	-2.86889	0.00840574	0.235532	NA	NA	NA	NA	0	NA	NA	NA	NA	NA	NA	NA	NA	NA	NA	NA	NA	NA	NA	NA	NA
1176	ENSRNOG00000018337	Caly	192349	chromosome	1	-1	212537848	212549477	protein_coding	Caly	8.65427	-0.0603828	-0.827326	0.416123	0.862617	0.11798	0.493186	0.810935	0.92473	0	Caly	2.17e-05	0.63358	0.526955	2.86e-05	1.18929	0.235501	-9.37e-05	-0.20575	0.837159	-0.000247701	-0.24798	0.804361	0.00477928	0.243608	0.807782
1177	ENSRNOG00000018522	LOC100911186	140547	chromosome	1	-1	212570195	212579057	protein_coding	Echs1	0.0338647	-0.111391	-0.662444	0.513937	0.899639	-0.897229	0.4499	0.0461207	0.264777	0	NA	NA	NA	NA	NA	NA	NA	NA	NA	NA	NA	NA	NA	NA	NA	NA
1178	ENSRNOG00000018838	Paox	293589	chromosome	1	1	212578450	212603529	protein_coding	Paox	5.19533	-0.0668222	-0.815827	0.422544	0.864942	-0.21	0.432049	0.626928	0.843354	0	Paox	1.96e-05	0.719734	0.472385	9.03e-06	0.469644	0.639035	-3.74e-05	-0.10289	0.918136	0.00019729	0.248691	0.803811	0.0202882	1.32961	0.185143
1179	ENSRNOG00000018860	Mtg1	100910751	chromosome	1	1	212606777	212619493	protein_coding	Mtg1	5.51398	0.072937	0.776707	0.444846	0.874574	-0.409733	0.431123	0.341916	0.661141	0	Mtg1	5.6e-06	0.183544	0.854525	2.53e-05	1.19394	0.23368	-0.000130239	-0.321645	0.748	-0.000395041	-0.448471	0.654216	0.00729455	0.388908	0.697753
1180	ENSRNOG00000018927	Sprn	541462	chromosome	1	-1	212622094	212622537	protein_coding	Sprn	2.80267	-0.104158	-0.688962	0.49739	0.895398	0.416	0.432049	0.335621	0.655638	0	Sprn	-1.04e-06	-0.0248962	0.980158	-2.77e-06	-0.0931123	0.925892	-0.00081301	-1.47305	0.14204	-0.000495389	-0.406052	0.685064	0.00536639	0.21405	0.830724
1181	ENSRNOG00000048275	RGD1309350	293613	chromosome	1	1	213577122	213580542	protein_coding	RGD1309350	0.114337	0.0619737	0.269864	0.789549	0.967925	NA	NA	NA	NA	0	NA	NA	NA	NA	NA	NA	NA	NA	NA	NA	NA	NA	NA	NA	NA	NA
1182	ENSRNOG00000012847	Scgb1c1	309100	chromosome	1	1	213595240	213596459	protein_coding	Scgb1c1	1.63108	1.04734	1.22307	0.233061	0.759157	0.397308	0.436331	0.362525	0.678138	0	Scgb1c1	1.06e-05	0.0357584	0.971505	-0.000115895	-0.602364	0.547499	0.00376872	0.999059	0.318767	0.00128045	0.156373	0.87587	-0.126238	-0.639198	0.523417
1183	ENSRNOG00000013165	Bet1l	54400	chromosome	1	-1	213602850	213605643	protein_coding	Bet1l	6.48692	-0.0675082	-0.6141	0.544871	0.907411	0.0269863	0.425232	0.949398	0.979289	0	Bet1l	2.92e-05	0.977466	0.329317	1.63e-05	0.774889	0.439167	-0.000377762	-0.949222	0.343457	-0.00175641	-2.03874	0.0425662	0.0219858	1.1447	0.253685
1184	ENSRNOG00000013256	Ric8a	293614	chromosome	1	1	213606599	213612904	protein_coding	Ric8a	7.09256	0.0358284	0.489876	0.628627	0.931359	0.3912	0.429884	0.362815	0.678318	0	Ric8a	2.25e-05	1.03354	0.302384	1.05e-06	0.0680207	0.945826	5.13e-06	0.017682	0.985907	-0.000635	-1.00092	0.317868	0.0151512	1.14006	0.255609
1185	ENSRNOG00000013828	Sirt3	293615	chromosome	1	-1	213613513	213635546	protein_coding	Sirt3	7.70865	-0.061515	-0.649383	0.522198	0.900665	-0.0845333	0.431123	0.84455	0.938327	0	Sirt3	1.31e-05	0.455996	0.648803	6.78e-07	0.0335522	0.973262	-6.84e-05	-0.178918	0.858152	-0.000816016	-0.976123	0.329981	0.0106524	0.593594	0.553447
1186	ENSRNOG00000014109	Psmd13	365388	chromosome	1	1	213636093	213648488	protein_coding	Psmd13	8.51134	-0.0336142	-0.310802	0.758608	0.959113	0.07	0.431123	0.871017	0.948875	0	Psmd13	2.14e-05	0.646043	0.518865	-4.97e-07	-0.0211554	0.983139	-4.88e-05	-0.110266	0.91229	-0.000552124	-0.569445	0.569584	0.029034	1.41805	0.157716
1187	ENSRNOG00000014656	Cox8b	25250	chromosome	1	-1	213648787	213650247	protein_coding	Cox8b	1.66347	0.435595	0.795895	0.433819	0.868178	-0.132763	0.434529	0.75996	0.905556	0	Cox8b	2.21e-05	0.0885827	0.929487	-8.89e-05	-0.539744	0.589873	0.0045816	1.43898	0.151452	-0.00158675	-0.227049	0.820578	-0.131862	-0.790411	0.430214
1188	ENSRNOG00000014783	Pgghg	309103	chromosome	1	1	213737788	213742637	protein_coding	Pgghg	0.440529	0.308538	1.76595	0.0899994	0.6085	NA	NA	NA	NA	0	Pgghg	4.47e-05	0.815969	0.415322	2.53e-06	0.0648373	0.948357	-0.000213934	-0.293816	0.769151	0.000394384	0.247207	0.804958	-0.0139881	-0.407871	0.6838
1189	ENSRNOG00000014936	Ifitm2	114709	chromosome	1	-1	213750192	213751405	protein_coding	Ifitm2	3.26467	0.271057	1.7479	0.0931403	0.615322	-0.283797	0.44008	0.519007	0.782499	0	Ifitm2	-3.38e-05	-0.477795	0.633228	7.93e-05	1.62716	0.105014	0.000321094	0.343674	0.731391	0.000697317	0.344175	0.731014	0.0568176	1.23072	0.219858
1190	ENSRNOG00000004273	Ifitm1	293618	chromosome	1	1	213766758	213767815	protein_coding	Ifitm1	0.133749	0.68876	2.80781	0.00969683	0.255796	-0.533377	0.435741	0.220926	0.545214	0	Ifitm1	-6.87e-05	-0.693295	0.488791	8.53e-05	1.24848	0.213071	-0.000319342	-0.245284	0.806445	0.00388329	1.38227	0.168167	0.0202629	0.318819	0.750193
1191	ENSRNOG00000015078	Ifitm3	361673	chromosome	1	-1	213810696	213811901	protein_coding	Ifitm3	2.52934	-0.0647293	-0.396251	0.695387	0.945971	-0.838125	0.443706	0.0589026	0.295932	0	Ifitm3	8.25e-06	0.128475	0.89788	7.49e-05	1.6747	0.0952945	0.0010555	1.2447	0.214451	0.00204866	1.11016	0.268036	0.0654365	1.58654	0.114179
1192	ENSRNOG00000036645	Ifitm6	NA	chromosome	1	-1	213817312	213818222	protein_coding	Ifitm6	2.18131	-0.0706803	-0.459441	0.650011	0.932191	0.653924	0.44008	0.1373	0.438539	0	Ifitm6	-0.000146273	-1.76822	0.0782875	-6.28e-05	-1.11321	0.266732	0.0023863	2.20112	0.0286748	-0.00653705	-2.76116	0.00620231	-0.0325982	-0.581718	0.561404
1193	ENSRNOG00000053075	B4galnt4	309105	chromosome	1	1	213870502	213881917	protein_coding	B4galnt4	4.9892	0.100956	1.35286	0.188584	0.726901	0.804444	0.445831	0.0711733	0.3252	0	B4galnt4	-6.62e-06	-0.311175	0.755936	-9e-06	-0.595768	0.551891	0.000113424	0.400161	0.689392	0.000680527	1.09829	0.273171	-0.00926523	-0.689927	0.491031
1194	ENSRNOG00000015593	Sigirr	309106	chromosome	1	-1	213898401	213907144	protein_coding	Sigirr	-0.475317	-0.0565321	-0.25303	0.802379	0.969185	0.892439	0.44939	0.0470455	0.266751	0	Sigirr	2.28e-05	0.315788	0.752436	-5.77e-05	-1.12301	0.262553	0.000757346	0.787765	0.431607	-0.0018691	-0.886348	0.376312	-0.0409993	-0.891717	0.373604
1195	ENSRNOG00000018448	LOC100911402	100911402	chromosome	1	-1	213970174	213973163	protein_coding	NA	4.28225	-0.176992	-1.56803	0.129839	0.664236	NA	NA	NA	NA	0	NA	4.26e-06	0.152322	0.87906	2.28e-06	0.114628	0.908836	-0.000153171	-0.411583	0.68101	-0.000792066	-0.970356	0.33284	-0.004591	-0.250491	0.802462
1196	ENSRNOG00000018450	Slc25a22	100911440	chromosome	1	-1	213973489	213981330	protein_coding	NA	-0.132281	0.0369321	0.138317	0.891132	0.986167	NA	NA	NA	NA	0	NA	7.15e-05	1.38584	0.167074	2.3e-05	0.616901	0.537884	-0.000856337	-1.24133	0.215688	0.00206774	1.36276	0.174228	0.0255766	0.796477	0.426689
1197	ENSRNOG00000015912	Ptdss2	293620	chromosome	1	1	214123044	214149729	protein_coding	Ptdss2	6.84151	0.0276651	0.440794	0.663269	0.937091	0.689	0.442154	0.119167	0.41023	0	Ptdss2	9.86e-06	0.491183	0.623744	5.77e-06	0.406866	0.684469	7.77e-05	0.290568	0.771631	0.000139523	0.237879	0.812177	-0.00360498	-0.353562	0.724035
1198	ENSRNOG00000016416	Rnh1	100360501	chromosome	1	-1	214151338	214163808	protein_coding	Rnh1	6.38277	0.207042	1.87081	0.0734923	0.56916	0.340769	0.436331	0.43481	0.731677	0	Rnh1	1.73e-05	0.391344	0.695888	1.93e-05	0.620883	0.535265	0.000343829	0.585844	0.558527	-0.000479301	-0.373137	0.709374	0.00780537	0.340718	0.733669
1199	ENSRNOG00000016611	Hras	293621	chromosome	1	-1	214178407	214181686	protein_coding	Hras	8.18331	0.0406143	0.434607	0.667692	0.937878	0.0935135	0.4287	0.827326	0.931098	0	Hras	3.16e-06	0.10793	0.914141	-7.81e-06	-0.37969	0.704511	1.81e-05	0.0463699	0.963054	-0.000477488	-0.559266	0.576499	0.0195231	1.03572	0.301568
1200	ENSRNOG00000016697	Lrrc56	365389	chromosome	1	1	214182830	214197184	protein_coding	Lrrc56	1.66967	-0.0163319	-0.130864	0.896963	0.986795	-0.284342	0.4321	0.510508	0.77707	0	Lrrc56	-1.22e-05	-0.191084	0.84862	-2.59e-06	-0.0569196	0.954657	0.00128145	1.51581	0.130876	0.000142336	0.0769172	0.938753	-0.051623	-1.26756	0.206412
1201	ENSRNOG00000017109	Rassf7	293623	chromosome	1	1	214203861	214205782	protein_coding	Rassf7	1.33242	0.00712156	0.044417	0.964936	0.994578	0.262105	0.4321	0.544127	0.799377	0	Rassf7	-1.95e-06	-0.0321268	0.974398	-5.99e-06	-0.139193	0.889414	0.000610262	0.751327	0.453188	0.00174403	0.992974	0.321717	0.0581907	1.51562	0.131176
1202	ENSRNOG00000017299	Phrf1	245925	chromosome	1	1	214215992	214248901	protein_coding	Phrf1	4.08486	-0.00976553	-0.0992968	0.921719	0.990298	0.24054	0.427595	0.573747	0.816258	0	Phrf1	2.55e-05	0.772033	0.44085	-1.6e-05	-0.677371	0.498822	-0.000180214	-0.407977	0.683653	-0.000207284	-0.213361	0.831225	0.0117838	0.641091	0.522189
1203	ENSRNOG00000017414	Irf7	293624	chromosome	1	-1	214248837	214252456	protein_coding	Irf7	2.30367	0.202138	1.2729	0.215126	0.745986	0.283	0.446654	0.526342	0.787774	0	Irf7	-7.36e-06	-0.0801502	0.936184	2.03e-05	0.317059	0.751474	0.0014782	1.22951	0.220079	-0.00416547	-1.57041	0.11763	0.0929905	1.57741	0.116264
1204	ENSRNOG00000017960	Deaf1	83632	chromosome	1	-1	214283790	214317466	protein_coding	Deaf1	4.16598	-0.0442839	-0.514822	0.61134	0.925536	0.999024	0.450609	0.0266195	0.203299	0	Deaf1	1.3e-05	0.650267	0.516138	2.27e-05	1.60198	0.110473	-0.000123227	-0.462172	0.644374	0.00144767	2.51229	0.0126484	0.00467394	0.369518	0.712128
1205	ENSRNOG00000018061	Tmem80	NA	chromosome	1	1	214317682	214326294	protein_coding	Tmem80	6.94715	-0.064716	-0.714329	0.481847	0.891792	0.87375	0.445954	0.0500797	0.274039	0	Tmem80	-4.32e-05	-1.4945	0.136352	-5.7e-06	-0.278739	0.780685	0.000545585	1.41899	0.157193	-0.00141457	-1.68625	0.09304	-0.00872743	-0.466293	0.641508
1206	ENSRNOG00000018336	Eps8l2	361674	chromosome	1	1	214328071	214353461	protein_coding	Eps8l2	0.954851	0.227803	1.5393	0.136686	0.67074	0.902353	0.453743	0.0467355	0.26626	0	Eps8l2	-1.15e-05	-0.146837	0.883383	-4.5e-05	-0.805894	0.421101	0.00137093	1.33081	0.184509	-0.000201039	-0.0882979	0.929713	-0.0595516	-1.22897	0.220513
1207	ENSRNOG00000018367	Taldo1	83688	chromosome	1	1	214375515	214385885	protein_coding	Taldo1	6.58285	-0.0687917	-0.774535	0.446105	0.874574	-0.458571	0.434248	0.290963	0.61801	0	Taldo1	1.37e-05	0.476465	0.634174	1.72e-05	0.844621	0.399162	5.3e-05	0.138288	0.890128	0.000720989	0.859086	0.391146	0.0155197	0.969272	0.333567
1208	ENSRNOG00000019534	Ap2a2	81637	chromosome	1	1	214534284	214606169	protein_coding	Ap2a2	6.57061	0.0510973	0.434756	0.667586	0.937872	1.5925	0.488194	0.0011062	0.0388746	1	Ap2a2	2.3e-05	0.791385	0.429497	-1.52e-05	-0.736364	0.462228	0.000135691	0.34981	0.726786	0.00010445	0.12275	0.902407	-0.0059935	-0.331773	0.740404
1209	ENSRNOG00000019861	Tollip	361677	chromosome	1	-1	214823978	214844858	protein_coding	Tollip	7.14345	0.0291761	0.426013	0.673858	0.94038	0.136487	0.4287	0.750202	0.901967	0	Tollip	9.51e-06	0.48838	0.625724	-8.31e-06	-0.603641	0.546651	4.15e-05	0.159964	0.873043	-0.000167485	-0.294478	0.768646	-0.0108722	-1.02453	0.30681
1210	ENSRNOG00000020021	Brsk2	NA	chromosome	1	1	214927172	214947624	protein_coding	NA	2.31808	0.0772997	0.329844	0.744352	0.956624	NA	NA	NA	NA	0	NA	1.46e-05	0.296981	0.766737	-1.48e-05	-0.421407	0.673835	-0.000552227	-0.844149	0.399422	-0.000124045	-0.0861155	0.931446	0.0153971	0.535566	0.592847
1211	ENSRNOG00000020044	Mob2	NA	chromosome	1	-1	214954553	214971929	protein_coding	Mob2	6.12869	-0.0320344	-0.336558	0.739347	0.955975	-0.150685	0.425232	0.723069	0.892572	0	Mob2	5.78e-06	0.219819	0.826198	3.74e-06	0.202744	0.839506	0.000255135	0.729737	0.466259	-0.000810014	-1.0648	0.28803	0.0125532	0.725866	0.46876
1212	ENSRNOG00000029394	Dusp8	NA	chromosome	1	-1	215030429	215033460	protein_coding	Dusp8	2.4886	0.0282927	0.142596	0.887788	0.985987	-0.123014	0.425232	0.772362	0.911034	0	Dusp8	4.48e-05	0.954143	0.340966	5.22e-07	0.0154997	0.987646	-0.00100487	-1.61016	0.10867	0.000243638	0.176278	0.860224	0.0030137	0.108814	0.913458
1213	ENSRNOG00000020164	Ifitm10	NA	chromosome	1	-1	215515764	215536980	protein_coding	NA	2.66189	0.0347217	0.304349	0.763459	0.960102	NA	NA	NA	NA	0	NA	7.85e-05	1.976	0.0492939	3.8e-05	1.33229	0.184028	-0.000715829	-1.34067	0.181288	0.00278815	2.41206	0.0166097	0.00932539	0.36102	0.718461
1214	ENSRNOG00000020206	Ctsd	171293	chromosome	1	-1	215541542	215553451	protein_coding	Ctsd	8.04805	0.303866	3.37863	0.00246132	0.126427	0.562632	0.433468	0.194295	0.515092	0	Ctsd	-1.98e-06	-0.063411	0.949492	-1.55e-05	-0.702472	0.483065	0.00058322	1.4116	0.159354	4.67e-05	0.051358	0.959083	-0.00118584	-0.0621226	0.950527
1215	ENSRNOG00000020300	Lsp1	361680	chromosome	1	1	215628785	215662504	protein_coding	Lsp1	1.18898	0.00827282	0.0600406	0.952616	0.994049	1.2663	0.477766	0.00803806	0.110124	0	Lsp1	-2.42e-05	-0.327516	0.743561	4.44e-05	0.856118	0.392785	0.000553206	0.564021	0.573263	0.000520977	0.244497	0.807054	0.048454	1.02625	0.306
1216	ENSRNOG00000020354	Mrpl23	64360	chromosome	1	1	215701544	215709313	protein_coding	Mrpl23	5.41488	0.0100443	0.116681	0.908074	0.987921	-0.75925	0.442154	0.0859495	0.354635	0	Mrpl23	-1.02e-05	-0.321749	0.747921	1.52e-05	0.694459	0.488065	0.00016593	0.395727	0.692656	-0.000534664	-0.586638	0.557995	0.0136713	0.672341	0.502134
1217	ENSRNOG00000020369	Igf2	24483	chromosome	1	-1	215828102	215846911	protein_coding	Igf2	5.69163	0.377575	0.968571	0.342326	0.826038	-0.195676	0.4287	0.648074	0.851752	0	Igf2	-0.000102315	-0.659856	0.509976	4.26e-06	0.0388387	0.969051	0.00144086	0.698653	0.485441	0.000106351	0.0234857	0.981282	0.0025069	0.025396	0.979764
1218	ENSRNOG00000020451	Cd81	25621	chromosome	1	1	216237697	216253311	protein_coding	Cd81	7.95336	-0.105481	-1.14016	0.265361	0.78402	-0.359459	0.4287	0.401757	0.707912	0	Cd81	-2.64e-05	-1.15259	0.250219	6.09e-06	0.37551	0.707612	0.000399861	1.31333	0.190319	0.00156981	2.36924	0.0186127	-0.000335679	-0.024138	0.980766
1219	ENSRNOG00000032677	Tssc4	361682	chromosome	1	1	216254979	216256608	protein_coding	Tssc4	4.9553	-0.350224	-4.73925	7.87309e-05	0.0137474	0.2368	0.429884	0.581739	0.82113	1	Tssc4	1.43e-05	0.484738	0.628302	4.93e-05	2.39666	0.0173104	-0.000316503	-0.805347	0.421412	0.000599943	0.699188	0.485108	0.00724083	0.409646	0.682499
1220	ENSRNOG00000059500	Cdkn1c	246060	chromosome	1	-1	216661080	216663721	protein_coding	Cdkn1c	4.33646	0.504332	2.44551	0.022096	0.355924	0.116216	0.427595	0.785783	0.916369	0	Cdkn1c	-0.000156001	-1.33641	0.182673	-0.000143716	-1.77516	0.0771363	0.00310506	2.04387	0.0420516	-0.000518613	-0.154642	0.877233	-0.0617802	-0.820981	0.412624
1221	ENSRNOG00000020614	Phlda2	293637	chromosome	1	-1	216702319	216703534	protein_coding	Phlda2	1.28253	0.422766	2.8387	0.00902209	0.245963	0.93	0.452769	0.0399731	0.245573	1	Phlda2	-3.12e-05	-0.398426	0.690669	-7.55e-05	-1.36881	0.172337	0.000920254	0.884475	0.37732	-0.000331404	-0.145579	0.884375	-0.0350873	-0.712535	0.476954
[truncated: 12,566 more rows]

## Sheet: Column_Definitions_2
Column Names	Definitions
ENSEMBL ID (Rnor6 Ensembl v.103)	Ensembl ID from Rnor6 Ensembl v.103 (from Ahub: https://ahub.mbni.org)
[truncated: 84 more rows]

## Sheet: eQTLs_DE_Results
X	ENSEMBL ID (Rnor6 Ensembl v.103)	GENENAME (Rnor6 Ensembl v.88)	ENTREZID (Rnor6 Ensembl v.88)	SEQCOORDSYSTEM (Rnor6 Ensembl v.88)	SEQNAME (Rnor6 Ensembl v.88)	SEQSTRAND (Rnor6 Ensembl v.88)	GENESEQSTART (Rnor6 Ensembl v.88)	GENESEQEND (Rnor6 Ensembl v.88)	GENEBIOTYPE (Rnor6 Ensembl v.88)	GENENAME_F0 (Rnor6 Ensembl v.103)	F0_Average Expression (Log2 CPM)	F0_Log2FC_bLRvsbHR	F0_Tstat_bLRvsbHR	F0_Pvalue_bLRvsbHR	F0_FDR_bLRvsbHR	MetaAnalysis_estimatedD_bLRvsbHR	MetaAnalysis_SE_bLRvsbHR	MetaAnalysis_Tstat_bLRvsbHR	MetaAnalysis_Pvalue_bLRvsbHR	MetaAnalysis_FDR_bLRvsbHR	bHR_bLR_DEG	GENENAME_F2 (Rnor6 Ensembl v.103)	F2_Log2FC_LocoScore	F2_Tstat_LocoScore	F2_Pvalue_LocoScore	F2_Log2FC_EPM_DistanceTraveled	F2_Tstat_EPM_DistanceTraveled	F2_Pvalue_EPM_DistanceTraveled	F2_Log2FC_EPM_Time_Immobile	F2_Tstat_EPM_Time_Immobile	F2_Pvalue_EPM_Time_Immobile	F2_Log2FC_EPM_Percent_Time_Open_Arms	F2_Tstat_EPM_Percent_Time_Open_Arms	F2_Pvalue_EPM_Percent_Time_Open_Arms	F2_Log2FC_PavCA_Index	F2_Tstat_PavCA_Index	F2_Pvalue_PavCA_Index	eQTL_Gene_eVariant_ID	eVariant_id	eVariant_Chromosome	eVariant_Position	eVariant_ReferenceAllele	eVariant_Alternate_Allele	TSS_Distance	eQTL_Slope	eQTL_Slope_SE	eQTL_Pvalue_Beta	eQTL_Rank	Log2_aFC_Alt_vs_Ref
[truncated: 5,747 more rows]
[truncated: 36 more columns]
