# Supplementary material for: Bioenergetic-related gene expression in the hippocampus predicts internalizing vs. externalizing behavior in an animal model of temperament
Source: Front Mol Neurosci. 2025 Mar 4;18:1469467. doi: 10.3389/fnmol.2025.1469467 (PMC11913853; doi:10.3389/fnmol.2025.1469467)
Supplement: Supplementary file 4 [file Table_4.XLSX]

## Sheet: ColumnDefinitions
Column Names	Definitions
ENSEMBL ID (Rnor6 Ensembl v.103)	Ensembl ID from Rnor6 Ensembl v.103 (from Ahub: https://ahub.mbni.org)
GENENAME_F0 (Rnor6 Ensembl v.103)	Gene Symbols for Ensembl-Annotated genes in F0 dataset - from Rnor6 Ensembl v.103 (from Ahub: https://ahub.mbni.org)
F0_Average Expression (Log2 CPM)	Average expression (Log2 CPM) in F0 dataset for all animals
F0_Log2FC_bLRvsbHR	Log(2) Fold Change for bLR vs. bHR comparison in F0 dataset. Positive=upregulated in bLR, Negative=upregulated in bHR. See Limma model below.
F0_Log2FC_FvsM	Log(2) Fold Change for Female vs. Male comparison in F0 dataset. Positive=upregulated in Females, Negative=upregulated in Males. See Limma model below.
F0_Tstat_bLRvsbHR	T-statistic for bLR vs. bHR comparison in F0 dataset. Positive=upregulated in bLR, Negative=upregulated in bHR. See Limma model below.
F0_Tstat_FvsM	T-statistic for Female vs. Male comparison in F0 dataset. Positive=upregulated in Females, Negative=upregulated in Males. See Limma model below.
F0_Pvalue_bLRvsbHR	Unadjusted p-value for bLR vs. bHR comparison in F0 dataset. See Limma model below.
F0_Pvalue_FvsM	Unadjusted p-value for Females vs. Males comparison in F0 dataset. See Limma model below.
F0_FDR_bLRvsbHR	False discovery rate (q-value or adjusted p-value) for bLR vs. bHR comparison in F0 dataset. See Limma model below.
F0_FDR_FvsM	False discovery rate (q-value or adjusted p-value) for Females vs. Males comparison in F0 dataset. See Limma model below.
F2_Average Expression (Log2 CPM)	Average expression (Log2 CPM) in F2 dataset for all animals
F2_Log2FC_LocoScore	Log(2) Fold Change for relationship with locomotor activity in a novel environment (LocoScore) in F2 dataset. In units of Log2FC per unit of LocoScore (beam breaks). Positive=upregulated with greater LocoScore, Negative=downregulated with greater LocoScore. See Limma model below.
F2_Log2FC_MvsF	Log(2) Fold Change for Males vs. Females in F2 dataset. Positive=upregulated in Males, Negative=upregulated in Females. See Limma model below.
F2_Tstat_LocoScore	T-statistic for relationship with locomotor activity in a novel environment (LocoScore) in F2 dataset. Positive=upregulated with greater LocoScore, Negative=downregulated with greater LocoScore. See Limma model below.
F2_Tstat_MvsF	T-statistic for Males vs. Females in F2 dataset. Positive=upregulated in Males, Negative=upregulated in Females. See Limma model below.
F2_Pvalue_LocoScore	Unadjusted p-value for relationship with locomotor activity in a novel environment (LocoScore) in F2 dataset. See Limma model below.
F2_Pvalue_MvsF	Unadjusted p-value for Males vs. Females in F2 dataset. See Limma model below.
F0_FDR_Locoscore	False discovery rate (q-value or adjusted p-value) for the relationship with locomotor activity in a novel environment (LocoScore) in the F2 dataset. See Limma model below.
F0_FDR_FvsM	False discovery rate (q-value or adjusted p-value) for Males vs. Females comparison in F2 dataset. See Limma model below.
bHR_bLR_DEG (0=No, 1=Yes)	Whether the gene has evidence of bHR/bLR differential expression: FDR<0.1 in the F0 analysis, FDR<0.1 in the bHR/bLR meta-analysis, or replication of nominal bHR/bLR effects (p<0.05) with consistent direction of effect in both datasets (1,063 genes, 1045 of which are in the F0 dataset: Fig 5D-E)
Limma differential expression model for F0 Dataset:
y~β0+β1 Lineage+β2 Sex+β3 % rRNA+β4 % Intergenic+ε
Biological covariates: Sex
Technical covariates: % Ribosomal RNA and % Intergenic RNA in the samples
Limma differential expression model for F2 Dataset:
y~β0+β1 VariableOfInterest+β2 Sex+β3 % rRNA+β4 % Intergenic+β5 Dissector+β6 STGT_Experience +β(7-8) SequencingBatch +ε
Biological covariates: Sex
Technical covariates: % Ribosomal RNA in sample, % Intergenic RNA in sample, Dissector, Experience with the PavCA task, Sequencing batch

## Sheet: FullDEResults_F0_F2_SexDiff
ENSEMBL ID (Rnor6 Ensembl v.103)	GENENAME_F2 (Rnor6 Ensembl v.103)	F0_Average Expression (Log2 CPM)	F0_Log2FC_bLRvsbHR	F0_Log2FC_FvsM	F0_Tstat_bLRvsbHR	F0_Tstat_FvsM	F0_Pvalue_bLRvsbHR	F0_Pvalue_FvsM	F0_FDR_bLRvsbHR	F0_FDR_FvsM	F2_Average Expression (Log2 CPM)	F2_Log2FC_LocoScore	F2_Log2FC_MvsF	F2_Tstat_LocoScore	F2_Tstat_MvsF	F2_Pvalue_LocoScore	F2_Pvalue_MvsF	F2_FDR_LocoScore	F2_FDR_MvsF	bHR_bLR_DEG (0=No, 1=Yes)
ENSRNOG00000014303	Lrp11	6.55475	0.121682	0.165923	0.977603	1.39274	0.337928	0.176344	0.82469	0.58839	7.75896	6.54e-06	0.0297489	0.269463	2.01867	0.787804	0.044628	0.999649	0.20861	0
ENSRNOG00000014330	Pcmt1	9.32469	-0.0526924	-0.0829856	-0.486596	-0.798741	0.630915	0.432198	0.931359	0.786156	8.33844	4.02e-06	-0.0179412	0.131469	-0.965431	0.895514	0.335295	0.999649	0.627802	0
ENSRNOG00000049505	Nup43	3.84043	0.00477433	0.0600012	0.0451879	0.595784	0.964328	0.556842	0.994578	0.848858	3.07112	-2.56e-05	-0.0873254	-0.628049	-3.55988	0.530566	0.000446746	0.999649	0.0130279	0
ENSRNOG00000014916	Lats1	4.34199	0.093074	0.219875	0.808775	1.99134	0.426512	0.0578282	0.866727	0.42915	5.14385	-1.79e-05	0.0267256	-0.669569	1.64304	0.503773	0.101676	0.999649	0.334115	0
ENSRNOG00000014996	Katna1	4.30304	-0.0384676	-0.0686861	-0.455653	-0.847297	0.652695	0.405118	0.932634	0.767271	3.80578	9.77e-07	-0.0400509	0.0285901	-1.94702	0.977215	0.0526928	0.999649	0.230517	0
ENSRNOG00000015239	Ginm1	5.11713	0.191127	-0.0665055	1.74475	-0.632947	0.0936969	0.532695	0.616205	0.837342	4.71079	-6.24e-05	0.0350796	-1.4589	1.36554	0.145894	0.173355	0.999649	0.449487	0
ENSRNOG00000015552	Ppil4	4.41392	0.24961	0.0553413	2.27592	0.520935	0.0319695	0.607139	0.411514	0.873017	5.57973	5.32e-06	0.0305355	0.199094	1.88073	0.842357	0.0612131	0.999649	0.252098	0
ENSRNOG00000016054	Tab2	3.5372	-0.132989	-0.0937119	-1.11376	-0.78182	0.276305	0.441891	0.792802	0.792289	5.44254	1.64e-05	0.00887546	0.653972	0.582208	0.513753	0.56097	0.999649	0.792431	0
ENSRNOG00000016381	Ust	0.0328715	-0.625827	0.476807	-2.63167	1.91943	0.0145505	0.0667771	0.305783	0.444991	2.20539	7.3e-05	-0.0648699	1.23636	-1.78343	0.217528	0.0757727	0.999649	0.282885	0
ENSRNOG00000013160	Sash1	5.36183	-0.0878776	0.200576	-0.839691	2.0014	0.409288	0.0566647	0.862253	0.426632	6.1186	-4.24e-05	0.0136545	-1.1634	0.615971	0.245817	0.538494	0.999649	0.781068	1
ENSRNOG00000023549	Samd5	2.41742	-0.39458	0.157407	-2.87379	1.1805	0.0083096	0.249257	0.234266	0.660108	3.31963	-3.61e-05	-0.0590097	-0.486143	-1.29873	0.627307	0.195276	0.999649	0.477855	1
ENSRNOG00000013351	Stxbp5	5.64092	0.191469	0.127556	1.43784	0.997517	0.163267	0.328368	0.705081	0.723703	7.21432	-3.1e-06	0.0626713	-0.0924965	3.08144	0.92638	0.00229903	0.999649	0.0351781	1
ENSRNOG00000042741	Adgb	0.0650103	-0.200907	0.313692	-0.768982	1.2075	0.449333	0.238889	0.875827	0.648672	0.420551	7.79e-06	-0.0219462	0.0506991	-0.238719	0.959607	0.811526	0.999649	0.929313	0
ENSRNOG00000014258	Rab32	0.644763	0.563882	0.294011	3.34806	1.79618	0.00265348	0.0849427	0.130646	0.477383	0.714547	-5.83e-05	-0.0271606	-0.747595	-0.579983	0.455432	0.562467	0.999649	0.79346	1
ENSRNOG00000014290	Grm1	3.70626	0.0317386	0.282441	0.171454	1.57616	0.86529	0.127953	0.982448	0.533823	5.73011	5.93e-05	0.0733509	1.24937	2.53855	0.212739	0.0117607	0.999649	0.0966772	0
ENSRNOG00000014431	Dctn3l1	0.75631	-0.13818	-0.0615134	-0.81825	-0.391711	0.421186	0.698694	0.864444	0.904129	-0.341006	-7.23e-06	0.014093	-0.0696931	0.22575	0.944496	0.821587	0.999649	0.934571	0
ENSRNOG00000014450	Shprh	4.27654	0.131375	0.192524	1.2762	1.94675	0.213979	0.0632436	0.745473	0.438646	5.32676	-2.54e-05	-0.000647703	-0.928506	-0.0389872	0.354073	0.968933	0.999649	0.988979	0
ENSRNOG00000014852	Fbxo30	3.24705	0.0028657	0.302601	0.0227236	2.49532	0.982057	0.0197827	0.997772	0.320475	3.49641	-2.27e-05	-0.104433	-0.649017	-4.93224	0.516944	1.51e-06	0.999649	0.000220053	0
ENSRNOG00000040242	Epm2a	1.07238	-0.0255226	0.167528	-0.182462	1.21973	0.856738	0.234301	0.98033	0.643314	2.04428	-2.01e-05	-0.0206381	-0.337796	-0.56839	0.735811	0.570298	0.999649	0.799743	0
ENSRNOG00000011058	Utrn	3.43733	0.0274358	0.49271	0.24442	4.51114	0.808962	0.000141036	0.970689	0.0648109	4.9986	-1.44e-05	-0.0504933	-0.282408	-1.62481	0.777873	0.105508	0.999649	0.33995	0
ENSRNOG00000014908	Sf3b5	8.13795	0.108666	-0.0542259	0.974418	-0.505326	0.339474	0.617894	0.825487	0.877474	6.42892	-2.24e-06	-0.0366642	-0.0601285	-1.62515	0.952103	0.105435	0.999649	0.339939	0
ENSRNOG00000025587	Plagl1	-1.43873	-0.690508	1.16591	-1.66578	2.59375	0.108631	0.0158582	0.64469	0.301567	1.63635	0.000240105	-0.108159	1.63058	-1.16788	0.104284	0.244006	0.999649	0.534979	1
ENSRNOG00000015217	Ltv1	5.76126	0.0210213	0.0976877	0.194603	0.944209	0.847325	0.35438	0.976974	0.739537	5.22	2.02e-05	-0.0311778	0.625642	-1.60259	0.532141	0.110334	0.999649	0.348072	0
ENSRNOG00000015473	Phactr2	0.825816	-0.0498304	0.449724	-0.297014	2.63877	0.768986	0.014317	0.960872	0.298648	2.7215	9.99e-06	-0.011281	0.103187	-0.191894	0.917901	0.847986	0.999649	0.945376	0
ENSRNOG00000015551	Fuca2	5.98659	0.0130887	-0.0370608	0.163107	-0.48185	0.871787	0.634235	0.982857	0.882472	5.28257	1.67e-05	-0.0183462	0.508878	-0.923719	0.611303	0.356555	0.999649	0.647094	0
ENSRNOG00000015660	Pex3	5.90595	0.0466491	-0.00374182	0.521388	-0.0436373	0.606828	0.965551	0.923842	0.990793	5.3208	4.18e-06	-0.0360949	0.118404	-1.69239	0.905846	0.091862	0.999649	0.316812	0
ENSRNOG00000046983	Adat2	0.985577	-0.0449739	0.0494061	-0.259121	0.283439	0.79773	0.779247	0.968336	0.936539	2.01177	2.07e-05	-0.00912935	0.472747	-0.342444	0.636821	0.732315	0.999649	0.891891	0
ENSRNOG00000010753	Aig1	6.52093	0.135829	0.105206	2.14622	1.73495	0.0420707	0.0954497	0.468975	0.489034	6.37414	-3.38e-06	-0.0138201	-0.13315	-0.898056	0.894185	0.370051	0.999649	0.65766	0
ENSRNOG00000011015	Hivep2	5.85939	0.0068111	0.275617	0.0438907	1.85488	0.965351	0.0758168	0.994578	0.456339	7.16867	-4.72e-06	0.0242164	-0.112164	0.947659	0.910787	0.344251	0.999649	0.63632	0
ENSRNOG00000011411	Adgrg6	2.42747	0.160065	0.113538	1.13845	0.82643	0.266059	0.416621	0.784815	0.775615	3.83071	-5.26e-05	0.0104996	-0.960639	0.316523	0.337695	0.751879	0.999649	0.900081	0
ENSRNOG00000011540	Vta1	6.38383	-0.107363	-0.116754	-1.571	-1.78079	0.129147	0.0874859	0.664236	0.479555	6.56293	2.01e-05	0.00589554	0.83242	0.4025	0.405995	0.687672	0.999649	0.86791	0
ENSRNOG00000056940	Cited2	5.04504	0.176333	0.193141	1.79515	2.04034	0.0851105	0.0523537	0.597725	0.41836	5.87775	-1.55e-05	-0.050114	-0.483734	-2.57952	0.629013	0.0104868	0.999649	0.0902093	0
ENSRNOG00000060972	Heca	4.03011	-0.109274	-0.00308067	-1.10746	-0.0316518	0.278966	0.975009	0.794552	0.99353	5.48188	-2.03e-05	-0.0109209	-0.796608	-0.704318	0.426462	0.481914	0.999649	0.74471	0
ENSRNOG00000051450	Abracl	5.99287	0.0152425	-0.185039	0.164938	-2.09157	0.87036	0.0471274	0.982857	0.404212	5.12125	-2.19e-05	0.0245492	-0.63022	1.17102	0.529147	0.242744	0.999649	0.534158	0
ENSRNOG00000059224	Reps1	1.93226	-0.0898485	-0.221244	-0.541853	-1.26642	0.592867	0.2174	0.919894	0.630963	4.20984	-1.84e-05	0.0394528	-0.653093	2.30543	0.514318	0.0219911	0.999649	0.137259	0
ENSRNOG00000053331	NA	-0.42021	0.0249683	-0.322228	0.0997585	-1.35648	0.921357	0.187449	0.990253	0.602372	NA	NA	NA	NA	NA	NA	NA	NA	NA	0
ENSRNOG00000053347	Ccdc28a	4.26154	0.0845641	-0.119043	1.14279	-1.66011	0.264287	0.109776	0.78402	0.51158	4.0705	3.74e-06	-0.0168994	0.116303	-0.868876	0.907509	0.385778	0.999649	0.670935	0
ENSRNOG00000060603	Nhsl1	3.24603	-0.156946	-0.09827	-1.39295	-0.876616	0.176281	0.389301	0.714312	0.759604	4.88839	5.42e-05	0.00185661	1.3932	0.0782334	0.164841	0.937707	0.999649	0.979022	0
ENSRNOG00000053735	Hebp2	4.59889	0.052017	0.0427592	0.365954	0.316182	0.717574	0.754571	0.950628	0.928216	3.346	5.18e-05	0.0541142	0.977455	1.69558	0.329323	0.0912548	0.999649	0.315474	0
ENSRNOG00000011460	Arfgef3	1.54954	-0.174575	0.391701	-0.787243	1.70852	0.43877	0.100316	0.87081	0.496522	4.81461	3.53e-05	0.00277571	0.463174	0.0595761	0.643657	0.952543	0.999649	0.983618	0
ENSRNOG00000011994	Perp	5.06918	0.0259376	-0.158292	0.276937	-1.76276	0.784177	0.0905471	0.965963	0.483019	4.64908	4.05e-05	0.0582156	0.624113	1.48244	0.533143	0.139527	0.999649	0.397084	0
ENSRNOG00000049517	Tnfaip3	-0.454218	-0.336617	0.450529	-1.42014	1.8011	0.168302	0.0841422	0.7087	0.476689	1.74669	-4.41e-05	-0.0245816	-0.738732	-0.678277	0.460788	0.498246	0.999649	0.756312	0
ENSRNOG00000012074	Ifngr1	4.5914	0.0701061	-0.0978684	0.794725	-1.12976	0.434486	0.269633	0.868178	0.676798	5.28598	1.69e-05	0.0104864	0.616929	0.63159	0.537863	0.528252	0.999649	0.774658	1
ENSRNOG00000012311	Slc35d3	-0.569017	0.549137	-0.241275	1.70097	-0.736455	0.101745	0.468522	0.628994	0.805215	1.03844	-5.34e-05	0.196094	-0.328637	1.9858	0.742715	0.0481872	0.999649	0.21918	0
ENSRNOG00000012322	Pex7	2.962	-0.057332	-0.0732388	-0.595463	-0.774138	0.557053	0.446335	0.910818	0.795328	3.05492	4.25e-05	-0.017936	1.15814	-0.807526	0.24795	0.420159	0.999649	0.697307	0
ENSRNOG00000031700	Map3k5	1.49039	0.0659839	0.00344955	0.378096	0.0192562	0.70865	0.984794	0.94845	0.996318	4.18956	-3.63e-05	-0.0363383	-0.77569	-1.26952	0.438691	0.205478	0.999649	0.490189	0
ENSRNOG00000012701	Map7	5.0237	0.124758	0.0389142	0.982928	0.317961	0.335353	0.753237	0.824529	0.927785	6.42099	-3.21e-05	0.00126263	-1.02467	0.0663843	0.306543	0.947127	0.999649	0.981981	0
ENSRNOG00000058050	Bclaf1	5.26057	-0.152471	0.0825715	-1.77397	0.990658	0.0886334	0.33164	0.606402	0.72531	6.80481	-2.08e-05	0.02281	-1.04609	1.88992	0.296568	0.0599673	0.999649	0.249252	0
ENSRNOG00000013436	Pde7b	-0.0847697	-0.444539	0.286241	-2.10283	1.29703	0.0460434	0.206832	0.486394	0.621622	2.77372	7.21e-05	0.0316585	1.24895	0.890376	0.212893	0.374151	0.999649	0.661185	0
ENSRNOG00000013969	Ahi1	4.98671	-0.0812617	0.216448	-0.57719	1.5808	0.569134	0.126887	0.91585	0.531697	6.40957	9.6e-05	-0.0429319	2.55971	-1.88622	0.0110864	0.0604654	0.999649	0.250464	0
ENSRNOG00000055858	Myb	-0.174784	0.0755632	0.0932266	0.237153	0.293286	0.814531	0.7718	0.971079	0.933255	0.150742	-0.00010411	0.0416331	-0.681358	0.459191	0.496298	0.64651	0.999649	0.84353	0
ENSRNOG00000014531	Hbs1l	6.6726	-0.0853321	-0.126358	-1.29154	-1.99613	0.208697	0.0572719	0.743976	0.4273	6.74895	3.64e-06	-3.36e-05	0.174972	-0.00265803	0.861248	0.997881	0.999649	0.998895	0
ENSRNOG00000047605	Ptprk	4.14094	0.0859831	0.0952071	0.718365	0.820013	0.4794	0.4202	0.891096	0.77806	5.21735	-3.86e-05	0.0716968	-1.38016	4.23215	0.168815	3.29e-05	0.999649	0.00222794	0
ENSRNOG00000046617	NA	0.622604	-0.133996	0.371059	-0.927508	2.58497	0.362807	0.0161766	0.840772	0.303409	1.5239	0.000132943	-0.0481818	2.18119	-1.28836	0.0301347	0.198855	0.999649	0.482249	0
ENSRNOG00000011134	Lama2	1.92267	0.0253832	0.0729852	0.143252	0.420231	0.887275	0.678019	0.985987	0.897644	3.74651	9.4e-06	0.0126112	0.0960408	0.213155	0.923568	0.831386	0.999649	0.93916	0
ENSRNOG00000011245	Arhgap18	2.73208	-0.148988	0.167145	-0.896438	1.03988	0.378836	0.308659	0.84676	0.708604	2.43585	-6.32e-05	-0.0739722	-0.937656	-1.83567	0.349358	0.067637	0.999649	0.265264	0
ENSRNOG00000011720	L3mbtl3	1.52594	-0.0516233	0.183581	-0.343503	1.22463	0.734182	0.232485	0.955332	0.642237	3.18973	2.74e-05	0.00647399	0.682891	0.264195	0.495331	0.791855	0.999649	0.919861	0
ENSRNOG00000033517	LOC100360791	2.19482	-0.000207996	-0.237899	-0.00143148	-1.68738	0.99887	0.104359	0.999321	0.504109	2.01807	-3.63e-05	0.0394177	-0.335718	0.605175	0.737375	0.545632	0.999649	0.784463	0
ENSRNOG00000047783	Tmem200a	3.83292	0.0974266	0.124952	0.627381	0.8328	0.536275	0.413089	0.903632	0.773148	4.31686	-3.25e-05	0.0361567	-0.728106	1.33687	0.467254	0.182524	0.999649	0.461681	0
ENSRNOG00000012346	Epb41l2	4.14359	-0.0242862	-0.134427	-0.237422	-1.3229	0.814325	0.198216	0.971079	0.612279	5.67046	-4.53e-06	0.049239	-0.142156	2.54916	0.887076	0.0114181	0.999649	0.0950784	0
ENSRNOG00000013202	Akap7	4.11629	-0.25235	-0.245957	-2.91452	-2.92471	0.00754952	0.00737004	0.227741	0.253482	4.32184	1.66e-05	0.0321797	0.415551	1.33692	0.678108	0.182508	0.999649	0.461681	1
ENSRNOG00000013304	Arg1	4.95998	-0.279814	-0.45508	-2.3861	-4.0214	0.0251805	0.000491603	0.372867	0.121216	4.5828	6.34e-05	0.0632139	1.15379	1.90018	0.249728	0.0586013	0.999649	0.246624	0
ENSRNOG00000013422	Med23	2.8685	0.445069	0.297943	2.53869	1.76086	0.0179539	0.0908759	0.326065	0.483153	4.13196	1.25e-05	0.0352038	0.383336	1.7737	0.701808	0.0773739	0.999649	0.286504	0
ENSRNOG00000013791	Enpp3	-0.0758289	-0.191107	0.247892	-0.855405	1.10699	0.400704	0.279162	0.857381	0.684555	0.203736	-3.9e-05	0.0196114	-0.412904	0.347642	0.680044	0.728412	0.999649	0.890154	0
ENSRNOG00000013994	Enpp1	1.26086	0.0737673	0.197514	0.48174	1.30761	0.634312	0.203274	0.931416	0.618269	2.23327	-5.59e-05	-0.0255169	-1.10518	-0.83773	0.270183	0.403011	0.999649	0.684517	0
ENSRNOG00000015036	Ccn2	4.38778	0.0982319	0.544201	0.446217	2.59222	0.659402	0.0159134	0.936104	0.301763	4.22549	-7.5e-05	-0.197285	-0.825182	-3.58639	0.410083	0.000405783	0.999649	0.012266	0
ENSRNOG00000015321	Moxd1	3.04192	0.198975	-0.0164851	1.39854	-0.116016	0.174615	0.908596	0.713148	0.975296	4.28408	-7.48e-06	0.0726564	-0.162063	2.594	0.871392	0.0100667	0.999649	0.0879982	0
ENSRNOG00000015670	Stx7	5.18001	-0.229962	-0.139377	-2.42813	-1.51871	0.02296	0.141772	0.361134	0.547595	5.41584	3.12e-05	-0.000296657	1.1936	-0.0187677	0.233808	0.985042	0.999649	0.99476	0
ENSRNOG00000016371	Slc18b1	4.39525	0.0309241	-0.0920384	0.449032	-1.37649	0.657398	0.181252	0.935105	0.59529	4.69554	7.69e-05	-0.00825829	2.71564	-0.481103	0.00709302	0.630879	0.999649	0.836053	0
ENSRNOG00000060376	LOC100910237	2.28877	0.239624	-0.00776966	1.3554	-0.0469225	0.187786	0.962959	0.726631	0.990197	0.713326	-0.000211784	-0.0334237	-2.28795	-0.607018	0.0230057	0.54441	0.999649	0.783718	0
ENSRNOG00000016411	Rps12	9.86272	0.159772	-0.022587	1.17257	-0.171876	0.252366	0.864962	0.775542	0.963871	8.22883	-4.04e-05	0.0105277	-0.994856	0.426758	0.320803	0.669936	0.999649	0.857928	0
ENSRNOG00000011114	Tbpl1	7.03648	-0.132814	-0.0350675	-1.51338	-0.416633	0.143115	0.680614	0.677206	0.89816	6.31625	6.19e-05	-0.0437369	2.01072	-2.34374	0.0454673	0.0199036	0.999649	0.128568	0
ENSRNOG00000011161	Slc2a12	0.775761	0.365087	0.216937	2.03668	1.23513	0.0527465	0.228622	0.507087	0.639169	2.76217	-8.52e-05	0.0973193	-0.650549	1.24246	0.515956	0.215272	0.999649	0.501479	0
ENSRNOG00000011815	Sgk1	5.31915	0.502968	-0.381679	2.0282	-1.59315	0.0536655	0.124086	0.509526	0.529882	6.19979	8.29e-05	-0.0286777	1.06214	-0.605192	0.289236	0.54562	0.999649	0.784463	0
ENSRNOG00000058047	NA	2.12658	-0.80337	-0.503124	-2.29179	-1.53911	0.0308982	0.136731	0.405834	0.542477	0.858654	4.05e-05	0.0034127	0.164761	0.0231611	0.86927	0.981541	0.999649	0.993701	0
ENSRNOG00000054246	NA	-0.230731	1.17401	0.000362166	4.21374	0.00144303	0.00030138	0.99886	0.0358175	0.999734	NA	NA	NA	NA	NA	NA	NA	NA	NA	0
ENSRNOG00000012122	NA	3.88079	-0.0700646	0.232359	-0.70583	2.41777	0.487023	0.0234901	0.893686	0.333339	4.72764	-4.68e-06	-0.0109487	-0.152956	-0.589617	0.878561	0.555999	0.999649	0.789782	0
ENSRNOG00000012609	Trdn	1.5141	-0.38875	-0.427946	-1.93041	-2.29451	0.0653361	0.030718	0.545315	0.359988	0.101713	-4.14e-05	0.208559	-0.429852	3.62507	0.667687	0.00035231	0.999649	0.011332	0
ENSRNOG00000029608	Nkain2	3.28903	-0.162177	-0.0812713	-1.59181	-0.804484	0.124387	0.428938	0.657758	0.783537	4.46559	2.37e-05	0.0435027	0.819454	2.47911	0.413336	0.0138553	0.999649	0.107008	0
ENSRNOG00000013323	Rnf217	0.451502	-0.0462479	0.231055	-0.281922	1.37401	0.780397	0.182013	0.964542	0.595488	2.07837	9.76e-06	0.0234497	0.224552	0.882203	0.822518	0.378545	0.999649	0.665577	0
ENSRNOG00000021478	Tpd52l1	6.47478	0.0821099	0.384721	0.428998	2.09969	0.671714	0.0463434	0.939745	0.40293	4.934	-3.43e-05	-0.0776909	-0.446002	-1.68102	0.655995	0.0940523	0.999649	0.32122	0
ENSRNOG00000021442	Hddc2	5.1175	0.0688179	0.0770237	0.593251	0.699143	0.558509	0.491118	0.911094	0.816718	3.86596	-4.62e-06	-0.00127592	-0.117687	-0.0541353	0.906413	0.956872	0.999649	0.985333	0
ENSRNOG00000013364	Hey2	3.45543	0.0349336	0.0939624	0.371063	1.03459	0.713814	0.311075	0.949869	0.71023	3.29166	-8.78e-06	-0.0297119	-0.234951	-1.31835	0.814446	0.188635	0.999649	0.469117	0
ENSRNOG00000014004	Ncoa7	4.36592	-0.289275	0.14214	-2.51498	1.26024	0.0189333	0.219581	0.335495	0.633558	6.24087	4.18e-05	0.0233246	1.38283	1.27179	0.167996	0.20467	0.999649	0.489503	0
ENSRNOG00000014190	Hint3	5.2044	0.118519	-0.0914513	1.51867	-1.22567	0.141781	0.232099	0.674464	0.641869	4.38918	-1.29e-05	-0.0103197	-0.42431	-0.561563	0.671718	0.574935	0.999649	0.801568	0
ENSRNOG00000014240	Trmt11	0.894694	0.13163	-0.157568	0.879917	-1.059	0.387545	0.300039	0.851305	0.701431	1.44949	-4.12e-05	0.0515752	-0.78822	1.63535	0.431342	0.103279	0.999649	0.336507	0
ENSRNOG00000042944	NA	-0.199164	0.0614067	-0.0621986	0.239002	-0.25869	0.813113	0.798059	0.971079	0.943121	NA	NA	NA	NA	NA	NA	NA	NA	NA	0
ENSRNOG00000011568	Rspo3	3.82809	0.24393	0.122604	1.31455	0.687739	0.200966	0.498146	0.739247	0.818381	4.13144	2.56e-05	0.045804	0.51896	1.52471	0.604264	0.12864	0.999649	0.380185	0
ENSRNOG00000011588	Rnf146	6.94503	-0.095941	-0.0533741	-1.40595	-0.816452	0.172429	0.422194	0.711039	0.779582	6.63303	3.04e-05	-0.0347608	1.25228	-2.36271	0.211679	0.0189362	0.999649	0.125835	0
ENSRNOG00000011622	Echdc1	6.60046	0.0719164	-0.0393374	1.01062	-0.576892	0.322181	0.569332	0.817278	0.853662	6.2244	-7.04e-05	-0.0373824	-2.36132	-2.06771	0.0190054	0.0397335	0.999649	0.194597	0
ENSRNOG00000042309	Kiaa0408L	5.71215	0.296985	0.249068	2.08999	1.82768	0.0472816	0.0799351	0.49091	0.465169	6.53186	4.16e-06	-0.00891348	0.142254	-0.501877	0.886998	0.616211	0.999649	0.826075	0
ENSRNOG00000012324	Soga3	3.56826	0.0325122	0.0893968	0.19071	0.519769	0.850341	0.60794	0.978148	0.873146	5.9179	3.55e-05	0.00761566	0.766897	0.270534	0.443892	0.78698	0.999649	0.916698	0
ENSRNOG00000023407	Mrpl36	0.560938	0.0226847	-0.0115658	0.156222	-0.0817527	0.877152	0.935515	0.984357	0.980894	0.389599	1.05e-05	-0.107061	0.149709	-2.53388	0.881119	0.0119144	0.999649	0.0975493	0
ENSRNOG00000039783	Rpl26-ps2	3.16298	0.0857546	-0.0237108	0.561656	-0.16692	0.579507	0.868817	0.91741	0.965615	1.72409	-1.43e-05	0.0315938	-0.226234	0.831954	0.821211	0.406257	0.999649	0.687434	0
ENSRNOG00000012775	Ccdc127	4.8828	-0.0478562	-0.092311	-0.666567	-1.33151	0.511344	0.195409	0.899392	0.610003	5.06381	1.47e-07	-0.0481148	0.00603366	-3.26697	0.995191	0.00124501	0.999649	0.02422	0
ENSRNOG00000013331	Sdha	7.68227	0.0593896	0.0913825	0.744208	1.20019	0.463905	0.241666	0.884629	0.651035	8.45493	-1.46e-06	-0.000633892	-0.096847	-0.0690418	0.922928	0.945014	0.999649	0.981514	0
ENSRNOG00000014485	Pdcd6	7.3121	0.134471	-0.105799	1.25526	-1.0294	0.221353	0.313455	0.751614	0.711856	6.13661	-1.28e-05	-0.0397849	-0.368462	-1.89108	0.712851	0.0598115	0.999649	0.249047	0
ENSRNOG00000039776	Exoc3	5.50646	-0.0296666	0.206727	-0.306642	2.2242	0.761735	0.035699	0.960102	0.378866	6.13221	1.97e-05	-0.0290588	0.866911	-2.11052	0.386852	0.0358429	0.999649	0.182814	0
ENSRNOG00000028261	Tppp	4.31285	-0.173412	-0.140884	-1.04932	-0.848303	0.30438	0.404569	0.812269	0.767248	6.46131	2.45e-05	0.00415493	0.570926	0.159208	0.568581	0.873638	0.999649	0.955676	0
ENSRNOG00000015676	Brd9	5.52584	0.105583	0.000695784	1.52412	0.0104475	0.14042	0.99175	0.674322	0.998062	5.50119	3.4e-05	-0.0125519	1.54407	-0.941023	0.123881	0.347634	0.999649	0.63921	0
ENSRNOG00000015810	Trip13	1.12597	0.0442414	0.0776845	0.272934	0.498952	0.787216	0.622311	0.966907	0.878891	0.710486	1.05e-05	-0.043652	0.145814	-1.00889	0.88419	0.314038	0.999649	0.606668	0
ENSRNOG00000016103	Nkd2	2.91409	0.787047	-0.0870045	5.18055	-0.588727	2.55754e-05	0.561492	0.00678043	0.850103	3.39429	-0.000167024	-0.0157647	-1.42098	-0.223256	0.156612	0.823525	0.999649	0.935032	1
ENSRNOG00000016372	Slc12a7	0.512194	0.20409	0.386886	0.970806	1.84064	0.341234	0.0779495	0.826038	0.460219	2.47971	-4.48e-05	-0.00195982	-0.571517	-0.0413371	0.568181	0.967061	0.999649	0.98861	0
ENSRNOG00000016923	Clptm1l	5.37663	0.136391	0.0460958	1.27255	0.444664	0.215248	0.660508	0.745986	0.892285	6.47292	1.06e-05	0.0308861	0.48037	2.3055	0.631399	0.0219872	0.999649	0.137259	0
ENSRNOG00000017930	Lpcat1	4.49273	0.185077	0.223863	1.62217	2.03452	0.117704	0.0529795	0.648948	0.41903	5.02779	2.53e-05	-0.0090073	0.952624	-0.558759	0.341733	0.576844	0.999649	0.802864	0
ENSRNOG00000023053	Ice1	3.31792	-0.00819162	0.194961	-0.0706538	1.69467	0.944253	0.102949	0.993016	0.502027	5.38821	-8.42e-08	0.00705861	-0.00226411	0.311784	0.998195	0.755474	0.999756	0.901308	0
ENSRNOG00000017150	Med10	6.55141	-0.0148969	-0.108788	-0.156367	-1.19188	0.877039	0.244849	0.984357	0.655689	5.75642	-3.88e-05	-0.0120093	-1.35739	-0.694128	0.175925	0.488269	0.999649	0.74911	0
ENSRNOG00000034075	Ube2ql1	5.75344	0.134706	0.109148	1.03606	0.871415	0.3104	0.392077	0.815578	0.761519	7.35476	-1.06e-05	0.0335795	-0.359298	1.87101	0.719686	0.0625531	0.999649	0.255076	0
ENSRNOG00000017254	Nsun2	6.40434	0.0391351	-0.00550741	0.533547	-0.0783339	0.598514	0.938206	0.921317	0.981332	6.16978	1.94e-05	-0.027307	0.851227	-1.97434	0.395487	0.0494828	0.999649	0.222356	0
ENSRNOG00000017601	Srd5a1	2.1035	0.0783542	0.0304849	0.443582	0.168367	0.661279	0.867692	0.936545	0.965218	4.00309	-5.19e-05	0.0728016	-1.08852	2.516	0.27745	0.0125197	0.999649	0.100673	0
ENSRNOG00000017613	Tent4a	4.40901	0.0560764	0.350633	0.420869	2.74193	0.677559	0.011299	0.941631	0.277859	5.16133	1.9e-05	-0.00870793	0.664321	-0.50155	0.507119	0.616441	0.999649	0.826075	0
ENSRNOG00000058077	NA	1.54617	0.0178006	-0.335577	0.0903459	-1.64928	0.928755	0.111992	0.990749	0.515449	3.04414	2.93e-05	0.0861261	0.481916	2.33345	0.630302	0.0204464	0.999649	0.131051	0
ENSRNOG00000032150	Adcy2	6.11599	0.059107	0.0874113	0.591445	0.911868	0.559698	0.370819	0.911841	0.750787	6.91015	-9.37e-07	0.0505947	-0.0291028	2.58726	0.976807	0.0102602	0.999649	0.088968	0
ENSRNOG00000047406	RGD1308544	5.82042	0.127079	0.213359	0.974664	1.71862	0.339354	0.0984334	0.825487	0.494014	3.82835	-4.57e-05	-0.101256	-0.742898	-2.7328	0.458266	0.00674442	0.999649	0.0685357	0
ENSRNOG00000027422	Fastkd3	3.7255	-0.074264	0.0877995	-1.08576	1.3298	0.288264	0.195963	0.802372	0.610003	3.9049	-8.84e-06	-0.0607521	-0.337741	-3.8322	0.735852	0.000162034	0.999649	0.00707712	0
ENSRNOG00000017826	Mtrr	4.97646	-0.0664824	0.0736052	-0.786843	0.908936	0.439	0.372334	0.87081	0.751119	4.63727	3.02e-05	-0.0653613	1.05795	-3.7781	0.291135	0.000199126	0.999649	0.00786479	1
ENSRNOG00000042308	LOC680200	1.05954	-0.0716788	-0.0900584	-0.608023	-0.792375	0.548828	0.435829	0.908737	0.7886	0.786284	1.09e-05	-0.047606	0.163971	-1.19219	0.869891	0.234358	0.999649	0.525046	0
ENSRNOG00000051377	NA	7.66231	-0.0845267	-0.099257	-0.659959	-0.806213	0.515503	0.427959	0.900333	0.782888	6.08517	1.84e-05	-0.0196803	0.533846	-0.942852	0.593939	0.346699	0.999649	0.638731	0
ENSRNOG00000017963	NA	3.72859	-0.109319	-0.0635084	-1.38574	-0.835901	0.178446	0.411375	0.716213	0.773069	3.52838	5.32e-05	-0.018375	1.51636	-0.86481	0.130736	0.388002	0.999649	0.672034	0
ENSRNOG00000049259	LOC102549842	4.29678	-0.11603	-0.0250518	-1.20539	-0.272557	0.239689	0.787503	0.764898	0.938714	3.80593	0.000105308	-0.0564358	2.34804	-2.08314	0.0196806	0.0382912	0.999649	0.190386	0
ENSRNOG00000016462	LOC102547287	3.39647	-0.0422059	0.0263313	-0.444035	0.286924	0.660957	0.776609	0.936507	0.935178	3.60718	2.61e-05	-0.0341129	0.723172	-1.56527	0.470274	0.118829	0.999649	0.363732	0
ENSRNOG00000056694	NA	2.74844	-0.146205	-0.129696	-1.33998	-1.25478	0.192679	0.221525	0.730147	0.635273	1.76999	1.39e-05	-0.00569953	0.258409	-0.176775	0.796312	0.859834	0.999649	0.950517	0
ENSRNOG00000047145	LOC102551340	3.29423	-0.127381	-0.0874649	-1.56241	-1.1084	0.131156	0.278566	0.665726	0.684159	3.29521	1e-05	-0.048818	0.27201	-2.19725	0.785847	0.0289532	0.999649	0.162917	0
ENSRNOG00000046353	LOC501406	4.47022	-0.2026	-0.0199808	-1.52922	-0.159498	0.139156	0.874598	0.674322	0.966297	3.29989	-5.67e-06	-0.0343861	-0.139884	-1.41401	0.888868	0.158648	0.999649	0.426205	0
ENSRNOG00000016368	Ppp1r14c	4.9788	-0.0962509	-0.0549513	-1.19602	-0.708486	0.243259	0.485402	0.767935	0.813181	4.79051	-2.23e-05	0.0206578	-0.704249	1.07803	0.481957	0.282096	0.999649	0.573972	0
ENSRNOG00000016011	Plekhg1	2.3232	-0.0103109	0.0441674	-0.0620763	0.265261	0.951011	0.793052	0.993789	0.940879	4.64851	-7.4e-05	-0.027822	-1.24875	-0.770646	0.212967	0.44167	0.999649	0.712594	0
ENSRNOG00000019582	Mthfd1l	3.77817	0.171061	0.119155	1.46202	1.04578	0.156581	0.305979	0.696955	0.706143	4.83438	-1.48e-05	-0.0104752	-0.473418	-0.549638	0.636343	0.583076	0.999649	0.806347	0
ENSRNOG00000019549	Akap12	2.4778	0.103601	0.454298	0.688666	3.04014	0.497572	0.00560096	0.895398	0.241859	4.79769	-3.96e-05	-0.116114	-0.519754	-2.49371	0.603712	0.0133122	0.999649	0.104886	0
ENSRNOG00000019544	Zbtb2	2.7812	-0.0798512	0.113151	-0.713686	1.0415	0.482237	0.307919	0.891792	0.707732	3.53283	-5.26e-06	0.0109364	-0.149302	0.512038	0.88144	0.609093	0.999649	0.820799	0
ENSRNOG00000019501	Rmnd1	5.66219	0.0677763	-0.0420007	0.873203	-0.564322	0.391121	0.57772	0.854034	0.858282	5.21324	3.18e-05	-0.0130361	0.894219	-0.605483	0.372096	0.545427	0.999649	0.784379	0
ENSRNOG00000019489	Armt1	5.12378	0.0344804	-0.0792044	0.539704	-1.28367	0.594325	0.211392	0.92034	0.624834	5.2595	1.19e-05	-0.0100521	0.383135	-0.535353	0.701957	0.592899	0.999649	0.810611	0
ENSRNOG00000018960	Syne1	6.28081	0.00637476	0.148517	0.0593028	1.44141	0.953197	0.162266	0.994049	0.571417	8.40762	-1.79e-05	0.00486866	-0.50235	0.224995	0.615879	0.822174	0.999649	0.934842	0
ENSRNOG00000018808	Vip	6.47386	-0.0939332	0.355916	-0.611845	2.4205	0.546337	0.0233494	0.908641	0.333339	4.94376	9.9e-05	-0.11225	1.52288	-2.8654	0.129098	0.00453211	0.999649	0.0532819	1
ENSRNOG00000024077	Fbxo5	0.279441	0.123976	0.167243	0.719149	1.00921	0.478926	0.322842	0.890902	0.719347	0.0444751	-5.82e-05	-0.113755	-0.690913	-2.24181	0.490284	0.0258827	0.999649	0.151839	0
ENSRNOG00000018773	Mtrf1l	4.98232	-0.111293	-0.0246666	-1.30792	-0.303721	0.203169	0.763932	0.741602	0.930515	4.23736	-1.07e-05	-0.0836599	-0.347881	-4.50771	0.728233	1.02e-05	0.999649	0.000947079	0
ENSRNOG00000018690	Rgs17	5.06514	0.12094	0.223374	1.32861	2.56636	0.196351	0.0168705	0.73577	0.304879	4.85704	-5.45e-05	-0.0975096	-1.39444	-4.11254	0.164466	5.37e-05	0.999649	0.00311865	0
ENSRNOG00000059866	NA	2.4019	0.146141	0.429988	0.646168	1.98722	0.524242	0.0583106	0.900771	0.429885	2.49002	-5.52e-05	-0.0518165	-0.759675	-1.17299	0.44819	0.241955	0.999649	0.533455	0
ENSRNOG00000018163	Ipcef1	1.33875	-0.23324	0.12896	-1.02006	0.557397	0.317774	0.582368	0.81613	0.860612	2.87524	3.97e-05	-0.0266899	0.577525	-0.637605	0.564123	0.524335	0.999649	0.772219	0
ENSRNOG00000018052	Cnksr3	3.1137	0.252569	-0.0104722	1.86474	-0.0794754	0.0743706	0.937307	0.573964	0.981254	3.82795	2.36e-05	-0.0425257	0.44336	-1.3179	0.657903	0.188787	0.999649	0.469413	0
ENSRNOG00000004144	NA	1.48482	-0.292372	0.035187	-2.31877	0.290651	0.0291518	0.773791	0.39478	0.934351	1.49975	1.24e-05	-0.0123151	0.27013	-0.443811	0.787291	0.657577	0.999649	0.850626	0
ENSRNOG00000016919	Scaf8	4.05106	0.0197044	0.236151	0.182706	2.24808	0.856549	0.0339308	0.98033	0.370755	5.66781	-1.28e-05	0.010784	-0.540331	0.747058	0.589467	0.455756	0.999649	0.723951	0
ENSRNOG00000016728	Tiam2	5.67759	-0.231803	-0.034631	-1.40663	-0.218969	0.172231	0.828508	0.711039	0.953218	5.86041	9.74e-06	-0.00610003	0.200535	-0.207237	0.841231	0.835999	0.999649	0.941199	0
ENSRNOG00000056223	Tfb1m	4.32233	-0.228616	0.0342307	-2.99611	0.464504	0.00622173	0.646432	0.210487	0.886385	4.40358	-1.51e-05	-0.027891	-0.622248	-1.89188	0.534366	0.0597041	0.999649	0.249047	0
ENSRNOG00000017030	Arid1b	4.51255	0.0785333	0.293496	0.467168	1.81609	0.644552	0.0817472	0.931488	0.471534	6.27432	3.86e-05	0.0466556	0.954249	1.89909	0.340913	0.0587454	0.999649	0.246854	0
ENSRNOG00000016973	Tmem242	5.76403	-0.374258	0.00483257	-3.25849	0.0439322	0.00330421	0.965318	0.145533	0.990793	5.11678	3.48e-05	0.0214005	0.825466	0.840366	0.409922	0.401535	0.999649	0.68321	0
ENSRNOG00000029049	Zdhhc14	5.07013	0.183441	0.0766623	1.59495	0.691072	0.123681	0.496086	0.657313	0.817476	5.95478	1.31e-05	0.0457333	0.483935	2.78364	0.628871	0.0058009	0.999649	0.0622898	0
ENSRNOG00000046874	Snx9	3.13842	-0.172318	0.0802389	-1.85406	0.878895	0.0759391	0.388088	0.578077	0.758678	3.81651	-7.38e-06	-0.067862	-0.22779	-3.46123	0.820002	0.000635781	0.999649	0.0162188	0
ENSRNOG00000017114	Synj2	3.57304	-0.132527	0.3544	-0.86043	2.33171	0.397983	0.0283467	0.854743	0.35033	5.70359	-1.22e-05	-0.0406552	-0.200452	-1.09565	0.841296	0.274323	0.999649	0.566816	0
ENSRNOG00000017889	Serac1	3.59159	-0.080458	0.00775256	-0.644301	0.063912	0.525431	0.949564	0.900771	0.985818	3.9098	2.11e-05	-0.0414485	0.625206	-2.02696	0.532426	0.0437654	0.999649	0.206536	0
ENSRNOG00000018007	Gtf2h5	7.50517	-0.0410089	-0.105203	-0.371617	-0.993782	0.713407	0.330147	0.949665	0.72531	6.53842	-2.92e-05	0.00499938	-0.928557	0.262371	0.354046	0.793259	0.999649	0.920631	0
ENSRNOG00000018012	Tulp4	2.43131	-0.102867	0.0373906	-0.461699	0.161863	0.648414	0.872755	0.932023	0.966089	5.54863	4.96e-05	-0.00130741	0.652785	-0.0282626	0.514516	0.977476	0.999649	0.992158	0
ENSRNOG00000018158	Tmem181	3.96777	-0.000982034	0.0970982	-0.00959044	0.965464	0.992427	0.343847	0.998246	0.734016	5.51762	2.03e-05	0.0435547	0.779995	2.7595	0.436158	0.00623288	0.999649	0.0652196	0
ENSRNOG00000018207	Dynlt1	5.19185	0.125137	-0.0286214	0.979875	-0.235321	0.336828	0.815936	0.82469	0.948349	4.14687	-6.48e-05	0.0225822	-1.6427	0.956498	0.101748	0.339778	0.999649	0.632819	0
ENSRNOG00000018321	Sytl3	-0.834498	0.469527	0.0794046	0.787182	0.140034	0.438805	0.88979	0.87081	0.968929	-0.0857814	-6.66e-06	-0.0928605	-0.0254252	-0.596984	0.979737	0.551078	0.999649	0.78674	0
ENSRNOG00000018524	Ezr	5.55214	0.0320499	0.115315	0.38452	1.43695	0.703946	0.163517	0.947172	0.572792	6.74852	5.23e-06	0.0192671	0.104339	0.633165	0.916987	0.527225	0.999649	0.774395	0
ENSRNOG00000018762	Rsph3	2.25984	-0.0610535	0.0572421	-0.614356	0.584302	0.544704	0.564417	0.907357	0.850724	2.47385	3.82e-05	-0.00346236	0.861763	-0.129607	0.389673	0.896985	0.999649	0.964626	0
ENSRNOG00000018935	RGD1560015	4.81186	-0.0511126	-0.117976	-0.426801	-0.999791	0.673292	0.327289	0.940324	0.723135	5.50541	2.64e-05	-0.00403355	0.798629	-0.201105	0.425291	0.840786	0.999649	0.943108	0
ENSRNOG00000019048	Sod2	8.1154	0.0148212	-0.0255743	0.217433	-0.391641	0.82969	0.698746	0.973165	0.904129	7.76152	-3.62e-08	-0.0341544	-0.00209136	-3.24873	0.998333	0.00132405	0.999756	0.0251838	0
ENSRNOG00000019091	Wtap	7.72901	-0.062648	-0.00043578	-0.787648	-0.00571425	0.438537	0.995487	0.87081	0.99909	7.00185	-1.99e-05	-0.0277271	-0.755772	-1.73441	0.450523	0.0841213	0.999649	0.30202	0
ENSRNOG00000019189	Acat2	5.09886	0.067501	-0.05791	0.456738	-0.404782	0.651926	0.689188	0.932456	0.901465	5.33407	5.43e-05	-0.0369928	1.45004	-1.63165	0.148346	0.104058	0.999649	0.337318	0
ENSRNOG00000013975	Acat2l1	2.91218	0.0587156	-0.074438	0.51313	-0.672597	0.612506	0.507566	0.92598	0.823962	2.55574	0.000123319	0.0302938	2.38204	0.968299	0.0179928	0.333864	0.999649	0.626427	0
ENSRNOG00000014160	Tcp1	6.84735	-0.162266	-0.0142222	-1.34563	-0.123298	0.190876	0.902888	0.72867	0.973419	7.36313	3.17e-05	-0.0215711	1.07926	-1.21151	0.281548	0.226884	0.999649	0.516451	0
ENSRNOG00000014582	Mrpl18	7.08444	0.000770248	-0.0741574	0.00561699	-0.563105	0.995564	0.578536	0.998594	0.858781	5.58613	-2.34e-05	-0.00766386	-0.659373	-0.357951	0.510285	0.720693	0.999649	0.886114	0
ENSRNOG00000014971	Mas1	3.89868	-0.0497413	-0.188383	-0.379969	-1.46607	0.707278	0.155484	0.94804	0.565441	5.30332	9.04e-05	0.0394653	2.09779	1.50653	0.036964	0.133239	0.999649	0.387959	0
ENSRNOG00000014997	Igf2r	4.48488	0.247861	0.19911	1.35126	1.12942	0.189092	0.269774	0.727256	0.676798	5.82816	1.78e-06	0.0528002	0.0441833	2.15962	0.964795	0.0317872	0.999649	0.171714	0
ENSRNOG00000022946	NA	-0.732469	0.105075	0.0126607	0.233939	0.0290363	0.816997	0.977073	0.971342	0.993944	NA	NA	NA	NA	NA	NA	NA	NA	NA	0
ENSRNOG00000017412	NA	0.499028	2.40736	0.140654	9.72054	0.63331	7.72265e-10	0.532462	3.54881e-06	0.837342	0.246805	-0.000368378	0.0116076	-1.50256	0.0796061	0.134259	0.936616	0.999649	0.978671	1
ENSRNOG00000017419	Map3k4	3.84332	0.0203415	0.238809	0.170827	2.06158	0.865778	0.0501273	0.98252	0.412754	5.42875	3.3e-05	-0.0316714	0.940206	-1.48292	0.348052	0.139399	0.999649	0.397044	0
ENSRNOG00000017731	Agpat4	5.80002	0.0594065	-0.112822	0.742098	-1.46398	0.465159	0.15605	0.884737	0.565441	6.55583	4.51e-05	-0.000127149	1.86225	-0.00864107	0.0637832	0.993113	0.999649	0.997584	0
ENSRNOG00000054620	NA	0.0520463	-0.357762	0.148169	-2.21362	0.90938	0.0365089	0.372104	0.437282	0.751119	1.08474	7.17e-06	0.118871	0.125055	3.41401	0.900584	0.000750703	0.999649	0.0178973	0
ENSRNOG00000055547	NA	1.29382	0.16189	0.0885237	1.26819	0.708523	0.216776	0.485379	0.74722	0.813181	1.76626	4.24e-05	0.000934772	0.892856	0.032371	0.372824	0.974203	0.999649	0.990696	0
ENSRNOG00000048297	Qk	1.29671	-0.10744	-0.0805777	-0.551303	-0.398836	0.586473	0.693506	0.918189	0.9022	2.99056	4.52e-05	0.0349233	0.682172	0.866589	0.495784	0.387028	0.999649	0.671815	0
ENSRNOG00000060475	NA	2.10282	0.14873	0.224959	1.13088	1.80452	0.269169	0.0835905	0.788897	0.47619	0.965064	-5.76e-05	-0.00805466	-0.726645	-0.16979	0.468148	0.865317	0.999649	0.952478	0
ENSRNOG00000011243	NA	-0.315559	0.139619	0.118685	0.486009	0.430514	0.631326	0.670626	0.931359	0.894557	NA	NA	NA	NA	NA	NA	NA	NA	NA	0
ENSRNOG00000011310	Pde10a	1.81101	-0.015761	0.203391	-0.069839	0.878698	0.944895	0.388193	0.993016	0.758678	4.62481	8.68e-05	0.0324866	1.41637	0.866106	0.157958	0.387292	0.999649	0.671815	0
ENSRNOG00000024172	T2	1.54376	0.147079	-0.100195	0.687364	-0.481503	0.498378	0.634478	0.895398	0.882546	0.822286	-3.83e-06	-0.0534154	-0.0287988	-0.673806	0.977049	0.501079	0.999649	0.757692	0
ENSRNOG00000024149	Prr18	2.23966	-0.186082	-0.132206	-1.19538	-0.845269	0.243501	0.406227	0.768227	0.768391	3.27876	1.54e-05	0.00889802	0.231297	0.220219	0.81728	0.825887	0.999649	0.936475	0
ENSRNOG00000024140	Sft2d1	5.51557	-0.148112	-0.172786	-1.68198	-2.03194	0.105413	0.0532591	0.638219	0.4198	5.3521	-7.21e-06	-0.00163803	-0.244837	-0.0919271	0.806791	0.926832	0.999649	0.974824	0
ENSRNOG00000012415	Mpc1	9.06152	-0.0737978	-0.0867415	-0.649991	-0.795108	0.521812	0.434268	0.900339	0.787532	7.83631	-3.02e-05	-0.00980958	-0.844896	-0.452613	0.399006	0.651234	0.999649	0.846315	0
ENSRNOG00000055093	Cep43	5.69502	0.0688913	0.160354	0.670264	1.63209	0.509026	0.115587	0.898404	0.520079	4.65221	-9.47e-05	-0.129948	-2.12809	-4.85244	0.034343	2.19e-06	0.999649	0.000295917	0
ENSRNOG00000013190	Rnaset2	6.87882	0.0810598	0.0155604	0.636446	0.127403	0.530451	0.899673	0.902387	0.972688	5.74907	-1.48e-05	-0.0383546	-0.360035	-1.5461	0.719136	0.12339	0.999649	0.371546	0
ENSRNOG00000013194	Rps6ka2	2.95025	-0.214444	0.337794	-1.26502	1.99872	0.217891	0.0569729	0.748347	0.426632	5.33538	7.37e-05	0.0475543	1.34562	1.42161	0.179687	0.156431	0.999649	0.422577	0
ENSRNOG00000023753	Afdn	3.51111	-0.152543	0.314479	-1.15016	2.4086	0.261298	0.0239685	0.783408	0.333339	5.62836	4.2e-05	0.0109054	1.07436	0.458227	0.283736	0.647202	0.999649	0.843901	0
ENSRNOG00000051938	NA	1.28006	0.722447	0.207106	3.36093	1.0339	0.00257085	0.311389	0.129069	0.710259	0.657441	6.08e-05	0.0782295	0.485067	1.03933	0.628069	0.299689	0.999649	0.591533	0
ENSRNOG00000060438	NA	1.80584	-0.744809	-0.0647052	-2.88749	-0.269032	0.00804617	0.790182	0.231753	0.939824	1.2023	0.000371566	0.121729	2.13928	1.15211	0.0334164	0.250417	0.999649	0.541318	0
ENSRNOG00000022921	Dact2	2.93283	-0.0858245	0.270478	-0.513635	1.63183	0.612158	0.115642	0.925727	0.520079	3.82435	5.56e-05	-0.00685857	0.925291	-0.187329	0.355739	0.85156	0.999649	0.947481	0
ENSRNOG00000014166	Smoc2	0.186914	-0.388716	0.285651	-2.55793	1.928	0.017194	0.0656494	0.322217	0.442997	0.303429	9.87e-05	-0.143176	1.06946	-2.53853	0.28593	0.0117614	0.999649	0.0966772	1
ENSRNOG00000010529	Thbs2	0.339218	0.385706	0.730622	1.35401	2.68985	0.188225	0.0127387	0.726901	0.286838	2.18632	6.06e-05	0.0571239	0.428818	0.670717	0.668438	0.503042	0.999649	0.758985	0
ENSRNOG00000015609	Wdr27	1.86614	0.182333	-0.0435653	1.50144	-0.366242	0.146157	0.717362	0.682077	0.913669	2.21941	-8.66e-05	0.0112543	-1.86059	0.401129	0.0640179	0.68868	0.999649	0.868245	0
ENSRNOG00000015597	LOC100125364	5.72081	-0.0791187	-0.128566	-1.00181	-1.6964	0.326331	0.102618	0.820062	0.502027	5.13824	-6.34e-06	-0.0114616	-0.2037	-0.609376	0.838759	0.542848	0.999649	0.782913	0
ENSRNOG00000061312	Phf10	4.2325	-0.0581858	0.115978	-0.7799	1.60826	0.442999	0.120728	0.872874	0.526008	4.56114	-5.02e-05	-0.0271135	-2.36155	-2.10541	0.0189939	0.0362891	0.999649	0.184344	0
ENSRNOG00000015230	Ermard	5.79515	0.0755089	-0.0552738	0.611216	-0.469162	0.546747	0.643147	0.908737	0.885628	4.25795	-3.09e-05	-0.017544	-0.671695	-0.637466	0.50242	0.524426	0.999649	0.772271	0
ENSRNOG00000059984	Dll1	1.85027	-0.161964	0.0477769	-1.25069	0.370701	0.222987	0.71408	0.752781	0.911987	3.07019	3.09e-05	-0.0563111	0.698254	-2.08715	0.48569	0.037924	0.999649	0.189561	0
ENSRNOG00000058790	Fam120b	5.31069	0.253302	0.245865	2.10247	2.11773	0.0460779	0.0446427	0.486394	0.399408	6.60743	-2.85e-05	-0.00806816	-0.750234	-0.349977	0.453845	0.726661	0.999649	0.889065	1
ENSRNOG00000001488	Psmb1	9.92627	0.0262537	-0.0251804	0.234679	-0.233901	0.816429	0.817026	0.971261	0.948578	8.41708	-6.74e-06	-0.0278243	-0.195104	-1.32644	0.845476	0.185948	0.999649	0.46536	0
ENSRNOG00000001489	Tbp	4.50869	-0.0705298	0.0620618	-0.917427	0.844368	0.367958	0.406721	0.841448	0.768827	4.13646	4.63e-05	-0.0400343	1.58232	-2.25932	0.114885	0.0247558	0.999649	0.147946	0
ENSRNOG00000001490	Pdcd2	6.54396	0.00612054	-0.0288866	0.0553099	-0.272382	0.956345	0.787635	0.994184	0.938714	5.18536	-6.28e-06	0.000339892	-0.165553	0.0148911	0.868647	0.988131	0.999649	0.995169	0
ENSRNOG00000014434	Chd1	1.92999	-0.0712585	0.0936929	-0.581039	0.755782	0.566578	0.457062	0.914896	0.799728	4.09084	2.5e-05	-0.00437539	0.675094	-0.194261	0.500262	0.846135	0.999649	0.944585	0
ENSRNOG00000048190	Rgmb	2.20669	-0.159722	0.406033	-0.903723	2.27514	0.375037	0.0320228	0.844952	0.364547	4.32626	4.45e-05	0.0175659	1.04762	0.676987	0.295861	0.499062	0.999649	0.756478	0
ENSRNOG00000012692	Riok2	5.75571	-0.0406991	0.0030342	-0.338916	0.0264249	0.737592	0.979135	0.955942	0.994793	4.83398	2.02e-05	-0.00657145	0.624728	-0.336832	0.53274	0.736536	0.999649	0.893865	0
ENSRNOG00000012988	Lix1	8.91622	-0.0506038	-0.149951	-0.529218	-1.6376	0.601468	0.114424	0.923086	0.518941	8.13213	7.53e-06	0.00222504	0.1941	0.0945258	0.846261	0.92477	0.999649	0.974375	0
ENSRNOG00000039076	Spaca6	3.27625	0.0419007	-0.202122	0.498858	-2.45529	0.622377	0.0216226	0.929285	0.327571	3.43057	-5.41e-05	0.0284727	-1.55291	1.35694	0.121754	0.176069	0.999649	0.453038	0
ENSRNOG00000011282	Ppp2r1a	7.42709	0.11635	0.0349262	1.00556	0.316837	0.324559	0.75408	0.819147	0.928124	8.77659	1.61e-05	0.0386583	0.692854	2.73698	0.489067	0.00666184	0.999649	0.0680341	0
ENSRNOG00000059492	LOC100365363	5.47737	-0.0270309	0.00041673	-0.291235	0.00469395	0.773349	0.996293	0.962682	0.99909	4.84279	1.54e-06	-0.0455184	0.0431331	-2.11725	0.965631	0.0352616	0.999649	0.181353	0
ENSRNOG00000052406	LOC102552527	3.58655	0.0629406	-0.00779197	0.545988	-0.0710931	0.590065	0.943907	0.918911	0.984291	2.70162	-0.000101624	-0.0937354	-2.21922	-3.41332	0.027402	0.000752511	0.999649	0.0178973	0
ENSRNOG00000051578	Zfp54	3.00864	0.133163	-0.0285261	0.961887	-0.220664	0.345605	0.827202	0.829367	0.953097	1.68456	-0.000111582	-0.0925143	-1.8587	-2.57072	0.0642869	0.0107494	0.999649	0.0918717	0
ENSRNOG00000042347	NA	2.0079	-0.127819	0.119245	-1.13523	1.11574	0.26738	0.275472	0.786519	0.682464	1.85511	0.000109367	-0.0686766	2.33677	-2.42385	0.0202702	0.0160929	0.999649	0.11618	0
ENSRNOG00000042826	Zfp52	1.45399	0.104809	-0.185409	0.719365	-1.30406	0.478795	0.204463	0.890902	0.6189	1.49486	-4.8e-05	0.0863968	-0.935065	2.79559	0.35069	0.00559738	0.999649	0.0607623	0
ENSRNOG00000043341	Zfp51	3.1607	-0.115189	-0.0154152	-1.10844	-0.155032	0.27855	0.87808	0.794391	0.966814	2.64695	6.4e-05	-0.0252603	1.54578	-1.01375	0.123467	0.311717	0.999649	0.604094	0
ENSRNOG00000058030	LOC682206	2.63647	-0.23536	0.0269188	-2.1065	0.244517	0.0456951	0.808888	0.485343	0.946151	3.26591	1.42e-05	-0.0625826	0.420097	-3.05255	0.674788	0.00252303	0.999649	0.0371348	0
ENSRNOG00000057250	NA	0.338768	-0.115677	-0.236972	-0.716662	-1.47692	0.480432	0.152574	0.891777	0.562888	0.510083	6.65e-05	-0.00500223	0.886984	-0.110561	0.375971	0.912056	0.999649	0.970898	0
ENSRNOG00000051570	NA	2.39059	-0.357254	-0.156534	-2.51592	-1.1518	0.0188937	0.260637	0.335223	0.670075	1.76916	4.88e-05	-0.075899	0.857629	-2.21263	0.391948	0.0278594	0.999649	0.158667	0
ENSRNOG00000047884	NA	2.31814	-0.0271703	0.0936928	-0.179515	0.662422	0.859025	0.513951	0.981188	0.827709	1.57843	-4.9e-05	-0.0740249	-0.818605	-2.06325	0.413819	0.0401587	0.999649	0.195639	0
ENSRNOG00000026569	LOC102555377	5.0606	0.0701821	-0.0783799	0.830706	-0.972242	0.414248	0.340533	0.862503	0.731865	4.15746	-2.97e-05	-0.0251069	-0.870625	-1.22393	0.384824	0.222172	0.999649	0.509937	0
ENSRNOG00000061533	NA	2.98673	0.0473453	-0.00644298	0.496811	-0.0698592	0.623799	0.944879	0.930054	0.984572	3.04171	-3.8e-05	-0.0418673	-0.911592	-1.66801	0.362893	0.0966098	0.999649	0.325491	0
ENSRNOG00000055124	NA	1.92175	0.107622	-0.309401	0.547258	-1.67236	0.589205	0.107315	0.918911	0.509036	0.480952	-0.000105002	-0.111622	-1.42153	-2.51477	0.156454	0.0125623	0.999649	0.100842	0
ENSRNOG00000011675	NA	4.79842	-0.0864024	0.0280689	-0.877359	0.297272	0.388905	0.768791	0.852382	0.932288	4.3626	3.69e-05	0.00553759	0.89189	0.222309	0.37334	0.824261	0.999649	0.935245	0
ENSRNOG00000058909	Rps9	6.90819	0.372711	-0.212712	2.22191	-1.32301	0.0358728	0.198179	0.43229	0.612279	5.25684	0.000104822	-0.0108503	1.46158	-0.250692	0.145158	0.802265	0.999649	0.926351	0
ENSRNOG00000052600	Mboat7l1	0.579905	-0.133016	0.482717	-0.640804	2.27322	0.527662	0.0321546	0.901235	0.365143	2.4384	7.81e-05	0.0493768	1.59718	1.65103	0.111535	0.100034	0.999649	0.331543	0
ENSRNOG00000059572	Tsen34	1.40784	-0.340432	-0.0491303	-2.11478	-0.306216	0.044917	0.762055	0.482372	0.929848	1.84722	8.57e-06	0.00913489	0.104809	0.185377	0.916614	0.853089	0.999649	0.948431	0
ENSRNOG00000061893	Leng1	3.71631	-0.110013	-0.0157307	-1.28124	-0.19078	0.212232	0.850287	0.74537	0.960183	3.35549	-2.41e-07	-0.0662876	-0.00778572	-3.53564	0.993794	0.000487559	0.999649	0.0136516	0
ENSRNOG00000053234	Cnot3	2.51288	0.0974868	0.389993	0.627631	2.52625	0.536114	0.0184619	0.903632	0.31843	4.57356	2.08e-05	0.0633611	0.654933	3.27699	0.513135	0.00120351	0.999649	0.0238261	0
ENSRNOG00000061039	Prpf31	5.00788	0.231957	-0.0572328	3.47837	-0.888527	0.00192377	0.38299	0.109857	0.757141	5.34335	1.88e-05	-0.00837412	0.825472	-0.605985	0.409919	0.545094	0.999649	0.784061	0
ENSRNOG00000056098	Tfpt	6.35081	-0.108346	-0.0226872	-1.01742	-0.222371	0.319004	0.825888	0.81613	0.953017	5.43526	-2.44e-05	-0.0256045	-0.766657	-1.33317	0.444035	0.183734	0.999649	0.462575	0
ENSRNOG00000060293	Ndufa3	7.4055	0.0311328	-0.161672	0.282464	-1.52909	0.779986	0.139188	0.964298	0.544681	6.0959	1.07e-05	-0.00186147	0.353776	-0.101539	0.723816	0.919207	0.999649	0.972515	0
ENSRNOG00000057848	Cacng8	5.5332	0.0132744	-0.192169	0.0916952	-1.36018	0.927694	0.186289	0.990749	0.600464	7.42414	1.18e-05	0.0833359	0.340899	3.9771	0.733476	9.22e-05	0.999649	0.00466056	0
ENSRNOG00000056257	Cacng7	5.19259	-0.0658492	-0.110235	-0.630183	-1.08472	0.534471	0.288717	0.902822	0.692578	6.39502	-1.98e-05	0.00737281	-0.829073	0.507237	0.407882	0.612451	0.999649	0.823161	0
ENSRNOG00000054371	Prkcg	5.77233	-0.0600759	-0.0667836	-0.355976	-0.407063	0.724938	0.687534	0.953265	0.901266	8.36937	-3.88e-06	0.0863902	-0.0970734	3.55645	0.922749	0.000452321	0.999649	0.0131089	0
ENSRNOG00000053450	Myadm	3.10134	0.13916	0.423773	0.902463	2.77138	0.375692	0.0105542	0.845322	0.270904	5.26739	-8.62e-06	0.0125836	-0.223312	0.535342	0.823481	0.592906	0.999649	0.810611	0
ENSRNOG00000056036	LOC103691005	3.90886	-0.294678	0.176218	-2.01363	1.27733	0.0552782	0.213584	0.515613	0.626628	2.70977	2.33e-05	-0.0491983	0.460184	-1.61913	0.645799	0.106724	0.999649	0.34218	0
ENSRNOG00000027550	Mzf1	2.12244	0.0345284	0.0139167	0.253808	0.10163	0.801784	0.919886	0.969002	0.977756	3.97589	-0.000126542	0.0435729	-2.72066	1.54844	0.00698936	0.122826	0.999649	0.370856	0
ENSRNOG00000027514	Ube2m	7.45749	0.122719	-0.067969	1.52563	-0.885132	0.140046	0.384782	0.674322	0.757584	7.58783	-2.19e-05	0.00999583	-0.726168	0.547095	0.468439	0.584819	0.999649	0.807328	0
ENSRNOG00000043328	Chmp2a	8.13689	0.00620215	-0.0953762	0.0626141	-1.00342	0.950587	0.325573	0.993781	0.721726	7.06876	-6.61e-06	-0.0154016	-0.205588	-0.789671	0.837286	0.430495	0.999649	0.704978	0
ENSRNOG00000027487	Trim28	5.31531	-0.0466508	-0.0893318	-0.400257	-0.785393	0.692473	0.439833	0.945757	0.790915	6.87088	2.32e-05	0.0289959	1.15751	2.37836	0.248209	0.0181691	0.999649	0.124275	0
ENSRNOG00000027459	Zbtb45	2.89701	-0.00510106	0.0996121	-0.0410742	0.803042	0.967573	0.429755	0.994853	0.783633	4.20235	1.88e-05	0.0447026	0.668809	2.6174	0.504257	0.00941999	0.999649	0.0844026	0
ENSRNOG00000060429	NA	2.39227	0.0856406	0.179248	0.685035	1.48242	0.499821	0.151115	0.895873	0.561135	2.66422	5.73e-05	0.00513428	1.44994	0.214691	0.148373	0.83019	0.999649	0.938487	0
ENSRNOG00000019623	NA	0.142081	-0.0563933	-0.210903	-0.280043	-1.03541	0.781821	0.310696	0.965315	0.710011	1.43108	-7.75e-05	0.00805286	-1.43759	0.246157	0.151844	0.80577	0.999649	0.927636	0
ENSRNOG00000027436	Zfp324	2.94345	-0.0559259	0.0961526	-0.604687	1.08504	0.551006	0.28858	0.909752	0.692578	2.59243	6.47e-05	-0.0172163	1.54139	-0.679425	0.124531	0.49752	0.999649	0.756015	0
ENSRNOG00000038445	Rnf225	2.53461	0.318955	0.13747	1.57594	0.739281	0.128003	0.466836	0.662637	0.80471	0.413765	7.79e-05	-0.075964	0.96033	-1.54327	0.33785	0.124075	0.999649	0.372252	0
ENSRNOG00000019453	Rps5	8.69569	-0.0108307	-0.073808	-0.108703	-0.771725	0.914333	0.447736	0.989242	0.796037	7.60502	1.56e-05	-0.018117	0.48501	-0.926928	0.628109	0.35489	0.999649	0.645404	0
ENSRNOG00000031113	Zscan22	-0.484423	-0.383293	-0.105922	-1.25914	-0.331659	0.219972	0.742997	0.749886	0.923703	2.08435	4.03e-05	0.00447288	0.818528	0.147846	0.413863	0.882588	0.999649	0.959012	0
ENSRNOG00000031459	NA	3.50524	-0.0656513	-0.041969	-0.823441	-0.542224	0.418286	0.592615	0.862644	0.865912	3.74024	-1.66e-05	-0.0258548	-0.560242	-1.44525	0.575834	0.149684	0.999649	0.412541	0
ENSRNOG00000031328	Zfp110	3.57767	-0.220136	0.0731943	-2.11979	0.715051	0.0444528	0.481409	0.479895	0.81173	4.58077	4.64e-05	-0.0305797	1.45585	-1.58113	0.146732	0.115159	0.999649	0.357797	1
ENSRNOG00000019376	Zfp329	4.19974	-0.169142	-0.0232491	-2.33889	-0.330785	0.0279085	0.743649	0.387069	0.923904	4.695	3.74e-05	-0.0293828	1.32555	-1.71495	0.186241	0.0876372	0.999649	0.308602	1
ENSRNOG00000026861	Zscan18	3.05932	0.357084	0.269785	2.23976	1.75889	0.0345376	0.0912169	0.423232	0.483781	3.81924	-7.48e-05	-0.000295073	-1.77681	-0.0115414	0.0768586	0.990801	0.999649	0.996435	1
ENSRNOG00000019127	Zfp606	2.15829	-0.181679	-0.0347116	-1.61097	-0.314515	0.120134	0.755821	0.652547	0.928759	2.99592	-5.56e-05	-0.0432893	-1.5561	-2.00707	0.120994	0.0458575	0.999649	0.21245	0
ENSRNOG00000047230	Zfp551	3.24382	-0.39157	-0.00791087	-3.90426	-0.079757	0.000661512	0.937085	0.0596052	0.981199	4.06691	8.87e-05	-0.027571	2.42134	-1.2363	0.0162018	0.217549	0.999649	0.504476	1
ENSRNOG00000031178	NA	-0.581909	-0.101516	0.391592	-0.206075	0.877718	0.838453	0.388714	0.975125	0.759127	NA	NA	NA	NA	NA	NA	NA	NA	NA	0
ENSRNOG00000015271	Zfp418	1.71919	0.00964859	0.22676	0.0788391	1.91658	0.937808	0.0671552	0.992747	0.445311	2.32638	2.47e-05	0.00765533	0.619784	0.316506	0.535984	0.751892	0.999649	0.900081	0
ENSRNOG00000050476	NA	0.0133464	-0.555124	-0.0630497	-2.81033	-0.321065	0.00964012	0.750913	0.255797	0.926278	1.38173	5.94e-05	-0.0333189	1.18086	-1.08488	0.23882	0.279056	0.999649	0.570864	0
ENSRNOG00000015598	Zfp772	1.91342	-0.301237	0.219007	-2.49745	1.90785	0.019689	0.068325	0.340958	0.445781	1.18102	1.77e-05	-0.0822944	0.274656	-2.12365	0.783816	0.0347171	0.999649	0.179935	1
ENSRNOG00000047061	Zfp773-ps1	1.12335	-0.359418	0.294205	-2.19694	1.88855	0.0378204	0.0709775	0.444629	0.45002	0.998401	6.26e-05	-0.0636992	0.942616	-1.58549	0.34682	0.114164	0.999649	0.355664	0
ENSRNOG00000022742	Zfp954	5.90393	-0.0862167	0.024872	-0.691259	0.208906	0.495971	0.836267	0.895281	0.956586	4.4193	2.07e-05	-0.0573722	0.578678	-2.67348	0.563346	0.00801929	0.999649	0.0767778	0
ENSRNOG00000015825	Aurkc	2.92908	0.132487	-0.143546	1.36097	-1.52123	0.186044	0.141141	0.724369	0.546901	2.61712	-8.06e-05	-0.009937	-1.5224	-0.313242	0.129219	0.754367	0.999649	0.901199	0
ENSRNOG00000015956	Usp29	4.91136	-0.114724	0.216002	-0.854164	1.66793	0.401377	0.108198	0.858023	0.509978	5.65487	-7.2e-06	-0.0105141	-0.192239	-0.461634	0.847717	0.64476	0.999649	0.842795	0
ENSRNOG00000014791	Peg3	7.54898	0.131144	0.380663	0.705891	2.1396	0.486986	0.0426565	0.893686	0.396058	8.52423	-1.44e-05	-0.0427337	-0.33108	-1.62297	0.740871	0.105901	0.999649	0.340249	0
ENSRNOG00000042502	Smim17	3.44624	-0.348851	-0.0901248	-2.73811	-0.715535	0.0113993	0.481115	0.274782	0.811631	4.04596	5.65e-05	-0.0135303	1.42249	-0.560424	0.156176	0.57571	0.999649	0.802238	0
ENSRNOG00000042777	Zfp28	1.78476	-0.132455	-0.0796442	-1.24902	-0.761036	0.223587	0.453976	0.753253	0.798558	2.49219	-7.83e-05	-0.0293747	-1.42136	-0.884959	0.156502	0.377059	0.999649	0.664403	0
ENSRNOG00000015322	Zfp78	1.50917	-0.0700752	0.0237969	-0.473915	0.169106	0.639802	0.867116	0.931416	0.965021	1.20419	5.98e-05	-0.110349	0.966546	-2.95818	0.334738	0.00340213	0.999649	0.0451135	0
ENSRNOG00000051384	NA	3.21329	0.0596929	-0.147137	0.46299	-1.21215	0.647501	0.237137	0.931877	0.646721	1.64707	1.12e-05	-0.0158494	0.170603	-0.401809	0.864679	0.68818	0.999649	0.868162	0
ENSRNOG00000034184	Zfp583	0.449505	-0.272031	0.173775	-1.60019	1.01068	0.122511	0.322154	0.65485	0.718875	2.07392	9.21e-05	-0.0232855	2.23093	-0.920701	0.0266051	0.358126	0.999649	0.648855	0
ENSRNOG00000033906	Zfp667	4.33847	0.015558	0.15071	0.163776	1.63559	0.871266	0.114847	0.982857	0.519306	4.95174	9.9e-06	-0.0567179	0.274035	-2.58277	0.784292	0.0103911	0.999649	0.0896606	0
ENSRNOG00000015517	Zfp444	4.2149	-0.0802652	0.0476996	-0.862349	0.521795	0.396948	0.606549	0.854034	0.873017	5.65832	3.81e-05	0.000439483	1.76659	0.0335124	0.0785617	0.973294	0.999649	0.990129	0
ENSRNOG00000015456	Zfp787	4.10679	0.019262	-0.0180784	0.250742	-0.243925	0.804127	0.809342	0.969455	0.94628	3.8097	1.43e-05	-0.0215911	0.456996	-1.14299	0.648085	0.254177	0.999649	0.545037	0
ENSRNOG00000015753	Epn1	5.70048	-0.00362928	-0.202456	-0.0193506	-1.10328	0.98472	0.280738	0.997772	0.686381	7.78111	4.07e-05	0.0721638	1.27387	3.7179	0.203933	0.000249787	0.999649	0.00914323	0
ENSRNOG00000015914	U2af2	7.07927	-0.0422477	-0.0114007	-0.42522	-0.119993	0.674428	0.905478	0.94038	0.974311	7.28368	3.02e-05	0.00425156	1.26151	0.292094	0.208342	0.770466	0.999649	0.908453	0
ENSRNOG00000015997	Ccdc106	5.64513	-0.0376944	-0.127418	-0.448148	-1.57771	0.658027	0.127596	0.935212	0.533228	5.16931	8.58e-06	0.0406133	0.225804	1.76873	0.821545	0.0782015	0.999649	0.28858	0
ENSRNOG00000016274	Zfp580	2.21546	-0.0476031	-0.288078	-0.340658	-1.99873	0.736296	0.0569722	0.955867	0.426632	3.35943	1.84e-05	0.0762922	0.518501	3.54565	0.604584	0.000470294	0.999649	0.0134308	0
ENSRNOG00000016279	Zfp865	3.57978	-0.0167092	0.0853004	-0.180215	0.961907	0.858482	0.345595	0.981124	0.734676	3.02309	-9.89e-06	-0.0940282	-0.273411	-4.30607	0.784771	2.42e-05	0.999649	0.00180808	0
ENSRNOG00000028628	LOC100911196	1.30205	0.199601	0.174966	0.951633	0.805153	0.350677	0.428559	0.83312	0.783334	3.82367	4.63e-05	0.021034	0.9996	0.741518	0.318505	0.4591	0.999649	0.726001	0
ENSRNOG00000016565	Zfp524	1.79824	0.329686	0.147025	2.3722	1.0845	0.0259574	0.288811	0.376088	0.692684	2.23673	1.45e-05	0.00397161	0.345736	0.155858	0.729843	0.876276	0.999649	0.956572	0
ENSRNOG00000016574	Fiz1	1.77511	0.135567	0.0353385	0.790544	0.201197	0.436877	0.842224	0.870597	0.957628	3.68902	4.77e-05	0.0259342	1.52069	1.35312	0.129646	0.177283	0.999649	0.454808	0
ENSRNOG00000016608	Zfp579	0.288257	0.0619353	-0.000516009	0.312411	-0.00242959	0.7574	0.998081	0.959088	0.999593	2.71421	-4.18e-05	-0.04278	-1.02211	-1.70888	0.307752	0.0887587	0.999649	0.310269	0
ENSRNOG00000042414	Nat14	6.45283	0.263403	0.0312002	3.02385	0.373959	0.00582339	0.711686	0.203695	0.910896	5.86559	2.51e-05	-0.00178493	0.898585	-0.105431	0.369769	0.916122	0.999649	0.971849	0
ENSRNOG00000038622	Zfp628	1.28621	0.0810184	0.143805	0.527915	0.936463	0.602358	0.358272	0.923086	0.742213	2.90138	3.48e-05	0.121968	0.785726	4.4874	0.432799	1.12e-05	0.999649	0.000999561	0
ENSRNOG00000050348	LOC684270	6.08175	-0.0860527	-0.068134	-0.834529	-0.690464	0.412133	0.496461	0.862253	0.817806	4.75824	1.36e-05	-0.0178059	0.339212	-0.73562	0.734745	0.462676	0.999649	0.729323	0
ENSRNOG00000016829	Isoc2b	5.57427	-0.0311827	-0.0148366	-0.245804	-0.122888	0.807904	0.903209	0.970316	0.973419	4.03255	-1.22e-05	-0.00439893	-0.230946	-0.139616	0.817552	0.889079	0.999649	0.960947	0
ENSRNOG00000016877	Shisa7	3.23193	0.0260082	0.228002	0.129393	1.12921	0.898115	0.269862	0.987275	0.676798	6.03796	1.17e-05	0.0636652	0.194935	1.74004	0.845608	0.0831261	0.999649	0.299956	0
ENSRNOG00000016930	Ube2s	6.53659	-0.0226128	-0.136824	-0.255388	-1.61119	0.800578	0.120085	0.968579	0.526008	6.54245	-3.77e-06	0.00330478	-0.14897	0.215298	0.881702	0.829717	0.999649	0.938179	0
ENSRNOG00000017127	Rpl28	9.23821	0.0442616	-0.0507247	0.437669	-0.522241	0.665502	0.606243	0.937411	0.873017	8.08797	-1.02e-05	-0.0248599	-0.326356	-1.30703	0.744438	0.192447	0.999649	0.474236	1
ENSRNOG00000017306	NA	2.92328	0.172176	-0.148205	1.70153	-1.50258	0.101639	0.145865	0.628619	0.553204	2.37827	1.49e-05	-0.0291819	0.295288	-0.959982	0.768028	0.338025	0.999649	0.630846	0
ENSRNOG00000017386	NA	0.0931689	-0.296722	-0.387072	-1.32919	-1.77246	0.19616	0.0888883	0.735657	0.481733	NA	NA	NA	NA	NA	NA	NA	NA	NA	0
ENSRNOG00000038616	Cox6b2	1.28199	-0.194773	-0.0604433	-1.30244	-0.422478	0.205006	0.676401	0.743069	0.897209	0.654975	0.000127138	-0.073286	1.7308	-1.65066	0.084765	0.100109	0.999649	0.331667	0
ENSRNOG00000017508	Kmt5c	0.403605	0.175526	-0.0107744	1.03801	-0.0627876	0.309511	0.950451	0.815578	0.986219	2.62472	-7.49e-05	0.0208223	-1.22278	0.557726	0.222605	0.577548	0.999649	0.802891	0
ENSRNOG00000017673	Brsk1	6.6475	-0.0114343	-0.0940967	-0.086594	-0.743	0.931706	0.464623	0.991454	0.803685	8.24063	1.41e-05	0.029616	0.48591	1.67776	0.627472	0.094688	0.999649	0.322338	0
ENSRNOG00000017795	Hspbp1	5.73218	0.140617	-0.128366	1.71632	-1.62167	0.0988589	0.11781	0.626134	0.522398	6.07055	6.25e-06	0.00453366	0.219356	0.262371	0.826558	0.793259	0.999649	0.920631	0
ENSRNOG00000018090	Ppp6r1	4.96726	0.232871	0.282177	1.73038	2.1687	0.0962772	0.0401361	0.620217	0.389385	6.71022	3.02e-05	0.0581557	0.883535	2.80246	0.377826	0.00548319	0.999649	0.0603066	0
ENSRNOG00000018217	Syt5	5.63383	0.196594	-0.107874	1.56808	-0.885173	0.129827	0.384761	0.664236	0.757584	6.75356	4.77e-06	0.00830763	0.125853	0.36114	0.899953	0.718311	0.999649	0.884501	1
ENSRNOG00000038600	Dnaaf3	-0.459543	0.781683	-0.0699032	3.27752	-0.292103	0.00315416	0.772694	0.142462	0.933762	0.701906	-3.23e-06	0.0280637	-0.0298884	0.430687	0.976181	0.66708	0.999649	0.855909	1
ENSRNOG00000028041	Tnnt1	2.19528	1.6702	-0.365561	3.93268	-0.924924	0.000615597	0.364123	0.0569572	0.746882	1.18364	0.000252549	0.106937	1.00071	0.70819	0.31797	0.47951	0.999649	0.743355	1
ENSRNOG00000053828	Ppp1r12c	5.71154	0.0192155	-0.0134786	0.219605	-0.159982	0.828017	0.874221	0.972907	0.966297	6.68756	7.76e-06	0.0371792	0.452489	3.56899	0.651323	0.000432242	0.999649	0.012849	0
ENSRNOG00000027919	Rdh13	4.45766	0.0904985	0.0114071	0.962444	0.125747	0.345331	0.900969	0.828962	0.973184	4.1848	-5.01e-06	-0.053675	-0.13697	-2.42581	0.891168	0.0160085	0.999649	0.11594	1
ENSRNOG00000027808	NA	-0.532855	0.411522	0.283431	1.35067	0.992565	0.189278	0.330728	0.727457	0.72531	NA	NA	NA	NA	NA	NA	NA	NA	NA	0
ENSRNOG00000018616	Cdc42ep5	2.11142	-0.18072	-0.121698	-0.797413	-0.560204	0.432954	0.580482	0.868178	0.859692	1.03155	0.00014633	-0.0722059	1.39332	-1.13737	0.164804	0.256512	0.999649	0.547861	0
ENSRNOG00000018621	Leng9	2.6642	-0.143791	-0.0405757	-1.76926	-0.507154	0.0894337	0.61663	0.60788	0.877191	3.00157	6.01e-05	-0.0376017	1.65683	-1.71077	0.0988522	0.0884085	0.999649	0.309351	0
ENSRNOG00000018642	Leng8	3.05172	0.259391	0.0250038	1.55194	0.149806	0.133636	0.882157	0.668927	0.968112	5.51008	-0.000163456	-0.013693	-2.38533	-0.329985	0.0178361	0.741698	0.999649	0.896037	0
ENSRNOG00000032699	Ttyh1	9.35163	0.0603159	0.0769199	0.696932	0.929555	0.492476	0.361767	0.8944	0.74494	9.50983	-5.34e-05	0.0403691	-1.93859	2.41532	0.0537173	0.0164653	0.999649	0.117421	0
ENSRNOG00000027733	NA	-0.174308	0.344232	0.275192	0.95026	0.817927	0.35136	0.421367	0.833398	0.778889	NA	NA	NA	NA	NA	NA	NA	NA	NA	0
ENSRNOG00000048095	RGD1564801	-1.40203	-3.11413	-0.319676	-5.36608	-0.586152	1.59852e-05	0.563192	0.00468875	0.850724	-0.626547	-0.000152813	0.194965	-0.435743	0.917897	0.663413	0.359589	0.999649	0.649539	1
ENSRNOG00000014186	Zswim9	1.36443	0.0398442	-0.00170647	0.249903	-0.010505	0.804768	0.991704	0.969729	0.998062	3.12246	1.43e-05	0.00586119	0.40572	0.271062	0.685307	0.786575	0.999649	0.916682	0
ENSRNOG00000014193	Lig1	-0.195286	-0.123282	-0.122486	-0.450175	-0.419693	0.656585	0.678406	0.93456	0.897984	1.80531	-8.73e-05	-0.00545344	-1.77619	-0.183975	0.0769615	0.854188	0.999649	0.948867	0
ENSRNOG00000022227	NA	0.168466	0.00837769	-0.0607074	0.0610017	-0.444337	0.951858	0.660741	0.993814	0.892289	1.25964	-1.07e-05	-0.0137894	-0.232883	-0.493808	0.816049	0.621891	0.999649	0.829267	0
ENSRNOG00000033146	NA	2.45871	-0.00778554	-0.0585382	-0.0372046	-0.299796	0.970627	0.766889	0.99533	0.931721	0.87348	1.43e-05	0.102818	0.156405	1.86278	0.875845	0.0637081	0.999649	0.257322	0
ENSRNOG00000051483	Selenow	11.8786	0.0453953	-0.127732	0.312127	-0.910674	0.757613	0.371435	0.959088	0.750932	9.84549	9.83e-05	0.0494197	2.21786	1.83607	0.0274962	0.0675777	0.999649	0.265105	0
ENSRNOG00000028449	LOC100364457	1.89052	0.133672	0.011913	0.672403	0.0660483	0.507687	0.947881	0.897765	0.985448	0.414746	-0.000101654	0.0288606	-1.243	0.586145	0.215075	0.558326	0.999649	0.790792	0
ENSRNOG00000013023	Nop53	7.22966	0.139458	-0.107573	1.7307	-1.39504	0.096218	0.175656	0.620217	0.588075	6.7497	-6.06e-05	-0.0226191	-2.01387	-1.23949	0.0451328	0.216368	0.999649	0.503187	0
ENSRNOG00000011346	Ehd2	0.468524	0.223442	-0.0502991	1.36786	-0.29915	0.183906	0.767376	0.722212	0.93191	2.48037	2.45e-05	-0.0142268	0.510334	-0.486202	0.610284	0.627265	0.999649	0.833349	0
ENSRNOG00000011262	Bicra	0.827863	0.0132323	0.348289	0.0619202	1.62284	0.951134	0.117561	0.993789	0.522271	3.33796	3.49e-05	-0.0172476	0.65457	-0.524295	0.513368	0.600555	0.999649	0.815515	0
ENSRNOG00000001494	Napa	6.62377	-0.122634	-0.370974	-0.787852	-2.47831	0.438421	0.0205463	0.87081	0.324744	8.03642	8.87e-05	0.0529602	2.67	2.62525	0.00810036	0.00921152	0.999649	0.083265	0
ENSRNOG00000001493	NA	5.52747	0.00900321	-0.0117269	0.103977	-0.141025	0.918043	0.889015	0.990224	0.968839	5.16783	8.53e-05	0.0227253	2.42557	1.06703	0.0160186	0.287024	0.999649	0.578901	0
ENSRNOG00000001492	Slc8a2	4.89446	-0.310385	-0.347008	-1.52123	-1.69957	0.141143	0.102012	0.674322	0.501689	8.02752	0.000103121	0.0856673	2.15958	2.9557	0.0317907	0.00342858	0.999649	0.0452508	0
ENSRNOG00000021390	Meis3	3.3711	0.04539	0.077836	0.476585	0.834703	0.637926	0.412036	0.931416	0.773069	3.75442	-6.74e-05	-0.0434165	-2.1467	-2.28094	0.0328144	0.0234239	0.999649	0.142469	0
ENSRNOG00000047575	Dhx34	0.810806	0.0445523	0.0752833	0.246975	0.412225	0.807008	0.683798	0.970316	0.899336	2.51506	8.1e-05	-0.0265543	1.72302	-0.919713	0.0861664	0.358641	0.999649	0.649035	0
ENSRNOG00000049028	C5ar2	-0.251569	0.384296	-0.175707	1.82652	-0.82487	0.080115	0.41749	0.585627	0.775724	0.549303	-6.19e-05	0.0307613	-0.738013	0.606213	0.461224	0.544943	0.999649	0.784061	0
ENSRNOG00000049661	Inafm1	3.48823	0.206564	0.0499505	2.25457	0.562444	0.033464	0.578979	0.418367	0.858781	3.30327	-3.96e-05	-0.0175527	-1.14415	-0.837995	0.253697	0.402862	0.999649	0.684517	0
ENSRNOG00000048848	Ccdc9	3.80948	0.156672	0.0154851	1.34268	0.133795	0.191816	0.894669	0.729482	0.970563	5.33078	1.03e-05	-0.00959504	0.394413	-0.60382	0.693625	0.546531	0.999649	0.785084	0
ENSRNOG00000015128	Sae1	6.63922	0.0649709	-0.0275822	1.02485	-0.454273	0.315554	0.653674	0.815634	0.889854	6.63822	4.89e-05	-0.00942644	1.92301	-0.610886	0.0556552	0.54185	0.999649	0.782688	0
ENSRNOG00000015229	Zc3h4	2.71319	-0.174113	0.308591	-1.18871	2.08409	0.246071	0.0478606	0.769422	0.408296	5.23026	4.48e-05	0.0398224	0.9849	1.43685	0.325659	0.152057	0.999649	0.416182	0
ENSRNOG00000015304	Tmem160	8.1513	0.0553583	-0.107698	0.512761	-1.03703	0.61276	0.309958	0.926262	0.709696	6.52351	2.5e-05	0.02514	0.649533	1.07816	0.516612	0.28204	0.999649	0.573972	0
ENSRNOG00000015376	Npas1	2.7466	0.217434	0.167905	1.81066	1.42099	0.0826071	0.168058	0.591639	0.578854	3.67012	7.65e-05	0.079869	1.97387	3.37905	0.0495374	0.000847986	0.999649	0.0191628	0
ENSRNOG00000015852	Arhgap35	4.85675	-0.0808823	0.253774	-0.500014	1.61345	0.621574	0.119591	0.92866	0.525057	7.23099	2.79e-05	0.0191984	0.55922	0.633257	0.57653	0.527165	0.999649	0.774395	0
ENSRNOG00000046915	NA	-0.453992	0.353722	0.249891	0.903068	0.686188	0.375377	0.499106	0.845217	0.818641	NA	NA	NA	NA	NA	NA	NA	NA	NA	0
ENSRNOG00000015865	Ap2s1	8.18578	0.11493	-0.0661692	1.38945	-0.833643	0.177328	0.412622	0.715611	0.773148	7.27309	-2.32e-05	0.00469289	-0.701247	0.233246	0.483825	0.815768	0.999649	0.931387	0
ENSRNOG00000016055	Fkrp	3.71571	0.127506	0.160878	0.933031	1.1869	0.360006	0.24677	0.838915	0.657766	5.48199	-1.96e-05	0.0533751	-0.578382	2.5897	0.563545	0.0101897	0.999649	0.0886303	1
ENSRNOG00000016145	Strn4	6.42082	-0.00850863	-0.195047	-0.0743711	-1.77277	0.941325	0.0888368	0.993016	0.481733	7.68826	3.88e-05	0.0475858	1.44539	2.91826	0.149646	0.00385223	0.999649	0.0485623	0
ENSRNOG00000016434	Prkd2	1.35487	-0.126914	-0.16064	-0.820185	-1.04538	0.420104	0.306163	0.863845	0.706286	2.58501	8.96e-05	0.0315411	1.767	1.01842	0.0784914	0.3095	0.999649	0.601665	0
ENSRNOG00000052256	Dact3	5.62627	0.243731	0.25029	1.79135	1.91229	0.0857331	0.0677273	0.599879	0.445781	6.88129	3.22e-05	0.0192444	1.04221	1.02582	0.298357	0.306002	0.999649	0.597621	0
ENSRNOG00000016701	Gng8	3.47151	0.0491087	-0.146043	0.328654	-1.02228	0.74524	0.316743	0.956624	0.713618	2.80998	-4.84e-05	-0.0235533	-0.649415	-0.528818	0.516688	0.597418	0.999649	0.813141	0
ENSRNOG00000016770	Calm3	11.0201	-0.0229995	-0.152834	-0.323859	-2.25603	0.748823	0.0333596	0.957643	0.369957	11.0087	-1.53e-05	-0.0157513	-0.630959	-1.06898	0.528664	0.286148	0.999649	0.578304	1
ENSRNOG00000016863	Pnma8b	5.79823	-0.24266	0.0523458	-1.36939	0.303421	0.183433	0.764159	0.721899	0.930709	8.48399	5.32e-05	0.0131766	1.34926	0.550814	0.178519	0.582271	0.999649	0.805709	0
ENSRNOG00000027944	Pnma8a	5.28617	-0.225091	0.151294	-1.891	1.31714	0.0706355	0.200108	0.562229	0.614615	6.09901	7.92e-05	-0.0336733	2.21739	-1.55227	0.0275286	0.121909	0.999649	0.36938	0
ENSRNOG00000027936	Ccdc8	1.20591	-0.174402	0.223257	-1.36586	1.76523	0.184525	0.0901221	0.722212	0.482655	2.04927	-7.13e-06	-0.0441259	-0.15541	-1.58514	0.876628	0.114244	0.999649	0.35574	0
ENSRNOG00000016907	Ppp5c	7.66888	-0.0555518	0.0379493	-0.777132	0.555384	0.4446	0.583722	0.874563	0.860962	7.37547	-7.23e-07	-0.0148859	-0.027373	-0.928108	0.978185	0.354279	0.999649	0.644897	0
ENSRNOG00000013767	Ccdc61	3.00475	0.0913936	-0.0201764	0.867431	-0.198303	0.394213	0.844462	0.854034	0.958247	2.67428	3.29e-05	-0.0162983	0.834681	-0.683347	0.404723	0.495043	0.999649	0.75429	0
ENSRNOG00000013847	Nova2	1.95696	-0.201596	0.17642	-1.48825	1.27049	0.149581	0.215971	0.687604	0.629438	3.98356	2.28e-05	-0.0343446	0.492637	-1.21337	0.622717	0.226176	0.999649	0.515398	0
ENSRNOG00000014132	Mypop	3.94659	0.283685	0.330037	1.74784	2.09647	0.093151	0.0466529	0.615322	0.40293	4.74772	2.07e-05	-0.00998346	0.703104	-0.556454	0.482669	0.578416	0.999649	0.803381	0
ENSRNOG00000014252	Irf2bp1	3.55863	0.063462	0.189303	0.525552	1.57216	0.603975	0.128878	0.923086	0.533823	5.25438	9.13e-06	0.00176868	0.334915	0.106666	0.73798	0.915143	0.999649	0.971662	0
ENSRNOG00000014353	Sympk	3.89095	0.223046	0.418899	1.73724	3.31758	0.0950369	0.00285962	0.618628	0.220046	5.76001	3.38e-05	-0.0155242	1.03945	-0.786194	0.299634	0.432525	0.999649	0.705622	0
ENSRNOG00000061526	Rsph6a	2.93278	0.061599	0.14238	0.450334	1.0965	0.656472	0.283637	0.93456	0.689426	2.14715	-0.000138245	-0.13433	-1.78826	-2.87965	0.0749889	0.00433876	0.999649	0.0518073	0
ENSRNOG00000014984	Dmwd	4.07524	0.036908	-0.0736939	0.218258	-0.430666	0.829056	0.670517	0.972977	0.894498	5.95959	6.07e-06	0.0670627	0.192586	3.50497	0.847445	0.000544223	0.999649	0.0145985	0
ENSRNOG00000015085	Dmpk	2.05557	0.033614	-0.14049	0.273763	-1.11274	0.786586	0.276733	0.966907	0.682977	3.85266	-7.52e-05	0.0304328	-1.54997	1.03484	0.12246	0.301781	0.999649	0.593014	0
ENSRNOG00000008815	Fbxo46	1.58736	0.136608	-0.0106061	1.02976	-0.0797664	0.313291	0.937078	0.815634	0.981199	2.91259	7.07e-05	0.0376752	1.83797	1.60437	0.0672964	0.109939	0.999649	0.347651	0
ENSRNOG00000015413	Qpctl	3.72942	0.133335	-0.0111315	1.31895	-0.111801	0.199512	0.911902	0.737646	0.975809	4.60831	-2.98e-05	0.0530201	-1.30718	3.83205	0.192396	0.000162125	0.999649	0.00707712	1
ENSRNOG00000015844	Snrpd2	8.84684	0.144465	-0.00540357	1.17138	-0.0454883	0.252834	0.964091	0.775542	0.990485	7.05783	-3.92e-05	0.0154172	-1.00707	0.652617	0.314909	0.514624	0.999649	0.766673	0
ENSRNOG00000015860	Gipr	1.73107	-0.127399	0.0907438	-0.798916	0.589481	0.432099	0.560994	0.86802	0.849875	1.05527	-5.25e-05	-0.103012	-0.459564	-1.4986	0.646243	0.135285	0.999649	0.39089	0
ENSRNOG00000030127	Eml2	5.7182	-0.0287621	-0.0391739	-0.340883	-0.479832	0.736129	0.635648	0.955867	0.882546	7.04462	-2.84e-06	-0.0047123	-0.117803	-0.321727	0.906321	0.747938	0.999649	0.898308	0
ENSRNOG00000025890	Opa3	2.71427	0.0239305	-0.117925	0.144215	-0.691969	0.886523	0.495533	0.985614	0.817314	4.59453	4.08e-05	0.0461282	1.25881	2.33239	0.209314	0.0205033	0.999649	0.131117	0
ENSRNOG00000016367	Vasp	2.47335	0.249993	0.212383	1.69129	1.46743	0.103601	0.155115	0.633366	0.565441	3.51433	6.89e-06	0.0241255	0.241385	1.39179	0.809461	0.165267	0.999649	0.437567	0
ENSRNOG00000016603	Rtn2	6.09935	0.0221539	-0.112867	0.280011	-1.48433	0.781845	0.150611	0.965315	0.560561	6.26302	5.96e-06	-0.00668025	0.238968	-0.441585	0.811333	0.659185	0.999649	0.851374	0
ENSRNOG00000046667	Fosb	0.0233773	0.284523	0.452638	1.41066	2.20361	0.171049	0.0372906	0.710224	0.384931	2.34533	0.000125992	0.00238987	1.61238	0.0496606	0.108187	0.960434	0.999649	0.986327	0
ENSRNOG00000017839	Ercc1	3.78661	0.0468673	-0.165658	0.401617	-1.42752	0.691485	0.166187	0.945528	0.5768	4.55723	1.22e-05	-0.00039236	0.404647	-0.0214592	0.686095	0.982897	0.999649	0.994143	0
ENSRNOG00000016825	Polr1g	2.85528	0.142966	0.00403674	1.6424	0.0473828	0.113418	0.962596	0.647421	0.989956	3.27746	-4.41e-05	0.0134517	-1.19992	0.606253	0.231348	0.544916	0.999649	0.784061	0
ENSRNOG00000017753	Ercc2	2.10336	0.0424889	0.181601	0.284397	1.22356	0.778522	0.232882	0.963957	0.642237	3.63176	-1.86e-05	0.035321	-0.508964	1.59172	0.611243	0.112757	0.999649	0.353045	1
ENSRNOG00000017069	Mark4	3.86082	0.0338875	0.0511335	0.204797	0.308813	0.839441	0.760102	0.975125	0.929105	6.08157	-9.9e-06	0.0729594	-0.273552	3.31824	0.784663	0.00104576	0.999649	0.0218088	0
ENSRNOG00000017463	Bloc1s3	4.60851	0.276104	-0.16779	3.30349	-2.09407	0.00296001	0.046885	0.138328	0.403471	3.85654	-1.29e-05	-0.0204409	-0.324675	-0.852133	0.745708	0.394985	0.999649	0.67781	0
ENSRNOG00000017468	Trappc6a	4.96072	0.314889	-0.119433	2.30597	-0.917443	0.0299686	0.36795	0.401504	0.750689	3.92438	2.47e-05	-0.0560825	0.33943	-1.28268	0.734581	0.200833	0.999649	0.484619	1
ENSRNOG00000043378	Nkpd1	0.34604	0.154683	0.337382	1.01547	2.20934	0.319911	0.0368419	0.816521	0.384931	1.39882	-1.8e-05	0.0318016	-0.292829	0.851302	0.769904	0.395445	0.999649	0.677851	0
ENSRNOG00000017692	Ppp1r37	5.34376	0.00229495	-0.0231094	0.0232574	-0.241535	0.981635	0.811172	0.997772	0.947135	6.59168	2.15e-05	0.0177409	1.01845	1.38733	0.309486	0.16662	0.999649	0.439813	0
ENSRNOG00000049772	Gemin7	5.05962	0.0878651	-0.0067489	0.775263	-0.0628307	0.445683	0.950417	0.874574	0.986219	3.4796	-2.91e-05	-0.0580411	-0.74591	-2.4791	0.456448	0.0138556	0.999649	0.107008	0
ENSRNOG00000046000	Clasrp	3.16592	0.0112931	-0.141548	0.119159	-1.50604	0.906131	0.14498	0.987858	0.552876	4.6318	-9.13e-05	0.0467402	-2.02643	1.71809	0.0438206	0.087063	0.999649	0.308096	1
ENSRNOG00000033235	Relb	1.22515	0.470116	0.0779043	3.78798	0.65131	0.000887154	0.520974	0.0706954	0.832765	1.36861	-6.79e-05	0.0242155	-1.24807	0.740869	0.213213	0.459493	0.999649	0.726105	1
ENSRNOG00000018255	Clptm1	6.09421	0.0865606	0.116047	0.978306	1.36502	0.337587	0.184785	0.82469	0.599116	7.22543	2.27e-05	0.0251319	1.14099	2.08221	0.255004	0.038377	0.999649	0.190611	0
ENSRNOG00000018405	Apoc4	0.891676	0.567197	0.00273401	2.59184	0.0133473	0.0159269	0.98946	0.315804	0.997826	-0.472782	5.81e-05	0.208198	0.584253	3.48616	0.559596	0.000581972	0.999649	0.0152331	0
ENSRNOG00000018426	Apoc1	5.3616	0.338252	-0.293573	1.38835	-1.26304	0.17766	0.21859	0.716147	0.63221	4.16754	-4.01e-05	0.0535514	-0.350467	0.778744	0.726294	0.436893	0.999649	0.708546	0
ENSRNOG00000018454	Apoe	12.7294	-0.0175804	-0.0522123	-0.162679	-0.506235	0.87212	0.617265	0.982998	0.877474	12.3444	1.32e-05	0.0182185	0.362572	0.827296	0.717242	0.408886	0.999649	0.688547	0
ENSRNOG00000018556	Tomm40	5.70454	0.0819822	-0.0935412	1.13518	-1.33925	0.267403	0.192912	0.786519	0.608991	6.26361	3.56e-06	0.00548947	0.153931	0.391221	0.877793	0.695979	0.999649	0.872698	0
ENSRNOG00000018730	Nectin2	3.59033	0.202194	0.015495	2.092	0.165303	0.0470856	0.870076	0.49091	0.965615	3.72241	-3.13e-05	-0.0231491	-0.739883	-0.907024	0.46009	0.365299	0.999649	0.654193	0
ENSRNOG00000029399	Bcam	1.75262	0.228962	0.22008	1.30111	1.22442	0.205453	0.232562	0.743338	0.642237	3.81704	-5.11e-05	0.000415632	-1.06941	0.0143222	0.285954	0.988585	0.999649	0.995169	0
ENSRNOG00000029336	Zfp180	5.74217	0.0665678	-0.0492217	0.597033	-0.457335	0.556021	0.651503	0.910725	0.888894	7.18218	-2.21e-05	-0.00458262	-0.610979	-0.208668	0.541788	0.834883	0.999649	0.940992	0
ENSRNOG00000029022	Zfp112	2.21919	0.0201228	0.166469	0.196479	1.65985	0.845873	0.109828	0.976857	0.51158	2.80692	-3.92e-05	-0.0124223	-1.12259	-0.587202	0.262726	0.557617	0.999649	0.790266	0
ENSRNOG00000032625	NA	1.25053	0.0687201	-0.121682	0.423925	-0.734746	0.675359	0.469544	0.94074	0.80652	2.84714	6.79e-05	0.0381752	2.04656	1.87898	0.041785	0.061453	0.999649	0.252716	0
ENSRNOG00000054609	NA	4.87448	0.0480691	-0.0115083	0.610373	-0.152621	0.547296	0.87996	0.908737	0.967087	4.3796	-3.91e-05	-0.00820814	-1.25929	-0.438516	0.209143	0.661405	0.999649	0.852909	0
ENSRNOG00000024376	Zfp111	2.51221	-0.00997786	-0.180232	-0.0899708	-1.61923	0.92905	0.118338	0.990749	0.523806	3.31302	8.8e-06	-0.0426492	0.294204	-2.34379	0.768855	0.019901	0.999649	0.128568	0
ENSRNOG00000019416	Zfp61	5.17669	-0.0254088	0.0149711	-0.311306	0.190983	0.75823	0.850129	0.959088	0.960183	4.93766	-2.52e-05	-0.0209196	-0.762353	-1.0471	0.446593	0.296099	0.999649	0.587535	0
ENSRNOG00000055608	LOC102548695	2.98085	-0.324954	-0.0766197	-3.48104	-0.824739	0.00191106	0.417562	0.109857	0.775724	4.12814	3.82e-06	-0.0377925	0.114526	-1.86255	0.908916	0.0637401	0.999649	0.257333	0
ENSRNOG00000019596	Smg9	3.07173	0.334169	0.302546	2.12016	1.98419	0.0444183	0.0586684	0.479895	0.42998	3.93319	-1.44e-05	0.0226673	-0.492399	1.27939	0.622885	0.201987	0.999649	0.486084	0
ENSRNOG00000024243	Cadm4	6.91079	0.0684961	-0.125903	0.695229	-1.33501	0.493524	0.194277	0.894549	0.608991	7.58464	-2.87e-05	0.00387806	-1.10488	0.245809	0.27031	0.806039	0.999649	0.927646	0
ENSRNOG00000019802	Zfp428	5.1311	-0.0590854	-0.113791	-0.810178	-1.60889	0.425721	0.120589	0.866727	0.526008	5.30344	4.39e-06	-0.0177385	0.14431	-0.961551	0.885376	0.337238	0.999649	0.630096	0
ENSRNOG00000046500	Irgq	0.875087	-0.120903	0.202283	-0.436831	0.686426	0.666101	0.498959	0.937665	0.818594	4.27077	7.77e-05	-0.000216794	1.15187	-0.00524581	0.250513	0.995819	0.999649	0.99859	0
ENSRNOG00000019915	Xrcc1	4.32312	-0.00961693	-0.119689	-0.100155	-1.27671	0.921045	0.2138	0.990253	0.62697	5.07681	-2.9e-06	0.0106903	-0.0992222	0.604448	0.921044	0.546113	0.999649	0.784804	0
ENSRNOG00000024065	Zfp575	1.02326	-0.0914975	0.186429	-0.56788	1.10118	0.57534	0.281633	0.916634	0.687185	2.62425	7.34e-05	0.0494498	1.70453	1.8754	0.0895681	0.0619451	0.999649	0.253729	0
ENSRNOG00000019982	Ethe1	2.34005	0.118538	-0.155435	1.05361	-1.36505	0.302453	0.184775	0.810814	0.599116	3.09321	-1.93e-05	-0.0533537	-0.429503	-1.9602	0.667941	0.0511229	0.999649	0.226538	0
ENSRNOG00000037897	Rps19l2	1.02017	0.0958329	-0.156446	0.524174	-0.91484	0.604918	0.369288	0.923468	0.750689	-0.366012	4.51e-05	0.119594	0.456416	2.01162	0.648501	0.0453716	0.999649	0.210824	0
ENSRNOG00000020130	Arhgef1	2.49977	0.160786	0.321279	1.09695	2.21632	0.28344	0.0363013	0.797867	0.3829	4.24224	-6.08e-05	0.0234173	-1.60396	1.01607	0.110032	0.310615	0.999649	0.602873	0
ENSRNOG00000020233	Rabac1	7.77082	-0.0195579	-0.172958	-0.25398	-2.35452	0.801653	0.0269768	0.968928	0.344992	7.75615	-1.83e-05	-0.00803074	-0.657761	-0.475575	0.511318	0.634808	0.999649	0.837041	1
ENSRNOG00000020263	Atp1a3	7.52968	-0.221995	-0.0352988	-1.20709	-0.201705	0.239046	0.84183	0.764337	0.957628	10.4918	1.76e-05	0.0480941	0.450526	2.02944	0.652735	0.0435105	0.999649	0.205574	0
ENSRNOG00000020310	Grik5	4.35971	0.156118	0.0827162	0.885217	0.478281	0.384737	0.636736	0.84891	0.882597	6.64316	2.01e-05	0.0674927	0.473951	2.626	0.635963	0.00919177	0.999649	0.08314	0
ENSRNOG00000055761	Zfp574	1.93093	0.097513	0.0514644	0.491549	0.251069	0.62746	0.803877	0.931138	0.94492	4.23198	1.78e-05	0.0270666	0.493447	1.23124	0.622145	0.219431	0.999649	0.506873	0
ENSRNOG00000055650	Pou2f2	-0.671791	-0.130092	0.266358	-0.605669	1.21391	0.550365	0.236478	0.909752	0.645469	1.64879	-4.3e-05	-0.00498157	-0.721719	-0.136049	0.471166	0.891896	0.999649	0.962011	0
ENSRNOG00000046112	Dedd2	4.60465	-0.0203739	-0.0227979	-0.295816	-0.342683	0.76989	0.734791	0.960872	0.921648	4.74044	2.16e-05	-0.0332473	0.876476	-2.22005	0.381643	0.0273451	0.999649	0.157011	0
ENSRNOG00000047526	Zfp526	0.181748	-0.173624	0.20572	-0.998981	1.13875	0.327673	0.265936	0.82088	0.673685	3.0309	2.51e-05	0.00544002	0.484152	0.171033	0.628717	0.864341	0.999649	0.952279	0
ENSRNOG00000020417	Gsk3a	6.05843	-0.0798063	-0.236222	-0.626564	-1.91473	0.536802	0.0674015	0.903636	0.445781	7.48804	3.55e-05	0.0437825	1.60685	3.26418	0.109394	0.00125682	0.999649	0.0243667	0
ENSRNOG00000020426	Erf	4.7565	0.0401623	0.272421	0.352479	2.47981	0.727525	0.020478	0.953265	0.324744	5.26933	2.77e-05	0.0753941	0.86496	3.88189	0.38792	0.000133817	0.999649	0.00622827	0
ENSRNOG00000056118	Cic	4.12233	0.303551	0.268874	2.01325	1.83349	0.0553213	0.0790393	0.515613	0.463197	6.04414	3.12e-05	0.0129549	0.647999	0.442986	0.517602	0.658173	0.999649	0.850768	0
ENSRNOG00000020481	Pafah1b3	4.96099	0.251138	0.227991	1.76115	1.68699	0.090826	0.104434	0.610648	0.504109	3.35497	-3.18e-05	-0.0637868	-0.446145	-1.49316	0.655893	0.136702	0.999649	0.393746	0
ENSRNOG00000020489	Tmem145	1.86837	0.157388	0.457999	0.856825	2.45355	0.399934	0.0217064	0.856751	0.327759	3.77257	2.45e-05	-0.00518498	0.507768	-0.176047	0.61208	0.860404	0.999649	0.950774	0
ENSRNOG00000052687	Megf8	3.97033	0.102057	0.290722	0.469931	1.36104	0.642605	0.186023	0.931416	0.600311	6.66167	8.56e-05	0.0606357	1.12945	1.31715	0.259831	0.189037	0.999649	0.469695	0
ENSRNOG00000020546	Lipe	1.449	-0.0141398	0.108168	-0.10104	0.767752	0.92035	0.450049	0.990253	0.797091	3.02569	3.31e-05	0.0254908	0.691513	0.874202	0.489908	0.382877	0.999649	0.669166	0
ENSRNOG00000020596	Dmac2	5.9587	-0.166442	-0.0265109	-2.40118	-0.39838	0.0243619	0.693837	0.370146	0.902273	5.42078	5.75e-05	-0.0290394	1.97633	-1.64564	0.0492559	0.10114	0.999649	0.333341	0
ENSRNOG00000020607	Bckdha	6.96077	0.173255	0.0478825	1.95686	0.564278	0.061978	0.577749	0.534276	0.858282	6.1376	-1.47e-05	-0.0130891	-0.433464	-0.638833	0.665065	0.523538	0.999649	0.771448	0
ENSRNOG00000020635	Exosc5	4.7817	0.00544659	-0.116892	0.0725512	-1.60599	0.942759	0.121228	0.993016	0.526474	4.48323	-4.95e-05	-0.0198055	-1.58054	-1.04836	0.115293	0.295519	0.999649	0.587361	0
ENSRNOG00000021302	Tmem91	3.2952	-0.0711298	0.112735	-0.585345	0.96591	0.563726	0.343628	0.914525	0.733991	2.00649	-7.65e-05	-0.208671	-0.801481	-3.60636	0.423641	0.0003773	0.999649	0.0117852	0
ENSRNOG00000028753	B9d2	5.60287	-0.00735803	-0.194661	-0.0895273	-2.47033	0.929398	0.0209136	0.990749	0.324744	4.73249	-2.62e-05	-0.0199471	-0.851882	-1.07439	0.395124	0.283721	0.999649	0.576	0
ENSRNOG00000020652	Tgfb1	0.698744	-0.0592754	0.195426	-0.298096	0.937702	0.76817	0.357648	0.960872	0.741756	2.44724	2.55e-05	0.0586322	0.579418	2.18685	0.562848	0.0297139	0.999649	0.165755	0
ENSRNOG00000020675	Ccdc97	5.69407	-0.156367	-0.0635926	-2.04468	-0.861718	0.0518924	0.397288	0.504048	0.764082	6.05903	2.62e-05	0.00214901	1.25702	0.169655	0.209961	0.865424	0.999649	0.952478	0
ENSRNOG00000020683	Hnrnpul1	4.02559	0.0389356	0.285466	0.262355	1.95669	0.795264	0.0619994	0.968266	0.436787	6.18958	3.38e-05	0.0645635	1.08144	3.39937	0.280581	0.000790115	0.999649	0.0183773	0
ENSRNOG00000020716	Axl	2.9785	0.244802	0.249077	1.47491	1.52489	0.153109	0.140229	0.690128	0.546201	4.66995	-3.65e-05	0.0608783	-1.12951	3.09611	0.259804	0.00219243	0.999649	0.0343171	0
ENSRNOG00000055096	NA	3.36047	0.260518	0.0970296	2.2028	0.848038	0.0373545	0.404714	0.44155	0.767248	3.79196	1.58e-05	-0.0173012	0.368052	-0.666549	0.713157	0.505697	0.999649	0.761203	0
ENSRNOG00000028891	Cyp2t1	3.25924	0.153474	-0.010473	1.17209	-0.0836133	0.252552	0.934051	0.775542	0.9807	2.61405	1.84e-06	-0.0784227	0.0358213	-2.53663	0.971454	0.0118239	0.999649	0.0970775	0
ENSRNOG00000020947	Egln2	7.14237	0.00542757	-0.0725803	0.0733323	-1.02448	0.942144	0.315726	0.993016	0.712586	6.85192	1.96e-05	-0.0258559	0.837336	-1.8215	0.403232	0.0697695	0.999649	0.268983	0
ENSRNOG00000001500	Rab4b	6.43744	-0.0472662	-0.189177	-0.685403	-2.8579	0.499593	0.00862544	0.895873	0.256209	6.31367	1.85e-05	-0.00419193	0.669434	-0.249982	0.503859	0.802814	0.999649	0.926619	0
ENSRNOG00000001501	Snrpa	2.62538	0.106991	-0.172741	0.948943	-1.52313	0.352016	0.140667	0.833398	0.546415	3.48125	3.64e-05	0.0384404	1.07713	1.87491	0.282496	0.0620126	0.999649	0.253799	0
ENSRNOG00000037715	RGD1560854	1.06724	0.304045	0.248985	2.1359	1.76263	0.0429867	0.0905705	0.471855	0.483019	2.19021	4.38e-05	0.0331659	1.07058	1.33128	0.285427	0.184353	0.999649	0.463387	0
ENSRNOG00000041608	NA	-0.392963	-0.0502524	0.432045	-0.248671	2.14137	0.80571	0.0424992	0.970089	0.39534	0.766363	-4.95e-05	0.0240852	-0.77824	0.623197	0.43719	0.533743	0.999649	0.778036	0
ENSRNOG00000013945	Itpkc	3.42486	0.152394	0.149903	1.4687	1.49053	0.154772	0.148984	0.69411	0.558427	3.62645	5.83e-07	-0.0600995	0.0175248	-2.98144	0.986032	0.00316259	0.999649	0.0430171	0
ENSRNOG00000020848	Coq8b	3.90667	0.141763	0.0487128	1.4884	0.522081	0.149542	0.606353	0.687604	0.873017	4.6169	1.94e-05	0.0310947	0.759965	2.00943	0.448017	0.0456046	0.999649	0.211697	0
ENSRNOG00000020867	Numbl	4.43807	0.202285	0.125068	1.39796	0.8823	0.174788	0.386281	0.713148	0.758253	6.1199	1.85e-05	0.0457472	0.592971	2.41775	0.553756	0.0163586	0.999649	0.116837	0
ENSRNOG00000020871	Ltbp4	1.77797	-0.056616	0.233933	-0.329042	1.31229	0.744951	0.201715	0.956624	0.616169	4.49452	1.57e-05	-0.000387838	0.340286	-0.0137813	0.733937	0.989016	0.999649	0.995389	0
ENSRNOG00000020882	Shkbp1	1.35026	0.0614792	-0.162907	0.343537	-0.887607	0.734157	0.383475	0.955332	0.757288	2.72937	-3.05e-05	0.0286098	-0.822856	1.27337	0.411402	0.204111	0.999649	0.488702	0
ENSRNOG00000055371	Sptbn4	5.80022	0.25999	0.293845	1.45769	1.7177	0.157763	0.0986038	0.697506	0.494033	7.20028	-1.93e-05	0.0549995	-0.430739	2.02447	0.667043	0.0440237	0.999649	0.207164	0
ENSRNOG00000024410	Blvrb	6.03888	0.0535649	-0.0411053	0.623147	-0.499158	0.539008	0.622168	0.904724	0.878891	5.39694	3.71e-05	-0.00411465	1.17631	-0.215789	0.240631	0.829334	0.999649	0.937988	0
ENSRNOG00000037690	Sertad3	2.47226	-0.138696	0.0241687	-1.12842	0.207662	0.270189	0.837228	0.789829	0.956865	1.64911	3.05e-05	-0.0821701	0.591751	-2.64609	0.554571	0.00867817	0.999649	0.0806685	0
ENSRNOG00000024363	Sertad1	5.55964	-0.0969516	0.0923175	-0.805856	0.805342	0.428161	0.428452	0.866727	0.783334	4.09553	-1.54e-05	-0.0539706	-0.364315	-2.12566	0.715942	0.034547	0.999649	0.179561	0
ENSRNOG00000018390	Pld3	7.03745	0.34269	0.369776	2.55087	2.87987	0.0174693	0.00819176	0.32426	0.25509	7.9423	8.33e-06	0.0320636	0.323891	2.05288	0.746301	0.0411627	0.999649	0.198009	1
ENSRNOG00000018408	RGD1307554	4.73127	-0.114887	0.0153273	-1.20671	0.165631	0.23919	0.869821	0.764337	0.965615	4.9986	2.06e-05	-0.00927311	0.881407	-0.65252	0.378975	0.514687	0.999649	0.766685	0
ENSRNOG00000018677	Akt2	3.82812	-0.218773	-0.205583	-1.67875	-1.56983	0.106049	0.129418	0.639539	0.533828	5.3228	3.63e-05	0.011991	1.06686	0.580642	0.287103	0.562023	0.999649	0.792993	0
ENSRNOG00000018850	Ttc9b	6.07604	0.149107	-0.108213	1.82512	-1.37923	0.0803317	0.180417	0.585627	0.593751	5.64201	-3.06e-05	0.00397744	-0.8046	0.172868	0.421842	0.8629	0.999649	0.951945	0
ENSRNOG00000023521	Map3k10	5.02908	0.0027928	-0.152784	0.0199807	-1.11604	0.984222	0.275347	0.997772	0.682464	6.95597	3.76e-06	0.082118	0.105073	3.78414	0.916405	0.000194619	0.999649	0.00786479	1
ENSRNOG00000046338	NA	1.94941	-0.359606	0.173082	-3.02938	1.50897	0.00574688	0.144233	0.203142	0.551727	2.09175	-9.47e-05	-0.00497861	-1.71275	-0.15004	0.088043	0.880859	0.999649	0.95816	0
ENSRNOG00000037673	LOC100362069	6.9944	-0.040806	-0.0284361	-0.428077	-0.310891	0.672375	0.758542	0.940053	0.928968	5.94783	-2.11e-05	-0.0283792	-0.611095	-1.35971	0.541712	0.17519	0.999649	0.451911	0
ENSRNOG00000018885	LOC100910046	0.527413	-0.147236	-0.0717413	-1.01797	-0.508913	0.318748	0.615415	0.81613	0.876638	1.01141	5.34e-05	-0.0268289	0.791068	-0.653618	0.429681	0.51398	0.999649	0.7662	0
ENSRNOG00000050995	NA	0.931562	-0.118104	-0.0801561	-0.823267	-0.575698	0.418383	0.570126	0.862644	0.853712	0.865284	0.000179033	-0.0851133	2.44221	-1.91206	0.0153161	0.0570531	0.999649	0.242256	0
ENSRNOG00000029805	NA	2.58761	-0.19881	-0.0838207	-1.64427	-0.710888	0.113029	0.483939	0.647421	0.812549	2.65021	5.59e-05	-0.0681864	1.27333	-2.56686	0.204128	0.0108666	0.999649	0.0926261	0
ENSRNOG00000018928	NA	3.0182	-0.242149	-0.00540168	-2.13097	-0.0504974	0.0434306	0.96014	0.475185	0.989191	2.17818	4.49e-05	-0.00789587	0.831209	-0.243	0.406677	0.808212	0.999649	0.928426	0
ENSRNOG00000054614	NA	0.573259	-0.053291	-0.085549	-0.288355	-0.444357	0.775526	0.660727	0.963313	0.892289	1.69609	-4.95e-05	0.0542729	-0.833308	1.52221	0.405495	0.129266	0.999649	0.381553	0
ENSRNOG00000018936	Zfp780b-ps1	3.02835	-0.0787911	-0.0618145	-0.816595	-0.663734	0.422114	0.513125	0.864942	0.827167	3.18608	1.52e-05	-0.0345156	0.429429	-1.61412	0.667994	0.107809	0.999649	0.344321	0
ENSRNOG00000053366	NA	4.38066	0.039572	0.0504724	0.429968	0.571451	0.671017	0.572956	0.93959	0.855122	4.24321	4.94e-06	-0.0156986	0.139763	-0.734978	0.888964	0.463066	0.999649	0.729467	0
ENSRNOG00000060634	NA	0.189109	-0.275387	-0.0784963	-1.376	-0.415152	0.181403	0.681683	0.719383	0.898169	0.288665	0.00016281	-0.00873652	2.02245	-0.179219	0.0442333	0.857916	0.999649	0.949592	0
ENSRNOG00000018994	Psmc4	6.96043	-0.00963509	0.0268315	-0.0903478	0.262715	0.928753	0.79499	0.990749	0.942044	6.89415	1.35e-05	-0.0250857	0.527144	-1.60889	0.598578	0.108949	0.999649	0.346453	0
ENSRNOG00000019129	Fcgbp	1.37594	0.304783	0.413946	1.6422	2.31027	0.113461	0.0296923	0.647421	0.356255	1.5907	8.55e-05	0.0176115	1.17055	0.395055	0.242935	0.693151	0.999649	0.870838	0
ENSRNOG00000019229	Fbl	5.81013	0.00231859	-0.212272	0.0265256	-2.52082	0.979055	0.0186875	0.99699	0.31843	5.85412	2.31e-05	-0.0364978	0.732495	-1.90991	0.464577	0.0573298	0.999649	0.242792	0
ENSRNOG00000019254	Dyrk1b	1.43935	0.0279144	0.32861	0.157857	1.79559	0.875877	0.0850388	0.984138	0.477728	3.52795	7.35e-06	0.0544357	0.175545	2.12652	0.860799	0.0344749	0.999649	0.179275	0
ENSRNOG00000019883	Pak4	1.09372	0.298618	0.151564	1.51976	0.768373	0.14151	0.449687	0.674411	0.797091	2.91058	5.69e-05	0.0325985	1.32367	1.24003	0.186866	0.216168	0.999649	0.502889	0
ENSRNOG00000019869	Lrfn1	2.24107	0.139113	-0.144643	0.739916	-0.733367	0.466458	0.470369	0.885678	0.806545	4.54292	8.18e-06	0.0381414	0.214199	1.63909	0.830573	0.102497	0.999649	0.335436	0
ENSRNOG00000019838	Gmfg	3.38996	0.0947213	0.070378	0.636263	0.503237	0.530568	0.61934	0.902387	0.878245	2.21109	8.19e-06	0.031479	0.149134	0.95391	0.881573	0.341083	0.999649	0.633626	0
ENSRNOG00000019831	Samd4b	2.61959	0.203153	0.314888	1.30833	2.03872	0.203032	0.052527	0.741602	0.41862	4.89124	3.09e-05	-0.000348092	0.692892	-0.0127735	0.489044	0.989819	0.999649	0.995912	0
ENSRNOG00000019746	Paf1	6.15216	0.041272	0.0114191	0.404961	0.116764	0.689058	0.908009	0.945116	0.975212	6.6179	-1.14e-06	0.0180356	-0.0407947	1.06368	0.967493	0.288539	0.999649	0.579906	0
ENSRNOG00000019702	Med29	6.01418	0.137481	4.73070154538559e-05	1.36429	0.000491474	0.185012	0.999612	0.723164	0.999757	4.76488	1.63e-05	0.0348385	0.496797	1.76519	0.619785	0.0787966	0.999649	0.289671	0
ENSRNOG00000019578	Rps16	12.2057	0.0420613	0.0161988	0.264719	0.105569	0.793464	0.916793	0.968266	0.976732	10.0958	-3.62e-07	-0.0163954	-0.00671726	-0.500875	0.994646	0.616915	0.999649	0.826332	0
ENSRNOG00000032034	Supt5h	5.45815	0.154856	0.357363	1.20859	2.89815	0.238479	0.00784682	0.764216	0.253718	7.09165	1.42e-05	0.0385033	0.539858	2.4086	0.589793	0.0167642	0.999649	0.118709	0
ENSRNOG00000037638	Timm50	5.37322	-0.021596	0.0751376	-0.226653	0.822747	0.822594	0.418673	0.972049	0.777284	5.04714	4.13e-05	-0.0177037	1.5789	-1.11742	0.115668	0.264926	0.999649	0.555999	0
ENSRNOG00000051208	Selenov	3.82588	-0.211371	-0.0376306	-1.36515	-0.25812	0.184745	0.798494	0.722729	0.943195	2.38039	0.000132907	0.0614323	1.9364	1.48499	0.053986	0.138852	0.999649	0.396511	0
ENSRNOG00000045545	Eid2b	1.31453	0.0974014	-0.132658	0.814017	-1.10415	0.423561	0.280371	0.865833	0.686169	2.08143	-3.59e-05	0.0702275	-0.750415	2.42794	0.453736	0.0159168	0.999649	0.115561	1
ENSRNOG00000019310	Eid2	4.68457	-0.0176994	-0.108849	-0.205043	-1.28744	0.839251	0.2101	0.975125	0.623374	5.0738	-2.76e-05	6.35e-05	-0.998979	0.00379884	0.318805	0.996972	0.999649	0.998719	0
ENSRNOG00000050453	NA	0.721322	0.0715915	-0.365677	0.490712	-2.46473	0.628043	0.0211753	0.931359	0.325806	1.38276	3.03e-06	-0.0150436	0.0591473	-0.483355	0.952884	0.629282	0.999649	0.834846	0
ENSRNOG00000019942	NA	0.686381	0.142935	0.158246	0.794683	0.934339	0.434511	0.359345	0.868178	0.743474	NA	NA	NA	NA	NA	NA	NA	NA	NA	0
ENSRNOG00000019949	Mrps12	4.35309	-0.0547956	-0.024764	-0.819792	-0.382932	0.420323	0.705108	0.863943	0.907362	4.30752	1.33e-05	-0.0181022	0.457367	-1.03383	0.647818	0.302252	0.999649	0.593277	0
ENSRNOG00000019962	Sars2	1.19019	0.351131	-0.00659339	2.79056	-0.0505959	0.0100944	0.960062	0.258184	0.989191	2.81369	-3.42e-05	0.00814472	-0.928815	0.363152	0.353913	0.71681	0.999649	0.884136	0
ENSRNOG00000046971	NA	0.230247	0.385131	0.103497	1.70211	0.47027	0.101529	0.642366	0.62847	0.885392	NA	NA	NA	NA	NA	NA	NA	NA	NA	0
ENSRNOG00000020063	Nfkbib	3.161	-0.029444	-0.10326	-0.296325	-1.05125	0.769506	0.303513	0.960872	0.704356	3.55211	2.17e-05	-0.0243654	0.673085	-1.24836	0.501537	0.213108	0.999649	0.499179	0
ENSRNOG00000020102	Sirt2	6.59755	0.0518222	-0.0959413	0.610567	-1.18044	0.547169	0.249281	0.908737	0.660108	7.21777	1.36e-06	0.0169367	0.0434186	0.892682	0.965404	0.372917	0.999649	0.660014	0
ENSRNOG00000025354	NA	0.215074	0.470659	-0.188554	3.17383	-1.34743	0.00405947	0.190303	0.162686	0.605796	NA	NA	NA	NA	NA	NA	NA	NA	NA	0
ENSRNOG00000020235	Hnrnpl	8.94096	-0.0569498	0.0231796	-0.526982	0.224024	0.602997	0.824616	0.923086	0.952027	8.60654	2.27e-05	-0.028543	0.729717	-1.51026	0.466271	0.132285	0.999649	0.386729	0
ENSRNOG00000020308	Ech1	6.23559	-0.109363	-0.0329216	-1.54717	-0.485558	0.134782	0.631641	0.669541	0.881601	6.21999	1.34e-06	-0.0261605	0.0447613	-1.44222	0.964335	0.150535	0.999649	0.413657	0
ENSRNOG00000020380	NA	0.0318013	0.423663	-0.0829734	2.16802	-0.451517	0.0401938	0.655631	0.459082	0.891057	NA	NA	NA	NA	NA	NA	NA	NA	NA	0
ENSRNOG00000020389	Capn12	2.55468	0.149748	0.137313	1.07436	1.04574	0.293241	0.305996	0.805721	0.706143	1.32182	-0.00013374	-0.0747858	-1.85112	-1.73015	0.0653741	0.0848826	0.999649	0.303428	0
ENSRNOG00000020433	Actn4	4.3781	0.0270954	0.225316	0.2343	1.97861	0.81672	0.0593312	0.971299	0.431749	6.67992	4.47e-06	0.000752116	0.163663	0.0453851	0.870134	0.963838	0.999649	0.987874	0
ENSRNOG00000020616	NA	0.734855	-0.0426244	-0.301184	-0.274709	-1.97221	0.785868	0.0600988	0.966467	0.433284	0.550274	-2.74e-05	-0.0443955	-0.388322	-1.04647	0.69812	0.296391	0.999649	0.587535	0
ENSRNOG00000020636	Spint2	5.71769	0.121731	0.0357929	1.09973	0.336866	0.282251	0.739117	0.797522	0.922476	5.5502	-2.74e-05	-0.0249111	-0.391061	-0.58856	0.696097	0.556707	0.999649	0.789932	0
ENSRNOG00000020676	Ppp1r14a	6.69495	-0.0894381	-0.257399	-0.728297	-2.18662	0.47341	0.0386524	0.889334	0.385101	5.76064	-5.18e-05	-0.00574399	-0.775956	-0.142996	0.438535	0.886413	0.999649	0.960115	0
ENSRNOG00000020687	Dpf1	5.32437	0.216878	0.0358415	2.50171	0.428995	0.0195029	0.671716	0.339435	0.894719	5.99457	3.32e-05	0.0225338	0.968484	1.08242	0.333772	0.280147	0.999649	0.572097	0
ENSRNOG00000020703	Sipa1l3	3.49773	-0.156197	0.0129	-0.706441	0.0582553	0.48665	0.954023	0.893686	0.987328	6.55845	7.55e-05	0.0275394	1.19319	0.716874	0.233967	0.474145	0.999649	0.739933	0
ENSRNOG00000029043	Zfp84	3.13705	-0.0428818	0.152106	-0.376973	1.35149	0.709474	0.189019	0.948617	0.604176	4.86421	4.75e-05	0.00203638	1.83973	0.129466	0.0670365	0.897097	0.999649	0.964626	0
ENSRNOG00000020774	Zfp420	0.644182	-0.115484	0.0902759	-0.720166	0.593008	0.47831	0.558669	0.890574	0.849087	0.181613	-5.58e-05	-0.123571	-0.687452	-2.54211	0.492458	0.0116447	0.999649	0.0961116	0
ENSRNOG00000020495	Eif3k	7.2261	-0.0753265	-0.126175	-0.764649	-1.33762	0.451861	0.193438	0.877275	0.608991	6.57519	1.48e-05	-0.0196986	0.460275	-1.01024	0.645733	0.313393	0.999649	0.606256	0
ENSRNOG00000020505	Map4k1	2.69104	0.103394	-0.0435995	0.811547	-0.362478	0.42495	0.720136	0.866727	0.914808	1.74962	2.29e-05	0.0301319	0.431869	0.943188	0.666222	0.346528	0.999649	0.638626	0
ENSRNOG00000020557	Ryr1	-0.0306905	0.270695	-0.287182	1.29577	-1.4013	0.207259	0.173799	0.743976	0.586433	2.26661	-0.000161058	0.0353499	-1.94206	0.700445	0.0532933	0.484324	0.999649	0.746276	0
ENSRNOG00000024036	Fam98c	4.31859	0.0957817	0.102348	0.838786	0.929474	0.409786	0.361808	0.862253	0.74494	4.26646	-4.05e-05	-0.0914832	-0.805142	-3.00802	0.42153	0.00290792	0.999649	0.0405637	0
ENSRNOG00000051915	Spred3	1.15625	-0.188102	0.315992	-1.14377	1.89943	0.263891	0.0694721	0.78402	0.448005	2.94878	3.59e-05	0.000342949	0.715448	0.0111482	0.475024	0.991114	0.999649	0.996502	0
ENSRNOG00000037580	Psmd8	7.3357	0.089234	-0.0409316	1.46139	-0.699903	0.156753	0.490651	0.696955	0.816632	6.76272	-5.45e-06	-0.00705317	-0.20666	-0.440559	0.836449	0.659926	0.999649	0.85194	0
ENSRNOG00000060693	Catsperg	0.746922	0.0493033	0.457436	0.223642	2.15582	0.82491	0.0412347	0.972498	0.391594	0.668466	3.73e-06	-0.0360195	0.0440211	-0.70309	0.964924	0.482677	0.999649	0.744978	0
ENSRNOG00000020762	Zfp260	3.12502	-0.00423944	-0.0429219	-0.0302431	-0.32135	0.976121	0.7507	0.99596	0.926278	2.28222	1.31e-05	-0.0134459	0.243768	-0.41483	0.807617	0.678635	0.999649	0.863857	0
ENSRNOG00000020777	Zfp382	3.5959	-0.178921	0.0648743	-2.22876	0.825351	0.0353552	0.417222	0.429113	0.775701	4.3376	-7.27e-06	-0.00481549	-0.263306	-0.287638	0.792539	0.77387	0.999649	0.909568	0
ENSRNOG00000056429	NA	0.442001	-0.346312	-0.138226	-1.51702	-0.651341	0.142197	0.520954	0.675505	0.832765	NA	NA	NA	NA	NA	NA	NA	NA	NA	0
ENSRNOG00000048194	NA	3.08803	-0.437992	-0.12831	-3.36034	-0.978367	0.00257463	0.337558	0.129069	0.730342	4.37475	2.56e-05	-0.0479998	0.512431	-1.58015	0.608818	0.115381	0.999649	0.358121	0
ENSRNOG00000045655	Tbcb	0.791669	-0.123919	0.120971	-0.78525	0.815021	0.439915	0.422997	0.871069	0.780539	0.0115385	-0.000132638	0.00108617	-1.66014	0.0227896	0.0981845	0.981837	0.999649	0.993786	0
ENSRNOG00000020839	Lrfn3	1.76576	0.447087	0.323718	2.42585	1.76762	0.0230758	0.0897138	0.361134	0.482369	3.47039	-6.24e-06	0.0561582	-0.146978	2.16326	0.883272	0.0315029	0.999649	0.170999	0
ENSRNOG00000020845	Tyrobp	4.96045	0.192737	-0.0488979	1.41199	-0.377159	0.170663	0.709337	0.71006	0.909413	3.3044	-8.1e-06	0.00449524	-0.167511	0.154894	0.867108	0.877034	0.999649	0.956709	0
ENSRNOG00000020851	Aplp1	8.65506	-0.0977203	-0.155823	-0.706382	-1.18791	0.486686	0.24638	0.893686	0.657284	10.0892	1.55e-05	0.0190768	0.619341	1.25549	0.536276	0.210517	0.999649	0.496657	0
ENSRNOG00000020864	Kirrel2	0.324794	-0.254841	0.274156	-1.28891	1.39697	0.209595	0.175081	0.744021	0.588075	1.12783	7.84e-05	-0.0636322	1.18365	-1.56779	0.237717	0.11824	0.999649	0.36286	0
ENSRNOG00000057578	Prodh2	3.39508	0.229846	0.244996	1.09953	1.27719	0.282338	0.213633	0.797605	0.626628	0.664486	-2.69e-06	0.00483744	-0.0310855	0.0931153	0.975227	0.925889	0.999649	0.974416	0
ENSRNOG00000024677	Arhgap33	2.77658	0.0208328	0.239428	0.117782	1.31249	0.907211	0.201647	0.987858	0.616169	5.36141	-3.16e-06	-0.0195009	-0.05864	-0.594713	0.953287	0.552593	0.999649	0.787566	0
ENSRNOG00000024625	Proser3	0.194984	0.0458324	0.311896	0.239066	1.62987	0.813064	0.116058	0.971079	0.520516	2.12818	-5.05e-06	-0.011058	-0.100331	-0.357742	0.920165	0.720849	0.999649	0.886229	0
ENSRNOG00000020922	Hspb6	1.99731	0.0657614	-0.273859	0.419315	-1.68951	0.678679	0.103947	0.94177	0.503749	3.59183	5.97e-05	0.0125995	1.61643	0.558984	0.107307	0.576691	0.999649	0.8028	0
ENSRNOG00000020929	Lin37	3.75173	-0.0877434	-0.138756	-1.05818	-1.71309	0.300407	0.0994611	0.810814	0.495229	3.9453	7.1e-06	-0.0348504	0.212776	-1.72685	0.831681	0.0854738	0.999649	0.304388	0
ENSRNOG00000020941	Psenen	6.39863	-0.00653805	-0.200014	-0.076529	-2.43897	0.939626	0.0224175	0.992963	0.330179	6.28548	-3.6e-06	-0.0120241	-0.116967	-0.64457	0.906984	0.519818	0.999649	0.768869	0
ENSRNOG00000024497	U2af1l4	6.92887	0.04907	-0.117922	0.583777	-1.4638	0.564764	0.156097	0.914887	0.565441	6.09192	6.03e-06	0.0012006	0.178586	0.0587593	0.858413	0.953192	0.999649	0.983778	0
ENSRNOG00000055525	Kmt2b	2.03918	-0.0788806	0.138512	-0.497148	0.854776	0.623564	0.401045	0.930054	0.7658	4.69863	5.61e-06	0.0110617	0.1055	0.3411	0.916067	0.733325	0.999649	0.892378	0
ENSRNOG00000024309	Cox6b1	8.25371	-0.01572	-0.14809	-0.145164	-1.42664	0.885782	0.166437	0.985514	0.577234	7.37643	-1.93e-05	0.000695714	-0.64334	0.0382842	0.520614	0.969493	0.999649	0.988982	0
ENSRNOG00000024278	Rbm42	5.31311	0.0871728	-0.000503407	1.09393	-0.00653839	0.284737	0.994837	0.798377	0.999074	5.84924	4.28e-05	-0.0108809	1.69284	-0.70925	0.0917766	0.478854	0.999649	0.743202	0
ENSRNOG00000024266	Haus5	2.50654	0.246585	0.153145	1.79735	1.14968	0.084752	0.261495	0.596973	0.670289	2.74747	-2.04e-05	-0.0861283	-0.445759	-3.11773	0.656171	0.00204358	0.999649	0.0330173	0
ENSRNOG00000021006	Tmem147	7.13808	-0.0570013	-0.0497749	-0.551973	-0.502332	0.586021	0.619968	0.918189	0.878542	6.10929	2.14e-05	-0.0294309	0.678339	-1.54398	0.498207	0.123902	0.999649	0.372099	0
ENSRNOG00000021015	Sbsn	1.78919	0.106054	-0.118265	0.815999	-0.947804	0.422447	0.352584	0.864942	0.738735	1.39649	-1.23e-05	-0.0290277	-0.207197	-0.811874	0.83603	0.417664	0.999649	0.695552	0
ENSRNOG00000021023	Mag	6.05588	-0.0647739	0.0120324	-0.449665	0.0869172	0.656947	0.931451	0.934738	0.979908	7.61584	-3e-05	0.000760122	-0.439823	0.0183734	0.660459	0.985356	0.999649	0.99476	0
ENSRNOG00000053725	Usf2	5.77109	-0.164882	-0.0683856	-2.18638	-0.941903	0.0386718	0.355536	0.450184	0.740306	6.37658	2.73e-05	0.014104	1.30018	1.10778	0.194781	0.269061	0.999649	0.559787	0
ENSRNOG00000021053	Lsr	3.00353	0.124145	0.224975	1.29391	2.42017	0.20789	0.0233662	0.743976	0.333339	3.10037	-0.000118035	-0.0741695	-2.43418	-2.54356	0.0156518	0.0115978	0.999649	0.0960059	1
ENSRNOG00000021062	Fxyd5	2.02709	0.00453977	0.164092	0.0341081	1.24963	0.97307	0.223368	0.995424	0.635273	2.28802	-8.29e-06	-0.0317216	-0.153694	-0.970302	0.87798	0.332867	0.999649	0.625422	0
ENSRNOG00000021067	Fxyd7	4.15272	0.0174869	-0.386918	0.120315	-2.67388	0.905225	0.0132137	0.987858	0.29007	5.16036	-3.44e-05	0.083159	-0.633255	2.52409	0.527167	0.0122425	0.999649	0.0989821	1
ENSRNOG00000021079	Fxyd1	6.16164	0.0316603	-0.0537236	0.305643	-0.54131	0.762486	0.593235	0.960102	0.866149	5.5037	-3.88e-05	-0.0782731	-0.694258	-2.31378	0.488188	0.0215205	0.999649	0.135707	0
ENSRNOG00000021087	Lgi4	5.37013	0.125802	0.179189	1.22788	1.8188	0.231282	0.0813203	0.759112	0.469858	6.09954	7.14e-06	-8.78e-05	0.24789	-0.00501535	0.80443	0.996002	0.999649	0.998686	0
ENSRNOG00000021095	Fxyd3	2.8111	0.388698	-0.133585	3.07684	-1.125	0.00512931	0.271605	0.190088	0.679063	1.47931	-1.79e-06	-0.0423765	-0.025761	-1.0165	0.979469	0.31041	0.999649	0.602725	0
ENSRNOG00000021097	NA	-0.352688	0.331248	-0.397725	1.8384	-2.30486	0.0782889	0.0300409	0.58167	0.358256	NA	NA	NA	NA	NA	NA	NA	NA	NA	0
ENSRNOG00000021102	Scn1b	7.53594	0.0184327	-0.376342	0.133184	-2.85361	0.895148	0.00871245	0.986451	0.256645	8.7848	-1.07e-05	0.0642714	-0.339984	3.36891	0.734165	0.000878327	0.999649	0.0195654	1
ENSRNOG00000021106	Gramd1a	4.622	0.153855	0.153993	1.67437	1.72764	0.106915	0.0967747	0.640347	0.491938	5.56658	-4.07e-06	0.0351894	-0.16329	2.32428	0.870427	0.0209413	0.999649	0.13289	0
ENSRNOG00000023296	NA	-0.050558	0.00632193	0.445321	0.0377372	2.74462	0.970206	0.0112289	0.99533	0.277859	0.860026	-7.29e-05	-0.0125595	-1.06898	-0.30467	0.286146	0.76088	0.999649	0.903977	0
ENSRNOG00000021113	Uba2	5.83637	-0.0962101	-0.06423	-0.665238	-0.461902	0.512179	0.64827	0.899392	0.887469	6.10759	1.89e-05	-0.0343521	0.607099	-1.81789	0.544356	0.0703214	0.999649	0.270065	0
ENSRNOG00000021119	Pdcd2l	5.00569	0.0498868	-0.0830923	0.572438	-0.997623	0.572297	0.328318	0.916634	0.723703	3.89443	-4.49e-06	0.0150427	-0.118058	0.657816	0.90612	0.511283	0.999649	0.764311	0
ENSRNOG00000023150	Gpi	7.32417	-0.0263252	0.0755963	-0.229519	0.691808	0.820391	0.495632	0.972049	0.817314	8.72702	1.32e-05	0.0317873	0.517461	2.05865	0.605308	0.0406012	0.999649	0.19679	0
ENSRNOG00000021129	Garre1	3.27277	0.00622801	0.307751	0.043327	2.22141	0.965796	0.0359111	0.994578	0.380238	4.5209	1.36e-05	-0.00408832	0.399975	-0.197878	0.689529	0.843307	0.999649	0.94375	0
ENSRNOG00000051284	NA	-0.0767887	0.399532	-0.109408	1.66692	-0.500621	0.108401	0.621153	0.64469	0.878737	NA	NA	NA	NA	NA	NA	NA	NA	NA	0
ENSRNOG00000021133	Lsm14a	6.04259	0.00654288	0.115828	0.0527063	0.973649	0.958398	0.339848	0.994184	0.731369	6.34207	1.88e-05	0.00326406	0.709603	0.202797	0.478635	0.839465	0.999649	0.942229	0
ENSRNOG00000021137	Kctd15	3.40434	0.0898072	-0.0885773	0.866101	-0.861248	0.394927	0.397542	0.854034	0.764154	4.4113	7.9e-06	0.0200887	0.257022	1.07736	0.797381	0.282397	0.999649	0.574189	0
ENSRNOG00000022919	Chst8	4.17125	0.260995	0.146122	1.97122	1.13941	0.0602187	0.265668	0.528854	0.673501	4.16658	-2.94e-05	-0.0395064	-0.624436	-1.38519	0.532931	0.167273	0.999649	0.440374	0
ENSRNOG00000052945	NA	2.80295	0.0854483	-0.112496	0.655491	-0.859716	0.518326	0.398369	0.900333	0.764829	3.74987	3.68e-06	0.00238527	0.106094	0.113577	0.915596	0.909667	0.999649	0.970054	0
ENSRNOG00000060312	NA	1.66774	-0.302228	-0.220046	-2.00744	-1.42678	0.0559765	0.166398	0.51722	0.577234	2.8103	6.81e-05	0.0149798	1.23251	0.447051	0.218959	0.655239	0.999649	0.849106	0
ENSRNOG00000020781	NA	0.512707	0.0786276	-0.119814	0.397026	-0.637255	0.694823	0.529933	0.945971	0.836444	NA	NA	NA	NA	NA	NA	NA	NA	NA	0
ENSRNOG00000050015	Cox7a1	2.05697	-0.17209	-0.107341	-1.29374	-0.856907	0.207947	0.399889	0.743976	0.76518	0.452316	-6e-05	0.0243197	-0.755969	0.510338	0.450405	0.610281	0.999649	0.82158	0
ENSRNOG00000021144	Cebpg	5.64987	-0.101155	-0.0885101	-1.3881	-1.26299	0.177735	0.218609	0.716213	0.63221	5.85761	5.95e-06	-0.0193379	0.334816	-1.79419	0.738055	0.0740351	0.999649	0.279516	0
ENSRNOG00000010918	Cebpa	3.29195	0.0401938	0.029689	0.36837	0.274711	0.715795	0.785866	0.950413	0.938086	4.04963	5.72e-05	0.0150711	1.65223	0.715406	0.0997889	0.47505	0.999649	0.740471	0
ENSRNOG00000010938	Slc7a10	4.35336	0.0005773	0.205847	0.0088177	3.27259	0.993037	0.00319243	0.998246	0.220046	4.51012	3.84e-06	-0.0400576	0.113786	-1.95833	0.909502	0.051343	0.999649	0.227153	0
ENSRNOG00000011451	Lrp3	4.8396	0.131459	0.201875	1.0105	1.6023	0.322236	0.122044	0.817278	0.528256	5.88276	-1.52e-05	0.010698	-0.564848	0.653112	0.572702	0.514305	0.999649	0.766442	0
ENSRNOG00000011584	Gpatch1	2.61054	0.0477499	0.224249	0.390097	1.85279	0.699872	0.0761272	0.946203	0.457095	4.01845	-6.78e-06	0.0225346	-0.268881	1.46915	0.788251	0.143093	0.999649	0.402667	0
ENSRNOG00000032232	LOC687679	4.45619	0.0475148	-0.110418	0.32199	-0.796719	0.750221	0.433349	0.957643	0.786797	2.59538	-1.18e-05	0.0485486	-0.198638	1.36466	0.842713	0.173632	0.999649	0.449627	0
ENSRNOG00000011885	Rhpn2	2.49389	0.0244922	0.319087	0.21547	2.91323	0.831204	0.00757258	0.974163	0.253718	3.12467	-3.29e-05	-0.0458507	-0.64039	-1.4716	0.522527	0.142433	0.999649	0.401773	1
ENSRNOG00000022393	Faap24	3.28274	-0.0161985	-0.057193	-0.168642	-0.62859	0.867477	0.535497	0.982547	0.838064	2.19974	0.000102669	-0.0215255	2.32155	-0.806666	0.0210904	0.420653	0.999649	0.697394	0
ENSRNOG00000012140	Cep89	3.50657	0.0144076	0.000375683	0.15909	0.0043048	0.874916	0.996601	0.983982	0.999137	3.47639	2.29e-05	-0.0403856	0.742679	-2.16266	0.458398	0.0315501	0.999649	0.171075	1
ENSRNOG00000037380	NA	2.08121	0.26691	-0.188169	1.66478	-1.25044	0.108833	0.223076	0.64469	0.635273	0.840398	4.52e-05	0.0682598	0.618108	1.55452	0.537087	0.121371	0.999649	0.368545	0
ENSRNOG00000059386	Nudt19	4.39976	-0.082945	-0.0129093	-0.988275	-0.16041	0.332781	0.873888	0.822431	0.966267	3.87824	1.65e-05	0.00663577	0.404181	0.269407	0.686438	0.787847	0.999649	0.917023	0
ENSRNOG00000052814	Ankrd27	2.14384	-0.143839	-0.111218	-0.976023	-0.72949	0.338694	0.472693	0.8251	0.807803	4.35759	2.15e-05	0.00501419	0.645365	0.246794	0.519304	0.805278	0.999649	0.927489	0
ENSRNOG00000021573	Dpy19l3	4.33382	-0.0595858	0.201911	-0.385871	1.34246	0.702958	0.191885	0.946872	0.608604	6.59957	1.94e-05	0.0468667	0.360703	1.43592	0.718637	0.152319	0.999649	0.416441	0
ENSRNOG00000013565	Zfp507	2.22332	-0.061761	0.261552	-0.464959	2.0118	0.646111	0.055484	0.931639	0.422131	3.38696	-4.58e-06	-0.0293294	-0.154809	-1.62775	0.877101	0.104882	0.999649	0.338959	0
ENSRNOG00000057350	NA	0.374758	-0.0657397	0.171443	-0.495097	1.31265	0.62499	0.201596	0.930611	0.616169	1.15405	-4.99e-05	-0.0140741	-0.888632	-0.411807	0.375086	0.680846	0.999649	0.864704	0
ENSRNOG00000013938	Tshz3	1.94779	0.0588811	0.662889	0.245541	2.89903	0.808105	0.00783041	0.970316	0.253718	2.57585	-4.16e-05	-0.102572	-0.4584	-1.84527	0.647078	0.0662238	0.999649	0.261926	0
ENSRNOG00000040273	RGD1562402	1.32475	0.211679	0.0246546	1.19202	0.150524	0.244796	0.881597	0.769388	0.967837	-0.286022	-3.32e-05	0.0675807	-0.357721	1.21121	0.720864	0.227001	0.999649	0.516467	0
ENSRNOG00000014163	Zfp536	1.1615	0.421544	0.395797	1.56791	1.50588	0.129867	0.145021	0.664236	0.552876	3.68805	7.87e-05	0.00646137	1.33563	0.17861	0.182929	0.858394	0.999649	0.949852	0
ENSRNOG00000014463	Uri1	6.46963	-0.239305	-0.178965	-2.82755	-2.20382	0.00926035	0.0372744	0.250812	0.384931	5.86172	1.24e-05	0.0144912	0.409874	0.789666	0.682262	0.430498	0.999649	0.704978	0
ENSRNOG00000014786	Ccne1	3.30593	0.0324728	0.00328801	0.304994	0.0316861	0.762974	0.974982	0.960102	0.99353	3.86482	2.76e-05	0.0205767	0.702916	0.862685	0.482785	0.389167	0.999649	0.672833	0
ENSRNOG00000014966	LOC690000	4.06634	0.0995667	-0.0937765	1.00352	-0.960705	0.325522	0.346187	0.819622	0.734873	4.94507	-2.62e-05	-0.000240955	-1.05364	-0.0159831	0.293103	0.987261	0.999649	0.995169	0
ENSRNOG00000027724	Plekhf1	4.39121	0.100737	-0.319364	0.496324	-1.64475	0.624137	0.11293	0.930094	0.51687	3.79115	8.52e-05	-0.108004	1.3141	-2.76719	0.190061	0.00609216	0.999649	0.0643845	0
ENSRNOG00000027646	Pop4	6.65258	0.183502	-0.106838	1.72832	-1.0509	0.0966521	0.30367	0.620319	0.704356	5.49964	-6.08e-05	-0.0173237	-1.66831	-0.789246	0.0965509	0.430743	0.999649	0.704978	1
ENSRNOG00000032204	Uqcrb-ps1	6.78714	-0.066932	-0.171584	-0.571966	-1.52967	0.572612	0.139046	0.916634	0.544681	5.45874	-1.97e-05	-2.86e-05	-0.618763	-0.00148792	0.536656	0.998814	0.999649	0.999027	0
ENSRNOG00000059938	NA	1.33581	-0.535714	-0.111723	-3.11361	-0.696325	0.00469526	0.492849	0.180076	0.817314	0.575102	0.000115118	-0.00693436	1.40267	-0.139618	0.161999	0.889078	0.999649	0.960947	0
ENSRNOG00000052237	NA	-0.123751	-2.18608	0.266098	-4.87697	0.642305	5.53906e-05	0.526704	0.0107551	0.835604	0.686867	0.000636499	0.160734	3.86739	1.57455	0.000141526	0.116671	0.331548	0.360422	1
ENSRNOG00000017456	Vstm2b	3.23898	0.0961465	0.210414	0.679234	1.5036	0.503425	0.145603	0.89738	0.553204	3.93241	-2.15e-07	-0.0282963	-0.00466239	-1.00905	0.996284	0.313959	0.999649	0.606668	0
ENSRNOG00000037360	LOC100360527	1.79046	-0.0670277	-0.0490607	-0.427957	-0.329557	0.672461	0.744566	0.940053	0.923972	0.649173	5.98e-05	-0.0588299	0.753347	-1.2275	0.451976	0.220831	0.999649	0.508976	0
ENSRNOG00000014380	NA	4.75814	-0.0207054	0.0396265	-0.302653	0.602583	0.764736	0.552383	0.960447	0.846504	4.75273	-2.72e-05	-0.0512723	-0.859083	-2.67545	0.391147	0.00797363	0.999649	0.0765556	0
ENSRNOG00000037331	Cd33	2.72988	0.131199	-0.0986879	1.14015	-0.887557	0.265364	0.383502	0.78402	0.757288	2.19734	-3.4e-06	0.0182915	-0.0687379	0.614094	0.945255	0.539731	0.999649	0.781691	0
ENSRNOG00000017918	Iglon5	0.681698	0.183781	-0.0982262	0.9155	-0.469021	0.368948	0.643246	0.841448	0.885628	2.88178	1.32e-05	0.0170584	0.307325	0.649266	0.758861	0.516784	0.999649	0.767694	1
ENSRNOG00000023411	Vsig10l	0.364256	-0.0275912	0.484389	-0.128763	2.07265	0.898608	0.0490007	0.98752	0.408843	2.30209	-3.58e-05	0.0455248	-0.515851	1.07741	0.606431	0.282372	0.999649	0.574189	0
ENSRNOG00000017851	Etfb	7.12772	0.0383798	-0.0933666	0.320056	-0.813491	0.751668	0.423856	0.957643	0.78104	6.38764	-3.94e-05	0.0246654	-0.646097	0.667463	0.51883	0.505114	0.999649	0.760811	0
ENSRNOG00000021474	Siglec5	0.320166	-0.848527	-0.288087	-1.90848	-0.66007	0.0682407	0.515433	0.553718	0.828853	1.67021	0.000414457	0.0120946	2.45281	0.11572	0.0148831	0.907971	0.999649	0.969348	0
ENSRNOG00000024056	Zfp17	4.62521	-0.0722645	-0.0664515	-0.676954	-0.648555	0.504845	0.522724	0.897664	0.833622	4.2181	6.68e-06	-0.0507239	0.202305	-2.54631	0.839849	0.0115093	0.999649	0.0954424	0
ENSRNOG00000023233	LOC102546648	2.18008	-0.0322514	0.08566	-0.259905	0.699143	0.797132	0.491118	0.968336	0.816718	3.24649	9.01e-05	0.0103687	2.29425	0.432427	0.0226356	0.665817	0.999649	0.855225	0
ENSRNOG00000033729	LOC102556967	4.11947	-0.176049	-0.0699977	-2.06817	-0.850718	0.0494544	0.403252	0.495705	0.767248	3.94443	-6.21e-05	-0.0213179	-1.74047	-0.993466	0.083051	0.321478	0.999649	0.61366	0
ENSRNOG00000030160	Zfp819	0.0968759	-0.0447803	-0.163402	-0.254496	-0.95381	0.801259	0.349596	0.968791	0.737121	-0.0947296	0.000122156	0.0252776	1.37711	0.472483	0.169754	0.637009	0.999649	0.838224	0
ENSRNOG00000022701	NA	0.126989	-0.217393	0.0326501	-1.09688	0.1748	0.283472	0.862688	0.797867	0.96311	NA	NA	NA	NA	NA	NA	NA	NA	NA	0
ENSRNOG00000018334	Ctu1	2.72612	0.255678	0.335982	2.03221	2.78537	0.0532288	0.0102167	0.508704	0.269824	3.12559	8.11e-06	0.000608444	0.232526	0.0287045	0.816327	0.977124	0.999649	0.992158	0
ENSRNOG00000018580	Klk8	5.16708	0.0830385	-0.225151	0.650307	-1.84639	0.521611	0.0770824	0.900333	0.459443	3.9796	-0.000118988	-0.0343939	-1.69976	-0.822296	0.0904642	0.41172	0.999649	0.6907	0
ENSRNOG00000031927	Klk6	4.59378	0.014201	-0.4477	0.121196	-3.90196	0.904535	0.000665372	0.987849	0.1274	4.80492	-4.94e-05	0.131359	-0.605259	2.68421	0.545576	0.0077738	0.999649	0.075202	0
ENSRNOG00000019132	Fv1	6.7906	0.0897998	0.115277	0.824313	1.10399	0.4178	0.280436	0.862631	0.686207	6.00173	-4.85e-06	0.00905869	-0.120915	0.373482	0.903859	0.709118	0.999649	0.880586	0
ENSRNOG00000019138	Clec11a	4.21524	-0.0607557	-0.0252102	-0.815238	-0.346446	0.422875	0.731997	0.865205	0.920817	4.40086	2.16e-05	-0.0467774	0.605695	-2.15859	0.545286	0.0318679	0.999649	0.17182	0
ENSRNOG00000019207	Shank1	4.81983	-0.115546	0.120517	-0.537675	0.566403	0.595704	0.576327	0.920936	0.857336	7.80866	4.78e-05	-0.00027216	0.60317	-0.00566097	0.546962	0.995488	0.999649	0.99859	0
ENSRNOG00000062061	NA	-0.0726752	0.200423	0.157436	0.791874	0.659559	0.436116	0.515755	0.869708	0.829222	-0.163549	-6.29e-05	-0.148549	-0.631265	-2.45021	0.528465	0.0149884	0.999649	0.111352	0
ENSRNOG00000037298	RGD1309036	2.4973	0.336741	0.0891537	2.52964	0.710964	0.018322	0.483892	0.330785	0.812549	1.70934	1.49e-05	0.0513544	0.230693	1.30519	0.817749	0.19307	0.999649	0.474855	0
ENSRNOG00000019318	Syt3	4.61336	-0.0514415	-0.108449	-0.486119	-1.04168	0.631249	0.307837	0.931359	0.707732	5.65043	-1.13e-05	0.0380908	-0.501533	2.77776	0.616453	0.00590358	0.999649	0.0630074	0
ENSRNOG00000019418	Lrrc4b	5.36895	-0.0650987	-0.0922498	-0.414649	-0.597903	0.682046	0.555451	0.942719	0.848282	7.41152	2.19e-05	0.0393808	0.734965	2.17302	0.463075	0.030752	0.999649	0.168716	0
ENSRNOG00000019442	Josd2	5.5323	-0.0218858	-0.255375	-0.258117	-3.12975	0.798495	0.00451598	0.968508	0.230761	5.18595	-6.65e-06	-0.0258887	-0.161621	-1.0416	0.87174	0.29864	0.999649	0.590308	0
ENSRNOG00000019532	Emc10	6.49544	-0.0183923	-0.0877804	-0.226854	-1.12911	0.82244	0.269902	0.972049	0.676798	6.83699	1.45e-05	-0.00440217	0.667151	-0.333575	0.505313	0.73899	0.999649	0.895276	0
ENSRNOG00000031739	Fam71e1	3.36439	-0.0256104	-0.0743288	-0.21836	-0.662342	0.828977	0.514001	0.972977	0.827709	2.22959	1.57e-05	0.0132675	0.271246	0.383271	0.786434	0.701856	0.999649	0.875821	0
ENSRNOG00000019681	Pold1	1.44928	0.35793	0.263487	2.26265	1.71807	0.0328906	0.0985338	0.417523	0.494014	2.06015	5.67e-05	-0.0280976	1.33592	-1.0894	0.182833	0.277062	0.999649	0.569133	0
ENSRNOG00000019812	Nr1h2	3.60079	0.082586	-0.0559079	0.635688	-0.432276	0.530936	0.669363	0.902523	0.894479	4.98914	-1.61e-05	-0.00172778	-0.603319	-0.106421	0.546863	0.915336	0.999649	0.971662	0
ENSRNOG00000019959	Kcnc3	4.61884	0.0934211	0.231772	0.509311	1.29797	0.61514	0.206515	0.927583	0.621347	7.01998	3.91e-05	0.0504327	0.85679	1.81858	0.392411	0.0702155	0.999649	0.269809	0
ENSRNOG00000020014	Myh14	3.19238	0.13576	0.121624	0.766409	0.697204	0.450833	0.492309	0.876984	0.817256	5.31331	-5.81e-06	-0.0274313	-0.092826	-0.720013	0.926119	0.472213	0.999649	0.738559	0
ENSRNOG00000026517	Vrk3	5.73251	-0.0398928	-0.0851401	-0.571513	-1.27075	0.572914	0.21588	0.916634	0.629438	5.31849	5.96e-06	-0.022544	0.258281	-1.61604	0.79641	0.107392	0.999649	0.343771	0
ENSRNOG00000020060	Atf5	4.5409	0.139925	-0.135197	1.09094	-1.07587	0.286027	0.292576	0.799804	0.696263	5.65313	4.19e-05	-0.0683381	0.96308	-2.58044	0.336471	0.0104595	0.999649	0.0900295	0
ENSRNOG00000048733	Nup62	3.87071	0.220254	0.244906	1.60222	1.83784	0.122061	0.0783747	0.65485	0.461543	4.97009	-1.3e-05	0.01806	-0.457686	1.0469	0.64759	0.296193	0.999649	0.587535	0
ENSRNOG00000020191	Tbc1d17	2.88265	0.0838739	-0.0333893	0.572606	-0.221679	0.572185	0.826421	0.916634	0.953097	4.928	3.98e-06	0.00287683	0.127898	0.151872	0.898336	0.879415	0.999649	0.957479	0
ENSRNOG00000020289	Akt1s1	5.20131	0.214619	0.0457815	1.7806	0.393932	0.0875167	0.697075	0.603958	0.903606	5.50131	2.06e-05	0.0455944	0.911649	3.3259	0.362863	0.00101868	0.999649	0.0216619	0
ENSRNOG00000020318	Pnkp	4.50237	0.0360991	-0.101776	0.45867	-1.34233	0.650557	0.191926	0.932284	0.608604	4.10477	-2.2e-05	0.00646108	-0.594598	0.290132	0.552669	0.771964	0.999649	0.908847	0
ENSRNOG00000020358	Ptov1	7.43817	0.0513959	0.0690509	0.760303	1.06801	0.454406	0.296037	0.87882	0.698933	7.23104	1.25e-05	-0.00127228	0.454886	-0.0764334	0.6496	0.939138	0.999649	0.97963	0
ENSRNOG00000020363	Med25	2.84645	-0.0306268	0.0265793	-0.17561	0.147607	0.862059	0.883874	0.982413	0.968563	5.14857	3.88e-05	0.0567047	1.08407	2.60491	0.279417	0.00976035	0.999649	0.0863156	0
ENSRNOG00000053084	Fuz	4.09145	-0.0196469	0.0249441	-0.27152	0.355141	0.78829	0.725556	0.967314	0.918336	4.14854	5.89e-06	0.0033959	0.189615	0.181044	0.84977	0.856485	0.999649	0.949054	0
ENSRNOG00000026243	Ap2a1	4.65069	-0.107472	-0.00969132	-0.722685	-0.0656694	0.476789	0.94818	0.890148	0.985448	7.13529	1.56e-05	0.050744	0.530681	2.84613	0.596128	0.00480589	0.999649	0.0551892	0
ENSRNOG00000020443	NA	-0.2788	0.204661	-0.560341	0.846799	-2.40264	0.40539	0.024284	0.860223	0.333339	NA	NA	NA	NA	NA	NA	NA	NA	NA	0
ENSRNOG00000026163	Cpt1c	5.08372	0.355578	0.342712	2.30466	2.31066	0.0300537	0.0296669	0.402117	0.356255	5.87427	4.03e-07	0.0535698	0.0149024	3.26302	0.988122	0.00126174	0.999649	0.0244284	0
ENSRNOG00000026109	Prmt1	8.56667	0.0348225	-0.0219938	0.349537	-0.229793	0.729705	0.820181	0.95402	0.94977	7.27391	-9.9e-06	-0.00707419	-0.324	-0.381653	0.746219	0.703055	0.999649	0.876542	0
ENSRNOG00000020486	Bcl2l12	0.818057	-0.0241248	0.150251	-0.181635	1.18159	0.857379	0.248831	0.980574	0.659815	0.615085	-2.6e-05	0.0779621	-0.392876	1.96134	0.694758	0.0509893	0.999649	0.226161	0
ENSRNOG00000043388	Irf3	4.92831	0.00391358	-0.185687	0.0342757	-1.69446	0.972938	0.10299	0.995424	0.502027	4.31727	-7.8e-05	-0.0702585	-1.19775	-1.80104	0.232191	0.0729448	0.999649	0.276739	0
ENSRNOG00000056946	Scaf1	4.53953	0.00812518	0.128928	0.0503981	0.808061	0.960218	0.426915	0.994184	0.782016	7.07599	4.1e-05	0.0431471	1.07281	1.85996	0.284429	0.0641077	0.999649	0.25812	0
ENSRNOG00000037247	Rras	3.19019	0.153615	-0.203115	1.5491	-2.09787	0.134318	0.0465187	0.669541	0.40293	3.05171	2.54e-05	0.0381464	0.65168	1.61514	0.515228	0.107587	0.999649	0.344003	0
ENSRNOG00000059408	Prr12	1.89276	-0.130524	0.140105	-0.651402	0.664113	0.520916	0.512887	0.900333	0.827167	5.16673	2.86e-05	0.0150078	0.514505	0.442765	0.60737	0.658332	0.999649	0.85082	0
ENSRNOG00000020517	Prrg2	0.653422	0.094687	-0.18359	0.550568	-1.08527	0.586969	0.288477	0.918189	0.692578	0.523676	-9.78e-05	-0.00334654	-1.35045	-0.0770757	0.178135	0.938627	0.999649	0.979389	0
ENSRNOG00000020543	Nosip	5.72984	0.0149855	-0.0235182	0.193185	-0.315719	0.848424	0.754919	0.97712	0.928488	5.35348	2.53e-05	-0.035747	0.742737	-1.73748	0.458363	0.083578	0.999649	0.300888	0
ENSRNOG00000043007	Rcn3	5.95839	0.129296	-0.166782	1.37198	-1.84644	0.182635	0.0770745	0.720104	0.459443	5.5256	3.3e-05	0.0200723	0.980272	0.98495	0.327933	0.325635	0.999649	0.618104	0
ENSRNOG00000020583	Fcgrt	5.26926	0.161825	0.068798	1.71492	0.758928	0.0991193	0.455213	0.626134	0.799246	5.04252	-5.18e-05	0.0153016	-1.49572	0.73334	0.136033	0.464063	0.999649	0.73028	0
ENSRNOG00000020595	Rps11	9.94098	0.0909453	-0.0672475	0.809088	-0.622356	0.426336	0.539519	0.866727	0.839698	8.67874	-2.27e-05	-0.0105035	-0.657897	-0.500267	0.511231	0.617343	0.999649	0.826416	0
ENSRNOG00000062298	Rpl13a	8.35226	0.0214693	-0.0433089	0.148863	-0.311531	0.882893	0.758061	0.985209	0.928862	6.47717	-3.25e-05	-0.0228591	-0.751113	-0.873702	0.453316	0.383149	0.999649	0.669261	0
ENSRNOG00000020618	NA	2.49139	-0.216175	-0.560071	-1.18342	-3.21963	0.24812	0.00363234	0.770306	0.220046	1.33088	-4.41e-05	-0.0370851	-0.621761	-0.874472	0.534686	0.382731	0.999649	0.669086	0
ENSRNOG00000056212	Flt3lg	2.37253	-0.0906577	-0.554647	-0.581085	-3.70274	0.566548	0.00109917	0.914896	0.151531	1.49397	-4.65e-05	0.00316343	-0.727105	0.0825227	0.467866	0.934299	0.999649	0.977122	0
ENSRNOG00000020623	Aldh16a1	3.82894	0.0724385	-0.0683089	1.07164	-1.04047	0.294438	0.30839	0.80593	0.708433	3.85763	-8.51e-05	0.00185446	-2.7372	0.0990033	0.00665754	0.921218	0.999649	0.973655	0
ENSRNOG00000020634	Pih1d1	3.4468	0.0329629	-0.221091	0.418083	-2.87567	0.679567	0.00827304	0.942143	0.255102	3.23199	3.94e-05	-0.0228699	1.12895	-1.08712	0.260041	0.278069	0.999649	0.569791	0
ENSRNOG00000020650	Slc17a7	8.64981	0.069494	-0.121351	0.464277	-0.854768	0.646592	0.40105	0.931639	0.7658	10.5259	1.96e-05	0.0832088	0.583554	4.08126	0.560065	6.09e-05	0.999649	0.00342504	0
ENSRNOG00000020699	Cd37	0.487244	0.0244274	-0.0936345	0.137088	-0.511647	0.892094	0.613528	0.986167	0.876486	1.53689	3.72e-05	0.0755679	0.683174	2.28254	0.495152	0.0233283	0.999649	0.142196	0
ENSRNOG00000020714	Trpm4	0.412208	0.22558	0.383942	1.50778	2.6525	0.144536	0.0138758	0.680523	0.293842	1.42912	-1.97e-05	-0.0265555	-0.355253	-0.785935	0.72271	0.432677	0.999649	0.705698	1
ENSRNOG00000020731	Ppfia3	5.00857	0.133263	0.0542166	1.14856	0.478587	0.261945	0.636522	0.783476	0.882546	6.96322	1.22e-05	0.0580329	0.366043	2.86793	0.714653	0.00449718	0.999649	0.052986	0
ENSRNOG00000020746	Lin7b	8.10178	0.0106095	-0.183771	0.0856476	-1.54335	0.93245	0.135701	0.991454	0.541165	6.66599	-2.33e-05	0.00589613	-0.587256	0.245642	0.557581	0.806168	0.999649	0.927646	0
ENSRNOG00000020763	Snrnp70	6.51071	0.144032	-0.154399	1.55219	-1.73634	0.133577	0.0951998	0.668927	0.489034	7.41164	-5.85e-05	0.002384	-1.76691	0.11864	0.078507	0.905659	0.999649	0.968204	0
ENSRNOG00000020793	Ruvbl2	5.95312	-0.0842528	-0.0453131	-0.642233	-0.359912	0.52675	0.72203	0.900771	0.916051	5.54916	2.21e-05	-0.0396831	0.621066	-1.84487	0.535142	0.0662816	0.999649	0.261926	0
ENSRNOG00000020812	Gys1	2.57032	0.174941	0.390342	1.50126	3.3986	0.146204	0.00234315	0.682077	0.207363	4.20545	-9.41e-06	-0.0155118	-0.311502	-0.841922	0.755688	0.400665	0.999649	0.682636	0
ENSRNOG00000020843	Ftl1	6.97734	0.0363152	-0.0834842	0.365869	-0.879825	0.717637	0.387594	0.950628	0.758678	7.13835	5.73e-06	-0.0207398	0.20358	-1.21406	0.838853	0.22591	0.999649	0.515318	0
ENSRNOG00000020876	Bax	6.5151	0.00604778	-0.184246	0.0606732	-1.92902	0.952117	0.0655166	0.993833	0.442918	5.38363	-1.52e-05	0.0044641	-0.556859	0.271223	0.578139	0.786452	0.999649	0.916682	0
ENSRNOG00000020883	Dhdh	2.65287	-0.0804964	-0.151862	-0.706699	-1.38114	0.486492	0.179837	0.893686	0.593166	2.30723	-1.13e-05	0.0165579	-0.264457	0.641485	0.791653	0.521816	0.999649	0.769892	0
ENSRNOG00000020889	Nucb1	6.22589	-0.112023	-0.00192677	-0.708027	-0.0126277	0.485682	0.990028	0.893686	0.997826	7.92693	9.39e-06	0.0132657	0.447891	1.04275	0.654633	0.298106	0.999649	0.589668	0
ENSRNOG00000020938	Ppp1r15a	2.63266	-0.155255	0.10114	-1.18364	0.762855	0.248034	0.452911	0.770306	0.798105	3.9129	1.81e-05	0.0120139	0.594119	0.648596	0.552989	0.517216	0.999649	0.767801	0
ENSRNOG00000020942	Plekha4	1.19985	0.285781	-0.00233941	2.03622	-0.0172065	0.0527965	0.986413	0.507215	0.996752	1.09586	-6.16e-06	0.0810078	-0.103211	2.25471	0.917881	0.0250486	0.999649	0.148621	0
ENSRNOG00000020949	Hsd17b14	0.142557	0.0904701	0.0352367	0.426218	0.164875	0.673711	0.87041	0.94038	0.965723	0.586008	0.000204892	-0.028776	2.89135	-0.66133	0.0041858	0.509032	0.979306	0.762921	0
ENSRNOG00000020956	Bcat2	3.99379	0.0170496	0.0379458	0.18446	0.426805	0.855187	0.673288	0.980017	0.895509	3.71353	-3.5e-05	-0.0231837	-0.936011	-1.0332	0.350203	0.302542	0.999649	0.593515	0
ENSRNOG00000021004	Rasip1	1.34955	0.176516	0.128604	1.033	0.742163	0.3118	0.46512	0.815578	0.80383	2.73213	-2.6e-05	0.0481029	-0.631665	1.92149	0.528203	0.0558477	0.999649	0.239182	0
ENSRNOG00000021017	Ca11	7.57313	-0.0314725	-0.160729	-0.389509	-2.07946	0.700301	0.0483197	0.946274	0.408421	7.14805	-2.06e-05	-0.0164032	-0.578996	-0.761156	0.563132	0.447307	0.999649	0.716857	0
ENSRNOG00000021027	Dbp	5.90195	0.183711	0.0729004	1.97725	0.815878	0.0594935	0.422516	0.525648	0.779864	6.39905	1.86e-05	0.0453843	0.255322	1.02604	0.798692	0.305898	0.999649	0.597621	1
ENSRNOG00000021032	Sphk2	3.62595	0.219049	0.139609	1.67381	1.0905	0.107027	0.286214	0.640396	0.690884	4.87188	2.7e-05	0.0402906	0.937699	2.30204	0.349337	0.0221849	0.999649	0.137735	0
ENSRNOG00000021035	Rpl18	9.14831	0.0271533	-0.0471308	0.239211	-0.432043	0.812953	0.669529	0.971079	0.894479	7.93794	-1.75e-05	-0.0323616	-0.518811	-1.58209	0.604368	0.11494	0.999649	0.357274	0
ENSRNOG00000021046	Sult2b1	2.01904	0.112433	0.0513674	0.806002	0.373874	0.428079	0.711749	0.866727	0.910896	2.33028	-6.72e-05	0.0275164	-1.48308	1.00474	0.139357	0.316029	0.999649	0.608737	0
ENSRNOG00000021048	NA	3.50924	-0.0685455	0.101072	-0.33707	0.485235	0.738966	0.631867	0.955975	0.881761	6.50366	-9.14e-06	0.0541504	-0.221537	2.16232	0.824861	0.0315763	0.999649	0.171075	0
ENSRNOG00000021051	Cyth2	5.98775	0.0478391	0.0556764	0.798843	0.968714	0.43214	0.342255	0.86802	0.733685	6.38044	-1.23e-05	-0.0357872	-0.489303	-2.353	0.625072	0.0194261	0.999649	0.127227	0
ENSRNOG00000021056	Kcnj14	2.50754	-0.185248	-0.302892	-1.45268	-2.38327	0.159136	0.0253369	0.698234	0.336508	3.19394	3.98e-05	0.092694	1.00379	3.8414	0.316486	0.000156416	0.999649	0.00697964	0
ENSRNOG00000021058	Grwd1	3.4071	0.163162	0.0218138	1.68962	0.230549	0.103925	0.8196	0.634222	0.949607	4.09894	4.17e-07	0.050107	0.015078	2.99307	0.987982	0.00304874	0.999649	0.0418896	0
ENSRNOG00000021063	Grin2d	-0.415201	-0.140488	0.155678	-0.475075	0.488134	0.638986	0.629841	0.931416	0.881568	2.66318	3.4e-05	-0.0379596	0.520133	-0.93877	0.603447	0.348787	0.999649	0.64002	0
ENSRNOG00000021082	Kdelr1	4.73275	0.232264	0.236631	2.04233	2.1554	0.052142	0.0412706	0.504048	0.391594	5.49048	-6.85e-06	0.0241298	-0.278715	1.61629	0.780702	0.107337	0.999649	0.343753	0
ENSRNOG00000021093	NA	0.0326534	-0.150414	-0.0408726	-0.858197	-0.244529	0.399191	0.808879	0.856038	0.946151	NA	NA	NA	NA	NA	NA	NA	NA	NA	0
ENSRNOG00000021096	Tmem143	3.51651	0.0417992	0.0643652	0.405521	0.645878	0.688652	0.524427	0.944746	0.833977	3.87251	-1.94e-05	0.0487801	-0.746364	3.09088	0.456174	0.00222987	0.999649	0.0346332	0
ENSRNOG00000021104	Emp3	-0.196487	0.0281358	0.194886	0.121519	0.862697	0.904282	0.39676	0.987849	0.763834	0.691416	-6.9e-05	0.0980828	-0.822012	1.94589	0.411881	0.0528282	0.999649	0.230822	0
ENSRNOG00000021109	Odad1	1.32984	-0.197794	0.052883	-0.815865	0.223329	0.422523	0.825151	0.864942	0.952405	1.35996	-0.00011836	-0.0373338	-0.854909	-0.45564	0.393449	0.649059	0.999649	0.844816	0
ENSRNOG00000021118	Nomo1	5.50328	0.0591204	0.13736	0.631066	1.519	0.533904	0.141701	0.902629	0.547595	6.94188	2.07e-05	0.0147985	0.943836	1.11092	0.346197	0.267709	0.999649	0.558574	0
ENSRNOG00000021128	Kcnj11	3.16714	0.0791068	0.165208	0.589934	1.25302	0.560695	0.222153	0.912057	0.635273	4.54087	-3.28e-05	-0.0636397	-0.970262	-3.09116	0.332887	0.00222785	0.999649	0.0346332	0
ENSRNOG00000021130	Abcc8	1.86521	-0.00545418	0.183007	-0.0336239	1.13561	0.973452	0.267225	0.995424	0.674978	3.9719	3.73e-05	0.0700943	0.866127	2.66018	0.38728	0.00833336	0.999649	0.0788491	0
ENSRNOG00000055401	Kcnc1	4.45201	0.171392	0.389728	1.19037	2.78836	0.245429	0.0101461	0.769422	0.269824	6.10168	1.73e-05	-0.00609364	0.441323	-0.256151	0.659374	0.798053	0.999649	0.923549	0
ENSRNOG00000011488	Sergef	5.66865	0.00956136	-0.108033	0.107115	-1.26119	0.915579	0.219246	0.98967	0.633255	5.07649	-6.55e-07	0.00386614	-0.0217086	0.211697	0.982698	0.832522	0.999649	0.939839	0
ENSRNOG00000011895	LOC691143	3.38608	-0.136916	0.00253419	-1.27603	0.024478	0.214038	0.980672	0.745473	0.995346	3.24631	-3.78e-05	-0.0716505	-1.32948	-4.17151	0.184945	4.22e-05	0.999649	0.00267408	0
ENSRNOG00000055531	Hps5	1.97635	-0.142387	0.0309311	-1.13464	0.252019	0.267621	0.803151	0.786726	0.944887	2.93793	-3.69e-06	-0.0266161	-0.103399	-1.22543	0.917732	0.221608	0.999649	0.509326	0
ENSRNOG00000012360	Gtf2h1	6.058	-0.00417183	-0.150622	-0.0646463	-2.43061	0.948986	0.0228347	0.993631	0.331717	5.9744	-1.08e-05	0.00819012	-0.368826	0.461436	0.712581	0.644902	0.999649	0.842795	0
ENSRNOG00000013009	Ldha	9.24716	0.220039	0.182482	1.84679	1.59928	0.0770223	0.122713	0.581086	0.529387	8.99752	2.61e-05	-0.0178999	0.679444	-0.768575	0.497508	0.442897	0.999649	0.713196	0
ENSRNOG00000013381	Tsg101	6.67994	0.0136795	0.0585122	0.203569	0.908891	0.84039	0.372357	0.975182	0.751119	6.49645	-1.59e-05	-0.011511	-0.702252	-0.83845	0.483199	0.402607	0.999649	0.684204	0
ENSRNOG00000050806	Spty2d1	0.901186	-0.0297508	0.136091	-0.169087	0.756525	0.867132	0.456625	0.982547	0.799728	2.85787	6.41e-05	-0.0211369	1.46223	-0.792384	0.144978	0.428915	0.999649	0.704441	0
ENSRNOG00000013663	Tmem86a	3.3785	0.0795146	0.0813747	0.807467	0.857018	0.427251	0.399829	0.866727	0.76518	3.09832	-3.93e-06	0.0288817	-0.0791946	0.965929	0.936943	0.335046	0.999649	0.627759	0
ENSRNOG00000013981	Ptpn5	5.48716	-0.0399257	0.232328	-0.310026	1.87628	0.759191	0.0727089	0.959214	0.450605	6.35914	6.52e-06	0.0085735	0.197024	0.427124	0.843975	0.66967	0.999649	0.857743	0
ENSRNOG00000014277	Zdhhc13	3.4758	-0.147386	-0.0428818	-1.28449	-0.378913	0.211113	0.708052	0.744694	0.908736	4.31175	2.81e-05	-0.012022	0.879153	-0.620855	0.380193	0.535281	0.999649	0.778953	0
ENSRNOG00000058637	NA	-0.0614176	-1.31438	-0.374902	-6.28995	-1.87928	1.60417e-06	0.0722824	0.00092146	0.450465	-0.320564	9e-05	0.0615081	0.569552	0.646711	0.569512	0.518434	0.999649	0.768078	1
ENSRNOG00000014530	Nav2	0.987935	-0.229693	0.275599	-1.06228	1.24724	0.298578	0.224227	0.810486	0.635916	4.17101	2.08e-05	-0.0158224	0.342373	-0.426183	0.732368	0.670354	0.999649	0.858307	0
ENSRNOG00000022189	Htatip2	5.6122	0.0341279	-0.0150271	0.342593	-0.157806	0.734858	0.875917	0.955802	0.966349	4.40007	8.93e-06	-0.0213749	0.228129	-0.90719	0.819739	0.365211	0.999649	0.654193	0
ENSRNOG00000014829	Prmt3	4.38914	-0.0234376	0.0734456	-0.337492	1.09065	0.738651	0.286152	0.955975	0.690884	4.50245	7.26e-06	-0.016129	0.298063	-1.09228	0.765912	0.275797	0.999649	0.567751	0
ENSRNOG00000031662	Slc6a5	0.186278	-0.310755	1.43783	-0.863131	4.12943	0.396526	0.000373566	0.854034	0.112555	0.0442151	0.000105189	-0.115185	0.675269	-1.20621	0.500151	0.228916	0.999649	0.518419	0
ENSRNOG00000015675	Nell1	6.06429	0.269857	0.269682	1.92634	2.00668	0.0658664	0.0560629	0.547872	0.424886	6.45716	1.9e-05	0.00121641	0.448803	0.0472626	0.653977	0.962343	0.999649	0.98771	0
ENSRNOG00000016147	Slc17a6	3.12353	-0.421261	0.128105	-2.44622	0.752523	0.0220611	0.458983	0.355924	0.801056	4.60474	-0.000173392	-0.292268	-1.36715	-3.77579	0.172849	0.000200872	0.999649	0.00786479	0
ENSRNOG00000023968	Fancf	1.55781	-0.119788	0.0224303	-0.897535	0.170182	0.378262	0.86628	0.84676	0.964352	1.86372	0.000107613	0.0653222	2.36242	2.37046	0.0189506	0.0185525	0.999649	0.124952	0
ENSRNOG00000016717	Gas2	3.80112	-0.312781	0.0153406	-2.66645	0.136755	0.0134404	0.892354	0.294471	0.969829	3.00354	6.5e-06	-0.0317052	0.122217	-0.992709	0.902829	0.321846	0.999649	0.614051	0
ENSRNOG00000037137	Svip	6.33638	-0.0999029	-0.106419	-1.1435	-1.27072	0.264001	0.215888	0.78402	0.629438	5.8256	-4.63e-06	-0.0255842	-0.176018	-1.60792	0.860428	0.109159	0.999649	0.34679	0
ENSRNOG00000021507	Luzp2	4.97525	-0.302414	-0.0442899	-2.66135	-0.398001	0.0135981	0.694113	0.294601	0.902273	5.92456	3.16e-05	0.00850411	0.797042	0.353276	0.42621	0.72419	0.999649	0.887851	0
ENSRNOG00000010803	Gabra5	7.90782	-0.0178141	-0.128802	-0.230691	-1.74581	0.819491	0.0935096	0.971995	0.486662	8.03387	4.74e-05	0.020628	1.24656	0.893483	0.213767	0.372489	0.999649	0.65974	0
ENSRNOG00000060599	Gabrb3	3.92171	-0.23639	-0.0791275	-1.51696	-0.505017	0.142212	0.618108	0.675505	0.877483	6.23165	3.6e-05	0.0364255	0.778047	1.29715	0.437303	0.19582	0.999649	0.478254	0
ENSRNOG00000011480	Tubgcp5	5.55726	-0.00411857	0.106029	-0.0365816	0.982498	0.971118	0.335561	0.995409	0.72851	5.3645	6.19e-06	-0.0259305	0.159955	-1.10858	0.873051	0.268715	0.999649	0.559646	0
ENSRNOG00000011945	Cyfip1	5.56663	0.171494	0.361474	1.28248	2.8192	0.211805	0.00944263	0.744694	0.264586	6.57005	-3.46e-06	0.011877	-0.14968	0.846055	0.881142	0.39836	0.999649	0.680607	0
ENSRNOG00000012690	Nipa2	6.53675	-0.0584676	-0.060417	-0.863356	-0.930782	0.396405	0.361145	0.854034	0.74455	6.24037	1.85e-05	0.0109869	0.754406	0.738309	0.451341	0.461044	0.999649	0.72773	0
ENSRNOG00000042702	Nipa1	5.40075	-0.0435355	-0.0773446	-0.594974	-1.097	0.557375	0.283421	0.910818	0.689426	5.73795	-1.7e-05	0.00577326	-0.593235	0.332205	0.553579	0.740023	0.999649	0.895546	0
ENSRNOG00000013718	Herc2	5.33233	0.144728	0.209701	0.972231	1.46577	0.340539	0.155564	0.826038	0.565441	7.19692	8.34e-06	0.0197469	0.15969	0.622798	0.873259	0.534005	0.999649	0.778036	0
ENSRNOG00000014465	Oca2	0.240219	0.0708977	0.158482	0.301774	0.697315	0.765398	0.492241	0.96048	0.817256	0.435763	-2.82e-05	-0.104377	-0.2682	-1.64893	0.788774	0.100464	0.999649	0.332168	0
ENSRNOG00000056228	Atp10a	0.955195	0.153781	0.405034	0.750215	2.01187	0.460346	0.0554761	0.883286	0.422131	2.48795	-1.41e-05	-0.0806581	-0.249265	-2.32387	0.803368	0.0209636	0.999649	0.132911	0
ENSRNOG00000033844	Bex1	7.76975	-0.0158924	-0.0397925	-0.190615	-0.497885	0.850415	0.623052	0.978148	0.878891	6.79437	-4.88e-05	-0.0395683	-1.36459	-1.82502	0.173654	0.0692335	0.999649	0.267937	0
ENSRNOG00000015734	Ube3a	5.48134	0.0895391	0.327967	0.8304	3.17534	0.414417	0.00404459	0.862503	0.221343	5.99081	7.89e-06	-0.012453	0.315759	-0.820975	0.752458	0.412471	0.999649	0.691139	0
ENSRNOG00000061051	NA	0.674517	-0.104558	0.280759	-0.483488	1.31676	0.633088	0.200234	0.931416	0.614615	0.518623	3.97e-05	-0.0608152	0.419896	-1.06649	0.674935	0.28727	0.999649	0.57903	0
ENSRNOG00000010146	Ndn	8.65293	0.249415	0.36794	1.8412	2.82979	0.077864	0.0092121	0.58167	0.261109	7.85333	1.29e-05	-0.0459197	0.316869	-1.85592	0.751617	0.0646832	0.999649	0.259175	0
ENSRNOG00000010158	Magel2	0.734797	0.174351	0.540684	0.594504	1.89786	0.557684	0.0696869	0.910818	0.448005	0.712514	6.72e-05	-0.183543	0.664999	-2.94242	0.506686	0.00357373	0.999649	0.0464041	0
ENSRNOG00000010172	Mkrn3	0.867333	-0.295977	-0.00837385	-2.04709	-0.06095	0.0516376	0.951899	0.503226	0.986718	0.265498	1.87e-06	-0.0913977	0.0243303	-1.98047	0.980609	0.0487862	0.999649	0.220708	0
ENSRNOG00000010853	Chrna7	3.44594	-0.0409577	0.333309	-0.28463	2.34382	0.778345	0.0276114	0.963957	0.346993	5.05936	6.13e-05	0.0314253	1.41173	1.1881	0.159317	0.235963	0.999649	0.526877	0
ENSRNOG00000029078	Hmgn5b	-0.642759	0.0477544	0.145707	0.141275	0.410953	0.88882	0.684717	0.986038	0.899592	1.76865	-0.000124668	0.0100756	-1.50395	0.197925	0.133901	0.84327	0.999649	0.94375	1
ENSRNOG00000015503	Otud7a	2.26448	0.0130919	0.00921913	0.0712569	0.0487655	0.943778	0.961506	0.993016	0.989315	4.60519	-1.26e-05	0.0469935	-0.315092	1.92153	0.752964	0.0558428	0.999649	0.239182	0
ENSRNOG00000015822	Klf13	-0.283685	-0.0264192	0.112602	-0.126981	0.516461	0.900003	0.610213	0.987849	0.874564	2.75859	7.53e-05	0.0233148	1.09988	0.552253	0.272482	0.581286	0.999649	0.805451	0
ENSRNOG00000016090	Mtmr10	3.78734	0.240814	-0.057519	3.12766	-0.761749	0.00453885	0.453558	0.177378	0.798359	4.67704	-4.38e-05	-0.0290679	-1.35239	-1.4828	0.177515	0.139431	0.999649	0.397044	0
ENSRNOG00000023985	Fan1	2.26596	-0.109342	0.186642	-1.09357	1.90715	0.284891	0.0684203	0.798377	0.445781	3.414	4.57e-05	-0.0478821	1.39866	-2.40902	0.163198	0.0167454	0.999649	0.118696	0
ENSRNOG00000016266	Mphosph10	4.62974	-0.124623	0.0454637	-1.82709	0.690061	0.0800264	0.49671	0.585627	0.817875	4.84847	4.01e-06	-0.0583331	0.155596	-3.73428	0.876482	0.00023491	0.999649	0.00871214	0
ENSRNOG00000016327	Mcee	6.48617	-0.0980642	-0.14019	-0.925263	-1.38039	0.36395	0.180064	0.840772	0.593358	5.46867	6.04e-05	0.0204318	1.6442	0.921655	0.101437	0.357629	0.999649	0.648205	1
ENSRNOG00000016358	Apba2	5.60182	-0.0610954	0.214381	-0.466743	1.69873	0.644852	0.102172	0.931639	0.501796	7.5007	4.92e-05	0.0560757	1.55437	2.92034	0.121406	0.00382757	0.999649	0.0483381	0
ENSRNOG00000023496	Fam189a1	2.43293	0.398611	-0.0208403	2.19254	-0.114945	0.0381725	0.909436	0.44635	0.975381	3.91728	-4.1e-06	0.0347556	-0.0757445	1.05402	0.939685	0.292927	0.999649	0.584688	0
ENSRNOG00000016498	NA	0.621559	0.00362928	0.199841	0.0222775	1.24584	0.982409	0.22473	0.997772	0.636689	0.978085	-2.27e-05	0.0235914	-0.345161	0.59518	0.730274	0.552281	0.999649	0.787399	0
ENSRNOG00000011077	Tjp1	5.79139	0.0906492	0.206804	0.68556	1.63333	0.499495	0.115323	0.895873	0.520066	6.86698	-7.08e-06	-0.000740041	-0.199191	-0.0342782	0.842281	0.972684	0.999649	0.989888	0
ENSRNOG00000024460	Tars3	3.4803	-0.0678886	-0.0441716	-0.604875	-0.394014	0.550883	0.697016	0.909752	0.903606	4.70158	1.87e-05	0.0185432	0.638174	1.04506	0.523965	0.29704	0.999649	0.588635	0
ENSRNOG00000011290	Tm2d3	5.60689	-0.00443839	-0.041235	-0.0386525	-0.376475	0.969484	0.709839	0.995214	0.909719	4.26609	1.64e-05	-0.0542613	0.436111	-2.40481	0.663146	0.0169349	0.999649	0.119265	0
ENSRNOG00000011526	Pcsk6	2.03685	0.0727798	-0.091505	0.516519	-0.629318	0.610173	0.535028	0.924988	0.83798	4.17046	3.06e-05	-0.0453466	0.713099	-1.73481	0.476473	0.084051	0.999649	0.301845	0
ENSRNOG00000011932	Snrpa1	6.32169	-0.0374657	-0.0876695	-0.392478	-0.958978	0.698135	0.347039	0.945971	0.735706	5.14134	1.73e-05	-0.0106391	0.482384	-0.493088	0.62997	0.622398	0.999649	0.829786	0
ENSRNOG00000012576	Selenos	8.70693	0.0202508	-0.0951796	0.148441	-0.724408	0.883223	0.47575	0.985209	0.809028	6.88399	-2.06e-05	0.0310118	-0.446904	1.10839	0.655345	0.268796	0.999649	0.559732	0
ENSRNOG00000012698	Chsy1	2.92252	0.160189	0.137061	1.30186	1.14517	0.2052	0.263321	0.743075	0.671339	4.43576	1.98e-06	0.0258508	0.0617227	1.32769	0.950835	0.185535	0.999649	0.464781	0
ENSRNOG00000012730	Lrrk1	0.875637	0.0133982	0.481419	0.1031	3.82397	0.918732	0.000810237	0.990253	0.138158	2.15876	4.41e-05	0.0577613	0.807281	1.72921	0.420299	0.085051	0.999649	0.303652	0
ENSRNOG00000013795	Asb7	0.851098	-0.343758	0.165738	-1.79471	0.847501	0.0851824	0.405007	0.597823	0.767248	2.7792	2.85e-05	0.0419879	0.718395	1.73638	0.473209	0.0837731	0.999649	0.301309	0
ENSRNOG00000042776	Lins1	2.5058	0.094975	-0.0285891	0.798467	-0.249678	0.432354	0.80494	0.86802	0.9451	2.31864	1.06e-05	-0.0629633	0.24347	-2.38975	0.807848	0.0176282	0.999649	0.122181	0
ENSRNOG00000037080	Adamts17	0.467312	0.012993	-0.262468	0.0816351	-1.64214	0.935607	0.113473	0.992747	0.517896	0.92354	3.1e-05	0.0131319	0.496217	0.345139	0.620193	0.73029	0.999649	0.890996	0
ENSRNOG00000050624	Lysmd4	5.22421	-0.099853	0.0701994	-0.659004	0.48549	0.516106	0.631689	0.900333	0.881601	4.61902	-1.51e-05	-0.0564601	-0.297254	-1.83723	0.766529	0.0674057	0.999649	0.264817	0
ENSRNOG00000047756	Mef2a	4.35955	-0.120898	0.06112	-0.920502	0.470563	0.366382	0.64216	0.841448	0.885392	6.53356	1.63e-05	0.0364879	0.460625	1.69803	0.645482	0.0907914	0.999649	0.314558	0
ENSRNOG00000023274	Lrrc28	2.50949	0.0464995	0.113175	0.35362	0.870845	0.726681	0.392382	0.953265	0.76167	3.66706	-1.35e-05	0.0131016	-0.444268	0.707143	0.657247	0.48016	0.999649	0.74387	0
ENSRNOG00000013877	Ttc23	2.88772	-0.330847	0.0229954	-2.97606	0.218488	0.00652558	0.828878	0.215219	0.953218	2.17622	4.94e-05	-0.00207361	0.832063	-0.0580982	0.406196	0.953718	0.999649	0.984032	0
ENSRNOG00000014030	Synm	4.43011	0.528268	0.218034	3.01608	1.28548	0.00593233	0.21077	0.20517	0.62434	6.20225	8.01e-06	0.0224349	0.158039	0.728519	0.874559	0.467002	0.999649	0.733264	1
ENSRNOG00000014187	Igf1r	0.325893	-0.186216	0.533477	-1.04791	2.92481	0.305017	0.0073683	0.81241	0.253482	2.91697	4.11e-05	-0.0772765	0.583427	-1.78839	0.56015	0.0749678	0.999649	0.281551	0
ENSRNOG00000022822	Fam169b	3.20665	-0.132303	-0.0844448	-0.862139	-0.585374	0.397061	0.563707	0.854034	0.850724	1.83954	0.000111983	0.0954718	1.37318	1.9452	0.17097	0.0529122	0.999649	0.230973	0
ENSRNOG00000010775	Arrdc4	2.1421	0.103886	0.00459121	0.940189	0.0421239	0.356397	0.966745	0.83756	0.99082	3.17366	2.39e-05	-0.0325862	0.581763	-1.30706	0.561269	0.192435	0.999649	0.474236	0
ENSRNOG00000059662	NA	1.35923	0.375452	0.361087	1.7763	1.76157	0.0882391	0.0907519	0.60499	0.483153	1.06841	-5.32e-05	0.00600781	-0.579006	0.108814	0.563125	0.91344	0.999649	0.971281	0
ENSRNOG00000010308	Nr2f2	3.43957	0.154711	0.899885	0.681592	4.12733	0.501958	0.000375564	0.896204	0.112555	4.18589	1.14e-05	0.0325312	0.169537	0.799583	0.865516	0.424739	0.999649	0.700719	0
ENSRNOG00000054097	NA	-0.377005	0.221917	0.413984	0.640348	1.27054	0.527954	0.215952	0.901235	0.629438	NA	NA	NA	NA	NA	NA	NA	NA	NA	0
ENSRNOG00000009932	Mctp2	1.97901	0.0993684	0.261662	0.78184	2.16205	0.44188	0.0407002	0.872244	0.391278	1.66884	-0.000109534	-0.187337	-1.3474	-3.79682	0.179117	0.000185463	0.999649	0.00768988	1
ENSRNOG00000012874	Rgma	2.47227	-0.0688305	0.173532	-0.437718	1.07004	0.665466	0.295141	0.937411	0.6982	4.8268	-5.14e-05	-0.06327	-1.21784	-2.45931	0.224475	0.0146231	0.999649	0.109798	0
ENSRNOG00000012716	Chd2	3.63719	0.0892796	0.202702	0.697743	1.62994	0.491978	0.116043	0.894305	0.520516	5.58195	-7.35e-06	-0.0165976	-0.161435	-0.598894	0.871886	0.549805	0.999649	0.786455	0
ENSRNOG00000051039	NA	5.45764	-0.013102	-0.0307442	-0.128741	-0.316361	0.898625	0.754437	0.98752	0.928133	4.39291	-7.14e-05	0.00748831	-1.84425	0.322154	0.0663719	0.747615	0.999649	0.898237	0
ENSRNOG00000051102	NA	0.0379274	-0.35733	0.375116	-1.83197	1.93298	0.0792725	0.0650033	0.585351	0.442398	1.15966	-1.5e-05	0.000857329	-0.298935	0.0279746	0.765247	0.977706	0.999649	0.992319	0
ENSRNOG00000058004	NA	0.255247	0.206414	0.0855553	1.2798	0.544549	0.212729	0.591039	0.745382	0.865526	-0.131168	-0.000121619	0.0526742	-1.44776	1.04425	0.148983	0.297413	0.999649	0.588855	0
ENSRNOG00000012369	Fam174b	1.79609	0.326698	-0.0776053	2.71975	-0.651162	0.0118922	0.521068	0.278849	0.832765	2.90184	3.99e-05	0.0153488	1.05783	0.666279	0.29119	0.505869	0.999649	0.761211	0
ENSRNOG00000012345	NA	-0.447606	0.0974071	-0.123867	0.345468	-0.47858	0.732723	0.636526	0.954959	0.882546	NA	NA	NA	NA	NA	NA	NA	NA	NA	0
ENSRNOG00000032798	Slco3a1	3.39459	0.410101	0.146969	2.35534	0.858934	0.0269286	0.398792	0.380843	0.764877	4.85091	-7.25e-06	0.0216402	-0.191872	0.94179	0.848004	0.347242	0.999649	0.638955	0
ENSRNOG00000011160	Sv2b	7.88221	0.271195	0.303221	1.79439	2.09945	0.085235	0.046367	0.597823	0.40293	8.63848	-9.59e-06	-0.00993143	-0.288185	-0.491674	0.773452	0.623397	0.999649	0.830644	0
ENSRNOG00000010964	Akap13	2.21453	-0.0124617	0.17709	-0.0642115	0.907902	0.949328	0.372869	0.993631	0.751119	4.83736	6.43e-05	0.0331788	1.08105	0.913285	0.280754	0.362004	0.999649	0.651181	0
ENSRNOG00000010959	Klhl25	2.04529	0.125897	0.189113	0.947723	1.43723	0.352624	0.163439	0.833709	0.572741	2.98494	1.12e-05	-0.0149921	0.3066	-0.677934	0.759413	0.498463	0.999649	0.756413	0
ENSRNOG00000018674	Ntrk3	2.45786	0.199706	0.333257	1.12582	1.88256	0.271265	0.0718178	0.789981	0.450465	4.75122	-3.2e-06	0.0359834	-0.0746762	1.3776	0.940534	0.169603	0.999649	0.443855	0
ENSRNOG00000018547	Mrpl46	7.01064	0.0420047	-0.0439989	0.369806	-0.403746	0.714739	0.68994	0.950158	0.901846	5.48563	-6.4e-06	-0.0312817	-0.179657	-1.45672	0.857572	0.146493	0.999649	0.407823	0
ENSRNOG00000018531	Mrps11	6.88345	0.00542763	-0.0789082	0.0481019	-0.729084	0.962029	0.472937	0.994578	0.807987	5.41835	-8.54e-06	-0.0147503	-0.230523	-0.661021	0.817881	0.509229	0.999649	0.762921	0
ENSRNOG00000018515	Det1	0.754971	0.0529593	-0.17436	0.33695	-1.09651	0.739055	0.283629	0.955975	0.689426	1.6783	-2.76e-05	0.0194164	-0.581903	0.673663	0.561175	0.50117	0.999649	0.757692	0
ENSRNOG00000018421	Aen	3.55877	0.256594	0.167629	2.57988	1.74445	0.0163637	0.0937495	0.316841	0.486662	3.56636	-9.18e-06	-0.0510264	-0.278034	-2.55266	0.781224	0.011307	0.999649	0.0947714	1
ENSRNOG00000028992	Acan	-0.467104	0.41536	-0.0430488	1.62907	-0.165632	0.116228	0.869821	0.648948	0.965615	2.21411	7.76e-05	0.0285015	1.49038	0.890129	0.13743	0.374283	0.999649	0.661306	0
ENSRNOG00000022321	Hapln3	0.0907165	0.21603	-0.32429	1.18328	-1.79714	0.248176	0.0847849	0.770306	0.477059	0.305141	-0.000103612	-0.0163859	-1.4284	-0.375617	0.154469	0.707531	0.999649	0.879847	0
ENSRNOG00000017510	Mfge8	6.48949	-0.334762	0.189294	-2.4052	1.42101	0.0241481	0.168051	0.369395	0.578854	7.18917	0.00011894	-0.0175645	2.91681	-0.709534	0.00386959	0.478678	0.979306	0.743202	1
ENSRNOG00000017120	Abhd2	1.80054	0.0205009	0.356377	0.122305	2.10381	0.903666	0.0459497	0.987849	0.402198	4.44885	6.17e-05	0.0285289	0.928799	0.704995	0.353921	0.481493	0.999649	0.74471	0
ENSRNOG00000016897	Rlbp1	5.91407	0.0364228	0.172439	0.332163	1.64115	0.742622	0.11368	0.956624	0.517979	5.53502	-6.41e-05	-0.14179	-1.38084	-5.05379	0.168607	8.56e-07	0.999649	0.000138268	0
ENSRNOG00000016689	Fanci	1.29579	0.544142	-0.0560271	3.28685	-0.350702	0.00308307	0.728842	0.141677	0.91948	1.82794	-0.000368992	0.0776544	-3.00731	1.05877	0.00291442	0.290764	0.94633	0.582441	1
ENSRNOG00000032293	Polg	3.59433	0.245074	0.137265	2.38133	1.36085	0.0254448	0.186081	0.375111	0.600354	4.81895	-2.38e-05	-0.0225589	-0.80852	-1.25935	0.419588	0.209119	0.999649	0.495095	0
ENSRNOG00000031802	NA	6.10821	0.0296289	-0.0853756	0.26096	-0.785266	0.796327	0.439906	0.968266	0.790915	5.10008	-2.12e-05	-0.000273884	-0.658141	-0.0140589	0.511075	0.988795	0.999649	0.995296	0
ENSRNOG00000026857	Kif7	0.505698	0.177663	0.384689	1.09823	2.41518	0.282894	0.0236242	0.797666	0.333339	2.06026	-5.02e-05	-0.0827322	-1.01325	-2.73772	0.311955	0.00664735	0.999649	0.0679528	0
ENSRNOG00000015003	Pex11a	4.15709	0.401897	-0.105274	3.63769	-0.994034	0.00129372	0.330027	0.0861607	0.725302	3.60901	-0.000263525	-0.0705719	-2.75779	-1.23144	0.0062645	0.219355	0.999649	0.506804	1
ENSRNOG00000026514	Wdr93	-0.317482	0.982319	-0.0582551	3.47739	-0.218081	0.00192844	0.829192	0.109857	0.953218	-0.362218	-0.000552131	-0.0262845	-3.12994	-0.252343	0.00196373	0.80099	0.860726	0.925558	1
ENSRNOG00000034206	NA	-0.195789	0.148934	-0.111986	0.715526	-0.584539	0.481121	0.564259	0.891792	0.850724	NA	NA	NA	NA	NA	NA	NA	NA	NA	0
ENSRNOG00000014925	Mesp2	-0.248136	-0.205356	-0.127123	-1.16114	-0.719171	0.256894	0.478912	0.779627	0.81003	-0.113126	-0.000163365	-0.0169875	-1.72108	-0.297961	0.086517	0.765989	0.999649	0.906063	0
ENSRNOG00000043141	Ap3s2	6.2788	0.100766	-0.0764166	1.41273	-1.1175	0.170446	0.274733	0.71006	0.681936	5.59593	-2.49e-06	-0.001488	-0.0951272	-0.0940675	0.924293	0.925134	0.999649	0.974375	0
ENSRNOG00000014589	Arpin	4.99364	0.098836	0.000330999	1.16723	0.00408969	0.254473	0.99677	0.777863	0.999199	4.30164	-2.99e-05	-0.0472188	-1.0633	-2.78519	0.28871	0.00577408	0.999649	0.0620967	0
ENSRNOG00000060197	NA	1.62685	0.567402	0.186138	3.13124	1.11562	0.00449982	0.275524	0.177242	0.682464	0.198393	-0.000214233	0.0233442	-2.15038	0.391195	0.0325191	0.695998	0.999649	0.872698	0
ENSRNOG00000014278	Zfp710	1.2808	-0.0706697	0.107559	-0.448026	0.672974	0.658113	0.50733	0.935239	0.823962	2.95353	2.76e-05	-0.0173854	0.578433	-0.59598	0.563511	0.551747	0.999649	0.787026	0
ENSRNOG00000013949	Idh2	6.41694	-0.150925	-0.0504854	-1.98298	-0.69141	0.0588108	0.495877	0.524428	0.817314	6.34228	2.25e-05	-0.0806633	0.59888	-3.53992	0.549814	0.000480107	0.999649	0.0135782	0
ENSRNOG00000025167	Sema4b	1.65398	0.068263	0.25064	0.594369	2.1434	0.557773	0.0423193	0.910818	0.395339	3.3765	1.58e-05	0.0309731	0.432878	1.39368	0.66549	0.164695	0.999649	0.436702	0
ENSRNOG00000033498	Cib1	5.32366	0.0192267	-0.0340434	0.223625	-0.413615	0.824923	0.682793	0.972498	0.898836	4.55368	1.2e-05	-0.0018213	0.370992	-0.0936947	0.710969	0.925429	0.999649	0.974375	0
ENSRNOG00000025003	NA	-0.160379	-0.497176	0.239804	-2.94486	1.41027	0.00702703	0.171163	0.223213	0.582947	1.23941	2.27e-05	-0.0203475	0.387795	-0.568274	0.698509	0.570377	0.999649	0.799743	0
ENSRNOG00000013553	Ngrn	8.66182	-0.0127607	-0.0468428	-0.112027	-0.427907	0.911725	0.672497	0.989198	0.894975	7.25251	-1.77e-06	-0.0197671	-0.0496701	-0.912173	0.960426	0.362588	0.999649	0.651697	0
ENSRNOG00000013149	Vps33b	4.11752	-0.0126127	0.0960203	-0.149617	1.17692	0.882305	0.250655	0.985134	0.660108	4.50865	2.78e-06	0.000316494	0.103986	0.0195474	0.917267	0.984421	0.999649	0.99461	0
ENSRNOG00000013057	Prc1	2.1431	-0.288005	-0.00486285	-0.981701	-0.0166517	0.335945	0.986851	0.824529	0.996898	2.38874	1.04e-05	0.0671525	0.0940982	1.01583	0.925109	0.310729	0.999649	0.603011	0
ENSRNOG00000042059	Rccd1	2.54942	0.0821118	-0.0388789	0.863044	-0.425359	0.396573	0.674328	0.854034	0.896113	2.15655	1.92e-05	-0.0504027	0.484493	-2.10319	0.628476	0.0364846	0.999649	0.184736	0
ENSRNOG00000012357	Unc45a	4.51506	0.218234	-0.0311053	2.71751	-0.395805	0.011954	0.695712	0.278849	0.9032	5.64218	-5.32e-05	0.0273663	-2.17585	1.84602	0.0305368	0.0661141	0.999649	0.261922	1
ENSRNOG00000012236	Hddc3	6.67463	0.17941	-0.0436541	1.3608	-0.34543	0.186095	0.732751	0.724369	0.921179	5.5865	-8.21e-05	-0.0385132	-1.75121	-1.3632	0.0811806	0.17409	0.999649	0.450314	0
ENSRNOG00000012055	Man2a2	3.53361	0.0372508	0.122103	0.192373	0.630584	0.849053	0.534213	0.977482	0.837958	6.10642	3.46e-05	0.0245514	0.654486	0.764312	0.513422	0.445428	0.999649	0.715045	0
ENSRNOG00000011352	Furin	2.56338	0.0267351	0.252474	0.172037	1.60679	0.864837	0.121051	0.982413	0.526272	4.58329	3.02e-05	0.0295218	0.822264	1.31905	0.411738	0.188403	0.999649	0.468871	0
ENSRNOG00000011213	Blm	0.305135	-0.0115274	0.299697	-0.0674014	1.76485	0.946815	0.0901886	0.993486	0.482655	1.53585	7.62e-05	-0.0430149	1.56573	-1.4463	0.118722	0.14939	0.999649	0.412053	0
ENSRNOG00000012002	Iqgap1	2.68692	-0.0484671	0.0302292	-0.58199	0.369579	0.565948	0.714906	0.914887	0.912142	4.03301	-3.61e-05	0.00836915	-0.834774	0.319103	0.40467	0.749924	0.999649	0.899091	1
ENSRNOG00000022164	Zscan2	2.53833	-0.00790747	-0.076205	-0.0783602	-0.767902	0.938185	0.449962	0.992747	0.797091	2.66763	2.01e-07	-0.0514287	0.00494339	-2.09263	0.99606	0.0374266	0.999649	0.188049	0
ENSRNOG00000010664	Wdr73	5.65466	-0.021673	-0.13655	-0.2826	-1.85596	0.779883	0.0756574	0.964297	0.456062	5.02016	4.67e-05	0.0127167	1.57951	0.711151	0.115528	0.477677	0.999649	0.742838	0
ENSRNOG00000011011	Nmb	2.83818	-0.112227	-0.553107	-0.533329	-2.69402	0.598662	0.0126175	0.921317	0.286094	3.04879	0.000111487	-0.0291778	1.39281	-0.59758	0.16496	0.550681	0.999649	0.786561	0
ENSRNOG00000011029	Sec11a	6.77617	-0.00445973	-0.0870574	-0.0446343	-0.908668	0.964765	0.372472	0.994578	0.751119	6.05756	5.08e-06	-0.0108401	0.17494	-0.617062	0.861273	0.537776	0.999649	0.780577	0
ENSRNOG00000060206	Zfp592	1.81406	-0.112603	0.388106	-0.644079	2.19747	0.525572	0.0377781	0.900771	0.384931	4.33675	2.27e-05	-0.00668336	0.504263	-0.243205	0.614536	0.808053	0.999649	0.92832	0
ENSRNOG00000019005	Pde8a	1.97278	-0.210276	0.142678	-1.39273	0.940351	0.176345	0.356315	0.714312	0.740787	3.33199	-6.8e-05	-0.0385056	-1.06788	-1.00248	0.286642	0.317116	0.999649	0.609098	0
ENSRNOG00000019106	Rps17	10.1663	0.171287	-0.00351992	1.04634	-0.022239	0.305729	0.982439	0.812878	0.995645	7.80069	-2.84e-05	-0.000651404	-0.52097	-0.019705	0.602865	0.984295	0.999649	0.99461	0
ENSRNOG00000019161	Cpeb1	5.81724	0.27257	0.111876	2.55913	1.09556	0.0171475	0.28404	0.322065	0.689517	5.90292	-1.67e-05	-0.0309267	-0.575959	-1.75839	0.56518	0.0799492	0.999649	0.292647	1
ENSRNOG00000019249	Ap3b2	6.04939	0.205751	0.284155	1.43586	2.06761	0.163822	0.0495112	0.70545	0.410571	7.2982	-3.17e-05	-0.0194821	-1.30431	-1.32193	0.19337	0.187443	0.999649	0.467556	0
ENSRNOG00000019278	NA	-0.121738	0.201819	0.70155	0.58683	2.14361	0.562745	0.0423005	0.913458	0.395339	NA	NA	NA	NA	NA	NA	NA	NA	NA	0
ENSRNOG00000028113	Whamm	1.91751	0.0159824	0.207752	0.138431	1.82772	0.891043	0.0799281	0.986167	0.465169	2.73863	-7.84e-05	-0.0618134	-2.32846	-3.03473	0.0207145	0.00267098	0.999649	0.0385851	0
ENSRNOG00000061450	Homer2	3.61257	-0.130883	-0.345055	-1.50591	-4.03816	0.145011	0.000471123	0.681461	0.121216	3.7534	-4.58e-06	0.0223151	-0.0855378	0.685722	0.931905	0.493547	0.999649	0.753391	0
ENSRNOG00000019426	Ramac	7.04405	0.0038776	-0.0144761	0.0328046	-0.127677	0.974099	0.899458	0.995424	0.972619	5.91757	-3.32e-05	-0.00833428	-0.869658	-0.361827	0.385352	0.717798	0.999649	0.884288	0
ENSRNOG00000052273	RGD1305713	5.45205	0.0384528	0.00970962	0.324415	0.0855871	0.748407	0.932498	0.957446	0.980433	4.68765	7.92e-06	-0.0224316	0.205628	-0.965179	0.837255	0.335421	0.999649	0.627871	0
ENSRNOG00000019529	Btbd1	8.08719	-0.0789054	-0.117459	-0.97558	-1.52204	0.33891	0.14094	0.825187	0.546777	8.21977	-2.59e-06	-0.00396068	-0.0763275	-0.192576	0.939222	0.847453	0.999649	0.945231	0
ENSRNOG00000019662	Tm6sf1	4.59272	0.131196	0.211563	1.39718	2.36337	0.175019	0.0264621	0.713148	0.342846	3.64253	-1.14e-05	-0.0497226	-0.288275	-2.08238	0.773383	0.0383614	0.999649	0.1906	0
ENSRNOG00000019740	Hdgfl3	7.39323	0.00628396	0.094585	0.0856072	1.34401	0.932482	0.191392	0.991454	0.607717	6.91171	-2.87e-05	-0.0176007	-1.2257	-1.23932	0.221506	0.216431	0.999649	0.503251	0
ENSRNOG00000019776	Sh3gl3	5.77691	-0.0487958	-0.0314909	-0.528755	-0.354692	0.601785	0.725888	0.923086	0.918484	6.06768	-2.52e-05	0.00767423	-0.686818	0.345829	0.492857	0.729772	0.999649	0.89099	0
ENSRNOG00000010840	Adamtsl3	0.486706	0.0904498	0.463898	0.596655	3.16452	0.55627	0.00415203	0.910818	0.224901	1.10262	6.55e-07	0.00218158	0.00853376	0.0466946	0.993198	0.962795	0.999649	0.987814	0
ENSRNOG00000026296	Saxo2	1.00285	0.108958	0.156099	0.384027	0.576659	0.704307	0.569487	0.947172	0.853662	-0.068665	1.92e-05	0.141913	0.115917	1.44483	0.907815	0.149803	0.999649	0.412604	0
ENSRNOG00000032723	Efl1	2.76864	0.00458348	0.0855629	0.0548484	1.05056	0.956709	0.303824	0.994184	0.704356	3.62269	-1.21e-05	-0.0245722	-0.441443	-1.47663	0.659288	0.141079	0.999649	0.399881	0
ENSRNOG00000025142	Mex3b	3.8689	0.270706	0.131319	1.36848	0.691779	0.183712	0.49565	0.722212	0.817314	4.63496	-1.65e-05	0.0154086	-0.406929	0.625252	0.684421	0.532396	0.999649	0.777089	0
ENSRNOG00000025052	Stard5	2.4085	-0.232915	-0.0210718	-1.74125	-0.162565	0.0943205	0.872209	0.6177	0.966089	2.40689	8.66e-05	-0.076164	1.36716	-2.00011	0.172848	0.0466092	0.999649	0.214799	0
ENSRNOG00000011680	Il16	3.20358	-0.084549	0.0132632	-0.520318	0.0836631	0.607563	0.934011	0.923874	0.9807	5.03424	0.000128531	0.0102862	2.82833	0.370358	0.00507218	0.71144	0.999649	0.881536	0
ENSRNOG00000012301	Cfap161	2.88261	0.0685332	0.0487439	0.287501	0.21356	0.776172	0.832676	0.963471	0.954935	1.81811	-7.63e-05	-0.0128139	-0.5284	-0.150256	0.597707	0.880688	0.999649	0.958049	0
ENSRNOG00000012349	Tlnrd1	3.31245	0.167559	0.281399	1.42185	2.45451	0.167812	0.0216601	0.708562	0.327759	4.12747	-4.6e-05	-0.0454293	-1.48945	-2.41785	0.137675	0.016354	0.999649	0.116837	0
ENSRNOG00000012366	Mesd	7.2602	0.0476147	-0.0535328	0.768569	-0.90296	0.449573	0.375434	0.875835	0.752542	7.02206	2.65e-05	-0.0260657	1.12459	-1.82514	0.261879	0.0692158	0.999649	0.267937	0
ENSRNOG00000012442	Cemip	2.35382	0.0474699	0.202524	0.339292	1.47904	0.737312	0.152008	0.955942	0.562757	4.13741	4.56e-05	0.0766731	0.896553	2.46567	0.370851	0.0143725	0.999649	0.108905	0
ENSRNOG00000012683	Abhd17c	4.84658	0.128886	-0.0197064	1.17371	-0.186377	0.251914	0.853701	0.775394	0.960792	5.18296	1e-05	0.0326558	0.312372	1.67913	0.755028	0.0944202	0.999649	0.321766	0
ENSRNOG00000013017	Arnt2	4.74299	0.0342286	0.361606	0.21449	2.31974	0.831959	0.0290908	0.974262	0.354162	6.68748	1.8e-05	0.00811861	0.388202	0.288954	0.698209	0.772865	0.999649	0.909375	0
ENSRNOG00000013223	Fah	3.85027	0.0399822	-0.0115219	0.399949	-0.118977	0.692697	0.906275	0.945757	0.974525	4.11706	-4.15e-05	-0.0256444	-0.754095	-0.773913	0.451528	0.43974	0.999649	0.710735	0
ENSRNOG00000013506	Zfand6	7.76834	-0.018258	-0.0828061	-0.203199	-0.960398	0.840676	0.346338	0.975182	0.734873	6.90173	-8.36e-06	0.0202491	-0.274094	1.09417	0.784247	0.274973	0.999649	0.567407	0
ENSRNOG00000037327	F8a1	3.75967	0.210577	0.0998677	1.99915	0.963472	0.0569238	0.344825	0.519173	0.734668	4.595	-5.27e-05	0.051835	-1.1397	1.8476	0.25554	0.0658834	0.999649	0.261446	0
ENSRNOG00000050401	Vbp1	7.26907	-0.0232434	-0.211572	-0.307077	-2.92024	0.761408	0.00744837	0.960102	0.253482	6.65096	3.08e-05	0.05092	0.870141	2.37305	0.385088	0.0184259	0.999649	0.124756	0
ENSRNOG00000013770	Folh1	3.84285	0.102289	0.0229369	1.04936	0.240256	0.304365	0.812152	0.812269	0.947626	4.4534	-9.28e-05	-0.0417802	-2.71392	-2.02026	0.00712871	0.0444609	0.999649	0.2083	0
ENSRNOG00000016429	Grm5	3.0699	-0.233608	-0.0423218	-1.31365	-0.230246	0.201262	0.819833	0.739695	0.949607	5.96851	2.47e-05	0.0306385	0.410267	0.83775	0.681974	0.403	0.999649	0.684517	0
ENSRNOG00000016496	Ctsc	1.47805	0.0892773	-0.0500538	0.603849	-0.340398	0.551554	0.73649	0.910037	0.922268	2.97982	3.21e-06	0.114552	0.0396507	2.35564	0.968404	0.0192916	0.999649	0.126913	0
ENSRNOG00000016769	Rab38	3.67418	-0.062799	0.182655	-0.357782	1.10808	0.723603	0.278702	0.952961	0.684159	2.01337	-0.000121647	-0.182881	-1.17148	-2.91594	0.242562	0.00388001	0.999649	0.0486728	0
ENSRNOG00000016815	Tmem135	5.74699	0.162657	0.168221	1.34271	1.44846	0.191806	0.160301	0.729482	0.569204	5.85936	-3.77e-05	-0.0231345	-1.41887	-1.43582	0.157227	0.152347	0.999649	0.416441	0
ENSRNOG00000016848	Fzd4	1.77391	0.0791854	0.191898	0.647621	1.58042	0.523318	0.126974	0.900771	0.531697	3.5006	3.53e-05	0.00782952	0.83576	0.302916	0.404117	0.762215	0.999649	0.904185	0
ENSRNOG00000017307	Prss23	4.81989	-0.0652573	-0.0664615	-0.581594	-0.613866	0.56621	0.545023	0.914896	0.842555	4.97683	3.81e-05	-0.0493597	0.63677	-1.36158	0.524878	0.1746	0.999649	0.451301	0
ENSRNOG00000017311	Me3	5.60164	0.0737966	0.0746246	0.872627	0.917567	0.391429	0.367886	0.854034	0.750689	5.88209	2.6e-05	0.0514839	0.7073	2.30865	0.480063	0.0218085	0.999649	0.136665	0
ENSRNOG00000033733	NA	2.98568	-0.131776	-0.378901	-1.02422	-3.04861	0.315845	0.00548854	0.815634	0.241188	2.6188	7.57e-05	-0.00321939	1.33328	-0.0939587	0.183697	0.92522	0.999649	0.974375	0
ENSRNOG00000017383	Hikeshi	7.52931	-0.118298	-0.121628	-1.17506	-1.25935	0.251385	0.219896	0.77463	0.633901	6.56811	1.09e-05	-0.00804179	0.333923	-0.408236	0.738728	0.683462	0.999649	0.866177	0
ENSRNOG00000017509	Eed	5.29855	0.0239827	-0.010158	0.322512	-0.142602	0.74983	0.887783	0.957643	0.968563	4.83915	-9.27e-06	-0.0164857	-0.379827	-1.117	0.704408	0.265104	0.999649	0.555999	0
ENSRNOG00000062120	LOC102550036	1.02716	0.217419	0.0612117	1.50876	0.448685	0.144285	0.657644	0.680052	0.891615	0.0397238	8.9e-05	0.0630125	1.04453	1.22338	0.297284	0.222381	0.999649	0.510332	0
ENSRNOG00000018322	Picalm	6.90825	0.106972	0.148822	1.0195	1.48258	0.318034	0.151071	0.81613	0.561135	7.52855	-3.2e-05	-0.014451	-1.52756	-1.13783	0.12793	0.256322	0.999649	0.547861	0
ENSRNOG00000052220	NA	0.340664	0.289684	-0.270778	1.73672	-1.6887	0.0951321	0.104104	0.618628	0.503923	NA	NA	NA	NA	NA	NA	NA	NA	NA	0
ENSRNOG00000022732	Tmem126b	7.29691	-0.13212	-0.0377494	-1.13817	-0.338619	0.266176	0.737813	0.784922	0.922476	5.93404	1.25e-06	-0.0125565	0.0370166	-0.613493	0.970502	0.540128	0.999649	0.78204	0
ENSRNOG00000022748	Tmem126a	6.23503	-0.0831388	-0.0571648	-0.652651	-0.46886	0.520124	0.643359	0.900333	0.885654	5.00424	-2.48e-05	0.0127649	-0.609746	0.521197	0.542604	0.602708	0.999649	0.816736	0
ENSRNOG00000018987	Crebzf	4.60821	-0.140296	-0.0976537	-1.68742	-1.20376	0.104352	0.240306	0.635593	0.649895	5.11421	-7.83e-06	0.010102	-0.354045	0.754169	0.723614	0.451483	0.999649	0.720731	0
ENSRNOG00000059114	NA	-0.632827	0.0227611	-0.427376	0.102754	-2.01963	0.919004	0.0546088	0.990253	0.420138	NA	NA	NA	NA	NA	NA	NA	NA	NA	0
ENSRNOG00000022635	Dlg2	4.83119	-0.216575	0.062729	-1.84393	0.547393	0.0774523	0.589114	0.581086	0.8639	6.57367	5.08e-05	0.0411255	0.975017	1.3009	0.330528	0.194533	0.999649	0.476783	0
ENSRNOG00000009462	Ccdc90b	7.0584	0.0312403	0.0196674	0.200893	0.131773	0.842458	0.896252	0.975685	0.970857	5.23016	-4.5e-05	-0.0486627	-1.01724	-1.83292	0.310058	0.0680461	0.999649	0.2662	0
ENSRNOG00000009664	Ankrd42	2.69202	0.0472045	0.115756	0.413364	1.03238	0.682974	0.312085	0.943057	0.711061	3.4888	4.36e-06	0.00437446	0.146059	0.241057	0.883996	0.809716	0.999649	0.92869	0
ENSRNOG00000009891	Pcf11	4.23822	-0.0592207	0.0926826	-0.757809	1.22983	0.45587	0.230563	0.880077	0.639569	4.9926	3.99e-05	-0.0262522	1.79811	-1.94832	0.0734099	0.0525357	0.999649	0.230116	0
ENSRNOG00000010224	Rab30	4.446	-0.0946115	0.0343397	-0.958619	0.365311	0.347216	0.718048	0.83175	0.914017	4.27069	-1.75e-05	-0.0291947	-0.552033	-1.51866	0.581436	0.130157	0.999649	0.382973	0
ENSRNOG00000010630	Prcp	4.406	-0.0140745	-0.085402	-0.152117	-0.957834	0.880354	0.347604	0.984812	0.736065	4.20491	-9.81e-06	-0.0111003	-0.289245	-0.542913	0.772642	0.587691	0.999649	0.808672	0
ENSRNOG00000010763	Fam181b	3.54256	0.118051	0.137836	1.18982	1.42916	0.245641	0.16572	0.769422	0.576197	4.04603	1e-05	-0.0415744	0.26816	-1.82995	0.788805	0.0684913	0.999649	0.266672	0
ENSRNOG00000011151	Tenm4	1.83718	0.00438898	0.63501	0.0177849	2.52146	0.985956	0.0186608	0.997772	0.31843	4.49805	7.15e-05	-0.00301697	0.820331	-0.0566234	0.412837	0.954892	0.999649	0.984304	0
ENSRNOG00000011476	Nars2	4.07125	0.0211455	0.0559918	0.290534	0.800289	0.773879	0.431318	0.963037	0.785058	3.86133	1.51e-05	-0.00367385	0.601609	-0.242353	0.547999	0.808713	0.999649	0.928477	0
ENSRNOG00000011882	Gab2	1.2615	-0.121715	-0.0980634	-0.773654	-0.620701	0.446616	0.540589	0.874995	0.840216	2.80108	-4.63e-05	-0.02415	-0.812564	-0.697736	0.417269	0.486014	0.999649	0.747315	0
ENSRNOG00000024961	Usp35	2.10003	0.0893131	0.49363	0.571311	3.21169	0.573048	0.00370309	0.916634	0.220046	3.29807	-4.88e-05	-0.0688416	-1.24614	-2.87942	0.213921	0.00434185	0.999649	0.0518073	0
ENSRNOG00000024793	NA	3.14131	-0.00685864	0.00879919	-0.0758063	0.0992477	0.940195	0.921758	0.992963	0.977965	3.68665	-2.4e-05	0.00129315	-0.791562	0.0703356	0.429394	0.943985	0.999649	0.981378	0
ENSRNOG00000012292	Alg8	1.32049	0.0969	0.163697	0.741253	1.29123	0.465661	0.208802	0.885097	0.623374	1.67531	-1.8e-05	0.00372549	-0.367057	0.125342	0.713898	0.900357	0.999649	0.966137	0
ENSRNOG00000012383	Ndufc2	9.37414	-0.0287594	-0.0506099	-0.236607	-0.432808	0.81495	0.668981	0.971168	0.894477	7.74296	-3.04e-05	-0.0316705	-0.826926	-1.42109	0.409096	0.156582	0.999649	0.422604	0
ENSRNOG00000012404	Thrsp	6.87311	0.201584	-0.0837123	1.95107	-0.845099	0.0627004	0.406321	0.535397	0.768391	5.90272	-9.17e-05	-0.00895044	-1.9198	-0.309871	0.0560625	0.756926	0.999649	0.901497	0
ENSRNOG00000012494	Kctd14	3.26434	0.0497279	-0.110784	0.440725	-1.03538	0.663318	0.31071	0.937091	0.710011	2.0283	1.77e-05	-0.114278	0.32138	-3.42646	0.7482	0.000718644	0.999649	0.0174762	0
ENSRNOG00000012552	Ints4	2.39411	0.0661281	0.197847	0.452109	1.33441	0.655211	0.19447	0.934002	0.608991	4.27063	5.47e-06	-0.0137361	0.197083	-0.812859	0.843929	0.4171	0.999649	0.695178	0
ENSRNOG00000012584	Aamdc	5.11208	-0.008161	-0.0352271	-0.0618808	-0.281598	0.951165	0.780642	0.993789	0.936667	3.44416	4.1e-05	-0.0451108	1.00102	-1.82983	0.317821	0.0685082	0.999649	0.266672	0
ENSRNOG00000024194	Rsf1	2.37368	0.00735336	0.296757	0.0518064	2.08163	0.959108	0.0481036	0.994184	0.408421	4.53904	-2.08e-05	0.0242139	-0.552666	1.05722	0.581004	0.291466	0.999649	0.583099	0
ENSRNOG00000012788	Clns1a	8.12037	0.0461026	-0.025584	0.475102	-0.274408	0.638967	0.786097	0.931416	0.938111	6.92872	-1.01e-05	-0.0326877	-0.301073	-1.61297	0.763618	0.108058	0.999649	0.344687	0
ENSRNOG00000013358	Aqp11	3.32875	0.0826966	-0.168578	0.991446	-2.07079	0.331263	0.0491883	0.821956	0.409671	3.20588	-1.95e-05	-0.0298927	-0.547573	-1.38549	0.584491	0.16718	0.999649	0.440371	0
ENSRNOG00000029784	Pak1	6.6389	0.0158066	0.134968	0.171891	1.53405	0.86495	0.137968	0.982413	0.542933	7.68267	-5.56e-05	-0.0552582	-1.64573	-2.69564	0.101121	0.00751949	0.999649	0.0733476	0
ENSRNOG00000014251	Capn5	2.82821	0.0646728	0.311129	0.39098	1.88167	0.699228	0.0719438	0.946006	0.450465	4.95255	-7.23e-06	0.0302984	-0.17166	1.18031	0.863849	0.239039	0.999649	0.52979	1
ENSRNOG00000036866	Acer3	5.20769	-0.0916627	-0.0845793	-1.13548	-1.09199	0.267276	0.285574	0.786499	0.690884	5.03841	-1.82e-05	-0.0279537	-0.491653	-1.2478	0.623411	0.213314	0.999649	0.499179	0
ENSRNOG00000027784	Tsku	0.11367	0.389371	0.64614	1.93509	3.31591	0.0647301	0.00287132	0.543151	0.220046	0.895551	-7.56e-05	-0.042995	-0.703935	-0.665994	0.482152	0.506051	0.999649	0.761211	0
ENSRNOG00000015560	Emsy	1.94487	-0.0239732	0.289911	-0.175801	2.12879	0.861911	0.0436286	0.982413	0.397794	4.07237	-3.83e-06	-0.0172749	-0.0879478	-0.648599	0.929991	0.517215	0.999649	0.767801	0
ENSRNOG00000053923	Thap12	5.81162	0.0145643	-0.0502027	0.189826	-0.681508	0.851026	0.502011	0.978328	0.820379	5.96367	-1.93e-05	-0.0187132	-0.686679	-1.09758	0.492944	0.273481	0.999649	0.566349	0
ENSRNOG00000015982	NA	-0.0874264	-0.000786434	0.477912	-0.00367508	2.33106	0.997098	0.0283869	0.998982	0.350351	NA	NA	NA	NA	NA	NA	NA	NA	NA	0
ENSRNOG00000016206	Uvrag	3.51231	-0.00790541	-0.205737	-0.0520749	-1.33952	0.958896	0.192826	0.994184	0.608991	5.26291	1.92e-05	0.0434844	0.710392	2.64687	0.478147	0.00865856	0.999649	0.0805458	0
ENSRNOG00000016573	Dgat2	4.89871	0.141485	-0.0238563	1.15907	-0.201907	0.257719	0.841675	0.780148	0.957628	6.15394	4.36e-05	0.0948088	1.27717	4.57389	0.202769	7.66e-06	0.999649	0.000768722	0
ENSRNOG00000027228	Mogat2	0.717567	-0.407041	0.181611	-2.64464	1.23719	0.0141268	0.22787	0.300344	0.63876	-0.210193	5.88e-05	-0.198034	0.519311	-2.90191	0.604019	0.00405189	0.999649	0.0500469	0
ENSRNOG00000027204	Map6	4.17774	0.0215719	0.149535	0.167846	1.17396	0.868097	0.251817	0.982637	0.660619	5.88518	1.92e-06	-0.0138901	0.0605086	-0.720095	0.951801	0.472163	0.999649	0.738559	0
ENSRNOG00000016831	Serpinh1	5.60363	-0.076447	0.06269	-0.85863	0.732018	0.398956	0.471176	0.856038	0.80703	6.01931	1.84e-05	-0.0262237	0.4749	-1.11915	0.635288	0.26419	0.999649	0.555513	1
ENSRNOG00000036859	Gdpd5	2.10048	0.318344	0.343515	1.60497	1.7937	0.121452	0.0853472	0.65485	0.478056	3.00233	8.37e-06	-0.0229898	0.155822	-0.701396	0.876304	0.483732	0.999649	0.746113	0
ENSRNOG00000017365	Klhl35	1.74528	0.253653	-0.0535188	2.23077	-0.492031	0.0352047	0.627124	0.427983	0.88034	1.1661	1.87e-05	0.024781	0.300708	0.659629	0.763896	0.510121	0.999649	0.763286	0
ENSRNOG00000017418	Rps3	11.6012	0.079884	-0.0651796	0.563397	-0.476466	0.57834	0.63801	0.91741	0.882741	9.75264	-2.71e-05	-0.022138	-0.655596	-0.881417	0.512709	0.378969	0.999649	0.665674	0
ENSRNOG00000030404	Arrb1	3.41472	-0.0898575	0.138196	-0.721782	1.12304	0.477334	0.272421	0.890349	0.679993	5.07912	3.55e-05	0.0107873	0.558493	0.278999	0.577025	0.780484	0.999649	0.912809	0
ENSRNOG00000017976	Slco2b1	3.84503	0.257866	0.183064	2.74392	2.01768	0.0112471	0.0548264	0.274475	0.420376	4.57375	-1.63e-05	0.0625965	-0.583945	3.69956	0.559803	0.000267488	0.999649	0.00951851	0
ENSRNOG00000018106	Neu3	0.148983	0.0120487	0.266058	0.0635245	1.37235	0.94987	0.18252	0.993631	0.595884	1.48881	4.32e-05	0.0298935	0.854502	0.96956	0.393674	0.333237	0.999649	0.625698	0
ENSRNOG00000018164	Spcs2	7.82494	-0.100289	-0.0247946	-1.34434	-0.347088	0.191285	0.731521	0.72867	0.920561	7.32458	6.98e-06	-0.0224807	0.304444	-1.61526	0.761052	0.10756	0.999649	0.343996	1
ENSRNOG00000026408	Rnf169	-0.49063	-0.513226	-0.0789373	-2.43115	-0.359256	0.0228079	0.722514	0.360585	0.916181	1.54122	-1.74e-06	0.0425472	-0.0291725	1.17507	0.976751	0.241123	0.999649	0.532415	0
ENSRNOG00000018411	Pold3	3.40387	0.0533685	0.145427	0.540935	1.50273	0.593489	0.145825	0.920191	0.553204	4.28932	2.21e-06	-0.0313316	0.0885047	-2.06229	0.929549	0.0402505	0.999649	0.195697	0
ENSRNOG00000016906	Lipt2	3.99703	-0.0711515	-0.000445159	-0.666778	-0.00441541	0.511212	0.996513	0.899392	0.999128	2.55783	0.000107504	-0.0160891	2.25141	-0.559441	0.0252599	0.57638	0.999649	0.802615	1
ENSRNOG00000017079	Pgm2l1	6.34032	-0.199407	0.329623	-1.65322	2.85961	0.111182	0.00859087	0.646331	0.256209	7.88639	8.08e-05	0.0431626	2.15507	1.89757	0.032146	0.0589467	0.999649	0.247182	0
ENSRNOG00000052319	NA	2.26337	-0.54416	0.133401	-3.44659	0.819044	0.00208125	0.420742	0.114226	0.778152	4.84611	7.02e-05	0.055969	1.63235	2.13199	0.103909	0.034018	0.999649	0.178018	0
ENSRNOG00000017118	P4ha3	-0.210663	0.327736	0.591818	1.32013	2.46973	0.199124	0.0209414	0.737341	0.324744	-0.337673	-0.000239009	-0.068179	-1.64312	-0.781194	0.10166	0.435454	0.999649	0.707587	0
ENSRNOG00000017227	Ppme1	5.36454	-0.119225	-0.0652064	-0.814317	-0.454758	0.423392	0.65333	0.865705	0.889702	7.18639	-6.8e-06	0.0420487	-0.290953	2.96369	0.771337	0.00334394	0.999649	0.0446947	0
ENSRNOG00000017608	C2cd3	0.858277	-0.474957	0.268028	-2.58989	1.40054	0.0159974	0.174023	0.315804	0.586433	3.69116	0.000146964	0.0315192	2.46161	0.857026	0.0145318	0.39228	0.999649	0.675233	1
ENSRNOG00000017854	Ucp2	2.88817	-0.509233	-0.493713	-2.84278	-2.62582	0.00893628	0.0147456	0.244922	0.30031	5.1955	0.00021358	0.146585	3.23501	3.64009	0.00138653	0.000333406	0.749582	0.0109886	1
ENSRNOG00000017975	Dnajb13	4.70557	0.160543	-0.503328	1.33198	-4.29873	0.195258	0.000242643	0.734868	0.0817148	4.64663	0.000102036	0.0862471	2.32817	3.2465	0.0207304	0.001334	0.999649	0.0252704	0
ENSRNOG00000025385	Coa4	5.73494	0.0834735	-0.0121623	0.72642	-0.11091	0.474539	0.912601	0.889621	0.976134	4.61887	-1.7e-05	-0.033709	-0.50905	-1.67283	0.611182	0.0956573	0.999649	0.323834	0
ENSRNOG00000018042	Mrpl48	8.69065	0.069396	-0.0956193	0.583256	-0.83529	0.565109	0.411713	0.914887	0.773069	7.18687	-3.16e-05	-0.0236423	-0.817801	-1.008	0.414277	0.314466	0.999649	0.607092	0
ENSRNOG00000018176	Rab6a	8.62502	-0.0338185	-0.131555	-0.378043	-1.54673	0.708689	0.134885	0.94845	0.541165	9.67945	-3.2e-06	0.0222542	-0.129007	1.47732	0.897459	0.140893	0.999649	0.399595	1
ENSRNOG00000018627	Plekhb1	8.27477	0.557074	-0.353536	5.78814	-3.8479	5.53861e-06	0.000762767	0.00212098	0.134484	8.20822	-0.000154279	0.0369787	-2.80759	1.10829	0.00539934	0.268841	0.999649	0.559744	1
ENSRNOG00000018873	Fam168a	4.5971	-0.240228	-0.0388737	-1.50088	-0.244594	0.146301	0.808829	0.682077	0.946151	7.09994	4.63e-05	0.062161	1.12554	2.49094	0.261479	0.0134138	0.999649	0.105156	0
ENSRNOG00000025075	Relt	1.54431	0.216857	0.0302466	1.64251	0.232507	0.113395	0.818097	0.647421	0.94935	1.99925	-9.35e-05	-0.026167	-1.62152	-0.753577	0.106212	0.451837	0.999649	0.721216	0
ENSRNOG00000053502	NA	4.01823	-0.00734832	0.123607	-0.0489415	0.825489	0.961367	0.417145	0.994578	0.775701	6.34665	2.85e-05	0.0261604	0.591943	0.893372	0.554443	0.372548	0.999649	0.659762	0
ENSRNOG00000019270	P2ry6	0.270142	0.350997	-0.0728133	2.06034	-0.429776	0.0502554	0.671155	0.497844	0.894719	0.97661	7.76e-06	0.0637595	0.123347	1.66362	0.901935	0.0974869	0.999649	0.326879	0
ENSRNOG00000019319	Fchsd2	4.14349	0.084193	0.279535	0.906219	3.10924	0.373741	0.00474487	0.843354	0.232786	4.89181	-4.51e-05	-0.0662995	-1.9456	-4.71718	0.052864	4.05e-06	0.999649	0.000471355	0
ENSRNOG00000019413	Atg16l2	1.9956	0.145561	-0.0443767	1.30203	-0.415105	0.205144	0.681716	0.743069	0.898169	1.5893	-3.67e-05	0.00507672	-0.704897	0.162119	0.481554	0.871348	0.999649	0.95476	0
ENSRNOG00000019491	Stard10	5.56298	0.0212331	0.0240815	0.321385	0.379939	0.750673	0.707299	0.957643	0.908359	4.99148	-1.3e-05	-0.0305165	-0.308273	-1.19165	0.75814	0.234569	0.999649	0.525212	0
ENSRNOG00000019555	Arap1	3.32668	0.0472872	0.21475	0.407073	1.90678	0.687527	0.0684703	0.944331	0.445781	4.33355	-5.16e-05	-0.0158937	-1.40532	-0.71339	0.161213	0.476293	0.999649	0.741557	0
ENSRNOG00000019560	Pde2a	6.46576	0.0625375	0.269881	0.495162	2.2342	0.624945	0.0349485	0.930611	0.375234	7.9124	2.58e-05	0.0172171	0.699547	0.768959	0.484884	0.442669	0.999649	0.71306	0
ENSRNOG00000019693	Clpb	4.18498	0.0160526	-0.0150811	0.165825	-0.15822	0.86967	0.875595	0.982857	0.966349	5.19674	2.66e-05	-0.00699194	1.07543	-0.466024	0.283257	0.641619	0.999649	0.841364	0
ENSRNOG00000019730	Inppl1	1.95619	-0.0309265	-0.105961	-0.205726	-0.675865	0.838723	0.505524	0.975125	0.823286	4.26679	1.39e-05	0.0188673	0.339962	0.755903	0.734181	0.450445	0.999649	0.71981	0
ENSRNOG00000019902	Folr1	2.95875	0.491092	-0.148647	0.948449	-0.299794	0.352262	0.76689	0.833398	0.931721	4.17061	-6.52e-05	-0.0534329	-0.254208	-0.35117	0.799551	0.725767	0.999649	0.889009	0
ENSRNOG00000019936	Anapc15	5.64227	-0.0533064	-0.0867368	-0.526086	-0.894167	0.603609	0.380026	0.923086	0.755122	4.6838	1.51e-05	-0.0221274	0.463538	-1.12817	0.643396	0.260368	0.999649	0.551767	0
ENSRNOG00000020016	Lamtor1	5.75111	0.00641426	-0.0537255	0.0926214	-0.809258	0.926966	0.42624	0.990749	0.781713	5.10276	-1.28e-05	-0.0333103	-0.446817	-1.91672	0.655408	0.0564547	0.999649	0.240885	0
ENSRNOG00000020124	Lrrc51	2.27187	0.0164719	-0.0392296	0.080985	-0.205221	0.936119	0.839113	0.992747	0.957538	1.07482	-6.84e-05	-0.0484011	-0.788435	-0.938553	0.431216	0.348899	0.999649	0.640141	0
ENSRNOG00000000417	Numa1	3.68958	-0.00186502	0.290892	-0.0114274	1.82449	0.990976	0.0804302	0.998246	0.466475	5.96025	1.74e-05	0.00147848	0.371848	0.051996	0.710332	0.958575	0.999649	0.985836	0
ENSRNOG00000020150	Il18bp	1.50491	0.0133507	-0.175639	0.0766278	-1.05356	0.939549	0.302472	0.992963	0.70374	1.46269	-9.64e-05	0.0247469	-1.17204	0.504489	0.242335	0.614378	0.999649	0.824595	0
ENSRNOG00000020175	Rnf121	5.56344	-0.101063	-0.034979	-1.15829	-0.418478	0.258031	0.679282	0.780288	0.897997	4.8456	7.33e-06	-0.0185094	0.265065	-1.1078	0.791185	0.269052	0.999649	0.559787	0
ENSRNOG00000020188	Trpc2	2.28604	-0.179201	0.0365055	-1.9025	0.394557	0.0690513	0.69662	0.556122	0.903499	2.61303	9.1e-07	-0.0467265	0.0247383	-2.09674	0.980284	0.037058	0.999649	0.18643	0
ENSRNOG00000020347	Nup98	3.78786	0.00185889	0.307033	0.0156216	2.66415	0.987664	0.0135115	0.997797	0.291046	5.1214	2.93e-05	-0.0082331	1.05874	-0.490031	0.290779	0.624557	0.999649	0.831244	0
ENSRNOG00000020371	Pgap2	3.74087	-0.162322	-0.00487706	-2.20755	-0.0687512	0.0369812	0.945752	0.440605	0.984645	3.87678	1.54e-05	-0.000636966	0.629779	-0.043141	0.529435	0.965625	0.999649	0.988538	1
ENSRNOG00000020393	Rhog	3.10207	-0.0740848	-0.206729	-0.467236	-1.28722	0.644504	0.210173	0.931488	0.623374	4.55095	-2.45e-05	0.0438127	-0.461232	1.36539	0.645047	0.173401	0.999649	0.449526	0
ENSRNOG00000020425	Stim1	4.50513	0.116002	0.1567	0.913873	1.26152	0.369785	0.219128	0.841448	0.633045	6.2296	3.89e-05	0.0483166	1.45787	2.98096	0.146177	0.00316738	0.999649	0.0430171	0
ENSRNOG00000045752	Rrm1	4.93141	0.231558	0.168639	2.07274	1.57115	0.0489915	0.129113	0.494797	0.533823	5.04232	1.68e-05	-0.00633626	0.588826	-0.367614	0.556529	0.713483	0.999649	0.882247	0
ENSRNOG00000018517	Trim21	2.25066	-0.120229	0.117573	-0.983083	0.977322	0.335278	0.338064	0.8245	0.730528	2.67417	9.18e-06	-0.0537843	0.207464	-2.00833	0.835823	0.0457224	0.999649	0.212034	0
ENSRNOG00000047229	Trim68	3.2737	-0.113309	-0.0438859	-1.16273	-0.45786	0.256258	0.651131	0.779627	0.888894	3.43825	3.15e-05	0.00101789	0.957083	0.0512939	0.339483	0.959134	0.999649	0.985836	0
ENSRNOG00000061299	LOC100134871	7.10153	0.200599	-2.16276	0.639893	-7.21704	0.528245	1.75171e-07	0.901397	0.000219537	5.58684	-9.92e-05	0.554193	-0.841743	7.84827	0.400765	1.37e-13	0.999649	9.63e-11	0
ENSRNOG00000058105	Hbb	9.01548	0.213173	-2.17567	0.664029	-7.05748	0.51294	2.54523e-07	0.899637	0.000269912	7.49116	-9.19e-05	0.550824	-0.825236	8.17035	0.410053	1.73e-14	0.999649	1.43e-11	0
ENSRNOG00000042686	Trim34	2.16228	0.221898	0.127956	1.58151	0.949195	0.126725	0.35189	0.660003	0.738634	2.00937	-2.77e-05	-0.0479359	-0.448067	-1.29244	0.654506	0.197439	0.999649	0.480534	0
ENSRNOG00000017191	Trim5	2.34477	0.0930076	0.176173	0.718885	1.38837	0.479085	0.177654	0.890902	0.590155	3.19404	-8.18e-05	-0.006838	-1.99736	-0.276981	0.0469084	0.782032	0.999649	0.913976	0
ENSRNOG00000017408	Fhip1b	2.77895	-0.0506036	0.243342	-0.299125	1.44853	0.767395	0.160284	0.960872	0.569204	4.89055	4.78e-05	0.0106824	1.01655	0.372016	0.310384	0.710207	0.999649	0.881239	0
ENSRNOG00000017679	Cckbr	1.43508	-0.166149	0.424081	-0.831538	2.12631	0.413787	0.0438537	0.862253	0.398791	2.55348	2.1e-05	-0.0797106	0.350112	-2.17347	0.72656	0.0307175	0.999649	0.168658	0
ENSRNOG00000017914	Cavin3	4.10189	-0.0109633	0.0102385	-0.119685	0.114922	0.905719	0.909454	0.987858	0.975381	4.15078	-6.16e-05	-0.0560771	-1.76154	-2.65654	0.0794125	0.00842132	0.999649	0.0793365	0
ENSRNOG00000017977	Smpd1	5.33249	0.0747678	-0.0489886	0.76076	-0.513912	0.454138	0.611967	0.878701	0.875458	6.29616	9.37e-06	0.0169778	0.425002	1.26869	0.671214	0.205775	0.999649	0.490565	0
ENSRNOG00000018020	Apbb1	7.6849	-0.0290428	-0.0565483	-0.311296	-0.636496	0.758237	0.530419	0.959088	0.836604	8.83833	8e-06	0.00718969	0.343075	0.507603	0.731841	0.612195	0.999649	0.822896	1
ENSRNOG00000018356	Trim3	5.42125	-0.0664831	0.0198434	-0.642953	0.198127	0.526291	0.844598	0.900771	0.958323	6.42287	-1.57e-05	-0.00396734	-0.781539	-0.324635	0.435252	0.745738	0.999649	0.897367	0
ENSRNOG00000018440	Arfip2	6.74874	0.0795976	-0.051355	1.32916	-0.895064	0.196172	0.379556	0.735657	0.755122	6.32044	1e-05	0.0167105	0.455414	1.25528	0.649221	0.210591	0.999649	0.496657	0
ENSRNOG00000050846	Timm10b	5.53439	0.0557759	-0.0460701	0.432397	-0.375867	0.669276	0.710285	0.938749	0.910036	3.53418	2.1e-06	-0.00137529	0.0459208	-0.0502267	0.963411	0.959983	0.999649	0.986008	0
ENSRNOG00000018766	Rrp8	3.34451	-0.0561618	-0.0934619	-0.599423	-1.02573	0.554453	0.315147	0.910725	0.712343	3.57992	2.47e-05	-0.113439	0.702053	-5.29582	0.483323	2.67e-07	0.999649	6.14e-05	0
ENSRNOG00000018993	Ilk	7.733	-0.135798	-0.106736	-1.35311	-1.11042	0.188507	0.277712	0.726901	0.6835	7.02391	6.9e-06	-0.0172219	0.219443	-0.902879	0.82649	0.36749	0.999649	0.65576	0
ENSRNOG00000019178	Taf10	6.88618	0.0551716	-0.112936	0.638865	-1.3642	0.528902	0.185037	0.901713	0.599793	5.8872	5.22e-06	-0.00712425	0.167724	-0.378355	0.866941	0.7055	0.999649	0.878344	0
ENSRNOG00000019212	Tpp1	3.50006	0.0329845	0.133887	0.223802	0.91225	0.824787	0.370622	0.972498	0.750698	5.3477	2.83e-05	0.0119723	0.945124	0.657029	0.34554	0.511788	0.999649	0.764554	0
ENSRNOG00000031643	Dchs1	0.556598	0.00298348	0.401986	0.0129847	1.69758	0.989746	0.102391	0.998246	0.502027	3.38523	6.82e-05	0.055356	1.06546	1.40951	0.287733	0.159972	0.999649	0.427971	0
ENSRNOG00000019497	Mrpl17	7.7668	0.0996777	-0.08636	1.31883	-1.19164	0.19955	0.244939	0.737646	0.655803	6.95529	-1.03e-05	-0.0201864	-0.324052	-1.04428	0.74618	0.297398	0.999649	0.588855	0
ENSRNOG00000056562	Olfml1	5.78348	0.0642856	-0.0111474	0.729808	-0.131922	0.472502	0.896135	0.888812	0.970857	5.54963	-2.44e-05	0.0166595	-0.78907	0.89096	0.430846	0.373838	0.999649	0.660715	0
ENSRNOG00000019667	Ppfibp2	2.22541	-0.0177503	0.137071	-0.144457	1.13287	0.886334	0.268351	0.985595	0.676076	3.35733	-3.55e-05	-0.0102155	-0.632749	-0.302457	0.527497	0.762564	0.999649	0.904371	0
ENSRNOG00000019751	Cyb5r2	3.10015	0.0779116	-0.0260631	0.57993	-0.20251	0.567314	0.841209	0.91495	0.957628	2.6006	-6.26e-05	-0.102425	-1.03551	-2.83534	0.301467	0.0049658	0.999649	0.0562444	0
ENSRNOG00000031368	LOC499235	2.52098	0.339903	0.214297	2.38612	1.57283	0.0251792	0.128723	0.372867	0.533823	2.63648	6.48e-05	-0.00684188	1.44352	-0.250073	0.150171	0.802744	0.999649	0.926619	0
ENSRNOG00000015221	Eif3f	7.5443	0.148746	0.0126175	2.04915	0.181515	0.0514203	0.857473	0.502081	0.961272	7.17163	-1.17e-05	-0.00406171	-0.475157	-0.272619	0.635105	0.785379	0.999649	0.916092	0
ENSRNOG00000046566	Tub	2.77122	-0.0281458	-0.0780142	-0.170255	-0.460789	0.866222	0.649058	0.982547	0.887946	5.0202	3.06e-05	0.0117194	0.587741	0.369817	0.557255	0.711843	0.999649	0.881536	0
ENSRNOG00000014691	Ric3	3.73885	-0.0430646	-0.0857699	-0.404624	-0.811987	0.689303	0.424702	0.945213	0.781388	5.18335	3.66e-05	0.0235428	1.43784	1.51858	0.151774	0.130176	0.999649	0.382973	0
ENSRNOG00000014629	Lmo1	5.72035	-0.056874	-0.172875	-0.675993	-2.14061	0.505444	0.042567	0.897702	0.395704	4.80817	2.04e-05	0.0128649	0.494362	0.515492	0.6215	0.606681	0.999649	0.819165	0
ENSRNOG00000014214	Rpl27a	10.0081	0.237372	-0.0110963	1.9677	-0.0954877	0.0606455	0.924713	0.530158	0.978459	8.52861	-3.06e-05	0.0088133	-0.888478	0.421894	0.375168	0.673478	0.999649	0.860333	0
ENSRNOG00000013934	Dennd2b	3.02764	0.461259	0.013129	2.87158	0.0841852	0.0083529	0.933601	0.235006	0.9807	4.70233	5.93e-05	0.00973066	0.892841	0.241116	0.372832	0.80967	0.999649	0.92869	0
ENSRNOG00000013744	Akip1	4.55066	0.132953	-0.122249	1.05578	-1.0163	0.301478	0.319527	0.810814	0.715949	3.35461	-4.37e-05	0.0261814	-1.16012	1.15935	0.247147	0.247458	0.999649	0.538649	0
ENSRNOG00000013713	LOC499240	1.40776	0.0145674	-0.0348167	0.0665206	-0.16887	0.947509	0.8673	0.993486	0.965021	-0.244855	0.000110675	-0.00777575	0.675442	-0.0799018	0.500041	0.936382	0.999649	0.978498	0
ENSRNOG00000013591	Tmem9b	6.74874	0.161903	-0.14976	2.00648	-1.93717	0.0560848	0.0644626	0.517331	0.441655	6.47573	-3.37e-05	0.013903	-1.21292	0.823859	0.226348	0.410833	0.999649	0.690108	0
ENSRNOG00000013290	Nrip3	9.07531	-0.0381161	-0.288258	-0.433697	-3.43852	0.668344	0.0021232	0.938172	0.197773	9.57192	-5.82e-06	0.0553121	-0.178569	2.79363	0.858426	0.00563025	0.999649	0.0610639	1
ENSRNOG00000013123	Scube2	0.995313	-0.0453934	-0.418209	-0.235284	-2.09799	0.815965	0.0465067	0.971261	0.40293	2.75197	-7.36e-06	0.0286828	-0.111019	0.708816	0.911693	0.479122	0.999649	0.743202	1
ENSRNOG00000012206	Dennd5a	6.57611	0.146326	0.100161	1.03329	0.739333	0.311668	0.466805	0.815578	0.80471	8.32379	1.2e-05	0.0380291	0.351259	1.82827	0.725701	0.0687434	0.999649	0.267112	0
ENSRNOG00000010752	Tmem41b	7.00563	-0.000921061	-0.0940022	-0.0104025	-1.10845	0.991785	0.278544	0.998246	0.684159	6.88062	5.54e-06	-0.0269319	0.207671	-1.66239	0.835661	0.097733	0.999649	0.327155	1
ENSRNOG00000010427	Ipo7	7.91249	-0.0530417	0.123398	-0.478081	1.16209	0.636876	0.256515	0.931416	0.666727	7.91426	8.52e-06	-0.0341327	0.320227	-2.11191	0.749073	0.0357224	0.999649	0.182587	0
ENSRNOG00000010087	Zfp143	3.01546	-0.0354937	0.0104576	-0.391522	0.118301	0.698832	0.906804	0.945985	0.974525	3.65986	6.46e-06	0.00917161	0.207787	0.487438	0.83557	0.62639	0.999649	0.832817	0
ENSRNOG00000010017	Wee1	3.60603	-0.023363	0.105399	-0.229533	1.05873	0.82038	0.30016	0.972049	0.701476	4.74872	2.42e-06	-0.0201204	0.0874504	-1.19614	0.930386	0.232817	0.999649	0.523764	0
ENSRNOG00000043180	NA	3.09219	-0.0627821	-0.153534	-0.464507	-1.19737	0.64643	0.24274	0.931639	0.651822	1.91127	7.76e-05	0.0386726	1.43582	1.18932	0.152347	0.235483	0.999649	0.52639	0
ENSRNOG00000009910	Swap70	2.98262	0.103064	-0.0794774	0.936587	-0.717979	0.35821	0.479634	0.837867	0.810503	4.42111	-6.29e-06	0.0260852	-0.194211	1.32899	0.846174	0.185106	0.999649	0.464405	0
ENSRNOG00000009812	Sbf2	3.90319	-0.0996013	0.140977	-1.14743	1.66238	0.262404	0.109317	0.783476	0.511196	5.22091	5.25e-06	0.00408373	0.17493	0.223809	0.861281	0.823095	0.999649	0.934842	0
ENSRNOG00000027030	Adm	0.536896	-0.519672	-0.224367	-2.91734	-1.2916	0.00749958	0.208675	0.227741	0.623374	0.660567	8.23e-05	-0.113448	0.913127	-2.0854	0.362087	0.0380837	0.999649	0.189864	1
ENSRNOG00000018262	Ampd3	3.55032	0.12624	0.197535	0.82265	1.31457	0.418727	0.200959	0.862866	0.615347	5.00047	-3.9e-05	0.0198584	-1.07483	0.901266	0.283525	0.368345	0.999649	0.65646	0
ENSRNOG00000017900	rnf141	5.4036	-0.21468	-0.153138	-2.32539	-1.71204	0.0287373	0.0996571	0.392249	0.495804	5.80321	4.73e-05	0.0146739	1.52429	0.780603	0.128745	0.435801	0.999649	0.707587	0
ENSRNOG00000026902	Lyve1	-0.061885	0.516437	0.475421	2.61965	2.47747	0.0149539	0.0205846	0.308187	0.324744	1.26603	1.77e-07	-0.0751086	0.00241144	-1.68441	0.998078	0.0933958	0.999756	0.32011	0
ENSRNOG00000017195	Ctr9	5.35083	0.0803734	0.121824	0.830133	1.30473	0.414565	0.204237	0.862503	0.6189	6.47303	1.86e-05	-0.0138539	1.06845	-1.31292	0.286385	0.190456	0.999649	0.471395	0
ENSRNOG00000017158	Eif4g2	8.62903	0.0317524	0.0123149	0.48842	0.198451	0.629642	0.844347	0.931359	0.958204	9.16712	1.41e-05	0.00151382	0.891326	0.157201	0.373642	0.875218	0.999649	0.956317	0
ENSRNOG00000017021	Galnt18	4.6014	0.134674	-0.166042	1.21573	-1.52696	0.235797	0.139716	0.761857	0.544874	5.6979	-3.99e-05	0.0259254	-0.986225	1.05536	0.32501	0.292317	0.999649	0.583804	0
ENSRNOG00000026754	Usp47	5.42072	0.0295105	0.0881386	0.266701	0.826243	0.791955	0.416726	0.968266	0.775615	6.90232	-1.61e-05	0.027568	-0.674082	1.89776	0.500904	0.0589214	0.999649	0.24715	0
ENSRNOG00000016343	Dkk3	8.97507	0.165469	-0.0896982	1.6956	-0.963016	0.102772	0.345049	0.631428	0.734668	9.22471	1.59e-05	-0.0215848	0.494045	-1.1028	0.621724	0.271214	0.999649	0.5631	1
ENSRNOG00000016244	Mical2	5.71744	-0.0368765	0.0863707	-0.246145	0.595996	0.807642	0.556703	0.970316	0.848858	7.93232	1.2e-05	0.0639913	0.29022	2.55645	0.771897	0.011188	0.999649	0.0939793	0
ENSRNOG00000015713	Parva	3.22331	-0.0672823	0.262977	-0.59432	2.35075	0.557806	0.0271988	0.910818	0.345808	4.5974	-5.19e-06	0.0391723	-0.123006	1.52675	0.902204	0.128132	0.999649	0.379233	0
ENSRNOG00000014448	Arntl	4.01078	-0.229578	0.176826	-2.24883	1.77783	0.033876	0.087981	0.418991	0.480549	4.88311	-1.15e-05	-0.0416823	-0.27495	-1.64732	0.78359	0.100793	0.999649	0.332804	1
ENSRNOG00000014341	Btbd10	7.23562	0.037744	0.00441428	0.408836	0.0499171	0.68625	0.960598	0.944175	0.989191	6.95955	1.7e-05	0.0305242	0.578222	1.71065	0.563653	0.08843	0.999649	0.309351	0
ENSRNOG00000013176	Far1	6.53331	0.0739446	0.0836693	0.696503	0.82251	0.49274	0.418805	0.8944	0.777357	6.59018	8.47e-06	-0.0236319	0.271301	-1.24756	0.786391	0.213401	0.999649	0.499179	0
ENSRNOG00000058003	Spon1	5.49164	0.173944	0.219593	1.20053	1.57211	0.241534	0.128888	0.766478	0.533823	6.97349	1.05e-05	0.0620417	0.24126	2.35056	0.809558	0.0195508	0.999649	0.12751	0
ENSRNOG00000012258	Rras2	4.95977	-0.273531	-0.161911	-3.83549	-2.35454	0.000787018	0.0269754	0.0657565	0.344992	4.76763	2.45e-05	0.00483355	0.828867	0.270966	0.407998	0.786649	0.999649	0.916692	1
ENSRNOG00000039241	Ythdc2	3.08428	-0.209006	0.00211989	-1.80423	0.0185983	0.0836369	0.985314	0.59434	0.996318	4.00849	1.76e-06	-0.0207193	0.0499422	-0.975301	0.96021	0.330388	0.999649	0.622962	1
ENSRNOG00000025122	NA	1.67212	0.254293	0.0794662	1.101	0.382521	0.281709	0.705409	0.797135	0.907362	NA	NA	NA	NA	NA	NA	NA	NA	NA	0
ENSRNOG00000057623	Copb1	6.38889	0.0994456	0.201053	0.672411	1.41936	0.507682	0.168527	0.897765	0.579169	6.88698	1.55e-05	-0.033797	0.463045	-1.66328	0.643749	0.0975543	0.999649	0.326892	0
ENSRNOG00000011745	Psma1	6.34847	-0.0820714	-0.114978	-1.1366	-1.65926	0.26682	0.109948	0.785642	0.511732	6.53283	4.28e-06	0.00731104	0.169493	0.476689	0.865551	0.634015	0.999649	0.836598	0
ENSRNOG00000032130	NA	3.28207	-0.118227	-0.0882817	-0.964238	-0.755568	0.344449	0.457189	0.828167	0.799848	2.29568	-2.5e-05	0.00429561	-0.612562	0.174701	0.540742	0.861461	0.999649	0.951343	0
ENSRNOG00000011417	Pde3b	3.51907	-0.00877866	0.0516157	-0.105879	0.644385	0.916549	0.525378	0.989768	0.834334	3.96619	-5.34e-05	0.00122196	-1.58862	0.060085	0.113455	0.952138	0.999649	0.983618	0
ENSRNOG00000011367	Cyp2r1	1.16391	-0.0720028	0.104419	-0.501697	0.766249	0.620407	0.450927	0.928408	0.797432	0.580729	8.27e-05	-0.0849442	1.23901	-2.10989	0.216544	0.0358976	0.999649	0.18295	0
ENSRNOG00000011130	Calca	1.98974	1.02437	0.571354	5.32963	3.23022	1.75286e-05	0.00353991	0.00503437	0.220046	0.952462	-6e-06	-0.0966689	-0.0334505	-0.892712	0.973343	0.372901	0.999649	0.660014	1
ENSRNOG00000011074	Calcb	0.189541	0.263892	-0.394413	1.88032	-2.84289	0.0721347	0.008934	0.565455	0.259448	-0.281741	-3.76e-05	0.03022	-0.37889	0.503866	0.705103	0.614815	0.999649	0.824761	0
ENSRNOG00000024712	Insc	2.72534	-0.0165961	-0.0986042	-0.162412	-0.993141	0.872328	0.330453	0.983071	0.72531	2.58637	-2.46e-05	-0.101155	-0.362687	-2.49302	0.717156	0.0133374	0.999649	0.104913	0
ENSRNOG00000020456	Nucb2	4.38857	0.293871	-0.086852	3.63212	-1.09791	0.00131186	0.283031	0.0866777	0.689133	4.89277	-2.3e-05	0.0624316	-0.697853	3.12003	0.485941	0.00202834	0.999649	0.032897	1
ENSRNOG00000020479	Pik3c2a	4.7831	0.330172	0.171327	2.96941	1.60523	0.00662957	0.121394	0.217773	0.526824	5.34512	-5.65e-05	-0.000607031	-2.0092	-0.0355667	0.0456291	0.971657	0.999649	0.989395	0
ENSRNOG00000051825	NA	0.0239668	-0.370297	-0.0994189	-2.39688	-0.657758	0.0245931	0.516892	0.370941	0.829886	-0.177451	-8.89e-05	-0.0179781	-0.966725	-0.325151	0.334649	0.745349	0.999649	0.897367	0
ENSRNOG00000024602	Plekha7	0.726237	-0.262737	0.136266	-1.34226	0.681299	0.191949	0.50214	0.729786	0.820395	2.79734	2.17e-06	-0.114485	0.037105	-3.19283	0.970432	0.00159614	0.999649	0.0282336	0
ENSRNOG00000053659	RGD1311703	9.15383	-0.129945	-0.0934517	-1.25183	-0.937535	0.222577	0.357732	0.752781	0.741756	8.05813	-4.03e-06	-0.0139231	-0.11929	-0.678365	0.905145	0.49819	0.999649	0.756312	0
ENSRNOG00000020514	Sox6	-0.0571522	-0.183681	0.151351	-0.969192	0.793599	0.342022	0.435129	0.826038	0.788161	1.91167	3.95e-06	-0.0523575	0.0453946	-0.985046	0.96383	0.325588	0.999649	0.618104	1
ENSRNOG00000030807	LOC100912427	-0.1391	-0.326387	-0.297791	-1.73181	-1.57526	0.0960169	0.12816	0.620217	0.533823	0.501417	-1.86e-05	0.0906372	-0.256268	2.07418	0.797963	0.0391234	0.999649	0.19292	0
ENSRNOG00000056658	Xylt1	0.404058	-0.181632	0.259191	-0.678466	0.905175	0.503903	0.374283	0.897583	0.752501	3.54903	4.64e-05	0.0280739	0.541182	0.534233	0.588881	0.593672	0.999649	0.811184	0
ENSRNOG00000018320	Rps15a	10.3616	0.120882	0.0126294	0.896011	0.0969856	0.37906	0.923535	0.84676	0.978243	8.50292	-1.36e-05	0.00428317	-0.313776	0.162765	0.753962	0.87084	0.999649	0.954575	0
ENSRNOG00000017751	Arl6ip1	8.23501	0.0140659	-0.00561895	0.21964	-0.091918	0.827991	0.927519	0.972907	0.979214	8.51335	1.99e-05	-0.0108986	0.750436	-0.678404	0.453723	0.498166	0.999649	0.756312	0
ENSRNOG00000047386	Smg1	3.10585	-0.185767	0.136244	-1.35362	0.991216	0.188345	0.331373	0.726901	0.72531	5.88518	-1.44e-05	0.0239021	-0.259621	0.708889	0.795378	0.479077	0.999649	0.743202	0
ENSRNOG00000017136	Syt17	4.75815	0.406179	0.478213	2.2491	2.74789	0.0338568	0.0111443	0.418991	0.27682	5.83191	4.93e-06	0.0581286	0.121145	2.35419	0.903677	0.0193652	0.999649	0.127076	0
ENSRNOG00000017012	Coq7	5.53642	-0.053564	-0.117102	-0.534134	-1.21856	0.598114	0.23474	0.921317	0.643748	4.62423	-2.2e-05	0.00719122	-0.644098	0.348704	0.520123	0.727615	0.999649	0.889645	0
ENSRNOG00000016679	Tmc7	-0.227966	0.0122983	-0.0430065	0.0547133	-0.185014	0.956815	0.854757	0.994184	0.960792	2.04793	-0.000105214	0.0406286	-1.67555	1.06845	0.0951203	0.286383	0.999649	0.578451	0
ENSRNOG00000036760	Tmc5	0.822525	-0.27419	0.270991	-1.74057	1.76929	0.0944404	0.0894276	0.6177	0.48191	1.27688	-2.12e-05	0.0229396	-0.3667	0.652858	0.714164	0.514469	0.999649	0.766524	0
ENSRNOG00000050445	Gde1	6.25464	-0.105998	-0.319443	-1.28045	-4.00425	0.212507	0.000513478	0.745382	0.12175	6.81308	1.02e-05	0.00949631	0.398519	0.611216	0.6906	0.541632	0.999649	0.782688	0
ENSRNOG00000027405	Ccp110	4.97921	0.13928	0.140144	0.98253	1.02781	0.335545	0.314188	0.824529	0.712049	6.0864	-8.81e-06	-0.0288917	-0.21535	-1.16264	0.829676	0.246125	0.999649	0.536945	0
ENSRNOG00000016063	Vps35l	4.65203	0.232416	0.310158	1.89108	2.62273	0.0706244	0.0148495	0.562229	0.30031	5.34575	2.87e-06	0.0284551	0.154323	2.52536	0.877484	0.0121995	0.999649	0.0988336	0
ENSRNOG00000046147	Knop1	2.75226	-0.0776315	-0.178205	-0.836763	-1.97544	0.4109	0.0597102	0.862253	0.432084	2.95418	1.06e-05	-0.0130951	0.329271	-0.673446	0.742236	0.501308	0.999649	0.757692	0
ENSRNOG00000036758	Iqck	2.87129	0.0366992	-0.17367	0.359831	-1.72208	0.722089	0.0977949	0.952377	0.492962	2.89784	-8.76e-05	0.00409419	-2.1051	0.163816	0.0363162	0.870013	0.999649	0.954213	0
ENSRNOG00000016013	Gprc5b	6.23752	-0.0446647	0.0345389	-0.413925	0.333135	0.682569	0.741897	0.943057	0.923356	7.58039	3.08e-06	-0.00697519	0.0995736	-0.37093	0.920765	0.711015	0.999649	0.881535	0
ENSRNOG00000015368	NA	-0.0657857	0.15453	0.0849761	0.678303	0.393104	0.504005	0.697679	0.897583	0.903791	NA	NA	NA	NA	NA	NA	NA	NA	NA	0
ENSRNOG00000031211	Acsm5	2.66399	-0.145578	-0.135436	-0.578134	-0.564854	0.568507	0.577364	0.915492	0.858282	2.54045	8.54e-05	0.0285121	0.922328	0.509729	0.357279	0.610707	0.999649	0.821681	0
ENSRNOG00000014946	NA	5.65956	0.100974	-0.021586	1.52595	-0.338593	0.139966	0.737832	0.674322	0.922476	5.93905	-7.17e-06	-0.0185127	-0.336495	-1.43162	0.73679	0.153545	0.999649	0.418063	0
ENSRNOG00000032246	Acsm3	0.830851	0.669476	0.17927	3.16365	0.890631	0.00416079	0.381882	0.166263	0.756105	0.45892	3.37e-05	-0.0240626	0.208029	-0.248612	0.835382	0.803872	0.999649	0.926993	1
ENSRNOG00000014673	Eri2	4.15907	-0.454148	-0.0299453	-3.5821	-0.246017	0.00148641	0.80774	0.0960619	0.945851	3.42168	2.4e-06	-0.0808185	0.0393105	-2.20246	0.968675	0.0285791	0.999649	0.161328	1
ENSRNOG00000014037	Dcun1d3	2.13554	-0.322508	0.0403546	-3.00404	0.387891	0.00610529	0.701482	0.208335	0.905218	2.20553	4.52e-05	-0.041956	1.05628	-1.62026	0.291898	0.106482	0.999649	0.341637	1
ENSRNOG00000024530	Lyrm1	6.43936	-0.309263	-0.122089	-2.20466	-0.907943	0.0372079	0.372847	0.44128	0.751119	4.92951	-5.06e-06	0.00903708	-0.0609484	0.181172	0.951451	0.856384	0.999649	0.949017	1
ENSRNOG00000048250	Ldaf1	4.41146	-0.0682874	-0.072043	-0.601645	-0.665096	0.552997	0.512268	0.910282	0.82685	3.51726	1.85e-06	-0.038611	0.0344945	-1.19974	0.972511	0.231415	0.999649	0.521388	0
ENSRNOG00000061215	Crym	9.51248	0.0514286	0.0810085	0.453221	0.744781	0.654421	0.463565	0.933403	0.803054	8.66807	4.37e-05	0.0892277	0.725971	2.43871	0.46856	0.0154615	0.999649	0.113567	0
ENSRNOG00000061844	NA	2.63318	-0.0719107	-0.0562945	-0.630691	-0.492591	0.534144	0.626735	0.902796	0.88034	3.45549	1.13e-05	-0.0220633	0.344476	-1.10721	0.730789	0.269305	0.999649	0.56013	0
ENSRNOG00000036743	NA	0.885761	0.349082	-0.155712	1.64569	-0.786966	0.112736	0.438929	0.647421	0.790872	-0.388987	0.000103086	0.116193	1.05737	1.98594	0.291398	0.0481718	0.999649	0.21918	0
ENSRNOG00000036742	Uqcrc2	9.27553	0.0335796	0.0566302	0.388672	0.684215	0.700912	0.50033	0.946274	0.818927	8.7669	-8.04e-06	-0.0385173	-0.262749	-2.07281	0.792969	0.0392515	0.999649	0.19327	0
ENSRNOG00000061899	Mosmo	2.64228	-0.212465	-0.125623	-1.35245	-0.810044	0.188716	0.425797	0.726901	0.781713	3.37494	4.94e-05	0.0398032	1.09078	1.44929	0.276457	0.148556	0.999649	0.411286	0
ENSRNOG00000055297	NA	3.33161	-0.163872	-0.184441	-1.7803	-2.04217	0.0875678	0.0521586	0.603958	0.418223	3.80298	1.96e-05	0.00571131	0.511561	0.246115	0.609426	0.805802	0.999649	0.927636	0
ENSRNOG00000025110	Vwa3a	2.16224	0.082638	0.0483026	0.68974	0.402779	0.496909	0.690641	0.895398	0.902046	3.17073	-6.57e-05	-0.0473208	-0.684871	-0.820798	0.494082	0.412571	0.999649	0.691192	0
ENSRNOG00000016448	Eef2k	3.08384	0.130731	0.145742	1.2575	1.41335	0.220556	0.170268	0.75039	0.581681	4.7669	9.09e-06	0.0255146	0.260015	1.20132	0.795074	0.230805	0.999649	0.520737	0
ENSRNOG00000016960	Polr3e	4.64322	0.106037	0.0932867	1.32518	1.20636	0.197468	0.239324	0.736163	0.648672	4.99869	-2.73e-05	-0.0161989	-1.20735	-1.18498	0.22848	0.237189	0.999649	0.527938	1
ENSRNOG00000017260	Cdr2	3.86338	-0.0707146	-0.209651	-0.395698	-1.20353	0.69579	0.240395	0.945971	0.649895	4.45584	-2.54e-05	-0.0303778	-0.231669	-0.460892	0.816992	0.645291	0.999649	0.842795	0
ENSRNOG00000025940	Mettl9	6.03399	0.150447	0.0300392	1.68649	0.351094	0.104533	0.728551	0.635682	0.91948	6.24059	-3.51e-05	-0.00212359	-1.61176	-0.160545	0.108322	0.872586	0.999649	0.955224	0
ENSRNOG00000017277	NA	-0.468761	0.242436	-0.145684	0.969683	-0.620539	0.341782	0.540694	0.826038	0.840216	NA	NA	NA	NA	NA	NA	NA	NA	NA	0
ENSRNOG00000017659	Hs3st2	1.90914	-0.104011	0.287823	-0.573735	1.59054	0.571433	0.124673	0.916634	0.529882	2.19904	0.000100558	-0.0544408	0.9651	-0.858735	0.33546	0.391339	0.999649	0.674554	0
ENSRNOG00000025793	Usp31	3.08666	0.0443742	0.14385	0.290993	0.953448	0.773532	0.349775	0.962708	0.737196	5.31241	3.31e-05	0.0233909	0.631106	0.731585	0.528568	0.465132	0.999649	0.731443	0
ENSRNOG00000060008	Cog7	4.25337	0.0730225	0.12435	0.804619	1.40669	0.428861	0.172211	0.866727	0.584031	5.06118	1.26e-05	0.0314752	0.579094	2.39012	0.563066	0.0176108	0.999649	0.12218	0
ENSRNOG00000018599	Gga2	4.02486	-0.0155664	0.211668	-0.139447	1.96645	0.890249	0.0607981	0.986165	0.434377	4.32593	4.98e-05	-0.0217038	1.54379	-1.11165	0.123948	0.267394	0.999649	0.558467	0
ENSRNOG00000025353	Ears2	0.570867	-0.179416	-0.0628435	-1.23949	-0.42827	0.227033	0.672236	0.755329	0.89495	1.70946	5.9e-07	-0.019692	0.0106898	-0.586747	0.99148	0.557922	0.999649	0.79038	0
ENSRNOG00000018243	Ubfd1	3.83984	0.00654206	0.0282972	0.0648193	0.287663	0.948849	0.77605	0.993631	0.935171	4.59072	2.38e-05	0.00639378	1.0723	0.473581	0.284657	0.636227	0.999649	0.83789	0
ENSRNOG00000018129	Ndufab1	8.44765	0.0377205	-0.0547523	0.402058	-0.607592	0.691165	0.549109	0.945528	0.844419	7.26491	-3.84e-05	-0.010596	-1.28429	-0.583691	0.200273	0.559973	0.999649	0.791929	0
ENSRNOG00000025126	Palb2	0.621568	0.0312076	0.211108	0.196187	1.36247	0.8461	0.185578	0.976857	0.600063	1.05058	4.36e-05	0.0799531	0.744361	2.26185	0.457382	0.0245971	0.999649	0.147122	0
ENSRNOG00000018048	Dctn5	5.43156	-0.0567011	0.0199967	-0.787562	0.287592	0.438587	0.776104	0.87081	0.935171	6.27988	1.23e-05	0.00733606	0.483718	0.476512	0.629024	0.634141	0.999649	0.836633	0
ENSRNOG00000019112	Chp2	0.593519	0.229146	0.155055	1.58214	1.12032	0.12658	0.273554	0.659785	0.680863	-0.225755	1.56e-05	0.0494772	0.158067	0.838962	0.874536	0.402321	0.999649	0.6838	0
ENSRNOG00000012061	Prkcb	5.43066	-0.0452366	0.219474	-0.383861	1.93087	0.704428	0.0652764	0.947172	0.442918	7.15641	-7.87e-06	0.0264501	-0.143238	0.793087	0.886222	0.428506	0.999649	0.704245	1
ENSRNOG00000012362	Cacng3	3.83974	0.0330484	-0.0128857	0.214339	-0.0835573	0.832075	0.934095	0.974262	0.9807	5.55859	-1.04e-05	0.0441461	-0.259352	1.80451	0.795585	0.0723976	0.999649	0.275778	0
ENSRNOG00000012806	Rbbp6	4.82085	0.110686	0.15678	1.05106	1.54719	0.303596	0.134776	0.811514	0.541165	5.7249	-6.17e-06	0.0383945	-0.270603	2.77193	0.786928	0.00600693	0.999649	0.0637899	1
ENSRNOG00000024737	Tnrc6a	2.82683	-0.0743211	0.378258	-0.546837	2.79825	0.58949	0.00991535	0.918911	0.266958	5.17586	-2.01e-05	-0.0356785	-0.511493	-1.49112	0.609474	0.137236	0.999649	0.394475	0
ENSRNOG00000013407	Slc5a11	0.994473	-0.125043	-0.347156	-0.795118	-2.20854	0.434262	0.0369043	0.868178	0.384931	1.76888	-4.68e-05	0.172213	-0.593747	3.64651	0.553238	0.000325609	0.999649	0.0108454	0
ENSRNOG00000013836	Arhgap17	0.725363	0.210813	0.366537	1.40968	2.46699	0.171338	0.0210691	0.710608	0.32502	2.53597	2.99e-06	-0.00121154	0.0528979	-0.0352083	0.957857	0.971943	0.999649	0.989494	0
ENSRNOG00000014565	Lcmt1	5.87004	0.00978717	0.0267082	0.155558	0.442278	0.87767	0.662209	0.984357	0.892728	5.88603	1.68e-05	0.0156517	0.563167	0.864776	0.573844	0.38802	0.999649	0.672034	0
ENSRNOG00000024245	Zkscan2	2.34294	0.0222126	0.151397	0.151412	1.06999	0.880904	0.295162	0.984812	0.6982	2.80656	2.8e-05	0.0573727	0.64298	2.1664	0.520848	0.0312595	0.999649	0.170303	0
ENSRNOG00000048424	NA	0.85924	-0.133919	-0.00563818	-0.642382	-0.0291883	0.526655	0.976953	0.900771	0.993921	-0.476624	0.000256711	0.121708	2.59644	2.03594	0.00999764	0.0428484	0.999649	0.203678	0
ENSRNOG00000059764	Snrpn	-0.470748	-0.111441	-0.430409	-0.439376	-1.61432	0.664282	0.119403	0.937403	0.52489	1.2338	9.71e-05	0.0441625	1.91463	1.42581	0.0567218	0.155214	0.999649	0.420851	0
ENSRNOG00000054391	Snurf	2.0536	-0.215796	-0.244543	-1.39902	-1.54589	0.174473	0.135088	0.713148	0.541165	3.43965	1.98e-05	0.0663474	0.579514	3.19194	0.562783	0.0016009	0.999649	0.0282336	0
ENSRNOG00000057137	NA	0.942366	-0.217178	-0.125881	-1.494	-0.918687	0.148081	0.367312	0.684571	0.75052	0.257354	5.55e-05	-0.0216847	0.744244	-0.478894	0.457453	0.632448	0.999649	0.83621	0
ENSRNOG00000054854	NA	-0.533231	0.178455	0.00397863	0.90272	0.0218794	0.375559	0.982723	0.845322	0.995645	NA	NA	NA	NA	NA	NA	NA	NA	NA	0
ENSRNOG00000015180	Kdm8	4.46806	-0.141737	-0.0734663	-1.53347	-0.820479	0.138111	0.419939	0.672314	0.777816	4.27526	1.24e-05	-0.053631	0.380043	-2.72016	0.704248	0.00699949	0.999649	0.0701306	0
ENSRNOG00000015218	Nsmce1	6.54882	0.061213	0.0118414	0.553771	0.111827	0.584808	0.911882	0.91772	0.975809	5.04377	4.75e-06	-0.0548568	0.124738	-2.39752	0.900835	0.0172674	0.999649	0.120746	0
ENSRNOG00000015441	Il4r	2.09642	0.107145	0.26083	0.683684	1.69903	0.500659	0.102114	0.895918	0.501689	3.33853	-4.34e-05	0.0132734	-1.06383	0.53367	0.288469	0.594061	0.999649	0.811195	0
ENSRNOG00000016218	Gtf3c1	4.8821	0.0674203	0.191322	0.566821	1.66093	0.576047	0.109611	0.916634	0.511196	6.5598	9.47e-06	0.0204099	0.342006	1.21388	0.732644	0.225981	0.999649	0.515363	0
ENSRNOG00000016635	Katnip	1.12185	-0.247239	0.310307	-1.29865	1.60966	0.206283	0.120421	0.743976	0.526008	3.30876	3.44e-05	0.0397019	0.72718	1.37239	0.467821	0.171215	0.999649	0.446339	0
ENSRNOG00000016722	Xpo6	3.6782	0.00555984	0.105503	0.04087	0.774785	0.967734	0.445959	0.994871	0.795315	5.96002	-3.68e-06	0.0388358	-0.102209	1.77587	0.918676	0.0770138	0.999649	0.285697	0
ENSRNOG00000017429	Lat	0.977468	0.25786	-0.229864	1.2647	-1.2057	0.218004	0.239573	0.748347	0.648672	-0.639545	-0.000282311	-0.108705	-2.27966	-1.48347	0.0235011	0.139253	0.999649	0.397044	0
ENSRNOG00000017621	Spns1	5.03377	0.261739	0.286081	1.94695	2.21265	0.063218	0.036584	0.53789	0.384704	5.55467	-6.5e-05	-0.0144925	-2.31509	-0.850711	0.0214477	0.395773	0.999649	0.678248	0
ENSRNOG00000057384	Nfatc2ip	1.80841	-0.0220567	-0.15293	-0.186697	-1.29685	0.853452	0.206893	0.979311	0.621672	2.41016	8.23e-05	-0.0506084	1.86671	-1.8961	0.0631541	0.0591408	0.999649	0.2477	0
ENSRNOG00000031947	NA	0.0310491	0.195125	0.210187	0.775225	0.912059	0.445704	0.37072	0.874574	0.750698	NA	NA	NA	NA	NA	NA	NA	NA	NA	0
ENSRNOG00000018462	Rabep2	3.17777	-0.091363	-0.0377123	-0.906853	-0.381573	0.373412	0.706102	0.842944	0.907792	3.84822	-5.47e-05	-0.0280692	-1.72671	-1.46671	0.0854991	0.143757	0.999649	0.403403	0
ENSRNOG00000047124	NA	-0.207643	0.299078	-0.0387728	1.52339	-0.200323	0.140603	0.842899	0.674322	0.957628	0.473852	-0.000121238	-0.0368013	-1.12482	-0.56155	0.261785	0.574944	0.999649	0.801568	0
ENSRNOG00000049181	Sh2b1	4.82136	0.0594274	0.260238	0.550668	2.50233	0.586901	0.0194757	0.918189	0.320388	5.82148	-2.46e-06	-0.0151373	-0.133426	-1.35235	0.893968	0.177528	0.999649	0.455269	0
ENSRNOG00000018604	Tufm	5.30706	-0.00331174	0.0461176	-0.0382621	0.550855	0.969792	0.586775	0.995299	0.862429	6.17895	-1.68e-05	-0.0197337	-0.671476	-1.30143	0.502559	0.194354	0.999649	0.47651	0
ENSRNOG00000018686	Atxn2l	3.07795	-0.088154	0.226216	-0.608291	1.54106	0.548653	0.136257	0.908737	0.541961	5.82075	-1.98e-05	0.0150723	-0.531093	0.665779	0.595843	0.506188	0.999649	0.761211	0
ENSRNOG00000018761	Eif3c	5.52691	-0.0591991	0.27505	-0.362661	1.75276	0.720002	0.092284	0.951448	0.486088	7.12144	-9.42e-05	0.0281674	-2.10119	1.03468	0.0366612	0.301855	0.999649	0.593014	0
ENSRNOG00000019103	Cln3	1.78599	0.160355	-0.158742	1.30264	-1.25584	0.204938	0.221144	0.743069	0.634614	3.11003	-3.74e-05	-0.00729112	-1.09907	-0.353307	0.272831	0.724167	0.999649	0.887851	0
ENSRNOG00000017403	Apobr	3.65137	0.204218	-0.116342	1.61783	-0.971982	0.11864	0.34066	0.649891	0.731865	2.39306	-3.28e-06	0.0229243	-0.0652629	0.760277	0.948019	0.447831	0.999649	0.716931	0
ENSRNOG00000019245	Sgf29	3.42531	-0.0114168	-0.156507	-0.136283	-1.90491	0.892723	0.0687233	0.986167	0.446265	3.68432	-2.36e-05	0.0440131	-0.769145	2.37772	0.442559	0.0182	0.999649	0.124348	0
ENSRNOG00000019342	Sult1a1	3.57723	0.11759	0.107779	0.995466	0.946186	0.329344	0.353391	0.821364	0.739368	3.6004	4.33e-05	-0.000409405	0.730742	-0.0114064	0.465645	0.990909	0.999649	0.996438	0
ENSRNOG00000019369	Slx1b	5.05836	-0.0394252	-0.10911	-0.593967	-1.7053	0.558038	0.100925	0.910818	0.498155	5.12936	1.14e-05	0.0260031	0.421305	1.59203	0.673907	0.112688	0.999649	0.353035	0
ENSRNOG00000047988	Bola2	8.97592	0.0919774	-0.102612	0.636225	-0.736779	0.530592	0.468329	0.902387	0.805215	7.11464	5.53e-06	0.023216	0.115446	0.799157	0.908187	0.424985	0.999649	0.700879	0
ENSRNOG00000019430	Coro1a	7.77127	0.10113	0.0657859	0.926214	0.628911	0.363466	0.53529	0.840772	0.838064	7.26347	-5.43e-06	0.00621169	-0.154614	0.29142	0.877255	0.770981	0.999649	0.908679	0
ENSRNOG00000056571	NA	-0.119691	-0.407941	-0.135361	-1.52758	-0.535354	0.139563	0.597283	0.674322	0.868123	-0.305263	0.000212051	0.032013	1.37592	0.34206	0.170121	0.732603	0.999649	0.89202	0
ENSRNOG00000053583	Mapk3	5.56964	0.0657528	-0.0915393	0.521173	-0.746225	0.606976	0.462708	0.923842	0.802894	6.82499	8.29e-06	0.0479099	0.309148	2.94192	0.757476	0.00357937	0.999649	0.0464041	0
ENSRNOG00000019721	Ypel3	8.91011	-0.0741648	-0.0879162	-0.846814	-1.04759	0.405383	0.305161	0.860223	0.705155	8.03653	-5.29e-06	-0.0364287	-0.164695	-1.86643	0.869322	0.0631933	0.999649	0.256164	0
ENSRNOG00000019813	Ppp4c	6.08681	-0.0688014	-0.111996	-0.933503	-1.58438	0.359767	0.126069	0.838915	0.531233	5.59232	4.73e-05	-0.014597	1.75242	-0.892428	0.0809716	0.373052	0.999649	0.660074	0
ENSRNOG00000052802	Aldoa	10.0402	0.279201	0.21361	2.31343	1.85431	0.0294901	0.075902	0.39741	0.456339	10.6466	3.27e-06	0.0153684	0.109019	0.844617	0.913278	0.399161	0.999649	0.681395	0
ENSRNOG00000019914	Tlcd3b	2.90783	0.0217941	-0.055916	0.171953	-0.43739	0.864902	0.665701	0.982413	0.893927	4.8602	1.61e-05	0.0534159	0.512445	2.78269	0.608808	0.00581733	0.999649	0.062371	0
ENSRNOG00000019920	Doc2a	3.33076	0.00355899	0.472954	0.0191765	2.62461	0.984857	0.0147862	0.997772	0.30031	3.90775	3.89e-05	-0.0245533	0.72699	-0.751905	0.467937	0.452841	0.999649	0.722243	0
ENSRNOG00000019960	Ino80e	5.71478	-0.0820334	-0.0201444	-1.31753	-0.336745	0.199979	0.739208	0.738128	0.922476	5.75431	1.48e-05	-0.0443834	0.589022	-2.90968	0.556397	0.0039559	0.999649	0.0492455	0
ENSRNOG00000029061	Hirip3	4.03932	0.0203586	0.0543445	0.214504	0.583163	0.831948	0.565171	0.974262	0.851059	5.21172	1.19e-05	0.00227604	0.486164	0.153484	0.627292	0.878145	0.999649	0.956764	0
ENSRNOG00000019964	Taok2	4.92953	0.0321234	0.0681732	0.268327	0.584154	0.790718	0.564514	0.968203	0.850724	6.88756	1.6e-05	0.0277347	0.577163	1.64623	0.564367	0.101018	0.999649	0.333233	0
ENSRNOG00000020000	Tmem219	2.53935	0.17569	-0.00474628	1.70313	-0.0469028	0.101335	0.962975	0.62847	0.990197	2.82697	-4.83e-05	0.00625188	-1.31534	0.281572	0.189645	0.778513	0.999649	0.911823	0
ENSRNOG00000020010	Kctd13	5.85466	-0.154455	-0.225641	-1.27845	-1.92388	0.213198	0.0661894	0.745382	0.443385	6.769	5.82e-05	0.0456894	1.97136	2.54862	0.049825	0.0114354	0.999649	0.0951617	0
ENSRNOG00000027213	Asphd1	4.64319	0.0671661	0.171048	0.847939	2.24076	0.404768	0.0344643	0.860069	0.371872	5.04142	-2.01e-05	-0.0170673	-0.680101	-0.949599	0.497092	0.343266	0.999649	0.635698	0
ENSRNOG00000027098	Sez6l2	5.63644	-0.0061168	0.0910795	-0.0421361	0.650077	0.966735	0.521757	0.994578	0.833191	8.07124	3.99e-05	0.0410003	1.04828	1.77606	0.295556	0.0769834	0.999649	0.285659	0
ENSRNOG00000024144	Cdipt	5.86844	0.0633625	-0.0454257	0.642281	-0.478178	0.52672	0.636808	0.900771	0.882597	6.80304	-4.92e-06	0.0376361	-0.219066	2.76236	0.826783	0.00618018	0.999649	0.0649546	1
ENSRNOG00000020182	Mvp	3.312	0.227738	0.0861358	2.47548	0.965024	0.020676	0.344063	0.348885	0.734315	4.14259	-2.91e-05	-0.0126603	-0.74409	-0.535612	0.457546	0.59272	0.999649	0.810611	0
ENSRNOG00000020217	Pagr1	3.09756	-0.136698	-0.143291	-1.48343	-1.598	0.150847	0.122999	0.688148	0.529387	3.21588	-4.14e-05	-0.0183517	-1.31972	-0.967127	0.188178	0.334449	0.999649	0.626969	0
ENSRNOG00000029366	Prrt2	5.2691	0.0892161	0.14221	0.609567	1.0052	0.547821	0.324729	0.908737	0.721726	6.93102	-1.4e-05	0.0349494	-0.464763	1.91594	0.64252	0.0565539	0.999649	0.240885	1
ENSRNOG00000055082	Maz	3.98965	0.0727582	0.0218775	0.574309	0.174564	0.571051	0.862872	0.916634	0.96311	5.53151	-1.27e-05	0.0339176	-0.495725	2.17746	0.62054	0.0304154	0.999649	0.167932	0
ENSRNOG00000020281	Kif22	2.44784	0.353982	-0.0786897	1.98624	-0.476992	0.0584267	0.63764	0.523033	0.882741	0.929724	7.56e-05	0.0710804	1.038	1.62113	0.300308	0.106296	0.999649	0.341273	1
ENSRNOG00000016978	LOC308990	0.110991	-0.00739335	0.010811	-0.0334151	0.0496203	0.973617	0.960832	0.995424	0.989191	-0.048722	-7.61e-05	0.128952	-0.725736	2.04579	0.468704	0.0418608	0.999649	0.200681	0
ENSRNOG00000016980	Qprt	2.31623	0.110293	0.0381754	0.971441	0.350586	0.340924	0.728928	0.826038	0.91948	1.58285	-9.03e-05	0.0841629	-1.38106	2.15668	0.168539	0.0320184	0.999649	0.172499	0
ENSRNOG00000036711	Spn	0.578516	0.232589	0.0318346	1.26722	0.172897	0.217117	0.864168	0.74722	0.963871	1.63932	6.83e-05	0.0796782	1.24882	2.40317	0.212941	0.0170094	0.999649	0.119614	0
ENSRNOG00000017201	Cd2bp2	6.24955	-0.0786023	-0.156677	-0.939766	-1.94853	0.356609	0.0630188	0.83756	0.438488	7.14053	3.22e-05	0.0278354	1.68244	2.39249	0.0937768	0.0175004	0.999649	0.121654	0
ENSRNOG00000017349	Tbc1d10b	4.78303	-0.120941	-0.0814406	-1.10657	-0.758807	0.279343	0.455284	0.794876	0.799252	6.55515	2.48e-05	0.0276673	0.97442	1.78949	0.330824	0.0747889	0.999649	0.281229	0
ENSRNOG00000017645	Mylpf	1.36324	-0.442164	0.47563	-1.96061	2.38121	0.0615143	0.0254515	0.532351	0.33747	-0.261382	-0.000101395	-0.0217467	-1.08305	-0.386408	0.279867	0.699535	0.999649	0.874714	0
ENSRNOG00000017804	Septin1	0.695745	0.00567401	0.0203167	0.0353971	0.128596	0.972053	0.898738	0.995424	0.972341	0.826647	0.000106742	0.0262313	1.53645	0.623693	0.125739	0.533418	0.999649	0.777934	0
ENSRNOG00000017837	Znf48	3.77718	-0.0612412	0.108823	-0.809072	1.47372	0.426345	0.153426	0.866727	0.563134	4.37711	2.41e-05	0.0159312	0.985872	1.07498	0.325183	0.283459	0.999649	0.575848	0
ENSRNOG00000043225	Zfp771	7.23882	0.0747254	-0.0342269	0.907242	-0.433383	0.373211	0.668569	0.842793	0.894454	6.20891	5.82e-06	-0.0206188	0.21783	-1.27334	0.827746	0.204122	0.999649	0.488702	0
ENSRNOG00000017850	Dctpp1	4.85767	0.0761849	-0.0513303	0.592225	-0.422019	0.559185	0.676731	0.911731	0.897237	3.06024	3.2e-05	-0.00938114	0.666409	-0.326095	0.505786	0.744635	0.999649	0.897218	0
ENSRNOG00000048397	Sephs2	7.65982	0.0459199	-0.103289	0.476819	-1.11839	0.637762	0.274363	0.931416	0.681754	6.69952	1.23e-05	0.00343312	0.382692	0.176498	0.702285	0.860051	0.999649	0.950608	0
ENSRNOG00000029490	Znf768	2.18481	0.0224173	0.202349	0.218954	1.97693	0.828519	0.0595316	0.97295	0.431749	3.39126	-2.01e-05	-0.0648391	-0.670086	-3.56304	0.503443	0.000441668	0.999649	0.0129673	0
ENSRNOG00000054418	NA	0.192302	0.0255566	-0.790357	0.0515413	-1.58052	0.959317	0.12695	0.994184	0.531697	1.74634	-0.0001595	-0.118483	-0.666221	-0.823227	0.505906	0.411192	0.999649	0.69039	0
ENSRNOG00000046480	LOC102553962	2.52149	0.202721	0.0709718	2.0224	0.737048	0.0543029	0.468168	0.511003	0.805215	2.12288	6.25e-06	0.0274377	0.121191	0.883444	0.90364	0.377876	0.999649	0.665192	0
ENSRNOG00000031003	Zfp764	1.04303	0.309272	0.224342	2.64725	1.95741	0.0140431	0.0619098	0.299689	0.436787	2.17723	5.3e-05	0.0184389	1.43112	0.814158	0.153691	0.416357	0.999649	0.694472	0
ENSRNOG00000018379	LOC102554302	2.97615	0.080042	-0.0945318	0.824694	-0.987299	0.417588	0.33325	0.862631	0.726698	3.0392	-0.000133898	0.0605306	-2.61613	1.96853	0.00945413	0.0501513	0.999649	0.224142	0
ENSRNOG00000018877	Zfp689	3.49697	-0.0412473	0.210651	-0.373983	1.95413	0.711669	0.0623179	0.949397	0.437229	4.77656	-3.39e-06	-0.00042145	-0.141168	-0.0288514	0.887855	0.977007	0.999649	0.992158	0
ENSRNOG00000018518	NA	3.04775	-0.073632	-0.0447168	-0.904245	-0.563317	0.374766	0.578393	0.844617	0.858781	3.26907	-8.11e-06	0.0031347	-0.316573	0.202195	0.751841	0.839935	0.999649	0.942379	0
ENSRNOG00000042728	NA	0.67679	-0.228367	-0.0995528	-1.15223	-0.481722	0.260466	0.634324	0.7824	0.882472	3.25648	-5.72e-05	0.0232591	-1.353	0.900542	0.177323	0.368729	0.999649	0.656819	0
ENSRNOG00000056233	NA	1.87774	0.298247	0.211968	1.65958	1.23541	0.109883	0.228518	0.646331	0.639169	2.35366	-1.31e-05	0.0238523	-0.282175	0.840876	0.778051	0.40125	0.999649	0.683148	0
ENSRNOG00000050282	Srcap	4.07124	0.160259	0.37083	0.966597	2.32082	0.343292	0.0290232	0.827106	0.354083	5.8449	2.28e-05	0.0265787	0.405239	0.777435	0.685661	0.437664	0.999649	0.708865	0
ENSRNOG00000018725	Phkg2	5.56609	-0.0933752	-0.0911299	-1.06599	-1.08192	0.296932	0.289933	0.808893	0.694287	5.4672	9.96e-06	0.0117156	0.445606	0.865597	0.656282	0.387571	0.999649	0.671835	0
ENSRNOG00000053015	Ccdc189	1.97584	0.077679	0.0285824	0.700172	0.265842	0.490486	0.792609	0.894295	0.940672	1.79297	6.31e-05	-0.0252663	1.03557	-0.692156	0.301441	0.489504	0.999649	0.749915	0
ENSRNOG00000018840	Rnf40	2.51521	-0.202101	-0.0274464	-1.08856	-0.142002	0.287054	0.888252	0.800916	0.968737	5.35241	1.76e-05	0.00797612	0.49429	0.367639	0.621551	0.713465	0.999649	0.882247	0
ENSRNOG00000018916	Bcl7c	5.59835	0.0980921	0.0344252	0.842724	0.310141	0.407622	0.759104	0.861878	0.928968	4.28298	-2.24e-05	-0.0111219	-0.605577	-0.500849	0.545365	0.616934	0.999649	0.826332	0
ENSRNOG00000018962	Ctf1	1.17999	0.0452644	-0.0171277	0.357453	-0.136548	0.723846	0.892516	0.952964	0.969829	1.24995	-2.1e-05	0.0435329	-0.293588	1.00992	0.769325	0.313544	0.999649	0.606379	0
ENSRNOG00000018986	Fbxl19	3.56023	-0.0658015	0.0888208	-0.537465	0.724008	0.595847	0.475991	0.920994	0.809028	5.42052	-1.9e-05	-0.02164	-0.565221	-1.05659	0.572448	0.291755	0.999649	0.583223	0
ENSRNOG00000039730	Orai3	3.02832	0.00977617	0.0106575	0.104653	0.116406	0.917512	0.90829	0.989914	0.975249	3.49758	2.77e-05	-0.0232842	0.912351	-1.26026	0.362494	0.208792	0.999649	0.495071	0
ENSRNOG00000055028	Setd1a	2.73551	0.197088	0.397038	1.25241	2.57606	0.22237	0.0165054	0.752781	0.304071	4.68662	2.44e-05	0.0324073	0.588964	1.28223	0.556436	0.200993	0.999649	0.484922	0
ENSRNOG00000019080	Hsd3b7	4.36247	0.354009	0.108238	3.36202	1.08217	0.002564	0.289827	0.129069	0.694182	3.546	2.7e-05	0.0125003	0.567554	0.436811	0.570865	0.662639	0.999649	0.853777	1
ENSRNOG00000019193	Stx1b	5.25539	-0.0969887	0.0936654	-0.587986	0.579199	0.561981	0.5678	0.912919	0.853004	7.95883	1.25e-05	0.0259409	0.304142	1.03926	0.761282	0.299722	0.999649	0.591533	0
ENSRNOG00000019302	Stx4	5.37336	0.00133866	-0.126007	0.0186377	-1.81995	0.985283	0.0811398	0.997772	0.469209	5.49243	-2.9e-05	-0.0221567	-1.27302	-1.60652	0.204236	0.109466	0.999649	0.346842	0
ENSRNOG00000016683	Zfp668	2.20242	0.0544959	0.202328	0.390571	1.46757	0.699526	0.155079	0.946006	0.565441	3.32197	2.2e-05	0.0144761	0.7291	0.788099	0.466647	0.431412	0.999649	0.705308	0
ENSRNOG00000026115	Zfp646	1.91797	0.0874198	0.226897	0.756841	1.97174	0.456439	0.0601556	0.880682	0.433284	3.79138	2.68e-05	0.0168862	0.749976	0.774482	0.454	0.439404	0.999649	0.71065	0
ENSRNOG00000026040	Prss53	1.02745	-0.00923067	0.00267954	-0.0565973	0.0166266	0.95533	0.986871	0.994184	0.996898	1.29779	-0.000148706	0.00679909	-2.0369	0.155413	0.0427512	0.876626	0.999649	0.956666	0
ENSRNOG00000050828	Vkorc1	4.43312	0.107678	-0.107592	1.09773	-1.14047	0.283107	0.265235	0.797666	0.672651	3.71736	-2.73e-05	-0.0189557	-0.766738	-0.883838	0.443987	0.377663	0.999649	0.665177	1
ENSRNOG00000019485	Bckdk	4.09311	0.0444858	-0.0141735	0.419964	-0.135131	0.678211	0.893624	0.941631	0.970192	5.12933	-3.95e-05	0.061304	-1.46392	3.75135	0.144518	0.000220305	0.999649	0.00832832	0
ENSRNOG00000019585	Kat8	6.14496	-0.0439236	-0.0824727	-0.574267	-1.12407	0.571079	0.271993	0.916634	0.679538	5.72537	4.05e-05	-0.0175076	1.24581	-0.888397	0.214041	0.375212	0.999649	0.662554	0
ENSRNOG00000033343	Prss36	1.13087	0.222292	-0.169503	1.63903	-1.29853	0.114125	0.206323	0.647714	0.620905	0.506477	-0.000149855	0.0673437	-2.23501	1.67542	0.0263322	0.095147	0.999649	0.32273	0
ENSRNOG00000023360	Fus	6.14556	0.0228439	0.0160942	0.19503	0.142846	0.846995	0.887593	0.976974	0.968563	7.94735	-1.12e-05	0.0509226	-0.41074	3.08691	0.681628	0.0022587	0.999649	0.0349085	0
ENSRNOG00000019675	Pycard	2.41856	0.171465	-0.0445253	1.27958	-0.347936	0.212805	0.730892	0.745382	0.920433	1.27457	-4.38e-05	0.0605197	-0.742871	1.71411	0.458282	0.087792	0.999649	0.308687	0
ENSRNOG00000019728	Itgam	1.49875	0.498804	0.178776	2.4043	0.866836	0.0241958	0.394532	0.369395	0.762492	3.06045	3.3e-05	0.0345319	0.43954	0.758035	0.660663	0.44917	0.999649	0.71859	1
ENSRNOG00000019935	Armc5	2.93865	0.0482112	0.151548	0.416105	1.31398	0.680995	0.201152	0.942397	0.615347	4.32434	-1.31e-05	0.0323095	-0.447458	1.81071	0.654946	0.0714296	0.999649	0.272978	0
ENSRNOG00000019965	Tgfb1i1	1.3889	-0.0553404	-0.228604	-0.292308	-1.15362	0.772538	0.259903	0.962427	0.669045	3.14015	-4.76e-05	0.0493726	-1.16771	1.98717	0.244076	0.0480339	0.999649	0.219101	1
ENSRNOG00000020144	Rusf1	3.66139	0.0362841	-0.0486114	0.305133	-0.411323	0.762869	0.68445	0.960102	0.899592	4.89309	-3.94e-05	-0.000791884	-1.76911	-0.0585397	0.0781381	0.953367	0.999649	0.983886	0
ENSRNOG00000042592	Rgs10	8.34167	-0.154486	-0.273763	-1.05129	-1.93804	0.303494	0.064352	0.811514	0.441655	7.10256	1.91e-05	0.090564	0.378021	2.96163	0.705747	0.00336557	0.999649	0.0448022	0
ENSRNOG00000020271	Tial1	6.34323	-0.0970057	-0.0780545	-0.995014	-0.835416	0.32956	0.411643	0.821364	0.773069	5.92076	4.79e-06	-0.0193929	0.125824	-0.841793	0.899976	0.400737	0.999649	0.682676	0
ENSRNOG00000020298	Bag3	2.12113	0.125186	0.313049	0.840941	2.15286	0.408601	0.0414907	0.862253	0.392581	3.37653	1.43e-05	-0.0634346	0.278765	-2.02508	0.780664	0.0439602	0.999649	0.206934	0
ENSRNOG00000020388	Inpp5f	5.32476	0.0706579	0.00611754	0.659755	0.0593335	0.515632	0.953173	0.900333	0.987038	5.88391	-2.8e-05	-0.0251306	-0.863946	-1.27897	0.388475	0.202134	0.999649	0.486174	0
ENSRNOG00000020394	Mcmbp	3.74914	0.083715	0.170114	0.850107	1.78921	0.403585	0.0860852	0.859961	0.47845	4.34675	-1.08e-05	-0.0229382	-0.449202	-1.57829	0.653689	0.115808	0.999649	0.358986	0
ENSRNOG00000020411	Sec23ip	5.37025	0.267864	0.121515	2.57734	1.21563	0.0164578	0.235835	0.318216	0.644618	6.16798	2.74e-05	0.00415922	1.06958	0.267896	0.285876	0.789008	0.999649	0.917919	0
ENSRNOG00000016374	Fgfr2	4.69414	-0.0241379	0.0266703	-0.172272	0.195304	0.864654	0.846783	0.982413	0.959232	6.21368	-1.77e-05	-0.00124901	-0.353796	-0.0412314	0.723801	0.967145	0.999649	0.98861	0
ENSRNOG00000024414	Ate1	3.89384	-0.0712818	-0.0219482	-0.564067	-0.17613	0.577891	0.861655	0.91741	0.96311	4.75681	5.05e-05	0.0274108	1.51169	1.35343	0.131921	0.177184	0.999649	0.454718	0
ENSRNOG00000020457	Tacc2	5.09034	0.0550855	0.233144	0.410106	1.80322	0.685331	0.0838001	0.94411	0.476596	6.19915	1.13e-05	0.0288338	0.442842	1.8674	0.658277	0.0630575	0.999649	0.255797	0
ENSRNOG00000020452	NA	5.8582	0.00129252	-0.0624343	0.0183288	-0.92321	0.985527	0.364998	0.997772	0.748009	5.30524	-1.09e-05	-0.0183074	-0.463288	-1.29173	0.643575	0.197687	0.999649	0.480577	0
ENSRNOG00000036675	Btbd16	3.33674	0.0470518	-0.188129	0.413179	-1.72874	0.683108	0.0965755	0.94314	0.491288	2.71712	8.45e-07	0.0299394	0.014103	0.830072	0.988759	0.407318	0.999649	0.688083	0
ENSRNOG00000020497	Plekha1	5.23506	-0.214493	-0.204686	-2.71903	-2.66892	0.0119122	0.0133648	0.278849	0.290312	6.38154	-8.22e-07	0.0134542	-0.0330848	0.89167	0.973634	0.373458	0.999649	0.660375	0
ENSRNOG00000020533	Htra1	6.77396	0.00885172	0.0531356	0.0811871	0.509773	0.93596	0.614821	0.992747	0.876638	7.27565	9.03e-06	-0.0712228	0.233827	-3.03861	0.815317	0.00263815	0.999649	0.0384666	1
ENSRNOG00000020597	RGD1305014	3.40709	-0.0426503	-0.0238942	-0.443266	-0.254591	0.661505	0.801187	0.936651	0.944161	3.92376	3.64e-05	-0.0131578	1.13712	-0.679093	0.256615	0.49773	0.999649	0.756171	0
ENSRNOG00000020605	Pstk	5.19738	0.102405	-0.269284	1.05866	-2.90224	0.300192	0.00777153	0.810814	0.253718	4.22794	-5.89e-05	0.087386	-1.21611	3.0151	0.225131	0.00284325	0.999649	0.040085	0
ENSRNOG00000025651	Ikzf5	5.41235	-0.179564	-0.08882	-2.38037	-1.22133	0.0254979	0.233709	0.375111	0.642599	5.29529	1.72e-05	0.0145658	0.512405	0.715299	0.608836	0.475115	0.999649	0.740471	0
ENSRNOG00000020624	Acadsb	5.17653	-0.0963699	0.0600084	-0.664413	0.429496	0.512697	0.671356	0.899637	0.894719	4.9906	1.33e-05	-0.0963363	0.345398	-4.15068	0.730096	4.6e-05	0.999649	0.00281033	0
ENSRNOG00000020424	Plpp4	3.68892	-0.0262305	-0.0700212	-0.264828	-0.719284	0.793381	0.478844	0.968266	0.81003	3.92156	0.000130512	0.0928875	2.2872	2.68036	0.0230502	0.00786109	0.999649	0.0757856	0
ENSRNOG00000020430	Wdr11	6.08675	0.26463	0.300723	1.58849	1.8829	0.125137	0.0717693	0.658148	0.450465	6.11453	-1.33e-05	0.0230024	-0.576124	1.64793	0.565068	0.100667	0.999649	0.332545	0
ENSRNOG00000020643	Bub3	5.38975	-0.0244807	0.0319113	-0.346193	0.46827	0.732185	0.643775	0.954957	0.885679	5.58385	2.87e-05	-0.0259546	0.910608	-1.35948	0.36341	0.175262	0.999649	0.452016	0
ENSRNOG00000047057	Gpr26	1.19113	0.0299139	0.333684	0.180548	1.9951	0.858224	0.0573909	0.981124	0.42744	2.89161	3.06e-05	-0.0290627	0.472858	-0.732777	0.636742	0.464405	0.999649	0.730656	0
ENSRNOG00000015902	Cpxm2	0.874288	0.566996	0.58322	3.3069	3.60036	0.0029354	0.00142022	0.138328	0.167344	0.970275	-3.43e-05	-0.24077	-0.323208	-3.71055	0.746817	0.000256741	0.999649	0.00930091	0
ENSRNOG00000016267	Chst15	0.752089	-0.291723	-0.00661165	-1.37004	-0.0295759	0.183231	0.976647	0.721851	0.993903	3.86151	0.000149848	0.0694842	2.42488	1.83154	0.0160484	0.068253	0.999649	0.266385	0
ENSRNOG00000016807	Oat	7.77131	0.10484	0.189406	0.842566	1.58911	0.407709	0.124996	0.861878	0.529882	7.48239	1.11e-05	-0.0497706	0.390324	-2.88036	0.696641	0.00432935	0.999649	0.0517872	0
ENSRNOG00000017097	Lhpp	5.57698	-0.310693	-0.0519117	-2.94099	-0.509149	0.0070917	0.615251	0.223707	0.876638	5.79717	5.69e-05	0.0101253	1.61136	0.473073	0.108408	0.636589	0.999649	0.838063	1
ENSRNOG00000061348	Fam53b	1.94384	-0.00760938	0.186935	-0.037638	0.90219	0.970285	0.375834	0.99533	0.752542	4.57346	1.87e-05	0.0313789	0.397847	1.0944	0.691095	0.274872	0.999649	0.567407	0
ENSRNOG00000017137	Eef1akmt2	5.37961	0.000631681	-0.0225999	0.00533014	-0.200213	0.995791	0.842985	0.998594	0.957628	4.3321	-3.99e-05	-0.0146388	-1.24319	-0.756678	0.215005	0.449981	0.999649	0.719368	0
ENSRNOG00000017222	Abraxas2	5.09696	-0.0334799	0.0969271	-0.468042	1.40895	0.643936	0.17155	0.931416	0.583516	5.17018	2.49e-05	-0.0152596	0.918093	-0.928059	0.359487	0.354304	0.999649	0.644897	0
ENSRNOG00000017294	Zranb1	3.81043	-0.077328	-0.121386	-0.782976	-1.24226	0.441224	0.226024	0.871877	0.637083	4.93543	1.92e-05	0.0312505	0.824833	2.21375	0.410281	0.0277817	0.999649	0.158289	0
ENSRNOG00000017326	Ctbp2	5.49372	0.0381516	0.109519	0.601047	1.79888	0.553388	0.0845025	0.910307	0.476689	5.35026	-5.87e-06	-0.0413473	-0.227131	-2.6424	0.820514	0.00877051	0.999649	0.0812776	0
ENSRNOG00000017728	Edrf1	4.31605	0.0558471	0.17851	0.608398	2.01777	0.548583	0.0548153	0.908737	0.420376	5.04456	3.41e-05	-0.0399457	1.03651	-1.99898	0.301003	0.0467317	0.999649	0.215223	0
ENSRNOG00000017810	Uros	4.96315	-0.0341371	-0.0327167	-0.336328	-0.337152	0.739518	0.738904	0.955975	0.922476	4.09562	4.02e-05	-0.0110969	1.18147	-0.541544	0.238577	0.588632	0.999649	0.80965	0
ENSRNOG00000018066	Bccip	7.80059	-0.0301877	-0.0302291	-0.247993	-0.258381	0.806229	0.798294	0.970316	0.943121	6.49259	-1.67e-05	-0.0169991	-0.536619	-0.900001	0.592025	0.369017	0.999649	0.656819	0
ENSRNOG00000018119	Dhx32	5.30575	-0.0779202	-0.0470243	-1.15201	-0.721236	0.260554	0.477664	0.7824	0.809275	5.56815	-3.72e-06	-0.00801325	-0.12759	-0.453626	0.89858	0.650506	0.999649	0.845916	0
ENSRNOG00000018327	Fank1	2.83256	-0.105328	0.00993851	-0.670757	0.0669033	0.508717	0.947208	0.898335	0.985153	1.54881	1.48e-05	-0.0443347	0.1935	-0.968221	0.84673	0.333903	0.999649	0.626427	0
ENSRNOG00000027542	LOC100302465	1.31916	-0.0394132	-0.066697	-0.251988	-0.435445	0.803175	0.667092	0.969323	0.894083	1.90418	-3.68e-05	-0.0544828	-0.504711	-1.24175	0.614223	0.215535	0.999649	0.501832	0
ENSRNOG00000018683	Dock1	3.1855	0.100349	0.293202	0.807468	2.40082	0.42725	0.0243813	0.866727	0.333339	4.82028	3.36e-05	-0.00317511	0.830305	-0.129106	0.407187	0.897381	0.999649	0.964711	0
ENSRNOG00000033881	Insyn2a	1.03271	-0.125508	0.644194	-0.903831	4.68779	0.374981	8.97928e-05	0.844952	0.0515785	2.18252	1.44e-06	-0.0706774	0.0260707	-2.08342	0.979223	0.0382652	0.999649	0.190324	0
ENSRNOG00000015717	Ptpre	4.35784	0.0989238	0.0544909	1.05493	0.596531	0.301858	0.556351	0.810814	0.848858	5.42002	4.3e-05	0.0293875	1.36279	1.53276	0.174219	0.126644	0.999649	0.376721	0
ENSRNOG00000016038	Mgmt	3.07753	-0.0163953	0.29277	-0.0976386	1.87757	0.923022	0.0725253	0.990398	0.450465	1.69932	9.85e-05	-0.0287458	1.33694	-0.64727	0.182502	0.518072	0.999649	0.767899	0
ENSRNOG00000050554	LOC100362342	2.36263	0.244299	0.0305381	1.42462	0.191905	0.167015	0.849415	0.707454	0.960183	1.06467	5.72e-05	-0.0679612	0.87117	-1.71467	0.384527	0.087689	0.999649	0.308602	0
ENSRNOG00000016227	Glrx3	8.78996	-0.0871921	-0.0624477	-0.696574	-0.518901	0.492696	0.608535	0.8944	0.873427	7.39711	-1.82e-05	-0.0189312	-0.45472	-0.780654	0.649719	0.435771	0.999649	0.707587	0
ENSRNOG00000016737	Tcerg1l	2.20439	-0.0027868	0.324465	-0.0158889	1.89369	0.987453	0.070262	0.997775	0.449273	2.06907	-6.68e-05	0.0493696	-0.707247	0.857591	0.480095	0.391969	0.999649	0.675057	0
ENSRNOG00000016935	Mapk1ip1	3.46866	0.272486	0.106763	2.58593	1.04464	0.0161414	0.306494	0.316306	0.706813	3.7402	-6.67e-05	0.0229011	-2.34741	1.33191	0.0197129	0.184145	0.999649	0.46328	1
ENSRNOG00000016940	Ppp2r2d	6.75869	0.00579601	-0.0231802	0.0728273	-0.303852	0.942541	0.763833	0.993016	0.930515	5.84008	-3.32e-05	-0.0350959	-1.13811	-1.98549	0.256205	0.0482218	0.999649	0.21918	0
ENSRNOG00000017243	Bnip3	10.0266	-0.00565622	0.0117668	-0.040482	0.0873998	0.96804	0.931072	0.994871	0.979908	8.22298	-7.26e-05	-0.0184259	-1.69495	-0.708962	0.0913744	0.479033	0.999649	0.743202	0
ENSRNOG00000027590	Jakmip3	2.54932	-0.0223303	0.115524	-0.183318	0.9527	0.856073	0.350147	0.98017	0.737286	4.55665	-1.36e-05	0.0114644	-0.327149	0.454098	0.743839	0.650166	0.999649	0.845699	0
ENSRNOG00000027582	Dpysl4	4.69166	-0.0716238	0.172269	-0.519165	1.27827	0.608354	0.21326	0.923943	0.626628	5.64815	-2.25e-05	0.0466124	-0.525543	1.79529	0.599688	0.0738583	0.999649	0.278974	0
ENSRNOG00000006962	Stk32c	6.09203	0.00128015	-0.109142	0.0140186	-1.24299	0.98893	0.22576	0.998246	0.636973	6.61166	1.38e-05	0.0285949	0.395518	1.35154	0.69281	0.177787	0.999649	0.455518	0
ENSRNOG00000017538	Lrrc27	0.884346	0.0351444	0.0474824	0.280678	0.385839	0.781339	0.702981	0.965019	0.906068	1.1293	4.45e-05	0.00780084	0.761171	0.22012	0.447298	0.825964	0.999649	0.936475	0
ENSRNOG00000036649	Pwwp2b	5.06157	0.177529	-0.147833	1.67315	-1.4471	0.107158	0.160679	0.6409	0.569881	5.38045	5.12e-05	0.0469036	1.37456	2.07396	0.170544	0.039144	0.999649	0.19292	0
ENSRNOG00000017635	Inpp5a	4.39176	0.0550178	0.219064	0.502438	2.07058	0.619894	0.0492105	0.928408	0.409671	5.02172	-1.28e-05	-0.0646105	-0.397759	-3.30997	0.69116	0.00107576	0.999649	0.022204	0
ENSRNOG00000017748	Nkx6-2	5.65458	-0.249684	-0.174277	-2.02044	-1.46905	0.0545191	0.154681	0.511681	0.565288	4.70174	1.3e-05	-0.0323597	0.179974	-0.747484	0.857324	0.455499	0.999649	0.723919	0
ENSRNOG00000027374	NA	1.99359	-0.0590524	0.0449619	-0.41669	0.330776	0.680572	0.743656	0.942397	0.923904	1.45581	6.01e-05	-0.0503872	0.941883	-1.31111	0.347194	0.191065	0.999649	0.472218	0
ENSRNOG00000054955	Adgra1	2.70705	-0.0308089	0.519573	-0.163397	2.77074	0.87156	0.0105697	0.982857	0.270904	4.24877	3.91e-06	-0.0610794	0.0692352	-1.76513	0.94486	0.0788063	0.999649	0.289671	0
ENSRNOG00000027240	Kndc1	3.5421	-0.216435	0.0631007	-1.14756	0.329822	0.262352	0.744368	0.783476	0.923925	6.52891	5.33e-05	0.0285365	0.996659	0.878854	0.319928	0.380354	0.999649	0.666386	0
ENSRNOG00000036648	LOC103691261	2.93613	0.0641192	-0.109978	0.388254	-0.701954	0.701217	0.489394	0.946274	0.81611	1.47716	-5.57e-05	0.0370198	-0.76861	0.859317	0.442876	0.391019	0.999649	0.674554	0
ENSRNOG00000018137	Tubgcp2	3.92361	-0.00235886	0.112304	-0.0254691	1.23334	0.979889	0.229277	0.997215	0.639454	5.06694	2.74e-05	0.0219877	1.0744	1.41888	0.283716	0.157223	0.999649	0.423846	0
ENSRNOG00000018272	Zfp511	3.74817	-0.0540074	-0.0782143	-0.648231	-0.974794	0.522929	0.339291	0.900771	0.731011	3.27957	2.61e-05	-0.0158016	0.682713	-0.684151	0.495443	0.494536	0.999649	0.753879	0
ENSRNOG00000046776	NA	-0.0305228	-0.568605	-0.484098	-2.86889	-2.48991	0.00840574	0.0200226	0.235532	0.321715	NA	NA	NA	NA	NA	NA	NA	NA	NA	0
ENSRNOG00000018337	Caly	8.65427	-0.0603828	-0.0682167	-0.827326	-0.977289	0.416123	0.33808	0.862617	0.730528	8.10478	2.17e-05	-0.0502405	0.63358	-2.42137	0.526955	0.0162006	0.999649	0.116315	0
ENSRNOG00000018522	NA	0.0338647	-0.111391	-0.135466	-0.662444	-0.837862	0.513937	0.410294	0.899639	0.772489	NA	NA	NA	NA	NA	NA	NA	NA	NA	0
ENSRNOG00000018838	Paox	5.19533	-0.0668222	-0.0716959	-0.815827	-0.908576	0.422544	0.37252	0.864942	0.751119	4.97384	1.96e-05	0.0180505	0.719734	1.09374	0.472385	0.275159	0.999649	0.567487	0
ENSRNOG00000018860	Mtg1	5.51397	0.072937	0.0327514	0.776707	0.365118	0.444845	0.71819	0.874574	0.914048	4.53925	5.6e-06	-0.0378371	0.183544	-2.05812	0.854525	0.0406529	0.999649	0.196907	0
ENSRNOG00000018927	Sprn	2.80267	-0.104158	-0.0619554	-0.688962	-0.402374	0.49739	0.690936	0.895398	0.902046	4.85298	-1.04e-06	0.0804436	-0.0248962	3.1775	0.980158	0.00167937	0.999649	0.0291782	0
ENSRNOG00000048275	NA	0.114337	0.0619737	-0.045267	0.269864	-0.206069	0.789549	0.838458	0.967925	0.957107	NA	NA	NA	NA	NA	NA	NA	NA	NA	0
ENSRNOG00000012847	Scgb1c1	1.63108	1.04734	-0.309388	1.22307	-0.389622	0.233061	0.700219	0.759157	0.904621	2.02751	1.06e-05	-0.188647	0.0357584	-1.0879	0.971505	0.277726	0.999649	0.56962	0
ENSRNOG00000013165	Bet1l	6.48692	-0.0675082	-0.0354599	-0.6141	-0.336732	0.54487	0.739217	0.907411	0.922476	5.46109	2.92e-05	-0.0506055	0.977466	-2.80076	0.329317	0.00551125	0.999649	0.0605504	0
ENSRNOG00000013256	Ric8a	7.09256	0.0358284	-0.0201234	0.489876	-0.287075	0.628627	0.776495	0.931359	0.935178	6.53964	2.25e-05	-0.00431864	1.03354	-0.327399	0.302384	0.74365	0.999649	0.896924	0
ENSRNOG00000013828	Sirt3	7.70865	-0.061515	-0.126762	-0.649383	-1.39586	0.522198	0.175412	0.900665	0.588075	6.86353	1.31e-05	0.00873437	0.455996	0.501602	0.648803	0.616405	0.999649	0.826075	0
ENSRNOG00000014109	Psmd13	8.51134	-0.0336142	-0.0512684	-0.310802	-0.494476	0.758608	0.625422	0.959114	0.879858	7.79122	2.14e-05	-0.0156814	0.646043	-0.778133	0.518865	0.437253	0.999649	0.70871	0
ENSRNOG00000014656	Cox8b	1.66347	0.435595	0.109657	0.795895	0.218259	0.433819	0.829055	0.868178	0.953218	1.43295	2.21e-05	-0.00523181	0.0885827	-0.0356432	0.929487	0.971596	0.999649	0.989395	0
ENSRNOG00000014783	Pgghg	0.440529	0.308537	-0.075913	1.76595	-0.427419	0.0899994	0.672848	0.6085	0.89526	1.89838	4.47e-05	0.0362049	0.815969	1.0927	0.415322	0.275615	0.999649	0.567543	0
ENSRNOG00000014936	Ifitm2	3.26467	0.271057	0.100053	1.7479	0.674672	0.0931403	0.506269	0.615322	0.823286	2.94195	-3.38e-05	0.0726988	-0.477795	1.71476	0.633228	0.087672	0.999649	0.308602	0
ENSRNOG00000004273	Ifitm1	0.13375	0.68876	0.20498	2.80781	0.88694	0.00969683	0.383827	0.255797	0.757338	0.645792	-6.87e-05	0.189764	-0.693294	3.2069	0.488791	0.00152315	0.999649	0.0275895	0
ENSRNOG00000015078	Ifitm3	2.52934	-0.0647293	0.0832839	-0.396251	0.52269	0.695387	0.605935	0.945971	0.873017	2.73934	8.25e-06	0.0995179	0.128475	2.57515	0.89788	0.0106164	0.999649	0.0909902	0
ENSRNOG00000036645	Ifitm6	2.18131	-0.0706803	0.117574	-0.459441	0.818041	0.650011	0.421303	0.932191	0.778889	0.781552	-0.000146273	-0.162258	-1.76822	-3.26237	0.0782875	0.00126454	0.999649	0.0244489	0
ENSRNOG00000053075	B4galnt4	4.9892	0.100956	0.0172855	1.35286	0.23895	0.188585	0.813153	0.726901	0.947853	5.88865	-6.62e-06	0.0252025	-0.311175	1.95297	0.755936	0.0519793	0.999649	0.228605	0
ENSRNOG00000015593	Sigirr	-0.475317	-0.0565321	-0.324905	-0.25303	-1.44338	0.802379	0.161716	0.969185	0.571171	0.474757	2.28e-05	-0.0457334	0.315788	-1.04497	0.752436	0.297085	0.999649	0.588641	0
ENSRNOG00000018448	NA	4.28225	-0.176992	-0.112359	-1.56802	-1.00527	0.129839	0.324696	0.664236	0.721726	5.36839	4.26e-06	0.0104037	0.152322	0.612624	0.87906	0.540702	0.999649	0.782603	0
ENSRNOG00000018450	NA	-0.132281	0.0369321	0.0497452	0.138317	0.177061	0.891132	0.860932	0.986167	0.963089	1.95881	7.15e-05	0.0480645	1.38584	1.52251	0.167074	0.129191	0.999649	0.381493	0
ENSRNOG00000015912	Ptdss2	6.84151	0.0276652	-0.071073	0.440794	-1.18276	0.663269	0.248377	0.937091	0.659413	6.734	9.86e-06	0.00505373	0.491183	0.414597	0.623744	0.678805	0.999649	0.863857	0
ENSRNOG00000016416	Rnh1	6.38277	0.207042	0.0352211	1.87081	0.332154	0.0734923	0.742628	0.56916	0.923427	6.00285	1.73e-05	-0.00916684	0.391344	-0.342747	0.695888	0.732087	0.999649	0.89185	0
ENSRNOG00000016611	Hras	8.18331	0.0406143	-0.156045	0.434607	-1.74084	0.667692	0.0943931	0.937878	0.487379	7.21313	3.16e-06	0.0373766	0.10793	2.10434	0.914141	0.0363834	0.999649	0.184602	0
ENSRNOG00000016697	Lrrc56	1.66967	-0.0163319	0.0177235	-0.130864	0.14531	0.896963	0.885668	0.986795	0.968563	1.79015	-1.22e-05	0.0548561	-0.191085	1.4237	0.84862	0.155826	0.999649	0.421859	0
ENSRNOG00000017109	Rassf7	1.33242	0.00712156	0.0374815	0.044417	0.241101	0.964936	0.811504	0.994578	0.947282	1.29287	-1.95e-06	-0.0783699	-0.0321268	-2.13003	0.974397	0.0341811	0.999649	0.178371	0
ENSRNOG00000017299	Phrf1	4.08486	-0.00976553	0.0804809	-0.0992968	0.8448	0.921719	0.406484	0.990299	0.768538	5.41923	2.55e-05	0.0200165	0.772033	0.993716	0.44085	0.321356	0.999649	0.613554	0
ENSRNOG00000017414	Irf7	2.30366	0.202138	-0.013043	1.2729	-0.0850009	0.215126	0.932959	0.745986	0.980433	2.29111	-7.36e-06	0.210645	-0.0801502	3.81769	0.936184	0.000171285	0.999649	0.00728649	0
ENSRNOG00000017960	Deaf1	4.16598	-0.0442839	-0.166161	-0.514823	-1.96978	0.61134	0.0603938	0.925536	0.433288	4.97176	1.3e-05	0.0189505	0.650267	1.56199	0.516138	0.1196	0.999649	0.36498	0
ENSRNOG00000018061	Tmem80	6.94715	-0.064716	-0.124355	-0.714329	-1.43202	0.481847	0.164907	0.891792	0.575054	5.82224	-4.32e-05	-0.00446434	-1.4945	-0.255234	0.136352	0.79876	0.999649	0.924215	0
ENSRNOG00000018336	Eps8l2	0.954851	0.227803	-0.077752	1.5393	-0.515081	0.136686	0.611162	0.670741	0.87492	2.79812	-1.15e-05	0.028482	-0.146837	0.60153	0.883383	0.548052	0.999649	0.785502	0
ENSRNOG00000018367	Taldo1	6.58285	-0.0687917	-0.265934	-0.774535	-3.12067	0.446105	0.00461597	0.874574	0.230921	6.94109	1.37e-05	0.0044963	0.476465	0.257423	0.634174	0.797072	0.999649	0.922968	0
ENSRNOG00000019534	Ap2a2	6.57061	0.0510973	0.2648	0.434756	2.35628	0.667586	0.0268737	0.937872	0.344682	7.91301	2.3e-05	0.0439011	0.791385	2.48516	0.429496	0.0136278	0.999649	0.106059	1
ENSRNOG00000019861	Tollip	7.14345	0.0291761	0.0571137	0.426012	0.872824	0.673858	0.391324	0.94038	0.761342	7.58386	9.51e-06	-0.0159655	0.48838	-1.35079	0.625724	0.178027	0.999649	0.455884	0
ENSRNOG00000020021	NA	2.31808	0.0772997	-0.0735798	0.329844	-0.298369	0.744352	0.767964	0.956624	0.932257	5.27924	1.46e-05	0.0365271	0.296981	1.22228	0.766737	0.222793	0.999649	0.510778	0
ENSRNOG00000020044	Mob2	6.12869	-0.0320344	-0.0450219	-0.336558	-0.494116	0.739347	0.625673	0.955975	0.879886	5.06586	5.78e-06	-0.0376931	0.219819	-2.37153	0.826198	0.0185002	0.999649	0.124779	0
ENSRNOG00000029394	Dusp8	2.4886	0.0282927	0.293641	0.142596	1.43661	0.887788	0.163611	0.985987	0.572792	5.104	4.48e-05	0.0349408	0.954143	1.2207	0.340966	0.223391	0.999649	0.5118	0
ENSRNOG00000020164	NA	2.66189	0.0347217	-0.0339622	0.304349	-0.296893	0.763459	0.769077	0.960102	0.932288	3.3381	7.85e-05	-0.0259578	1.976	-1.07145	0.0492939	0.285039	0.999649	0.577224	0
ENSRNOG00000020206	Ctsd	8.04805	0.303866	0.0967211	3.37863	1.12597	0.00246132	0.271203	0.126427	0.678433	8.29235	-1.98e-06	-0.0241155	-0.063411	-1.27477	0.949492	0.203616	0.999649	0.48815	0
ENSRNOG00000020300	Lsp1	1.18899	0.00827283	-0.241197	0.0600406	-1.72997	0.952616	0.0963519	0.994049	0.491211	1.6133	-2.42e-05	0.0482624	-0.327517	1.08478	0.743561	0.279102	0.999649	0.570876	0
ENSRNOG00000020354	Mrpl23	5.41488	0.0100443	-0.0556533	0.116681	-0.675493	0.908074	0.505756	0.987921	0.823286	4.48135	-1.02e-05	-0.0255163	-0.321749	-1.34035	0.747921	0.181393	0.999649	0.46086	0
ENSRNOG00000020369	Igf2	5.69163	0.377575	0.326594	0.968571	0.878762	0.342326	0.388159	0.826038	0.758678	7.07899	-0.000102315	0.184129	-0.659856	1.9582	0.509976	0.0513582	0.999649	0.227153	0
ENSRNOG00000020451	Cd81	7.95336	-0.105481	0.0292693	-1.14016	0.332275	0.265361	0.742538	0.78402	0.923427	8.7079	-2.64e-05	0.000941249	-1.15259	0.0677418	0.250219	0.946047	0.999649	0.981881	0
ENSRNOG00000032677	Tssc4	4.9553	-0.350224	0.0317868	-4.73925	0.446476	7.87309e-05	0.659217	0.0137474	0.891734	4.94603	1.43e-05	-0.0258947	0.484738	-1.44815	0.628302	0.148874	0.999649	0.411681	1
ENSRNOG00000059500	Cdkn1c	4.33646	0.504332	0.257745	2.44551	1.30365	0.0220961	0.204599	0.355924	0.6189	4.52801	-0.000156001	0.0333408	-1.33641	0.477805	0.182673	0.633222	0.999649	0.83621	0
ENSRNOG00000020614	Phlda2	1.28253	0.422766	-0.207788	2.8387	-1.44731	0.00902209	0.160622	0.245963	0.569824	0.958833	-3.12e-05	-0.0189062	-0.398426	-0.398169	0.690669	0.690858	0.999649	0.869199	1
ENSRNOG00000020615	Nap1l4	8.62737	0.108591	0.0603663	1.3039	0.756497	0.204516	0.456641	0.742623	0.799728	7.96662	-2.87e-06	-0.0637465	-0.0974847	-3.56792	0.922422	0.000433932	0.999649	0.0128621	0
ENSRNOG00000020651	Cars	4.99026	0.267449	0.250262	2.38404	2.31553	0.025294	0.0293565	0.373744	0.355366	5.65281	3.62e-06	-0.0248115	0.130321	-1.47244	0.896421	0.142204	0.999649	0.40137	0
ENSRNOG00000020713	Osbpl5	1.50359	0.123649	0.375251	0.822967	2.50096	0.41855	0.0195357	0.862644	0.320388	3.27126	-5.3e-05	-0.039699	-1.15615	-1.42117	0.248763	0.156559	0.999649	0.422604	0
ENSRNOG00000054917	Mrgpre	0.28267	0.26718	0.0490204	1.28316	0.228531	0.211571	0.821151	0.744694	0.949776	2.11571	4.61e-05	-0.014735	0.777444	-0.403362	0.437658	0.687039	0.999649	0.867505	0
ENSRNOG00000020736	Nadsyn1	1.12296	0.154934	0.205746	0.99311	1.3167	0.330468	0.200253	0.82161	0.614615	2.18808	-2.13e-05	-0.0388756	-0.424361	-1.27757	0.671681	0.202628	0.999649	0.486945	0
ENSRNOG00000020776	Dhcr7	3.27928	0.317485	0.12408	2.62307	1.04273	0.014838	0.307361	0.308187	0.707327	4.52452	8.03e-06	0.0364113	0.244634	1.8288	0.806948	0.0686631	0.999649	0.267053	1
ENSRNOG00000050206	Shank2	0.175808	-0.195311	0.373211	-0.782381	1.42892	0.441567	0.165789	0.871877	0.576291	3.19141	5.41e-05	0.0328238	0.581646	0.574753	0.561348	0.565994	0.999649	0.796676	0
ENSRNOG00000020857	Ppfia1	2.25721	-0.155192	-0.0381147	-0.91654	-0.217587	0.368413	0.829572	0.841448	0.953218	4.56715	6.04e-05	0.0173208	1.55743	0.732938	0.120678	0.464307	0.999649	0.730584	0
ENSRNOG00000047035	Fadd	1.36264	-0.216309	0.0627142	-1.48486	0.431216	0.15047	0.670122	0.687792	0.89448	2.49563	3.74e-05	0.00425599	0.970844	0.18145	0.332598	0.856167	0.999649	0.949017	0
ENSRNOG00000020865	Ano1	0.805984	-0.0506706	0.250611	-0.161217	0.814565	0.873258	0.423253	0.98363	0.78068	1.34364	-5.39e-05	-0.0820138	-0.686019	-1.70993	0.49336	0.0885646	0.999649	0.309668	0
ENSRNOG00000020903	Lto1	3.16325	-0.0829409	-0.162473	-0.86884	-1.75236	0.393457	0.0923545	0.854034	0.486088	3.34265	6.19e-05	-0.0515776	2.06926	-2.83887	0.039586	0.00491294	0.999649	0.0558708	0
ENSRNOG00000020918	Ccnd1	3.31899	0.197034	0.113738	1.43127	0.834611	0.165121	0.412087	0.706504	0.773069	4.7094	2.78e-05	0.052953	0.743082	2.33265	0.458155	0.0204891	0.999649	0.131088	0
ENSRNOG00000013387	Tpcn2	1.30641	-0.265785	0.197157	-1.73927	1.34671	0.0946743	0.190533	0.6177	0.606066	1.70733	7.54e-06	0.0048602	0.129844	0.138552	0.896798	0.88992	0.999649	0.961116	0
ENSRNOG00000013456	Ighmbp2	2.79829	-0.00875125	0.0679012	-0.0713728	0.549714	0.943687	0.587545	0.993016	0.863087	4.72006	5.86e-05	0.0414125	1.92422	2.2297	0.0555031	0.0266878	0.999649	0.154627	0
ENSRNOG00000013845	Mrpl21	6.23385	-0.163986	-0.0585029	-1.37752	-0.513152	0.18094	0.612491	0.718792	0.875913	4.91337	2.42e-06	-0.0426635	0.0647958	-1.89995	0.94839	0.0586309	0.999649	0.246668	1
ENSRNOG00000014254	Cpt1a	4.24184	0.0909828	0.356574	0.946487	3.84908	0.353241	0.000760494	0.834239	0.134484	5.2292	-3.29e-05	-0.00868019	-1.16056	-0.504348	0.246968	0.614477	0.999649	0.824621	0
ENSRNOG00000015156	Gal	-0.00865024	-0.93478	-0.279183	-4.68675	-1.44473	9.0031e-05	0.161338	0.0151362	0.57104	0.570537	-6.63e-05	-0.0498224	-0.660646	-0.824339	0.50947	0.410561	0.999649	0.690044	1
ENSRNOG00000015540	Ppp6r3	5.11077	0.0678585	0.166025	0.670458	1.698	0.508904	0.102312	0.898404	0.501949	6.24571	-7.62e-06	0.0266053	-0.469734	2.70077	0.638969	0.0074079	0.999649	0.0727133	0
ENSRNOG00000015911	Lrp5	0.178301	-0.0676301	0.401703	-0.243434	1.38481	0.809718	0.178725	0.97079	0.591507	2.82539	6.55e-05	-0.0569566	1.08496	-1.53031	0.279022	0.12725	0.999649	0.377744	0
ENSRNOG00000025245	RGD1311946	1.79669	0.237402	0.418098	1.42511	2.51922	0.166876	0.0187545	0.707454	0.31843	3.22241	5.6e-05	0.00251726	1.47717	0.108423	0.140934	0.91375	0.999649	0.97143	0
ENSRNOG00000016790	Kmt5b	4.81483	0.0148908	0.13687	0.162743	1.55336	0.87207	0.133297	0.982998	0.539846	5.84126	1.16e-05	0.00580613	0.580907	0.478023	0.561845	0.633066	0.999649	0.83621	0
ENSRNOG00000016791	Chka	5.18816	0.0495939	0.179292	0.388167	1.46757	0.70128	0.155079	0.946274	0.565441	4.86783	-1.33e-05	-0.0429795	-0.376425	-2.00566	0.706931	0.0460085	0.999649	0.212804	1
ENSRNOG00000017220	Tcirg1	2.47109	0.12474	0.237054	1.50509	2.94939	0.145221	0.00695205	0.681499	0.25308	2.99939	-9.02e-05	0.0173367	-2.30367	0.73416	0.0220917	0.463564	0.999649	0.729986	0
ENSRNOG00000017446	Ndufs8	7.27441	0.0806149	-0.0533199	1.11979	-0.772715	0.273777	0.447161	0.79044	0.795808	6.4162	-4.3e-06	-0.00616417	-0.154699	-0.366212	0.877188	0.714528	0.999649	0.882859	0
ENSRNOG00000017703	Unc93b1	2.74202	0.248569	0.0421168	2.89115	0.497889	0.00797718	0.62305	0.231037	0.878891	2.92052	-2.59e-05	0.0605666	-0.652714	2.5257	0.514562	0.0121881	0.999649	0.0987983	0
ENSRNOG00000017512	Aldh3b1	5.77936	0.630936	-0.335821	5.19549	-2.88068	2.46236e-05	0.00817605	0.0066561	0.25509	5.5239	2.22e-05	0.042031	0.398266	1.24346	0.690786	0.214904	0.999649	0.501268	1
ENSRNOG00000017872	LOC688778	3.99638	-1.00858	-0.079441	-6.88435	-0.561453	3.8315e-07	0.579643	0.000310712	0.859243	4.17824	5.96e-05	0.129571	0.663853	2.38062	0.507418	0.0180606	0.999649	0.124015	1
ENSRNOG00000017901	Acy3	1.49863	0.148774	0.226763	1.12244	1.73869	0.27267	0.0947768	0.789981	0.48842	2.00416	-3.94e-05	-0.0330257	-0.885085	-1.22297	0.376991	0.222535	0.999649	0.510436	0
ENSRNOG00000017955	Nudt8	5.06844	0.0960984	-0.000211159	0.914846	-0.00211514	0.369285	0.99833	0.841448	0.999593	3.52288	2.42e-05	-0.0616246	0.55904	-2.37233	0.576653	0.0184611	0.999649	0.124769	0
ENSRNOG00000018029	Doc2g	1.71044	0.283556	-0.061705	2.32166	-0.52498	0.02897	0.604366	0.393867	0.872009	0.809636	-9.67e-05	0.037512	-1.27601	0.82515	0.203177	0.410101	0.999649	0.689648	0
ENSRNOG00000018117	Ndufv1	8.85838	0.117423	0.0799575	1.51902	1.07962	0.141696	0.290937	0.674429	0.694881	8.32588	6.02e-06	-0.0092761	0.233609	-0.593004	0.815486	0.553734	0.999649	0.78858	0
ENSRNOG00000018237	Gstp1	8.01524	0.118002	-0.0549195	1.35723	-0.659278	0.187213	0.515933	0.725371	0.829367	7.29105	-2.3e-05	-0.0524753	-0.577843	-2.17173	0.563909	0.0308505	0.999649	0.169059	0
ENSRNOG00000018391	Cdk2ap2	5.38611	-0.0719429	-0.128473	-0.852651	-1.58814	0.4022	0.125214	0.858982	0.529998	4.45681	9.93e-06	-0.0435672	0.30983	-2.25098	0.756957	0.0252876	0.999649	0.149409	0
ENSRNOG00000018553	Pitpnm1	4.93354	0.0422578	0.187652	0.296714	1.35559	0.769213	0.187728	0.960872	0.602566	6.93775	1.86e-05	0.0203843	0.51663	0.931763	0.605888	0.35239	0.999649	0.64326	0
ENSRNOG00000022289	Aip	6.98776	-0.052115	-0.0510801	-0.639666	-0.654326	0.52839	0.519062	0.901422	0.831848	6.51827	9.13e-06	-0.0294416	0.275111	-1.46337	0.783467	0.144667	0.999649	0.404547	0
ENSRNOG00000022153	Tmem134	3.78093	0.175815	-0.0883609	1.82469	-0.946736	0.0803992	0.353117	0.585627	0.739261	3.69089	2.9e-05	0.0448487	0.768406	1.97089	0.442997	0.0498793	0.999649	0.223424	0
ENSRNOG00000032303	NA	1.38089	-0.0018322	-0.150495	-0.00894262	-0.80658	0.992938	0.427752	0.998246	0.782725	NA	NA	NA	NA	NA	NA	NA	NA	NA	0
ENSRNOG00000021828	Coro1b	7.33363	0.0609856	-0.0698176	0.605141	-0.723885	0.55071	0.476066	0.909752	0.809028	7.05278	7.04e-06	-0.0331379	0.247228	-1.91674	0.804942	0.0564513	0.999649	0.240885	0
ENSRNOG00000021689	Rps6kb2	4.42267	-0.0269688	-0.244645	-0.249369	-2.34585	0.805177	0.02749	0.969729	0.346547	4.14793	-7.14e-05	-0.0466051	-1.03309	-1.12831	0.302598	0.26031	0.999649	0.551767	0
ENSRNOG00000018603	Carns1	1.3544	-0.0355028	-0.158651	-0.241509	-1.05514	0.811192	0.301767	0.97079	0.703085	3.22948	-7.3e-05	0.0169011	-0.880465	0.338634	0.379483	0.73518	0.999649	0.892835	0
ENSRNOG00000018708	Ppp1ca	10.0941	0.0346521	-0.0647048	0.354913	-0.690047	0.725724	0.496719	0.953265	0.817875	8.86473	1.19e-05	-0.0160671	0.404173	-0.901808	0.686443	0.368058	0.999649	0.656359	0
ENSRNOG00000018729	Rad9a	0.730531	0.217513	0.0591253	1.17628	0.313365	0.250907	0.756684	0.774332	0.928796	2.52302	-3.35e-05	-0.062206	-0.807561	-2.45533	0.420139	0.0147818	0.999649	0.11038	0
ENSRNOG00000018765	Pold4	4.10792	0.00921958	-0.100513	0.0800251	-0.916383	0.936874	0.368494	0.992747	0.750689	2.95583	4e-05	0.015892	0.987357	0.65298	0.324456	0.514391	0.999649	0.766487	0
ENSRNOG00000018878	Ssh3	3.08827	-0.0614981	0.020506	-0.544038	0.182686	0.591385	0.856563	0.919357	0.961109	4.15308	-0.000101793	-0.0107769	-2.36857	-0.415706	0.0186457	0.677994	0.999649	0.863608	0
ENSRNOG00000028247	Ankrd13d	5.41998	0.272316	-0.0551344	3.24868	-0.681214	0.00338422	0.502193	0.146616	0.820395	5.69867	-1.69e-05	0.0185002	-0.702416	1.26806	0.483096	0.206	0.999649	0.490685	1
ENSRNOG00000018985	Grk2	5.37058	-0.0991339	-0.168741	-0.766449	-1.33121	0.45081	0.195506	0.876984	0.610003	7.24918	4.79e-05	0.0210146	1.79	1.29358	0.0747071	0.197048	0.999649	0.48032	0
ENSRNOG00000019145	Kdm2a	3.64758	-0.131163	0.231731	-1.06851	1.91389	0.295819	0.0675137	0.808092	0.445781	5.89504	2.29e-05	0.00346388	0.572518	0.142341	0.567504	0.88693	0.999649	0.960305	0
ENSRNOG00000019306	Syt12	6.19742	0.180797	0.0350086	2.13588	0.431169	0.0429882	0.670156	0.471855	0.89448	6.12081	5.66e-06	-0.0268908	0.171206	-1.34025	0.864205	0.181424	0.999649	0.46086	1
ENSRNOG00000036641	NA	-0.513655	-0.683901	0.0119578	-2.69327	0.0499694	0.0126393	0.960556	0.285162	0.989191	NA	NA	NA	NA	NA	NA	NA	NA	NA	0
ENSRNOG00000057099	NA	1.03495	-0.692125	0.176123	-5.00341	1.33934	4.01284e-05	0.192885	0.00851093	0.608991	0.437605	-6.09e-05	-0.0111091	-0.672738	-0.203696	0.501758	0.838763	0.999649	0.941972	1
ENSRNOG00000019372	Pc	6.50423	0.373085	0.296019	2.56014	2.11854	0.0171086	0.0445677	0.321772	0.399408	6.80137	2.03e-05	-0.0074401	0.766996	-0.462887	0.443834	0.643862	0.999649	0.842542	1
ENSRNOG00000019356	Lrfn4	2.2634	0.153845	0.177383	1.06141	1.21389	0.298968	0.236485	0.810814	0.645469	4.00472	3.97e-05	0.028276	1.14503	1.33477	0.253332	0.18321	0.999649	0.462168	0
ENSRNOG00000019468	Rce1	4.31721	0.105054	-0.116644	1.44845	-1.672	0.160306	0.107386	0.699797	0.509036	3.86059	-4.07e-05	-0.0362004	-1.17348	-1.73286	0.24176	0.0843985	0.999649	0.302552	0
ENSRNOG00000026579	NA	-0.258057	0.134222	-0.264975	0.620917	-1.26628	0.54045	0.217446	0.90562	0.630965	-0.142176	1.27e-05	0.162649	0.156953	3.33981	0.875413	0.000971134	0.999649	0.0208401	0
ENSRNOG00000058842	Sptbn2	6.96155	0.0243485	0.110467	0.151253	0.718945	0.881028	0.479049	0.984812	0.81003	9.51902	2.53e-05	0.0348319	0.421892	0.956293	0.673479	0.339881	0.999649	0.632819	0
ENSRNOG00000061795	Rbm4b	4.4258	-0.113396	0.122388	-1.22354	1.37337	0.232889	0.182209	0.759112	0.595526	4.28148	-5.05e-05	-0.0822613	-1.82744	-4.92939	0.0688681	1.53e-06	0.999649	0.000220053	0
ENSRNOG00000050741	Rbm4	5.37211	-0.139778	-0.107186	-1.62173	-1.29555	0.117799	0.207333	0.648948	0.622043	4.98511	4.4e-05	-0.062086	1.77134	-4.13172	0.0777654	4.97e-05	0.999649	0.00298384	0
ENSRNOG00000045568	Rbm14	2.9174	0.236053	0.295556	2.14734	2.76669	0.0419726	0.0106697	0.468529	0.271388	4.06493	5.3e-05	-0.0164362	1.68346	-0.854011	0.0935785	0.393946	0.999649	0.676931	0
ENSRNOG00000058291	NA	0.749024	-0.0220845	-0.0782047	-0.176805	-0.665397	0.861131	0.512079	0.982378	0.82685	NA	NA	NA	NA	NA	NA	NA	NA	NA	0
ENSRNOG00000047816	Ccs	6.5835	0.00606352	-0.0619658	0.0687815	-0.733414	0.945728	0.47034	0.993381	0.806545	5.62295	-8.94e-06	-0.00126533	-0.286095	-0.0669745	0.775051	0.946657	0.999649	0.981881	0
ENSRNOG00000019708	Ctsf	7.18822	0.435305	0.207413	3.8321	1.90646	0.000793791	0.0685133	0.0659229	0.445781	7.04213	-2.98e-05	-0.069729	-0.795443	-3.06908	0.427137	0.00239247	0.999649	0.0359939	1
ENSRNOG00000019825	Zdhhc24	3.14137	0.0588206	-0.11159	0.5956	-1.13378	0.556963	0.267978	0.910818	0.675755	4.19388	4.8e-05	0.0350262	1.75407	2.10023	0.0806873	0.0367463	0.999649	0.18546	0
ENSRNOG00000019832	Bbs1	2.68564	0.168002	0.394002	1.20856	2.84367	0.23849	0.00891787	0.764216	0.259448	4.44021	8.15e-05	-0.0355961	2.28827	-1.63427	0.0229869	0.103505	0.999649	0.336539	0
ENSRNOG00000031485	Dpp3	5.06916	0.14642	-0.00853149	1.13233	-0.0682329	0.268572	0.94616	0.788151	0.984732	5.501	2.47e-05	-0.00288222	1.00139	-0.192451	0.317641	0.847551	0.999649	0.945265	0
ENSRNOG00000019950	Peli3	3.60551	0.080115	0.0940155	0.818299	0.983241	0.421159	0.335202	0.864444	0.72842	4.57929	-4.93e-07	-0.0230877	-0.0202927	-1.56164	0.983827	0.119682	0.999649	0.365152	0
ENSRNOG00000019970	mrpl11	6.55755	0.0922556	-0.0672065	1.00331	-0.762787	0.325622	0.45295	0.819622	0.798105	5.61148	-3.97e-05	-0.0174224	-1.17177	-0.85155	0.242446	0.395308	0.999649	0.67781	0
ENSRNOG00000020009	Npas4	-0.548272	-1.02534	1.01049	-2.92001	3.05193	0.00745235	0.00544505	0.227741	0.240832	1.05512	0.000268829	0.0229432	1.69063	0.238167	0.0921992	0.811953	0.999649	0.929313	0
ENSRNOG00000020117	Brms1	2.50433	0.156633	0.0501047	1.5451	0.505444	0.135279	0.617813	0.670126	0.877474	2.73903	-4.25e-05	-0.068742	-1.15201	-3.07983	0.250456	0.00231097	0.999649	0.035231	0
ENSRNOG00000049951	Tmem151a	0.338493	0.273518	0.185193	1.44858	0.972708	0.160269	0.340306	0.699797	0.731865	1.88001	0.000136919	0.12717	2.05991	3.1173	0.0404799	0.00204649	0.999649	0.0330259	0
ENSRNOG00000020110	NA	-0.48868	0.735262	0.466171	2.97715	2.04404	0.00650879	0.0519599	0.21518	0.418223	NA	NA	NA	NA	NA	NA	NA	NA	NA	0
ENSRNOG00000020201	Yif1a	5.069	-0.208117	-0.0507862	-1.90368	-0.484803	0.0688909	0.632169	0.556122	0.881825	4.2658	2.31e-06	-0.0505091	0.0679874	-2.47556	0.945852	0.0139902	0.999649	0.107575	0
ENSRNOG00000020247	Cnih2	7.03637	-0.155772	-0.341158	-1.15905	-2.65644	0.257728	0.0137515	0.780148	0.292262	8.03021	3.41e-05	0.0497663	0.868205	2.08467	0.386145	0.0381505	0.999649	0.189955	0
ENSRNOG00000050510	Rab1b	4.88881	-0.154156	-0.18456	-1.45202	-1.77093	0.159318	0.0891482	0.698588	0.481733	5.62342	5.33e-05	0.033069	2.07708	2.12474	0.038852	0.0346247	0.999649	0.179854	0
ENSRNOG00000020299	Klc2	6.5836	-0.0846418	-0.164865	-0.567898	-1.15011	0.575328	0.26132	0.916634	0.670289	8.25776	-6.04e-06	0.0478443	-0.264484	3.45108	0.791632	0.000658993	0.999649	0.0165868	1
ENSRNOG00000020350	Pacs1	2.11453	-0.0695205	0.104143	-0.357412	0.502279	0.723877	0.620004	0.952964	0.878542	5.30046	-1.06e-05	0.0422125	-0.234039	1.53069	0.815153	0.127156	0.999649	0.377625	0
ENSRNOG00000020412	Sf3b2	6.16837	0.240372	0.260384	1.93152	2.1826	0.0651914	0.0389806	0.544684	0.386172	7.42149	1.37e-05	0.0270033	0.755865	2.44775	0.450467	0.0150886	0.999649	0.11164	0
ENSRNOG00000028743	Gal3st3	3.81951	0.06742	-0.137713	0.442556	-0.900248	0.662011	0.376846	0.937091	0.753055	5.99017	5.3e-05	0.056179	1.38618	2.42019	0.166972	0.0162519	0.999649	0.11649	0
ENSRNOG00000020455	Cst6	6.33084	0.181537	-0.274172	1.65305	-2.60396	0.111217	0.0154957	0.646331	0.30031	5.91443	-2.1e-05	-0.0321321	-0.421164	-1.06365	0.67401	0.28855	0.999649	0.579906	0
ENSRNOG00000020460	Banf1	7.48355	0.0447597	-0.163858	0.558669	-2.13454	0.581513	0.0431091	0.91741	0.397355	6.71304	1.55e-05	-0.0210978	0.51987	-1.16807	0.603631	0.243931	0.999649	0.534979	0
ENSRNOG00000020463	Eif1ad	6.02096	0.000360935	-0.0618408	0.00440067	-0.787417	0.996525	0.43867	0.998771	0.790654	5.1967	2.04e-05	-0.0243766	0.742713	-1.46821	0.458378	0.143349	0.999649	0.402813	0
ENSRNOG00000020475	Sart1	3.95085	0.155808	0.231046	1.00813	1.52604	0.323349	0.139944	0.817997	0.545452	5.83665	-6.29e-06	0.019607	-0.19858	1.01837	0.842759	0.309522	0.999649	0.601665	0
ENSRNOG00000020527	Drap1	7.05649	-0.0960942	-0.15571	-1.28892	-2.18177	0.209593	0.0390486	0.744021	0.386172	6.8446	4.39e-06	-0.00630263	0.180885	-0.427777	0.85661	0.669195	0.999649	0.857292	0
ENSRNOG00000020551	Bles03	7.42144	-0.10617	-0.123496	-1.12979	-1.37171	0.269621	0.182718	0.789132	0.596101	6.62722	1e-05	-0.0304366	0.336714	-1.6889	0.736625	0.0925309	0.999649	0.317921	0
ENSRNOG00000046560	Ccdc85b	7.8874	0.158669	-0.226643	1.59501	-2.37879	0.123667	0.0255862	0.657313	0.3378	6.98896	-2.11e-06	-0.00303939	-0.0713993	-0.169818	0.943139	0.865295	0.999649	0.952478	0
ENSRNOG00000020567	Fibp	5.63952	-0.105613	-0.171784	-1.26805	-2.14359	0.216826	0.042303	0.74722	0.395339	5.3133	4.21e-05	0.0154657	1.23978	0.752301	0.216262	0.452603	0.999649	0.722028	0
ENSRNOG00000020587	Efemp2	1.78354	0.145115	-0.0156276	0.993981	-0.107109	0.330052	0.915584	0.821364	0.976516	2.94744	-8.7e-05	0.0561426	-1.98757	2.13113	0.0479896	0.0340893	0.999649	0.178112	0
ENSRNOG00000020617	Mus81	4.29613	0.176127	-0.0953406	1.912	-1.07694	0.0677662	0.292111	0.55313	0.696031	3.75188	-5.43e-05	0.00386152	-1.4211	0.168722	0.156578	0.866157	0.999649	0.952625	0
ENSRNOG00000020660	Cfl1	8.97029	-0.0836401	-0.228218	-0.842789	-2.42264	0.407586	0.0232393	0.861878	0.333339	9.74918	-1.34e-05	0.0236958	-0.575593	1.67327	0.565426	0.0955693	0.999649	0.323834	0
ENSRNOG00000026527	Snx32	4.53957	-0.0569029	-0.108032	-0.543089	-1.04826	0.592028	0.304857	0.919602	0.704877	5.21161	6.31e-06	0.00210311	0.224861	0.123803	0.822278	0.901574	0.999649	0.966409	0
ENSRNOG00000055506	LOC102551929	1.48588	-0.156477	-0.212301	-1.02534	-1.47627	0.315326	0.152746	0.815634	0.562888	0.182581	8.67e-05	0.0326486	1.11695	0.700786	0.265127	0.484112	0.999649	0.746127	0
ENSRNOG00000026114	Ap5b1	1.75592	0.187927	0.448554	1.28383	3.0951	0.211338	0.00490911	0.744694	0.236498	3.0985	-1.09e-05	0.0275412	-0.313038	1.29352	0.754522	0.197069	0.999649	0.48032	0
ENSRNOG00000020700	Rnaseh2c	4.90085	-0.0364756	-0.0989736	-0.408612	-1.15921	0.686412	0.257664	0.944234	0.667055	4.03308	3.47e-05	0.0165238	0.956404	0.757567	0.339825	0.449449	0.999649	0.718875	0
ENSRNOG00000061012	Kat5	6.6514	-0.0297429	0.065998	-0.391272	0.905956	0.699014	0.373878	0.946006	0.752209	5.93056	1.22e-05	-0.0409302	0.357779	-1.98389	0.720822	0.0484016	0.999649	0.21925	0
ENSRNOG00000030888	Rela	2.3688	0.111598	0.34474	0.794933	2.49204	0.434368	0.0199278	0.868178	0.321316	3.75258	-2.39e-06	0.0180075	-0.0643625	0.796686	0.948735	0.426416	0.999649	0.702644	0
ENSRNOG00000020726	Sipa1	1.25578	0.193001	0.321427	1.04037	1.73967	0.308436	0.0946016	0.815578	0.488257	2.84188	-1.91e-05	0.0347175	-0.401497	1.19479	0.688409	0.23334	0.999649	0.524321	1
ENSRNOG00000020742	Pcnx3	1.97098	-0.0913752	0.230157	-0.469711	1.14574	0.64276	0.263091	0.931416	0.670916	4.88601	3.59e-05	0.0119431	0.633004	0.345187	0.52733	0.730254	0.999649	0.890996	0
ENSRNOG00000020773	Map3k11	2.34757	0.00638919	0.08911	0.0391701	0.536599	0.969076	0.596436	0.995074	0.867348	4.31214	1.86e-05	0.00640194	0.517631	0.293398	0.60519	0.76947	0.999649	0.907964	0
ENSRNOG00000056038	Ehbp1l1	5.23956	-0.298137	-0.0108839	-3.06428	-0.115869	0.00528637	0.908711	0.19229	0.975296	4.7839	4.33e-05	-0.024663	1.24723	-1.17085	0.213521	0.242814	0.999649	0.534158	0
ENSRNOG00000024239	Fam89b	5.87837	0.0395861	-0.0227082	0.57586	-0.344695	0.570019	0.733297	0.91631	0.921366	5.37254	6.28e-05	-0.00820827	2.05874	-0.443967	0.0405921	0.657464	0.999649	0.850578	0
ENSRNOG00000012736	Znrd2	4.88527	-0.200564	-0.198807	-2.26781	-2.3132	0.0325299	0.0295046	0.414853	0.355366	5.01765	7.89e-05	0.0354866	2.79078	2.06751	0.00567848	0.0397524	0.999649	0.194622	0
ENSRNOG00000020813	Ltbp3	3.15373	0.152413	0.342285	1.08318	2.50262	0.289386	0.0194633	0.803864	0.320388	4.43195	5.62e-06	-0.0151926	0.116333	-0.516328	0.907485	0.606098	0.999649	0.819119	0
ENSRNOG00000023668	Scyl1	4.60313	0.0117685	0.0176597	0.134313	0.206438	0.894264	0.838173	0.98633	0.957107	5.5439	3.47e-05	0.00521657	1.82392	0.452133	0.0694012	0.65158	0.999649	0.846686	0
ENSRNOG00000062155	NA	1.41763	-0.561491	-0.152004	-3.54789	-0.982987	0.00161866	0.335325	0.100517	0.72842	3.84523	2.31e-06	-0.0582521	0.0204897	-0.841949	0.98367	0.40065	0.999649	0.682636	0
ENSRNOG00000062127	NA	3.75156	-0.753276	-0.0955074	-5.14527	-0.673753	2.79725e-05	0.506843	0.00714127	0.823493	6.2393	1.04e-05	-0.043681	0.0956977	-0.663773	0.92384	0.507469	0.999649	0.761934	1
ENSRNOG00000062158	NA	5.72832	0.205412	0.119476	0.721083	0.439039	0.477757	0.664522	0.890387	0.893735	6.94288	-4.19e-05	-0.0372989	-0.442148	-0.648435	0.658778	0.51732	0.999649	0.767801	0
ENSRNOG00000020881	Frmd8	1.90705	-0.0793565	0.0427014	-0.588084	0.311195	0.561916	0.758313	0.912919	0.928926	3.68446	1.15e-05	-0.000148582	0.294248	-0.00625468	0.768822	0.995015	0.999649	0.998569	0
ENSRNOG00000030616	Slc25a45	0.298509	-0.561357	0.0771005	-3.29357	0.466498	0.00303283	0.645025	0.140317	0.886156	0.0608991	7.43e-05	0.030286	0.659778	0.445656	0.510025	0.656245	0.999649	0.85004	0
ENSRNOG00000023318	Tigd3	1.76803	-0.153631	0.269115	-1.23735	2.25643	0.22781	0.0333311	0.756126	0.369957	1.33637	0.000106196	0.0178057	1.50073	0.414926	0.134732	0.678565	0.999649	0.863857	0
ENSRNOG00000020892	Dpf2	3.18139	-0.150923	0.136082	-1.02887	0.919767	0.3137	0.366758	0.815634	0.749945	5.18822	-5.64e-07	-0.0174971	-0.0224082	-1.14356	0.982141	0.25394	0.999649	0.544754	0
ENSRNOG00000020904	Cdc42ep2	2.91866	-0.123247	-0.107797	-1.01452	-0.886929	0.320353	0.383833	0.816805	0.757338	3.66463	-3.56e-05	-0.0314991	-0.624191	-0.916028	0.533091	0.360567	0.999649	0.650177	0
ENSRNOG00000020906	Pola2	0.340487	0.71331	0.339687	4.12341	2.05524	0.000379338	0.0507835	0.0428652	0.414506	1.02488	2.57e-05	0.236137	0.322461	4.93333	0.747383	1.51e-06	0.999649	0.000220053	1
ENSRNOG00000020935	Capn1	1.3698	0.323373	0.0775726	2.09318	0.497473	0.0469713	0.623339	0.49091	0.878907	2.96823	-3.87e-05	-0.0416229	-0.9364	-1.65921	0.350003	0.0983732	0.999649	0.328362	1
ENSRNOG00000020950	Syvn1	3.38794	0.11912	0.329687	0.844657	2.3966	0.406562	0.0246082	0.861492	0.334057	5.01872	-1.2e-06	0.0209322	-0.0369247	1.05877	0.970576	0.290765	0.999649	0.582441	0
ENSRNOG00000020975	Mrpl49	7.74116	-0.125143	-0.0598601	-1.04394	-0.519711	0.306816	0.607979	0.813259	0.873146	6.34186	-2.85e-06	6.76e-05	-0.0798595	0.00313038	0.936415	0.997505	0.999649	0.998855	0
ENSRNOG00000020982	Fau	10.6739	0.110899	-0.00989825	0.89461	-0.0828548	0.379794	0.934647	0.84676	0.980821	9.0359	-2.04e-05	-0.00744034	-0.527476	-0.316407	0.598347	0.751967	0.999649	0.900081	0
ENSRNOG00000021794	Znhit2	4.27931	0.00546582	-0.145462	0.0727815	-1.986	0.942577	0.0584546	0.993016	0.42989	4.35371	3.19e-05	0.0406152	1.01453	2.13116	0.311345	0.034087	0.999649	0.178112	0
ENSRNOG00000020989	Tm7sf2	4.27017	-0.0248907	-0.174852	-0.32329	-2.34615	0.749249	0.0274722	0.957643	0.346547	4.06489	2.31e-05	0.0247412	0.575771	1.01964	0.565307	0.308921	0.999649	0.600915	0
ENSRNOG00000020996	NA	4.30991	-0.0844643	-0.133861	-0.785622	-1.26196	0.439702	0.218972	0.871069	0.632796	5.4553	2.41e-05	0.0268975	1.08771	1.99803	0.277807	0.0468354	0.999649	0.21556	0
ENSRNOG00000050180	Zfpl1	3.78713	0.190975	0.107415	2.08242	1.20662	0.0480255	0.239225	0.492273	0.648672	4.18726	-1.68e-05	-0.0159165	-0.581055	-0.910091	0.561746	0.363682	0.999649	0.652691	0
ENSRNOG00000021003	Sac3d1	2.58848	0.164323	-0.0559608	1.22768	-0.417081	0.231356	0.68029	0.759112	0.89816	3.42083	5.73e-06	0.043529	0.170462	2.1377	0.86479	0.0335458	0.999649	0.176931	0
ENSRNOG00000021007	Snx15	3.8105	0.197199	-0.0599131	1.4376	-0.443612	0.163334	0.661258	0.705081	0.892442	4.66694	-1.06e-05	0.042039	-0.355622	2.32995	0.722434	0.0206342	0.999649	0.131513	0
ENSRNOG00000021010	Arl2	7.21896	-0.109638	-0.0657462	-1.13839	-0.712342	0.266084	0.483054	0.784815	0.812192	6.38147	-2.56e-06	-0.0237653	-0.0727151	-1.11386	0.942093	0.266448	0.999649	0.557569	0
ENSRNOG00000062164	NA	-0.747983	4.27217	-0.596389	8.29282	-1.44214	1.53878e-08	0.16206	3.12195e-05	0.571251	0.189109	-0.00111956	-0.150027	-4.39922	-1.02131	1.63e-05	0.30813	0.229232	0.600288	1
ENSRNOG00000021025	Ppp2r5b	6.78051	0.126266	0.194313	1.08683	1.74751	0.287804	0.0932092	0.802196	0.486662	6.99904	-7.47e-07	0.00589256	-0.0326206	0.423655	0.974004	0.672195	0.999649	0.859382	0
ENSRNOG00000060707	Atg2a	3.04195	-0.034574	0.282905	-0.262593	2.20238	0.795083	0.0373878	0.968266	0.384931	4.7628	2.07e-05	0.0180273	0.442632	0.631687	0.658428	0.528189	0.999649	0.774658	0
ENSRNOG00000043503	Ehd1	5.75331	0.00397865	-0.100954	0.0455856	-1.19896	0.964014	0.242136	0.994578	0.651822	6.81325	4.78e-05	0.0590478	1.74105	3.54674	0.0829499	0.000468454	0.999649	0.0134106	0
ENSRNOG00000027456	Cdc42bpg	2.10492	-0.300708	-0.625718	-1.65518	-3.38925	0.110781	0.00239779	0.646331	0.207363	3.85652	5.1e-05	0.0757343	1.05035	2.54991	0.294608	0.0113942	0.999649	0.095049	0
ENSRNOG00000021054	Men1	4.24057	0.108945	0.212486	1.01721	2.02578	0.319102	0.0539312	0.81613	0.420138	5.53729	-9.13e-06	-0.00503994	-0.423413	-0.38486	0.672371	0.70068	0.999649	0.875367	0
ENSRNOG00000021061	Map4k2	2.95285	-0.183077	0.192245	-1.42353	1.50861	0.167328	0.144323	0.707454	0.551727	4.678	-3.73e-06	0.0144756	-0.109544	0.697238	0.912862	0.486325	0.999649	0.747397	0
ENSRNOG00000021085	Sf1	4.14308	-0.122163	0.0718008	-0.903025	0.534622	0.3754	0.597782	0.845217	0.868756	6.46645	3.46e-05	-0.00190854	1.18751	-0.107793	0.236194	0.914249	0.999649	0.97143	0
ENSRNOG00000021090	Pygm	3.64497	-0.117087	0.0945506	-0.777119	0.625509	0.444607	0.537483	0.874563	0.83906	5.65493	4e-05	-0.0515339	0.948766	-2.0125	0.343688	0.0452785	0.999649	0.210551	0
ENSRNOG00000021098	Rasgrp2	4.84642	0.291671	0.0492784	2.51679	0.447686	0.0188567	0.658356	0.334998	0.891615	3.75135	-9.59e-05	-0.0521815	-1.67559	-1.51873	0.0951136	0.130139	0.999649	0.382973	0
ENSRNOG00000021103	Nrxn2	5.5284	0.0752875	0.202077	0.526311	1.45983	0.603456	0.157178	0.923086	0.566044	7.79537	2.18e-05	0.0282331	0.536102	1.14646	0.592382	0.252741	0.999649	0.543782	0
ENSRNOG00000021117	Rps6ka4	4.84969	-0.0767731	0.0168599	-1.14667	0.260154	0.262714	0.796942	0.783476	0.942977	5.12248	2.9e-05	-0.00685585	1.01132	-0.393075	0.312878	0.694611	0.999649	0.871656	0
ENSRNOG00000024931	Ccdc88b	0.0681443	0.00638207	-0.355692	0.0339683	-1.87259	0.973181	0.0732373	0.995424	0.451543	1.9652	-2.98e-05	0.222245	-0.438863	5.33949	0.661153	2.15e-07	0.999649	5.49e-05	0
ENSRNOG00000021125	Prdx5	9.45805	0.137782	-0.107389	1.30771	-1.06122	0.203238	0.299049	0.741602	0.700543	8.17844	-3.4e-05	-0.0503352	-0.99163	-2.41504	0.322371	0.0164779	0.999649	0.117451	0
ENSRNOG00000021132	Trmt112	6.07776	-0.0679272	-0.0401531	-0.799112	-0.492368	0.431987	0.626889	0.86802	0.88034	5.523	-2.55e-05	-0.0655589	-0.901639	-3.83037	0.368148	0.000163172	0.999649	0.00707883	0
ENSRNOG00000021139	Esrra	7.24745	-0.121473	-0.0894783	-1.54601	-1.18837	0.13506	0.246201	0.669541	0.657233	6.46899	1.39e-05	-0.0462822	0.567282	-3.12029	0.57105	0.00202661	0.999649	0.032897	0
ENSRNOG00000051621	Catsperz	0.933714	0.503535	0.147048	2.59975	0.804341	0.0156444	0.429019	0.315313	0.783537	1.09959	-0.000168437	-0.057557	-2.00591	-1.13678	0.0459824	0.256758	0.999649	0.547895	0
ENSRNOG00000021140	Kcnk4	1.52648	0.0411852	-0.0480016	0.241636	-0.274865	0.811095	0.78575	0.97079	0.938086	3.02562	-8.68e-05	0.0178667	-1.99792	0.677229	0.0468472	0.498909	0.999649	0.756478	1
ENSRNOG00000021145	Gpr137	4.10456	0.0629075	-0.02965	0.487473	-0.231302	0.630303	0.819021	0.931359	0.949549	5.63496	-2.78e-06	-0.0023739	-0.109212	-0.153726	0.913125	0.877954	0.999649	0.956764	0
ENSRNOG00000021147	Bad	6.11504	-0.156634	-0.153744	-2.03171	-2.07851	0.0532836	0.0484134	0.508704	0.408511	5.51887	1.6e-07	-0.00238673	0.00723369	-0.177933	0.994234	0.858925	0.999649	0.949961	0
ENSRNOG00000021150	Plcb3	1.29392	0.00950712	0.0567636	0.0611499	0.350722	0.951741	0.728826	0.993814	0.91948	3.32222	-1.61e-05	-0.0401952	-0.456118	-1.87275	0.648715	0.0623118	0.999649	0.254461	0
ENSRNOG00000021151	Ppp1r14b	5.28842	0.18528	-0.158409	2.0194	-1.80384	0.0546352	0.0836999	0.511685	0.476419	4.70444	-6.05e-05	-0.0225392	-2.02562	-1.25012	0.0439047	0.212466	0.999649	0.498789	0
ENSRNOG00000021153	Fkbp2	7.94089	0.157554	-0.0490707	1.65542	-0.537792	0.110731	0.595624	0.646331	0.867104	6.99517	-1.15e-05	-0.0021708	-0.433835	-0.134718	0.664796	0.892947	0.999649	0.962668	0
ENSRNOG00000021156	Vegfb	4.55388	0.0502376	0.0183148	0.631512	0.237242	0.533617	0.814463	0.902629	0.947853	4.71483	8.64e-06	-0.0148844	0.278732	-0.789471	0.780689	0.430611	0.999649	0.704978	0
ENSRNOG00000043060	Dnajc4	4.50204	-0.0255303	-0.0385744	-0.320506	-0.502721	0.751332	0.619698	0.957643	0.878542	4.10037	-1.14e-05	-0.0107985	-0.386219	-0.603781	0.699674	0.546556	0.999649	0.785084	0
ENSRNOG00000021158	Nudt22	4.67496	0.0658224	-0.111511	0.674089	-1.19756	0.506633	0.242669	0.897765	0.651822	3.90253	-4.32e-05	0.00439535	-1.22015	0.206393	0.223601	0.836658	0.999649	0.941282	0
ENSRNOG00000023023	Trpt1	1.78894	0.142118	0.154468	1.2071	1.33497	0.23904	0.194289	0.764337	0.608991	2.45395	4.92e-05	0.0162265	1.37866	0.746725	0.169276	0.455957	0.999649	0.723987	0
ENSRNOG00000021161	Fermt3	0.188577	0.228208	0.0798314	1.57016	0.541248	0.129341	0.593277	0.664236	0.866149	1.64607	-0.000127712	0.0594095	-2.40166	1.8562	0.0170778	0.0646432	0.999649	0.259092	0
ENSRNOG00000021164	Stip1	8.80076	-0.138047	0.0782799	-0.838841	0.497052	0.409755	0.623631	0.862253	0.878907	8.44729	6.85e-05	-0.0779142	1.83895	-3.44519	0.0671513	0.000672823	0.999649	0.0167681	1
ENSRNOG00000021174	Macrod1	4.97876	0.233128	-0.0109549	3.41162	-0.167301	0.00226909	0.868521	0.118942	0.965444	4.51454	-2e-05	-0.0280801	-0.675037	-1.57185	0.500299	0.117296	0.999649	0.361482	0
ENSRNOG00000022428	Flrt1	1.88433	0.234367	0.657803	1.30563	3.75761	0.203937	0.000957639	0.742401	0.148394	3.38379	2.61e-05	-0.158755	0.421562	-4.16176	0.67372	4.4e-05	0.999649	0.00273362	0
ENSRNOG00000021175	Otub1	8.3132	0.145083	-0.0663911	1.82851	-0.873937	0.079806	0.390729	0.585627	0.761034	7.96889	1.9e-06	0.00111892	0.0761917	0.0737301	0.93933	0.941286	0.999649	0.980271	0
ENSRNOG00000021177	Cox8a	8.30701	0.0308077	-0.130745	0.386878	-1.71661	0.702223	0.0988049	0.946331	0.49424	7.71399	-6.63e-06	0.00689713	-0.226004	0.387428	0.821389	0.698781	0.999649	0.874257	0
ENSRNOG00000021179	Naa40	1.75443	0.0833562	0.068866	0.79496	0.670311	0.434353	0.508996	0.868178	0.82495	2.83089	-7.12e-05	0.0162529	-1.98727	0.751256	0.0480234	0.453231	0.999649	0.722691	0
ENSRNOG00000048337	LOC102551606	2.58977	-0.0153602	0.0608033	-0.141958	0.576576	0.888286	0.569542	0.986038	0.853662	3.03945	-6.19e-05	-0.0432621	-1.79804	-2.08345	0.0734202	0.0382625	0.999649	0.190324	0
ENSRNOG00000057502	NA	-0.266177	0.0440684	0.347294	0.185171	1.44756	0.854635	0.160551	0.979836	0.569717	1.2919	5.67e-06	0.0467584	0.0950987	1.27554	0.924315	0.203344	0.999649	0.487924	0
ENSRNOG00000021184	Mark2	3.16606	-0.085636	0.0816035	-0.615956	0.578582	0.543665	0.568209	0.906751	0.853074	5.67689	3.4e-05	0.0564547	1.00709	2.75366	0.314901	0.0063416	0.999649	0.0659789	0
ENSRNOG00000025061	Spindoc	4.43901	-0.0621428	0.0978811	-0.885677	1.44477	0.384494	0.161328	0.848645	0.57104	4.41713	3.79e-06	-0.0256823	0.143362	-1.6072	0.886124	0.109318	0.999649	0.346842	0
ENSRNOG00000032042	Zfta	4.35987	0.19175	0.146999	1.62139	1.28467	0.117872	0.21105	0.648948	0.624631	5.42629	3.06e-06	0.0510272	0.101813	2.79134	0.91899	0.00566893	0.999649	0.0613886	0
ENSRNOG00000021202	Rtn3	8.90023	0.186393	0.176089	1.6636	1.64881	0.10907	0.112089	0.64469	0.515449	10.0673	-4.31e-06	0.0282684	-0.182305	1.97057	0.855497	0.0499162	0.999649	0.223447	0
ENSRNOG00000021203	Atl3	3.71738	0.0374284	0.0397652	0.362406	0.399535	0.72019	0.692998	0.951465	0.90205	3.69723	1.01e-08	0.0124807	0.000313991	0.643212	0.99975	0.520697	0.999901	0.769081	0
ENSRNOG00000021206	Plaat3	8.29631	0.189891	-0.108552	1.55058	-0.921802	0.133963	0.365717	0.66954	0.748758	6.97597	-6.77e-05	-0.0375453	-1.61257	-1.47555	0.108144	0.141368	0.999649	0.400301	0
ENSRNOG00000017884	LOC690183	1.19719	-0.148478	-0.203707	-0.914764	-1.30604	0.369326	0.203797	0.841448	0.618707	0.853015	0.000110151	0.0222535	1.56603	0.523398	0.118653	0.601177	0.999649	0.815807	0
ENSRNOG00000018086	Slc22a8	1.44622	0.305533	0.293998	1.73231	1.65251	0.0959272	0.111327	0.620217	0.514286	3.14923	-7.44e-05	0.0862763	-1.08419	2.08517	0.279361	0.0381052	0.999649	0.189864	0
ENSRNOG00000018215	Slc22a6	0.11351	0.948504	1.01056	3.15536	3.54647	0.00424502	0.00162439	0.169138	0.177729	1.70328	-2.68e-05	0.235276	-0.225484	3.30672	0.821794	0.00108776	0.999649	0.0223531	0
ENSRNOG00000018385	Chrm1	3.85808	-0.0265841	-0.171125	-0.150155	-0.953203	0.881885	0.349897	0.984905	0.737286	6.27841	1.3e-05	0.0465929	0.340019	2.01141	0.734138	0.0453937	0.999649	0.210857	0
ENSRNOG00000018487	Slc3a2	6.10735	-0.225282	0.0140431	-1.6423	0.106491	0.11344	0.916069	0.647421	0.976578	7.26861	3.72e-05	-0.0298152	1.33241	-1.75858	0.183981	0.0799158	0.999649	0.292626	1
ENSRNOG00000059148	NA	1.09897	-0.357105	-0.104824	-2.02671	-0.63288	0.0538286	0.532738	0.509607	0.837342	0.0259125	-2.41e-05	0.0086185	-0.252079	0.151402	0.801195	0.879785	0.999649	0.95773	0
ENSRNOG00000058132	NA	2.77453	-1.51743	-0.0433787	-6.45074	-0.19756	1.0846e-06	0.845036	0.000650098	0.958419	1.98421	5.99e-05	-0.0334669	0.364304	-0.342375	0.71595	0.732367	0.999649	0.891891	1
ENSRNOG00000061138	NA	-0.234523	-0.0112562	-0.609942	-0.0563201	-3.13892	0.955548	0.0044171	0.994184	0.229789	NA	NA	NA	NA	NA	NA	NA	NA	NA	0
ENSRNOG00000056397	NA	2.26484	0.0711389	-0.101638	0.413677	-0.629985	0.682748	0.534599	0.943057	0.837958	0.914557	-0.000146489	-0.0105716	-1.4714	-0.179703	0.142487	0.857537	0.999649	0.949435	0
ENSRNOG00000042878	Wdr74	5.73205	0.0622253	-0.103812	0.770667	-1.34238	0.448352	0.191912	0.875431	0.608604	5.08631	-4.29e-06	-0.0180095	-0.141783	-0.986349	0.88737	0.32495	0.999649	0.617665	0
ENSRNOG00000018847	Stx5	5.64148	0.0136088	-0.0265827	0.193481	-0.393576	0.848194	0.697335	0.97712	0.903691	5.38784	-1.43e-05	0.017058	-0.457299	0.902531	0.647868	0.367675	0.999649	0.655842	0
ENSRNOG00000019069	Nxf1	4.06613	-0.0155519	0.037601	-0.174115	0.429427	0.863221	0.671406	0.982413	0.894719	5.33967	-2.27e-05	0.0219071	-0.65444	1.04232	0.513451	0.298307	0.999649	0.589946	0
ENSRNOG00000019266	Tmem223	6.04084	0.134232	-0.0633098	1.42936	-0.704838	0.165663	0.487629	0.706673	0.814461	4.99436	-4.67e-05	-0.0279827	-1.35187	-1.34558	0.177683	0.179701	0.999649	0.458167	0
ENSRNOG00000019341	Tmem179b	2.1683	0.21184	-0.0797368	1.98209	-0.772753	0.0589162	0.447139	0.524728	0.795808	1.89012	2.47e-05	0.000155863	0.461836	0.00484866	0.644615	0.996135	0.999649	0.998693	0
ENSRNOG00000019419	Taf6l	2.15316	-0.0893066	-0.0804218	-0.806994	-0.720137	0.427518	0.478328	0.866727	0.809803	3.22318	3.34e-05	0.0305373	0.997131	1.4993	0.319699	0.135102	0.999649	0.390747	0
ENSRNOG00000019439	Polr2g	7.62338	0.0763311	-0.0878124	0.8318	-0.996489	0.413642	0.328857	0.862253	0.724221	6.54339	9.64e-06	-0.010983	0.297327	-0.559098	0.766473	0.576613	0.999649	0.8028	0
ENSRNOG00000019461	Zbtb3	2.55378	-0.213993	0.0185797	-2.25743	0.201862	0.0332598	0.841709	0.418367	0.957628	2.60462	9.22e-06	0.00794724	0.246031	0.350921	0.805868	0.725954	0.999649	0.88903	0
ENSRNOG00000019464	Ttc9c	5.37073	-0.127833	-0.00257801	-1.59729	-0.0334649	0.123157	0.973578	0.655982	0.992659	5.76884	3e-05	-0.00435268	1.15246	-0.275415	0.250271	0.783233	0.999649	0.914683	0
ENSRNOG00000019507	Hnrnpul2	4.69297	-0.138298	0.0458537	-0.840197	0.281791	0.409009	0.780496	0.862253	0.936661	7.47469	2.15e-05	0.0171013	0.546566	0.71529	0.585182	0.475121	0.999649	0.740471	0
ENSRNOG00000019570	Gng3	7.18922	-0.197553	-0.0808793	-2.34747	-1.00604	0.0273934	0.324333	0.382232	0.721636	7.09938	3.28e-05	-0.00499027	0.8234	-0.206115	0.411093	0.836875	0.999649	0.941282	0
ENSRNOG00000052393	Bscl2	5.16813	0.0219614	0.19475	0.23081	2.12982	0.8194	0.043535	0.971995	0.397729	5.143	3.07e-05	-0.00361743	0.839974	-0.162865	0.401754	0.870761	0.999649	0.954564	0
ENSRNOG00000019666	Ubxn1	7.82911	-0.0422751	-0.142169	-0.541315	-1.90107	0.593232	0.0692468	0.920129	0.447976	7.22909	1.71e-05	-0.0108788	0.606157	-0.635333	0.54498	0.525813	0.999649	0.773493	0
ENSRNOG00000045561	Uqcc3	6.06621	0.0864987	-0.136122	0.652122	-1.07352	0.520459	0.29361	0.900333	0.697188	4.52979	-5.06e-05	-0.0618654	-1.3707	-2.78834	0.171741	0.00572002	0.999649	0.0616802	0
ENSRNOG00000054533	NA	0.68829	-0.32116	-0.21366	-1.63473	-1.16441	0.115028	0.255592	0.647983	0.665785	-0.944007	-5.08e-05	0.00090411	-0.366328	0.0109821	0.714441	0.991247	0.999649	0.996564	0
ENSRNOG00000019701	RGD1597339	5.42441	-0.0363836	-0.0478036	-0.327047	-0.450113	0.74644	0.656629	0.956624	0.891615	4.29851	-7.76e-06	-0.0177192	-0.235648	-0.895237	0.813905	0.371552	0.999649	0.658655	0
ENSRNOG00000026005	Ints5	3.04846	0.151452	0.298023	1.03573	2.07503	0.310552	0.0487613	0.815578	0.408787	4.23741	2.27e-06	0.0429115	0.073323	2.27055	0.94161	0.0240562	0.999649	0.145122	0
ENSRNOG00000019724	Ganab	5.68043	0.141285	0.190153	1.17944	1.65144	0.249672	0.111548	0.772957	0.514704	7.18111	1.43e-05	0.00983076	0.700101	0.790412	0.484539	0.430063	0.999649	0.704978	0
ENSRNOG00000019804	B3gat3	9.0406	-0.0138393	-0.173869	-0.148742	-1.94805	0.882988	0.0630794	0.985209	0.438488	7.87964	4.48e-06	0.0152351	0.145689	0.815214	0.884289	0.415754	0.999649	0.693937	0
ENSRNOG00000019858	Rom1	4.54802	0.204824	-0.0975374	1.49933	-0.752212	0.146701	0.459167	0.682358	0.801219	3.24135	-3.04e-05	-0.020079	-0.718225	-0.79078	0.473313	0.429849	0.999649	0.704978	0
ENSRNOG00000019873	Eml3	2.71555	0.13178	0.103701	1.34474	1.08483	0.191158	0.288667	0.72867	0.692578	3.54558	-3.39e-05	0.00635753	-0.882839	0.274221	0.378202	0.784149	0.999649	0.915165	0
ENSRNOG00000019913	Mta2	4.76466	0.185378	0.101193	1.86155	1.05028	0.0748365	0.303948	0.574441	0.704469	5.64984	8.85e-06	0.0294893	0.453977	2.49445	0.650253	0.0132852	0.999649	0.10478	0
ENSRNOG00000020047	Tut1	3.31146	-0.0677909	0.112706	-0.707934	1.18852	0.485739	0.246145	0.893686	0.657233	4.66382	9.22e-06	0.0106456	0.272383	0.516802	0.785561	0.605768	0.999649	0.819034	0
ENSRNOG00000020075	Eef1g	8.17798	0.142224	-0.0796775	2.09683	-1.22981	0.0466181	0.230572	0.489472	0.639569	8.27625	-9.16e-06	0.00780285	-0.336825	0.472483	0.736542	0.637009	0.999649	0.838224	0
ENSRNOG00000057569	Ahnak	3.46373	0.448821	0.372359	2.45647	2.13665	0.0215664	0.0429193	0.354045	0.396709	4.85635	-5.41e-05	-0.0287748	-0.767166	-0.670253	0.443733	0.503337	0.999649	0.759063	1
ENSRNOG00000020202	Asrgl1	9.02496	0.0421383	-0.0001472	0.478774	-0.00174335	0.63639	0.998623	0.931416	0.999638	8.0043	-1.55e-05	-0.0336739	-0.492639	-1.76028	0.622715	0.0796275	0.999649	0.291926	0
ENSRNOG00000032929	Incenp	2.33758	-0.18293	0.14666	-1.50028	1.20893	0.146456	0.238352	0.68234	0.648672	3.69406	9.51e-05	0.0316236	2.40874	1.31333	0.0167579	0.19032	0.999649	0.471224	0
ENSRNOG00000020346	Best1	5.37965	0.34408	-0.332102	3.00127	-3.0088	0.00614564	0.00603631	0.208822	0.245581	4.52375	-5.7e-05	0.0596697	-0.674133	1.16806	0.500872	0.243934	0.999649	0.534979	0
ENSRNOG00000022619	Fth1	11.3208	0.309261	-0.281632	3.19221	-3.04359	0.00388248	0.00555495	0.159543	0.241859	11.0933	-5.85e-05	0.00215102	-1.48406	0.0899398	0.139097	0.92841	0.999649	0.97517	0
ENSRNOG00000020349	Rab3il1	1.34952	0.314762	-0.236451	2.32802	-1.70839	0.028574	0.100341	0.392249	0.496522	3.01514	-6.45e-05	0.0202571	-1.08727	0.563189	0.278	0.573829	0.999649	0.800837	1
ENSRNOG00000020385	Fads3	3.54076	-0.0721983	0.162793	-0.582079	1.34305	0.565889	0.191697	0.914887	0.608363	4.23209	3.8e-05	0.00770499	1.19407	0.399376	0.233621	0.68997	0.999649	0.868782	0
ENSRNOG00000020440	Fads2	4.48245	-0.0718893	0.166919	-0.451066	1.06645	0.655952	0.296728	0.93456	0.699088	6.03044	-4.86e-06	0.00385703	-0.105939	0.138515	0.915719	0.889949	0.999649	0.961116	0
ENSRNOG00000020480	Fads1	5.95056	-0.104043	0.136278	-0.917011	1.25286	0.368172	0.22221	0.841448	0.635273	7.33341	2.56e-05	0.0498579	0.801602	2.56828	0.423572	0.0108232	0.999649	0.0923125	0
ENSRNOG00000020531	Fen1	2.82214	0.00329891	-0.0375438	0.033117	-0.375343	0.973852	0.71067	0.995424	0.910123	3.91581	1.67e-05	0.00489649	0.579083	0.278947	0.563073	0.780524	0.999649	0.912809	0
ENSRNOG00000055023	NA	5.08146	-0.0935398	-0.204045	-0.703011	-1.60692	0.488747	0.121022	0.893853	0.526272	3.79469	-1.87e-05	-0.0109034	-0.553507	-0.536152	0.580429	0.592348	0.999649	0.810611	0
ENSRNOG00000028274	Myrf	2.81892	-0.078969	0.0214337	-0.367658	0.0966267	0.716319	0.923817	0.950413	0.978243	5.65834	1.09e-05	-0.0540396	0.144704	-1.17491	0.885065	0.241188	0.999649	0.532455	0
ENSRNOG00000027264	Dagla	3.49292	-0.0474111	-0.275612	-0.196575	-1.11495	0.845799	0.275806	0.976857	0.682464	6.7584	1.43e-05	0.0497678	0.242849	1.39335	0.808328	0.164797	0.999649	0.436807	0
ENSRNOG00000026432	Syt7	3.5854	-0.152552	-0.270598	-0.654813	-1.1216	0.518754	0.273021	0.900333	0.680628	6.648	2.02e-05	0.0429341	0.336836	1.18061	0.736533	0.238919	0.999649	0.529692	1
ENSRNOG00000030180	Lrrc10b	6.18653	0.112334	-0.621111	0.688109	-3.94772	0.497917	0.000592595	0.895398	0.123781	6.83207	4.11e-05	0.0193749	0.815704	0.63331	0.415474	0.527131	0.999649	0.774395	0
ENSRNOG00000020620	Ppp1r32	1.25159	0.196379	0.036625	0.775366	0.142953	0.445623	0.887509	0.874574	0.968563	1.51971	-0.000122157	0.0105905	-0.988668	0.144073	0.323816	0.885563	0.999649	0.959747	0
ENSRNOG00000020646	Sdhaf2	7.14713	0.0116968	-0.0686483	0.141241	-0.864989	0.888847	0.395525	0.986038	0.762885	6.47124	1.58e-06	-0.0215525	0.0641422	-1.44156	0.94891	0.150723	0.999649	0.413925	0
ENSRNOG00000020668	Cpsf7	5.21067	0.0190187	0.140148	0.237514	1.82138	0.814254	0.0809154	0.971079	0.468501	5.77234	-1.07e-05	0.00337698	-0.568474	0.296814	0.570241	0.766864	0.999649	0.906563	0
ENSRNOG00000020692	Tmem216	4.17922	-0.125966	-0.0220837	-1.52155	-0.277323	0.141061	0.783884	0.674322	0.937741	3.70222	1.84e-05	-0.0190777	0.510875	-0.878538	0.609905	0.380526	0.999649	0.6665	0
ENSRNOG00000020693	Tmem138	3.20634	0.0144368	-0.110842	0.154051	-1.23177	0.878845	0.229852	0.984608	0.639569	2.96307	3.52e-06	-0.0303585	0.0957379	-1.36493	0.923808	0.173547	0.999649	0.449612	0
ENSRNOG00000020702	Cyb561a3	1.15902	0.398704	0.0583988	1.94154	0.291195	0.0639036	0.773379	0.539739	0.934099	2.20601	-5.98e-06	0.0367446	-0.072968	0.734787	0.941892	0.463183	0.999649	0.729467	0
ENSRNOG00000020704	Tkfc	1.33701	0.235461	0.161158	1.29369	0.887867	0.207964	0.383338	0.743976	0.757288	2.34999	-3.92e-05	0.0171306	-0.805042	0.583846	0.421588	0.559869	0.999649	0.791862	0
ENSRNOG00000020715	Ddb1	7.05876	0.347589	0.455661	1.72218	2.35403	0.0977765	0.0270055	0.622238	0.34504	7.76776	2.49e-06	0.0057086	0.0996299	0.375716	0.920721	0.707458	0.999649	0.879847	0
ENSRNOG00000020884	Cd6	-0.338717	0.249109	0.0199684	1.11978	0.0904021	0.273781	0.928711	0.79044	0.979297	-0.00979497	9.41e-05	0.0491001	0.939157	0.804319	0.348589	0.422004	0.999649	0.69849	0
ENSRNOG00000021644	Slc15a3	-0.671094	0.457316	-0.148159	2.4472	-0.78043	0.0220132	0.442693	0.355924	0.792416	0.617888	-7.55e-05	0.0587683	-1.14392	1.4675	0.253789	0.143542	0.999649	0.403121	0
ENSRNOG00000021338	Tmem132a	7.38807	0.25768	0.450607	1.60206	2.92434	0.122095	0.0073765	0.65485	0.253482	7.62193	-7.32e-06	-0.00484468	-0.218249	-0.237881	0.82742	0.812175	0.999649	0.929313	0
ENSRNOG00000028017	Tmem109	4.63432	0.0731206	0.0173531	0.925525	0.226018	0.363816	0.823083	0.840772	0.950575	5.03408	2.22e-05	-0.0191468	0.753268	-1.06845	0.452023	0.286386	0.999649	0.578451	0
ENSRNOG00000020897	Prpf19	6.69388	0.0881817	0.13346	1.00783	1.59483	0.323492	0.123708	0.817997	0.529387	7.76264	9.19e-06	0.0215876	0.417351	1.61462	0.676793	0.1077	0.999649	0.344053	0
ENSRNOG00000020925	Ccdc86	3.71139	-0.0169427	0.0266834	-0.243291	0.394905	0.809827	0.696367	0.97079	0.903455	3.85647	6.86e-05	-0.0380256	1.95154	-1.78533	0.0521495	0.0754632	0.999649	0.282329	0
ENSRNOG00000061597	LOC100912336	1.13599	-0.654642	-0.39189	-2.5012	-1.6009	0.019525	0.122353	0.339435	0.528929	-0.338665	-8.13e-05	0.175459	-0.563979	2.0252	0.573292	0.0439476	0.999649	0.206934	0
ENSRNOG00000020953	NA	-0.332447	0.519935	0.497825	2.01159	2.10511	0.055507	0.0458265	0.516342	0.402198	NA	NA	NA	NA	NA	NA	NA	NA	NA	0
ENSRNOG00000030689	Ms4a6e	0.114418	0.11042	-0.20192	0.55642	-1.03416	0.583025	0.311268	0.91741	0.71023	-0.235319	2.23e-05	-0.0210769	0.245984	-0.385196	0.805904	0.700431	0.999649	0.875212	0
ENSRNOG00000020991	Ms4a6a	2.28345	0.150431	0.103099	1.28896	0.930666	0.209578	0.361203	0.744021	0.74455	1.00219	-5e-05	-0.0243276	-0.660139	-0.536088	0.509794	0.592391	0.999649	0.810611	0
ENSRNOG00000020998	NA	-0.652549	-0.173942	0.304548	-0.64426	1.21641	0.525457	0.23554	0.900771	0.644569	NA	NA	NA	NA	NA	NA	NA	NA	NA	0
ENSRNOG00000021005	Mrpl16	6.65485	0.0582739	-0.0546951	0.583699	-0.571607	0.564816	0.572851	0.914887	0.855122	5.44978	-1.46e-05	-0.0165809	-0.487151	-0.917852	0.626593	0.359613	0.999649	0.649539	0
ENSRNOG00000021013	Stx3	3.48527	-0.0505989	0.0516133	-0.599067	0.631538	0.554686	0.5336	0.910725	0.837742	3.43373	5.27e-05	-0.0318768	1.25067	-1.25464	0.212266	0.210825	0.999649	0.496873	1
ENSRNOG00000021052	Patl1	1.39335	-0.236393	0.226292	-1.2581	1.15737	0.220342	0.258401	0.750136	0.667351	3.9186	-9.06e-06	-0.0239339	-0.234356	-1.01134	0.814908	0.312868	0.999649	0.605574	0
ENSRNOG00000021057	Osbp	5.59787	0.0187167	0.232425	0.147726	1.91075	0.883781	0.0679342	0.985209	0.445781	6.41533	-4.58e-06	0.0100317	-0.246932	0.891558	0.80517	0.373518	0.999649	0.660398	0
ENSRNOG00000021084	Mpeg1	3.08558	0.101496	0.790565	0.321876	2.52056	0.750307	0.0186986	0.957643	0.31843	4.41366	0.000680263	0.18405	3.87553	1.7109	0.000137149	0.0883839	0.331548	0.309351	0
ENSRNOG00000021086	Dtx4	2.49806	0.332022	0.537332	2.38525	4.06478	0.0252272	0.000440325	0.373157	0.116737	3.32209	1.12e-05	-0.026725	0.212276	-0.828126	0.832071	0.408417	0.999649	0.688418	0
ENSRNOG00000012067	Fam111a	2.19616	-0.874661	-1.47822	-0.735403	-1.21049	0.469151	0.237764	0.887447	0.64757	2.44869	-0.000380776	0.11157	-0.614699	0.299576	0.539333	0.764758	0.999649	0.905216	1
ENSRNOG00000012460	Cntf	2.38993	0.137868	-0.279157	0.831941	-1.76265	0.413564	0.0905664	0.862253	0.483019	2.20667	-9.04e-05	0.0566116	-1.12454	1.17659	0.261902	0.240517	0.999649	0.531725	0
ENSRNOG00000012524	Zfp91	6.59423	-0.0481502	-0.0835563	-0.665788	-1.20725	0.511834	0.238984	0.899392	0.648672	7.45618	-2.88e-06	0.0230235	-0.163473	2.15276	0.870283	0.0323293	0.999649	0.173245	0
ENSRNOG00000012611	Lpxn	2.90795	0.0104184	-0.129339	0.100845	-1.29038	0.920503	0.209094	0.990253	0.623374	2.5095	7.21e-05	0.0443633	1.73289	1.77044	0.0843918	0.0779162	0.999649	0.287905	0
ENSRNOG00000013239	Tle4	4.74354	0.0994656	0.289867	0.726644	2.20104	0.474404	0.0374941	0.889621	0.384931	5.85194	-3.04e-05	-0.0120628	-1.03504	-0.675966	0.301688	0.499709	0.999649	0.756887	0
ENSRNOG00000013971	Psat1	7.97865	0.0931645	-0.0446509	0.825987	-0.413917	0.416868	0.682574	0.862631	0.898756	7.93563	1.81e-05	-0.0404904	0.616152	-2.26689	0.538375	0.0242822	0.999649	0.145922	0
ENSRNOG00000014041	Cep78	2.93956	-0.205602	-0.117054	-2.71906	-1.58989	0.0119113	0.12482	0.278849	0.529882	3.20911	-4.84e-05	8.43e-05	-1.17257	0.0033811	0.242125	0.997305	0.999649	0.998797	0
ENSRNOG00000014183	Gnaq	3.27392	-0.157723	-0.165572	-0.831721	-0.840835	0.413685	0.408659	0.862253	0.770725	5.94127	3.31e-05	0.0364631	0.635088	1.15275	0.525973	0.250153	0.999649	0.540946	0
ENSRNOG00000013413	Rorb	1.50134	-0.0937016	0.0358715	-0.722828	0.28076	0.476703	0.781277	0.890148	0.936732	2.42578	3.96e-05	-0.150732	0.582486	-3.62678	0.560783	0.000350113	0.999649	0.0113131	0
ENSRNOG00000025644	LOC499331	5.32945	0.0346146	-0.0304705	0.494957	-0.453616	0.625088	0.65414	0.930611	0.890002	4.99983	1.51e-06	-0.0591798	0.0518384	-3.34509	0.9587	0.000953663	0.999649	0.0207483	0
ENSRNOG00000012872	Carnmt1	2.95522	-0.119557	-0.140829	-1.27743	-1.55443	0.213551	0.133043	0.745382	0.539812	3.2029	6.53e-05	-0.0270558	1.95948	-1.33893	0.0512075	0.181853	0.999649	0.461061	0
ENSRNOG00000012665	Nmrk1	5.06714	-0.0751637	0.0172607	-0.762054	0.183491	0.45338	0.855939	0.878097	0.960792	3.95054	5.98e-05	-0.0270124	1.25713	-0.942131	0.209922	0.347068	0.999649	0.63895	0
ENSRNOG00000012156	Ostf1	6.5904	-0.0367883	-0.206593	-0.311107	-1.82285	0.758379	0.0806855	0.959088	0.467366	5.57252	-3.54e-07	0.00365978	-0.0104132	0.178488	0.9917	0.858489	0.999649	0.949852	0
ENSRNOG00000014840	Gna14	2.73728	-0.0461714	0.145387	-0.373328	1.19767	0.712149	0.242627	0.949405	0.651822	3.442	0.000100114	0.00884206	1.74301	0.252913	0.0826061	0.800551	0.999649	0.925328	0
ENSRNOG00000046420	NA	1.40589	-0.191834	0.0837458	-1.30068	0.561675	0.205599	0.579495	0.743338	0.859115	3.39428	5.46e-06	0.0546999	0.153967	2.52825	0.877764	0.0121022	0.999649	0.0983288	0
ENSRNOG00000025539	Vps13a	1.08734	-0.256586	0.222227	-1.00162	0.852223	0.326422	0.402432	0.820062	0.766713	4.22565	1.51e-05	0.0317101	0.20412	0.703003	0.838432	0.482732	0.999649	0.74498	0
ENSRNOG00000012036	Pcsk5	3.10968	0.108963	0.324292	0.817284	2.4938	0.421728	0.01985	0.864783	0.321121	4.30412	-2.24e-05	0.0315477	-0.528023	1.2203	0.597968	0.223544	0.999649	0.511821	0
ENSRNOG00000022273	Rfk	6.05787	-0.222734	0.0340367	-2.2265	0.355012	0.0355256	0.725651	0.430366	0.918372	5.68639	0.000147133	-0.00181939	3.00216	-0.0611939	0.00296233	0.951255	0.94633	0.983374	0
ENSRNOG00000050534	Gcnt1	2.68136	0.0319295	0.261839	0.239451	1.99569	0.81277	0.0573233	0.971079	0.4273	2.59989	7.76e-05	-0.0595411	1.4715	-1.86355	0.14246	0.0635993	0.999649	0.257104	0
ENSRNOG00000015088	NA	3.24028	-0.13068	-0.0090243	-0.78251	-0.0534263	0.441493	0.95783	0.871877	0.989191	5.24758	1.42e-05	0.010114	0.359871	0.422282	0.719258	0.673195	0.999649	0.860087	0
ENSRNOG00000017469	Anxa1	3.92103	0.287316	0.319322	2.09005	2.47026	0.0472757	0.0209167	0.49091	0.324744	2.81317	-0.000150313	0.0627775	-1.65301	1.16403	0.099629	0.245563	0.999649	0.536467	0
ENSRNOG00000017619	Aldh1a1	5.6389	-0.439719	-0.311738	-4.11633	-3.03287	0.000386228	0.00569924	0.0432889	0.242576	5.81512	0.000124942	-0.0043094	2.3079	-0.131206	0.0218514	0.895722	0.999649	0.964448	1
ENSRNOG00000018107	Zfand5	7.84046	0.135425	0.116282	1.25856	1.12981	0.220175	0.269612	0.750136	0.676798	7.94708	-1.3e-05	0.0118937	-0.46197	0.693878	0.644519	0.488426	0.999649	0.749117	0
ENSRNOG00000018282	Gda	5.44231	-0.0535143	0.104772	-0.357858	0.720865	0.723547	0.477888	0.952961	0.809457	6.88313	2.02e-05	0.0543255	0.445366	1.9744	0.656455	0.0494765	0.999649	0.222356	0
ENSRNOG00000027161	RGD1359158	5.48212	-0.183313	-0.0822975	-1.34097	-0.631342	0.192362	0.533726	0.729986	0.837844	4.0568	-3.76e-05	0.000696326	-0.890997	0.027507	0.373818	0.978078	0.999649	0.992424	0
ENSRNOG00000012514	Abhd17b	6.77426	0.0932984	0.0251645	0.92629	0.260626	0.363427	0.796582	0.840772	0.942961	6.39482	-1.41e-05	-0.0116085	-0.50584	-0.688681	0.613431	0.491685	0.999649	0.751373	0
ENSRNOG00000012782	Cemip2	2.07257	0.316863	0.360484	1.7649	2.05621	0.090179	0.0506824	0.609097	0.414418	3.49923	-2.26e-05	-0.0447035	-0.371943	-1.20431	0.710261	0.229649	0.999649	0.519007	0
ENSRNOG00000027770	Trpm3	3.00672	0.0685903	0.314236	0.180344	0.847763	0.858382	0.404864	0.981124	0.767248	4.94742	3.44e-05	-0.0220219	0.350435	-0.369337	0.726318	0.7122	0.999649	0.881588	0
ENSRNOG00000017878	NA	-0.166026	0.545998	-0.304463	1.14844	-0.657163	0.261993	0.517268	0.783476	0.829886	NA	NA	NA	NA	NA	NA	NA	NA	NA	0
ENSRNOG00000014215	Klf9	4.68423	-0.0385974	0.00232899	-0.285114	0.0175825	0.777979	0.986116	0.963891	0.996598	6.76146	2.23e-05	0.0232332	0.696011	1.19378	0.487092	0.233736	0.999649	0.524321	0
ENSRNOG00000030572	Smc5	5.28337	0.0670658	0.0787977	0.652566	0.799652	0.520177	0.43168	0.900333	0.785318	5.57163	1.82e-05	-0.0227493	0.694284	-1.43284	0.488172	0.153198	0.999649	0.417964	0
ENSRNOG00000024620	NA	-0.15902	0.118897	0.048515	0.604805	0.251656	0.550929	0.803429	0.909752	0.944887	0.8768	-0.000229603	0.101154	-2.95176	2.19179	0.00347108	0.0293509	0.979306	0.164326	0
ENSRNOG00000036615	RGD1560242	0.33792	-0.40479	0.20602	-1.45427	0.793996	0.158698	0.434903	0.697506	0.787958	-0.495312	1.36e-05	-0.0165662	0.0792144	-0.161721	0.936928	0.871661	0.999649	0.955008	0
ENSRNOG00000014891	Ptar1	0.152444	-0.139261	0.0226996	-0.623965	0.100261	0.538479	0.920962	0.90464	0.977895	1.79473	5.32e-05	-0.102016	0.664782	-2.08977	0.506825	0.0376858	0.999649	0.188981	0
ENSRNOG00000014928	Apba1	3.10117	-0.114325	0.102125	-0.533656	0.459759	0.59844	0.649786	0.921317	0.888083	6.01619	4.48e-05	0.0317489	0.687032	0.800172	0.492722	0.424398	0.999649	0.700404	0
ENSRNOG00000061147	Fam189a2	1.75161	0.0316601	0.222725	0.207228	1.46802	0.837563	0.154958	0.975125	0.565441	3.03384	1.37e-06	-0.0448681	0.0291703	-1.56978	0.976753	0.117777	0.999649	0.362139	0
ENSRNOG00000015030	Tjp2	3.88556	-0.0408933	0.192392	-0.343118	1.66302	0.734467	0.109186	0.955584	0.511196	5.21368	-2.95e-05	-0.0324284	-0.734066	-1.32976	0.463621	0.184853	0.999649	0.464088	0
ENSRNOG00000015213	Fxn	5.48783	0.136206	-0.0594838	1.37466	-0.627657	0.181812	0.536098	0.719383	0.838467	4.39795	-2.45e-05	-0.0101496	-0.700537	-0.483487	0.484267	0.629188	0.999649	0.834817	0
ENSRNOG00000015232	Pip5k1b	4.63053	-0.0243507	0.0746211	-0.170875	0.540631	0.865741	0.593695	0.98252	0.866325	5.44489	4.19e-05	0.00912202	1.06536	0.381717	0.287777	0.703007	0.999649	0.876542	0
ENSRNOG00000051051	Pabir1	3.05278	-0.0673081	-0.0370661	-0.674797	-0.372034	0.506191	0.7131	0.897702	0.91161	3.92399	1.62e-05	0.0353759	0.549184	1.97382	0.583387	0.0495425	0.999649	0.222419	0
ENSRNOG00000025476	Tmem252	0.41448	0.756314	0.142128	2.84786	0.563067	0.00883061	0.578561	0.242992	0.858781	0.378322	-4.32e-06	-0.0959858	-0.0433224	-1.59359	0.96548	0.112337	0.999649	0.352378	0
ENSRNOG00000015406	Pgm5	2.81151	0.0377222	-0.317779	0.303981	-2.58702	0.763737	0.0161018	0.960102	0.303251	3.4984	9.09e-05	0.0825096	1.83526	2.74475	0.0676984	0.00651101	0.999649	0.0669976	0
ENSRNOG00000015516	Cbwd1	4.63132	-0.0702738	-0.0590027	-0.877006	-0.769167	0.389093	0.449225	0.852382	0.797091	4.23792	-1.55e-05	-0.00361305	-0.401891	-0.155695	0.68812	0.876404	0.999649	0.956572	1
ENSRNOG00000015894	Dock8	0.895852	-0.189351	0.288389	-1.18251	1.87382	0.248473	0.0730601	0.770804	0.451257	1.97019	4.8e-05	0.042517	0.805417	1.16845	0.421372	0.243778	0.999649	0.534979	0
ENSRNOG00000030351	NA	2.27407	-0.00337766	-0.0647579	-0.0297096	-0.595351	0.976542	0.557127	0.99604	0.848858	1.76312	-3.58e-05	-0.0103286	-0.693081	-0.333149	0.488925	0.739311	0.999649	0.895329	0
ENSRNOG00000016023	Kank1	3.39817	-0.1471	0.156837	-1.2804	1.37869	0.212524	0.180581	0.745382	0.594151	5.00949	-5.62e-05	-0.0315448	-0.990735	-0.918162	0.322807	0.359451	0.999649	0.649539	0
ENSRNOG00000011931	Smarca2	6.23266	-0.321326	0.0297078	-2.65207	0.255333	0.0138895	0.80062	0.296869	0.944009	7.14137	2.46e-05	-0.0120678	1.00505	-0.812812	0.315878	0.417127	0.999649	0.695178	0
ENSRNOG00000027491	Vldlr	5.41147	0.103461	0.183773	0.93389	1.72878	0.359571	0.0965676	0.838852	0.491288	5.89513	-4.46e-06	-0.0377058	-0.216205	-3.01176	0.829011	0.0028736	0.999649	0.0402977	0
ENSRNOG00000012574	Pum3	3.77135	0.101097	0.103765	1.11502	1.16961	0.275777	0.253529	0.792714	0.662966	4.93838	1.28e-05	0.0343272	0.594304	2.62673	0.552866	0.00917275	0.999649	0.0830214	0
ENSRNOG00000014486	Rfx3	2.1086	-0.335515	0.0423867	-2.03035	0.252278	0.0534316	0.802953	0.508707	0.944887	4.51935	6.33e-05	0.0871618	0.953252	2.15132	0.341416	0.0324435	0.999649	0.17347	0
ENSRNOG00000014816	Slc1a1	6.12155	0.10447	0.0867965	1.02109	0.88429	0.317294	0.385228	0.816097	0.757751	7.26602	8.82e-08	0.0329426	0.00362536	2.23178	0.99711	0.0265481	0.999649	0.154071	0
ENSRNOG00000015137	Spata6l	2.62999	-0.0761273	-0.0982392	-0.684919	-0.922905	0.499893	0.365153	0.895873	0.748216	2.05877	-5.13e-05	-0.0596602	-1.12836	-2.18571	0.260289	0.029798	0.999649	0.165755	0
ENSRNOG00000015268	Plpp6	4.9497	0.00103898	0.041752	0.0100742	0.418057	0.992045	0.679586	0.998246	0.897997	5.60912	-5.88e-05	0.0368243	-1.38613	1.43104	0.166987	0.153712	0.999649	0.418393	0
ENSRNOG00000010967	Cdc37l1	7.25136	-0.151555	-0.124504	-1.79983	-1.54327	0.0843482	0.135722	0.596039	0.541165	6.71046	6.23e-06	-0.0428829	0.272013	-3.083	0.785845	0.00228743	0.999649	0.0351389	0
ENSRNOG00000052506	Ak3	5.121	-0.102678	-0.0888373	-1.50649	-1.34737	0.144864	0.190323	0.681369	0.605796	5.42217	-1.37e-05	0.013396	-0.608742	0.978323	0.543268	0.328894	0.999649	0.621397	0
ENSRNOG00000015491	Rcl1	5.00291	-0.0388369	-0.0614861	-0.464005	-0.76353	0.646784	0.452516	0.931721	0.798105	4.68914	-5.11e-06	-0.0154043	-0.152462	-0.76192	0.87895	0.446852	0.999649	0.716304	0
ENSRNOG00000059968	Jak2	4.99672	0.115255	0.126327	1.12894	1.2881	0.269971	0.209874	0.789525	0.623374	5.53246	-3.15e-05	-0.0182866	-1.39062	-1.33223	0.165623	0.184042	0.999649	0.463102	0
ENSRNOG00000060867	NA	0.786273	0.000544168	0.387588	0.00159726	1.25193	0.998739	0.222544	0.999321	0.635273	NA	NA	NA	NA	NA	NA	NA	NA	NA	0
ENSRNOG00000015932	Plgrkt	3.76705	-0.0765381	-0.0572775	-0.730721	-0.571088	0.471954	0.573198	0.888812	0.855324	3.41995	-1.44e-05	-0.0354008	-0.374708	-1.5281	0.708207	0.127796	0.999649	0.378808	0
ENSRNOG00000016112	Cd274	0.992102	-0.00118518	0.337967	-0.00672994	1.92558	0.994685	0.065966	0.998594	0.443385	2.22371	3.32e-06	0.0481447	0.066806	1.59077	0.946791	0.11297	0.999649	0.35321	0
ENSRNOG00000016172	Ric1	2.45419	-0.256151	-0.00678549	-1.83615	-0.0484693	0.0786325	0.961739	0.582497	0.989443	4.48159	2.04e-05	0.0265004	0.501313	1.07076	0.616607	0.285347	0.999649	0.577349	0
ENSRNOG00000010915	Ermp1	5.80923	0.16801	0.129417	1.65082	1.32541	0.111676	0.197393	0.646331	0.612248	6.51737	1.83e-05	0.0405856	0.933545	3.40883	0.351471	0.00076442	0.999649	0.0180243	0
ENSRNOG00000026942	RGD1311595	5.07653	0.0908425	0.146127	1.03014	1.73513	0.313116	0.0954168	0.815634	0.489034	4.98771	1.44e-05	-0.0410887	0.41817	-1.95719	0.676195	0.0514783	0.999649	0.227412	0
ENSRNOG00000053859	Ranbp6	5.1102	-0.0256342	0.0472735	-0.264169	0.503126	0.793883	0.619417	0.968266	0.878257	5.81217	1.18e-05	-0.060582	0.436251	-3.69998	0.663045	0.000267077	0.999649	0.00951851	0
ENSRNOG00000016456	Il33	4.98628	-0.0327065	-0.0966204	-0.42116	-1.28262	0.67735	0.211757	0.941631	0.624834	5.08949	-1.49e-05	0.00608205	-0.428878	0.288192	0.668394	0.773447	0.999649	0.909475	0
ENSRNOG00000031628	NA	0.924574	0.146728	0.0971943	0.566321	0.406586	0.576382	0.68788	0.916811	0.901266	NA	NA	NA	NA	NA	NA	NA	NA	NA	0
ENSRNOG00000011308	Uhrf2	4.1763	-0.0527728	0.188148	-0.600512	2.18688	0.553739	0.0386309	0.910725	0.385101	5.66423	5.86e-07	-0.0599103	0.0262931	-4.42405	0.979045	1.47e-05	0.999649	0.00125019	0
ENSRNOG00000011599	Gldc	3.49006	0.0917012	0.268587	0.771922	2.33062	0.447622	0.0284136	0.875431	0.350366	4.61537	-3.05e-06	0.0270029	-0.0928503	1.35484	0.9261	0.176737	0.999649	0.454157	0
ENSRNOG00000033038	LOC100361898	2.26134	0.405362	-0.803878	0.72887	-1.4799	0.473066	0.151781	0.88924	0.562757	1.23069	-0.000238811	0.0727673	-1.23504	0.631581	0.218016	0.528258	0.999649	0.774658	0
ENSRNOG00000050289	Cstf2t	6.58391	0.194925	0.221652	1.48636	1.76355	0.150077	0.0904105	0.68769	0.482726	6.90609	2.71e-05	0.00664552	1.18357	0.478487	0.237748	0.632737	0.999649	0.83621	0
ENSRNOG00000012196	Asah2	2.99134	-0.146341	0.349715	-0.93564	2.31731	0.358688	0.029244	0.837992	0.354892	3.64054	-3.25e-05	-0.0945013	-0.514787	-2.46821	0.607173	0.0142735	0.999649	0.108624	0
ENSRNOG00000012536	Sgms1	4.93159	-0.0783323	-0.0126263	-1.20848	-0.200793	0.238522	0.842536	0.764216	0.957628	5.71443	-1.34e-05	-0.0202623	-0.719923	-1.79338	0.472269	0.0741638	0.999649	0.279776	0
ENSRNOG00000011287	Minpp1	3.7705	0.139485	-0.00712151	1.31009	-0.0675851	0.202445	0.94667	0.741557	0.985059	4.73452	1.13e-05	0.0107431	0.45812	0.71953	0.647278	0.472511	0.999649	0.738778	0
ENSRNOG00000011068	Papss2	2.75805	-0.0300444	0.109701	-0.209244	0.780619	0.836006	0.442584	0.975125	0.792416	3.42839	5.99e-05	-0.012828	1.31314	-0.462684	0.190384	0.644008	0.999649	0.842542	0
ENSRNOG00000010861	Atad1	7.67175	0.117594	0.0810108	1.14971	0.826721	0.261483	0.41646	0.783408	0.775572	7.58281	-5.35e-06	-0.00881285	-0.197605	-0.536341	0.84352	0.592217	0.999649	0.810611	0
ENSRNOG00000020723	Pten	4.64646	-0.0810684	0.154412	-0.877383	1.72665	0.388893	0.0969562	0.852382	0.492316	5.77636	1.25e-05	0.00122279	0.39981	0.0643027	0.68965	0.948782	0.999649	0.982269	0
ENSRNOG00000020705	Rnls	3.96102	-0.131948	-0.0321497	-1.27557	-0.326985	0.214198	0.746487	0.745473	0.924823	2.96036	-2.59e-05	-0.0202743	-0.662142	-0.864882	0.508512	0.387962	0.999649	0.672034	1
ENSRNOG00000050224	Stambpl1	5.85107	-0.125898	-0.0919668	-1.54673	-1.17796	0.134886	0.250249	0.669541	0.660108	5.62785	2.15e-05	-0.0248688	0.749674	-1.43232	0.454181	0.153346	0.999649	0.418028	0
ENSRNOG00000058039	Acta2	1.8236	0.455545	0.130862	1.88816	0.528685	0.0710316	0.601832	0.562783	0.87033	4.08982	1.58e-06	0.0934127	0.0178024	1.73875	0.985811	0.0833532	0.999649	0.300337	0
ENSRNOG00000019142	Fas	1.06808	0.256327	-0.0182607	1.6517	-0.12242	0.111494	0.903575	0.646331	0.973539	0.559731	-2e-05	-0.0837022	-0.230842	-1.61159	0.817633	0.108358	0.999649	0.345293	0
ENSRNOG00000019141	Ch25h	0.0338034	0.315193	0.333353	1.07586	1.17995	0.292581	0.24947	0.805483	0.660108	0.876741	9.29e-05	0.106238	0.995651	1.88681	0.320417	0.0603859	0.999649	0.250305	0
ENSRNOG00000019077	Lipa	5.2389	0.219567	0.22604	2.43976	2.60985	0.0223783	0.0152901	0.357897	0.30031	5.6345	-3.12e-05	0.00763554	-1.17422	0.474734	0.241464	0.635406	0.999649	0.837437	1
ENSRNOG00000036604	Ifit2	2.70484	0.46457	0.278412	4.01142	2.50422	0.000504226	0.0193938	0.0493681	0.320388	3.24756	-0.000102325	0.0320172	-2.19817	1.13972	0.0288866	0.255533	0.999649	0.546694	1
ENSRNOG00000022839	Ifit3	0.704266	0.304894	-0.041542	1.49221	-0.208314	0.148547	0.836724	0.685822	0.95683	0.74992	-2.17e-05	0.171673	-0.172808	2.26381	0.862947	0.0244742	0.999649	0.146708	0
ENSRNOG00000036603	Ifit1bl	0.698252	0.098509	-0.114272	0.703975	-0.837703	0.488157	0.410382	0.893841	0.772489	0.813963	5.97e-05	0.111182	0.938148	2.89524	0.349106	0.00413597	0.999649	0.0505523	0
ENSRNOG00000019050	Ifit1	-1.61884	-4.65152	-1.33334	-5.05532	-1.73124	3.51608e-05	0.0961207	0.00807879	0.490603	-2.6036	0.0007283	0.25065	1.05084	0.589595	0.294381	0.556014	0.999649	0.789782	1
ENSRNOG00000021916	Slc16a12	2.04492	0.0398952	0.231975	0.190236	1.14883	0.850709	0.261838	0.978261	0.670289	3.02511	1.45e-05	0.00781553	0.136212	0.122392	0.891767	0.90269	0.999649	0.967056	0
ENSRNOG00000018944	Pank1	3.59187	-0.380186	0.185442	-3.51989	1.76664	0.00173539	0.08988	0.103232	0.482655	4.47724	6.11e-05	-0.0310966	1.40518	-1.17241	0.161253	0.242189	0.999649	0.533633	1
ENSRNOG00000053699	NA	-0.642601	-0.0804919	-0.00454419	-0.291241	-0.0157988	0.773345	0.987524	0.962682	0.997217	1.09627	2.72e-05	-0.0935526	0.4001	-2.25069	0.689437	0.0253063	0.999649	0.149456	0
ENSRNOG00000018718	Rpp30	5.64523	-0.0293531	-0.112411	-0.319788	-1.27955	0.751869	0.212816	0.957643	0.625929	4.69855	-3.33e-05	-0.0457619	-0.894527	-2.04459	0.371931	0.0419805	0.999649	0.20098	0
ENSRNOG00000018532	Pcgf5	2.58426	-0.129883	0.090678	-1.23668	0.891455	0.228055	0.381449	0.756126	0.755881	2.75257	-2.05e-05	-0.135211	-0.518268	-5.63167	0.604746	4.95e-08	0.999649	1.51e-05	0
ENSRNOG00000056753	Hectd2	5.43494	-0.0734218	0.00449612	-0.802194	0.0511917	0.430236	0.959592	0.867267	0.989191	5.4851	-5.27e-05	-0.0241326	-1.40202	-1.06116	0.162195	0.289679	0.999649	0.581343	0
ENSRNOG00000018494	Ppp1r3c	5.70941	0.117159	-0.0710148	1.18833	-0.747726	0.246216	0.461819	0.769422	0.802894	6.157	1.85e-05	-0.0356276	0.54402	-1.72487	0.58693	0.0858313	0.999649	0.305274	0
ENSRNOG00000022796	Fgfbp3	4.23995	0.12951	-0.0890587	1.34688	-0.952188	0.190477	0.350401	0.72867	0.737286	4.48532	-9.66e-05	0.1191	-2.08658	4.26737	0.037976	2.84e-05	0.999649	0.00199802	0
ENSRNOG00000017938	Btaf1	4.2392	0.117594	0.108129	1.08549	1.03568	0.288382	0.310575	0.802372	0.710011	5.16376	-5.28e-05	-0.0370636	-1.82768	-2.11361	0.0688324	0.0355753	0.999649	0.182166	0
ENSRNOG00000020492	Rps27a-ps28	1.34511	0.151465	-0.0942983	0.780375	-0.525977	0.442725	0.603684	0.872788	0.871575	-0.204392	0.000121569	0.196156	1.05074	2.80733	0.294431	0.00540361	0.999649	0.0596179	0
ENSRNOG00000020689	Cpeb3	0.975895	-0.206074	0.473241	-1.055	2.33368	0.301827	0.0282259	0.810814	0.350269	3.96634	2.56e-05	-0.0014426	0.388117	-0.035675	0.698272	0.971571	0.999649	0.989395	0
ENSRNOG00000017396	Marchf5	6.10111	0.0079073	-0.0465959	0.132133	-0.810735	0.89597	0.425407	0.986701	0.781713	6.5491	2.08e-05	0.00480656	1.21826	0.463438	0.224313	0.643468	0.999649	0.842219	0
ENSRNOG00000016833	Ide	3.5101	0.164133	0.110086	1.57338	1.07693	0.128594	0.292113	0.663721	0.696031	4.8913	1.66e-05	-0.00261683	0.679441	-0.176514	0.49751	0.860038	0.999649	0.950608	0
ENSRNOG00000016595	Hhex	0.960426	-0.00531447	0.243266	-0.0321264	1.52394	0.974634	0.140467	0.995424	0.546255	0.975828	-3.01e-05	-0.0224429	-0.440997	-0.543756	0.65961	0.587111	0.999649	0.808437	0
ENSRNOG00000036601	Exoc6	6.87852	-0.213111	-0.08266	-2.37931	-0.963288	0.0255572	0.344916	0.375111	0.734668	6.59749	3.49e-05	0.00930398	0.944721	0.414596	0.345746	0.678806	0.999649	0.863857	0
ENSRNOG00000016750	NA	0.798247	-0.469562	0.924875	-1.63247	3.38412	0.115506	0.00242824	0.648948	0.207924	NA	NA	NA	NA	NA	NA	NA	NA	NA	0
ENSRNOG00000016117	Myof	0.644861	0.332091	0.322645	1.57474	1.59415	0.128279	0.123859	0.662966	0.529387	1.88571	-2.58e-05	-0.0302263	-0.403762	-0.777728	0.686745	0.437491	0.999649	0.708861	0
ENSRNOG00000015518	Rbp4	5.44564	0.365538	0.115632	2.03358	0.675233	0.0530805	0.505919	0.508264	0.823286	4.44979	-5.31e-05	0.00414961	-0.852907	0.110956	0.394556	0.911744	0.999649	0.970884	0
ENSRNOG00000015235	Fra10ac1	5.02893	0.0327509	0.0219346	0.27608	0.192436	0.784827	0.849004	0.965979	0.960183	4.99157	-1.53e-05	-0.0193338	-0.566862	-1.18032	0.571335	0.239036	0.999649	0.52979	0
ENSRNOG00000014758	Lgi1	6.64813	0.00821319	-0.0472153	0.0945192	-0.56812	0.925474	0.575179	0.990749	0.856402	8.15843	2.54e-05	0.085923	0.786038	4.38586	0.432616	1.73e-05	0.999649	0.00142735	0
ENSRNOG00000014276	Plce1	0.944158	0.118695	0.0845141	0.658271	0.480844	0.516568	0.634939	0.900333	0.882546	2.87692	5.79e-05	-0.049944	0.967252	-1.35818	0.334386	0.175675	0.999649	0.452664	0
ENSRNOG00000013965	Noc3l	3.71832	-0.128266	0.0542403	-1.45891	0.632502	0.157429	0.532981	0.697506	0.837342	4.34373	3.43e-05	-0.0173582	1.07344	-0.895498	0.284144	0.371413	0.999649	0.658655	1
ENSRNOG00000036598	LOC685933	0.499539	0.167417	-0.216068	0.912924	-1.16902	0.370274	0.253766	0.841448	0.663332	1.92133	-1.73e-05	0.0587888	-0.311035	1.75178	0.756043	0.0810811	0.999649	0.295542	0
ENSRNOG00000016166	Pdlim1	1.24649	-0.0155133	0.155541	-0.0927153	0.940059	0.926892	0.356462	0.990749	0.740876	1.81732	-0.000172819	-0.105416	-2.43766	-2.47701	0.0155057	0.0139349	0.999649	0.107267	0
ENSRNOG00000015658	Sorbs1	2.6735	-0.12442	0.151145	-0.735823	0.865777	0.4689	0.395102	0.887214	0.762653	5.44724	2.52e-05	0.0208277	0.483215	0.656699	0.629381	0.512	0.999649	0.76479	0
ENSRNOG00000036592	Zfp518a	2.40269	0.263611	0.319821	1.45461	1.84589	0.158605	0.077157	0.697506	0.459476	2.87946	8.28e-06	0.0121673	0.194082	0.469094	0.846275	0.639426	0.999649	0.8399	0
ENSRNOG00000013967	Blnk	1.14213	0.24775	0.275842	1.743	1.95131	0.0940079	0.0626701	0.616846	0.43823	2.15165	-1.76e-05	-0.00567768	-0.384484	-0.204411	0.700958	0.838204	0.999649	0.941828	1
ENSRNOG00000022386	Opalin	6.59388	0.434351	-0.100726	3.41942	-0.827131	0.00222582	0.416232	0.11802	0.775572	6.9987	-6.27e-05	-0.0125841	-0.886132	-0.292923	0.376429	0.769833	0.999649	0.908164	0
ENSRNOG00000013443	Tm9sf3	6.11993	-0.192843	-0.0055734	-2.90177	-0.0873039	0.00778013	0.931147	0.228124	0.979908	7.05831	3.52e-06	0.00835108	0.190801	0.745391	0.848842	0.45676	0.999649	0.72462	0
ENSRNOG00000013309	Pik3ap1	1.08874	0.0795954	0.398291	0.279478	1.43111	0.782249	0.165165	0.965365	0.575325	1.97536	-5.3e-05	-0.0718584	-0.599111	-1.34712	0.549661	0.179205	0.999649	0.457528	0
ENSRNOG00000042679	Lcor	1.05199	0.14632	0.06042	1.05582	0.436877	0.301463	0.666068	0.810814	0.893927	2.80456	5.56e-05	0.0073194	0.960351	0.206637	0.33784	0.836468	0.999649	0.941282	0
ENSRNOG00000026065	Slit1	3.84425	-0.348533	0.249738	-2.15591	1.55402	0.0412268	0.133141	0.465018	0.539812	6.59918	0.000106498	0.0674252	1.75073	1.82538	0.0812623	0.0691802	0.999649	0.267905	0
ENSRNOG00000048166	Arhgap19	0.808511	0.0703505	0.153997	0.485096	1.06346	0.631963	0.298052	0.931393	0.69974	1.85766	-4.74e-05	0.0230046	-0.976147	0.782031	0.329969	0.434963	0.999649	0.707587	0
ENSRNOG00000055976	NA	1.16169	0.312762	-0.0264409	2.07449	-0.174648	0.048816	0.862807	0.494696	0.96311	1.78563	6.72e-05	-0.0523981	1.11898	-1.43003	0.264261	0.154001	0.999649	0.418974	0
ENSRNOG00000045543	Frat2	2.23854	0.236955	-0.242494	1.86314	-1.90683	0.0746043	0.0684639	0.574441	0.445781	2.69359	-5.96e-06	-0.033824	-0.119424	-1.11861	0.905038	0.264418	0.999649	0.555513	0
ENSRNOG00000048495	Rrp12	3.11409	0.184066	0.192536	1.71696	1.83428	0.0987405	0.0789177	0.625856	0.463197	4.53631	-4.28e-05	0.0326791	-1.35915	1.71273	0.175366	0.0880473	0.999649	0.308858	0
ENSRNOG00000050585	Pgam1	9.96607	-0.241076	-0.123232	-2.57266	-1.37794	0.0166326	0.180811	0.320137	0.594697	9.93021	1.28e-05	-0.00938117	0.381244	-0.458491	0.703357	0.647012	0.999649	0.843901	0
ENSRNOG00000048708	Exosc1	4.58729	-0.111574	-0.0835163	-1.38183	-1.07552	0.179629	0.292731	0.716213	0.696391	4.4392	-2.15e-05	-0.0117563	-0.697186	-0.631788	0.486357	0.528123	0.999649	0.774658	0
ENSRNOG00000046530	Zdhhc16	5.36683	0.0432114	-0.0909549	0.681541	-1.49357	0.50199	0.148191	0.896204	0.557071	4.98523	-1.78e-05	0.0198194	-0.660511	1.22011	0.509556	0.223616	0.999649	0.511824	0
ENSRNOG00000046769	Mms19	2.63694	0.186073	0.287108	1.4397	2.30137	0.162743	0.0302677	0.704863	0.359407	3.71088	6.76e-06	0.0379905	0.211962	1.95579	0.832315	0.0516435	0.999649	0.227841	0
ENSRNOG00000013813	Ubtd1	3.98957	0.13175	-0.0766905	1.39524	-0.846952	0.175596	0.405307	0.713878	0.767342	3.4964	7.07e-06	-0.00428135	0.194477	-0.19491	0.845966	0.845627	0.999649	0.944481	0
ENSRNOG00000029501	Hoga1	3.76247	-0.139951	-0.166377	-1.30579	-1.61654	0.203883	0.118921	0.742401	0.524415	3.09114	4.05e-05	0.0120002	0.995036	0.488552	0.320715	0.625602	0.999649	0.832163	0
ENSRNOG00000027156	Morn4	6.41302	-0.250879	-0.0182813	-3.04518	-0.231305	0.00553387	0.819019	0.199191	0.949549	6.23516	2.78e-05	-0.0505537	0.941601	-2.827	0.347339	0.00509261	0.999649	0.0573112	0
ENSRNOG00000014675	Pi4k2a	2.92893	-0.475029	-0.0308885	-2.64426	-0.167709	0.0141392	0.868203	0.300344	0.965246	5.03953	6.84e-05	0.0548393	1.83875	2.42108	0.0671809	0.0162129	0.999649	0.116329	0
ENSRNOG00000014828	Avpi1	5.23151	-0.155687	-0.205126	-2.00262	-2.72857	0.0565251	0.011653	0.518603	0.281735	5.29874	2.01e-06	0.00112937	0.0575631	0.0535306	0.954144	0.957353	0.999649	0.98554	0
ENSRNOG00000042620	Marveld1	0.547075	0.00544201	0.293498	0.0235803	1.29129	0.98138	0.208784	0.997766	0.623374	1.86567	-3.18e-05	0.0239028	-0.585034	0.721066	0.559071	0.471567	0.999649	0.738041	0
ENSRNOG00000014903	Zfyve27	5.17313	0.14829	0.0195684	1.47259	0.200566	0.15373	0.842711	0.691743	0.957628	6.46877	-3.16e-05	0.0399473	-1.16906	2.43494	0.243533	0.0156196	0.999649	0.11417	0
ENSRNOG00000015051	Golga7b	5.31147	0.454547	0.210275	4.15078	1.99553	0.000353804	0.0573411	0.0406462	0.4273	5.9569	-7.24e-06	0.0114445	-0.219369	0.570696	0.826548	0.568737	0.999649	0.798458	1
ENSRNOG00000015220	Crtac1	6.42152	0.267137	0.252025	2.18106	2.14774	0.039107	0.0419374	0.453268	0.394727	6.62639	3.49e-05	0.0867307	0.831749	3.40841	0.406373	0.000765544	0.999649	0.0180243	0
ENSRNOG00000051256	NA	1.89337	-0.0787308	0.0149785	-0.703181	0.135344	0.488642	0.893458	0.893853	0.970192	2.68862	3.18e-05	-0.0111428	0.964646	-0.556622	0.335688	0.578301	0.999649	0.803301	0
ENSRNOG00000015807	Pyroxd2	1.00232	0.304841	-0.157628	1.43752	-0.730151	0.163356	0.472296	0.705081	0.807465	2.5888	5.93e-05	0.069458	1.05553	2.03506	0.292238	0.0429381	0.999649	0.20376	1
ENSRNOG00000045838	Hps1	1.78995	-0.369958	0.237704	-2.28194	1.51094	0.0315593	0.143732	0.409291	0.550875	2.59489	9.76e-06	0.00522507	0.197471	0.174049	0.843625	0.861973	0.999649	0.951619	1
ENSRNOG00000016302	Cnnm1	3.17422	-0.0165538	-0.0213491	-0.0859636	-0.107977	0.932202	0.914903	0.991454	0.976438	6.01549	3.49e-05	0.0450241	0.765647	1.62296	0.444634	0.105904	0.999649	0.340249	0
ENSRNOG00000016356	Got1	8.15874	0.0116034	0.132187	0.101205	1.20918	0.92022	0.238255	0.990253	0.648616	8.76122	-9.58e-06	-0.0113742	-0.3375	-0.660293	0.736033	0.509696	0.999649	0.763062	1
ENSRNOG00000016751	Slc25a28	4.4745	-0.010412	0.0568235	-0.139219	0.786066	0.890427	0.439446	0.986165	0.790915	4.8609	-5e-05	-0.017805	-1.57128	-0.923211	0.117427	0.356819	0.999649	0.647238	0
ENSRNOG00000016883	Entpd7	0.255007	0.309808	0.107419	1.73124	0.639234	0.0961216	0.528666	0.620217	0.836216	0.494359	0.0001118	0.0249689	1.38327	0.506773	0.167861	0.612777	0.999649	0.823205	0
ENSRNOG00000017230	Cox15	3.13965	-0.344848	0.101707	-3.09327	0.931108	0.00493075	0.36098	0.185542	0.74455	4.14009	-1.98e-05	-0.0669559	-0.550088	-3.0718	0.582768	0.00237161	0.999649	0.0358122	0
ENSRNOG00000017298	Cutc	3.60183	0.138301	-0.155714	1.5497	-1.78669	0.134173	0.0865021	0.669541	0.478558	3.5161	7.85e-06	0.0273602	0.207013	1.19405	0.836174	0.23363	0.999649	0.524321	0
ENSRNOG00000046727	Abcc2	3.11469	0.149943	0.0758546	1.03412	0.557969	0.311287	0.581983	0.815578	0.860612	2.27379	-4.78e-05	-0.0644333	-0.807763	-1.8033	0.420022	0.0725876	0.999649	0.276053	0
ENSRNOG00000050742	Dnmbp	0.427045	0.122508	0.53602	0.709024	3.1845	0.485074	0.00395584	0.893417	0.221343	2.39039	-2.31e-05	-0.0078158	-0.443512	-0.245389	0.657793	0.806364	0.999649	0.927646	0
ENSRNOG00000012911	Erlin1	6.93152	0.0316237	0.0422757	0.322466	0.449536	0.749864	0.657039	0.957643	0.891615	5.87671	3.86e-05	-0.0324626	1.127	-1.5675	0.260862	0.118308	0.999649	0.362928	0
ENSRNOG00000022485	Chuk	4.65616	-0.136076	-0.028653	-1.56932	-0.343556	0.129537	0.734142	0.664236	0.921648	4.84754	-2.65e-05	-0.0362343	-0.879665	-1.99237	0.379916	0.0474566	0.999649	0.217368	0
ENSRNOG00000012763	Cwf19l1	5.11307	0.0436903	0.0562143	0.523899	0.702396	0.605107	0.489123	0.923503	0.815758	4.81339	7.48e-06	-0.0198242	0.250703	-1.09856	0.802257	0.273054	0.999649	0.565834	0
ENSRNOG00000052607	NA	0.37208	-0.177178	-0.014128	-0.889663	-0.0761921	0.382392	0.939892	0.84676	0.982287	NA	NA	NA	NA	NA	NA	NA	NA	NA	0
ENSRNOG00000012684	Bloc1s2	7.68861	-0.109457	-0.103495	-0.973542	-0.95824	0.3399	0.347403	0.825848	0.735996	6.19699	-2.51e-05	-0.00721598	-0.70676	-0.336183	0.480398	0.737025	0.999649	0.894073	0
ENSRNOG00000013279	LOC681458	1.22968	0.116455	-0.231932	0.789125	-1.59821	0.43769	0.122952	0.87081	0.529387	1.01865	5.05e-05	-0.0156613	0.448186	-0.230067	0.654421	0.818235	0.999649	0.932774	0
ENSRNOG00000046005	Scd2	9.4245	0.0567106	0.141556	0.440022	1.15371	0.66382	0.259867	0.937091	0.669045	11.3758	-2.55e-06	0.012302	-0.0770716	0.611371	0.93863	0.54153	0.999649	0.782688	0
ENSRNOG00000013552	Scd	3.70105	0.349896	0.220942	2.56966	1.66764	0.0167454	0.108257	0.320627	0.509978	5.12192	-6.14e-05	-0.0318664	-1.43691	-1.22745	0.152039	0.220848	0.999649	0.508976	0
ENSRNOG00000014078	Ndufb8	10.5484	0.104236	-0.0360077	0.816145	-0.292462	0.422366	0.772422	0.864942	0.933636	8.69106	-5.08e-07	-0.00108744	-0.0125032	-0.0441084	0.990034	0.964854	0.999649	0.988207	0
ENSRNOG00000014234	Hif1an	1.90292	0.0778635	-0.045219	0.749356	-0.434216	0.460854	0.667973	0.883389	0.894306	3.15082	5.49e-05	0.00248314	1.22975	0.0911245	0.219987	0.927469	0.999649	0.974984	0
ENSRNOG00000014482	Slf2	4.78471	-0.0544274	-0.0649981	-0.506792	-0.628189	0.61688	0.535755	0.927583	0.838215	5.38303	-1.28e-05	-0.0527095	-0.310238	-2.10905	0.756648	0.0359711	0.999649	0.183258	0
ENSRNOG00000014650	Sema4g	0.801817	-0.0019749	0.272277	-0.00903773	1.20768	0.992863	0.238824	0.998246	0.648672	3.11824	1.04e-06	-0.011002	0.0202373	-0.349795	0.983871	0.726798	0.999649	0.889065	0
ENSRNOG00000014890	Mrpl43	6.72286	-0.828509	0.0238903	-6.23683	0.187375	1.82679e-06	0.852926	0.00100736	0.960792	5.86758	-5.25e-05	-0.0562705	-0.741334	-1.31352	0.459211	0.190256	0.999649	0.471179	1
ENSRNOG00000014935	Twnk	4.22912	-0.107504	-0.00407026	-1.32579	-0.0512478	0.197268	0.959548	0.736163	0.989191	5.22526	5.73e-06	-0.0219157	0.230844	-1.45371	0.817631	0.147325	0.999649	0.409492	0
ENSRNOG00000014969	Lzts2	2.87456	-0.139073	0.164117	-1.1613	1.37142	0.256828	0.182808	0.779627	0.596211	4.61743	-1.97e-05	-0.048853	-0.59645	-2.43414	0.551434	0.0156536	0.999649	0.11424	0
ENSRNOG00000032946	Pdzd7	0.494398	-0.176537	-0.265283	-1.12299	-1.70402	0.272442	0.101166	0.789981	0.499169	1.17151	-6.55e-05	-0.105582	-0.850108	-2.26695	0.396108	0.0242786	0.999649	0.145922	0
ENSRNOG00000015442	Sfxn3	4.54931	-0.0362193	0.105705	-0.330567	0.987745	0.743812	0.333036	0.956624	0.726579	5.61774	3.31e-06	-0.0253068	0.124313	-1.5625	0.901171	0.11948	0.999649	0.364754	0
ENSRNOG00000016058	Kazald1	2.60867	0.379094	0.191064	2.52992	1.37106	0.0183107	0.182918	0.330785	0.596289	1.02233	1.23e-05	-0.105454	0.161918	-2.30504	0.871506	0.0220137	0.999649	0.137278	0
ENSRNOG00000016280	Btrc	4.72728	-0.12784	0.114581	-1.16872	1.06765	0.253881	0.296197	0.776816	0.698933	6.64573	6.45e-06	0.0120756	0.223438	0.688742	0.823384	0.491647	0.999649	0.751373	0
ENSRNOG00000016748	Poll	4.38745	-0.0441527	0.0142219	-0.468876	0.155621	0.643348	0.877621	0.931416	0.966814	4.4604	1.65e-05	0.00547875	0.469301	0.257398	0.639278	0.79709	0.999649	0.922968	0
ENSRNOG00000017241	Dpcd	8.72497	-0.00610889	-0.0536724	-0.0545941	-0.499405	0.956909	0.621997	0.994184	0.878891	7.48983	-1.96e-05	-0.0277219	-0.523935	-1.21915	0.600805	0.223978	0.999649	0.512275	0
ENSRNOG00000046211	Fbxw4	4.5133	-0.0990133	-0.136594	-1.0284	-1.44999	0.313915	0.159878	0.815634	0.569022	5.05721	1.94e-05	0.0115011	0.899772	0.880861	0.369138	0.379269	0.999649	0.665674	0
ENSRNOG00000017622	Npm3	3.78904	0.212747	-0.0996879	1.88852	-0.921467	0.0709818	0.365888	0.562712	0.748823	3.64447	6.21e-06	0.0268616	0.149572	1.07355	0.881228	0.284096	0.999649	0.576196	0
ENSRNOG00000017822	Oga	6.53788	0.194502	0.0983661	1.87874	0.992712	0.0723589	0.330658	0.566091	0.72531	7.37014	-2.98e-05	-0.00341983	-1.40835	-0.266367	0.160313	0.790184	0.999649	0.918628	0
ENSRNOG00000050450	Kcnip2	1.02349	-0.0483179	-0.206416	-0.222539	-0.900507	0.825759	0.376711	0.972501	0.752986	2.98325	7.88e-05	0.0863497	1.7422	3.12627	0.0827464	0.00198741	0.999649	0.0325205	0
ENSRNOG00000025523	Armh3	3.2237	-0.0348158	-0.103818	-0.25122	-0.754328	0.803762	0.457918	0.969455	0.80011	4.02038	4.16e-05	0.0280704	1.32842	1.48292	0.185293	0.139401	0.999649	0.397044	0
ENSRNOG00000018433	Hps6	3.2686	0.0947466	0.0561049	1.08271	0.657625	0.289589	0.516976	0.803933	0.829886	3.685	1.48e-06	-0.00741467	0.05278	-0.435817	0.957951	0.663359	0.999649	0.854019	0
ENSRNOG00000018468	Ldb1	4.50707	0.0797037	-0.0722537	0.901619	-0.827691	0.376132	0.415921	0.845483	0.775471	5.57042	-2.43e-05	0.019135	-1.26844	1.64937	0.205861	0.100373	0.999649	0.332168	1
ENSRNOG00000018561	Pprc1	2.57433	0.111342	0.416167	0.866095	3.34633	0.394931	0.00266483	0.854034	0.220046	3.86701	2.12e-05	-0.0038773	0.559351	-0.167604	0.576441	0.867035	0.999649	0.952729	0
ENSRNOG00000018704	Nolc1	5.25532	0.0087859	0.274616	0.0812253	2.63408	0.93593	0.014471	0.992747	0.299105	6.88953	2.66e-05	0.0163108	1.18745	1.20065	0.236217	0.231064	0.999649	0.520986	0
ENSRNOG00000026048	Gbf1	3.41308	0.0817813	0.160257	0.523536	1.02659	0.605355	0.314749	0.923677	0.712211	5.79925	2.68e-05	0.0405442	0.642216	1.59513	0.521343	0.111991	0.999649	0.351609	0
ENSRNOG00000019311	Nfkb2	0.721966	-0.117652	0.298311	-0.825811	2.10995	0.416966	0.0453698	0.862631	0.401357	1.74804	2.3e-05	-0.00623687	0.449252	-0.200448	0.653653	0.841299	0.999649	0.94336	0
ENSRNOG00000019435	Psd	9.18194	0.063729	-0.292864	0.655983	-3.15461	0.518014	0.00425276	0.900333	0.226279	8.94703	2.13e-05	0.0734642	0.615011	3.50216	0.539127	0.000549715	0.999649	0.0146783	0
ENSRNOG00000056454	NA	4.94562	0.234254	-0.400316	1.88927	-3.32957	0.0708761	0.00277676	0.56266	0.220046	4.37641	4.78e-05	0.0871461	0.927557	2.78822	0.354564	0.00572218	0.999649	0.0616802	0
ENSRNOG00000019509	Fbxl15	5.78016	0.0162955	-0.163063	0.18652	-1.94556	0.853589	0.0633936	0.979311	0.438757	5.33641	3.61e-05	0.0116086	1.19364	0.633029	0.233789	0.527314	0.999649	0.774395	0
ENSRNOG00000019574	Cuedc2	5.1638	-0.126602	0.00252543	-0.895687	0.0188186	0.379229	0.98514	0.84676	0.996318	3.55931	-4.87e-05	-0.0172081	-0.998303	-0.590409	0.319132	0.555469	0.999649	0.789531	0
ENSRNOG00000019674	Mfsd13a	3.24529	0.266091	0.0896328	2.16473	0.736408	0.0404718	0.468551	0.459213	0.805215	4.20079	3.3e-05	0.0688941	1.19726	4.11047	0.23238	5.41e-05	0.999649	0.00311905	0
ENSRNOG00000019725	Actr1a	7.42119	0.0777174	0.0641645	0.919999	0.795982	0.366639	0.433769	0.841448	0.787027	8.11298	8.59e-06	0.0189865	0.46992	1.71071	0.638836	0.0884191	0.999649	0.309351	0
ENSRNOG00000019807	Sufu	0.318174	-0.190615	0.252821	-1.16673	1.52259	0.254671	0.140802	0.777953	0.546481	2.57604	6.31e-05	0.009645	1.22315	0.304668	0.222467	0.760882	0.999649	0.903977	0
ENSRNOG00000019968	Trim8	4.33717	-0.160478	0.0879756	-1.23577	0.686982	0.228389	0.498614	0.756641	0.818516	6.30661	2.46e-05	0.0228608	0.84067	1.28443	0.401365	0.200224	0.999649	0.483921	0
ENSRNOG00000019973	Arl3	8.09122	0.0580937	-0.0966424	0.602795	-1.04687	0.552244	0.305486	0.910037	0.705636	7.3815	7.84e-06	-0.00397141	0.288424	-0.240583	0.77327	0.810082	0.999649	0.92869	0
ENSRNOG00000049308	NA	-0.258983	0.328769	0.203152	1.8091	1.18049	0.0828567	0.249261	0.591639	0.660108	NA	NA	NA	NA	NA	NA	NA	NA	NA	0
ENSRNOG00000020020	Wbp1l	4.73095	0.142575	0.112642	1.24449	1.0175	0.22522	0.318966	0.754417	0.71568	5.8325	1.2e-05	0.0316893	0.473772	2.06599	0.636091	0.0398963	0.999649	0.195039	0
ENSRNOG00000020076	Borcs7	5.2947	0.0289916	-0.040446	0.335904	-0.48549	0.739833	0.631688	0.955975	0.881601	5.77841	5.98e-06	0.0307178	0.282507	2.39201	0.777797	0.0175224	0.999649	0.121688	0
ENSRNOG00000020081	As3mt	4.16783	0.167593	0.0469166	1.82747	0.536081	0.0799663	0.596788	0.585627	0.867587	3.56579	-1.8e-05	-0.0184636	-0.445716	-0.76096	0.656202	0.447424	0.999649	0.716857	0
ENSRNOG00000020113	Cnnm2	2.48711	0.198322	0.261603	1.41688	1.87875	0.169245	0.072357	0.71006	0.450465	4.32668	1.18e-05	0.0191212	0.328448	0.871468	0.742858	0.384365	0.999649	0.66987	0
ENSRNOG00000020179	Nt5c2	5.18516	0.0118708	-0.0233669	0.160431	-0.326042	0.873871	0.747191	0.983785	0.924823	5.94987	2.35e-05	-0.0232533	1.02055	-1.66455	0.308488	0.097301	0.999649	0.326879	0
ENSRNOG00000020248	Ina	5.24619	-0.0256144	0.248327	-0.178828	1.78184	0.859559	0.0873089	0.981357	0.479358	7.43178	-3.13e-05	0.00136611	-0.933773	0.0670908	0.351354	0.946565	0.999649	0.981881	0
ENSRNOG00000020250	Pcgf6	2.47807	0.085741	-0.0391119	0.78898	-0.371041	0.437773	0.71383	0.87081	0.911987	2.84162	-7.02e-05	0.000164388	-1.41668	0.00552506	0.157865	0.995596	0.999649	0.99859	0
ENSRNOG00000020274	Taf5	3.25103	0.138569	0.145403	1.2371	1.36529	0.227901	0.184699	0.756126	0.599116	3.04982	1.46e-05	-0.0532581	0.407875	-2.45038	0.683727	0.0149817	0.999649	0.111352	0
ENSRNOG00000020296	Atp5mk	9.62633	0.0516821	-0.0161096	0.330836	-0.106819	0.743611	0.915812	0.956624	0.976516	7.55254	-4.93e-05	0.00634206	-0.936125	0.198441	0.350145	0.842867	0.999649	0.94375	0
ENSRNOG00000020304	Pdcd11	3.63582	0.1644	0.220779	1.46777	2.04321	0.155024	0.0520478	0.6946	0.418223	4.85424	-5.06e-06	-0.0232541	-0.154703	-1.16628	0.877185	0.244654	0.999649	0.535398	0
ENSRNOG00000020325	Calhm2	2.14136	-0.089332	0.118404	-0.80432	1.07338	0.429031	0.293673	0.866727	0.697188	3.3189	2.72e-05	-0.038314	0.633695	-1.46525	0.52688	0.144154	0.999649	0.403874	0
ENSRNOG00000020339	Neurl1	5.47762	0.214903	0.109537	1.36918	0.723954	0.183497	0.476024	0.721942	0.809028	7.11737	6.58e-05	0.093055	1.53293	3.57152	0.126603	0.000428304	0.999649	0.012809	0
ENSRNOG00000020353	Sh3pxd2a	1.07466	-0.149423	0.182983	-0.86766	1.03929	0.39409	0.308926	0.854034	0.708801	3.45986	5.31e-05	-0.0218421	0.916971	-0.614578	0.360073	0.539412	0.999649	0.78135	0
ENSRNOG00000020376	Stn1	5.07759	0.116239	-0.0119922	1.0789	-0.116069	0.291254	0.908554	0.804396	0.975296	4.54772	4.83e-05	-0.0437567	1.30704	-1.96501	0.192442	0.0505599	0.999649	0.225225	0
ENSRNOG00000011339	Slk	2.35259	-0.197222	0.175869	-1.11178	0.964589	0.27714	0.344276	0.792802	0.734315	5.29529	1.85e-05	0.0144873	0.344127	0.441982	0.731051	0.658898	0.999649	0.851226	0
ENSRNOG00000012641	Sfr1	8.2893	0.0152632	-0.0296325	0.136271	-0.275366	0.892733	0.785369	0.986167	0.938086	6.99479	-3.75e-05	-0.0312594	-1.0711	-1.4707	0.285194	0.142673	0.999649	0.402206	0
ENSRNOG00000036585	Cfap43	3.04726	-0.272139	0.0331025	-1.25812	0.156997	0.220334	0.876548	0.750136	0.96665	3.43227	3.27e-05	0.040045	0.236735	0.485829	0.813063	0.627529	0.999649	0.833543	0
ENSRNOG00000012801	Gsto2	-0.0658042	0.277857	-0.377957	1.56284	-2.09327	0.131053	0.0469623	0.665449	0.40363	1.26942	-2.66e-05	0.0636757	-0.433047	1.71051	0.665368	0.0884567	0.999649	0.309367	0
ENSRNOG00000028746	Gsto1	7.64132	0.0761261	-0.2109	0.672907	-1.94579	0.507372	0.0633646	0.897765	0.438757	6.89778	-3.36e-05	-0.00912227	-0.853381	-0.381908	0.394294	0.702866	0.999649	0.87654	0
ENSRNOG00000028832	Sorcs3	4.45131	0.354271	0.279787	2.20666	1.81192	0.0370513	0.0824073	0.440605	0.472574	5.26663	-2.66e-05	0.0700091	-0.699012	3.02865	0.485218	0.00272337	0.999649	0.0390609	0
ENSRNOG00000011313	Sorcs1	1.63434	-0.132997	0.0562954	-0.694558	0.286488	0.493936	0.776939	0.894797	0.935366	3.79105	-3.85e-05	-0.0113009	-0.762912	-0.36844	0.446261	0.712868	0.999649	0.881971	0
ENSRNOG00000012084	Xpnpep1	5.57447	0.116085	0.0415871	1.16949	0.435331	0.253579	0.667174	0.776335	0.894106	6.48953	4.43e-06	0.0373291	0.162353	2.25663	0.871164	0.0249262	0.999649	0.148396	0
ENSRNOG00000012820	Add3	6.74994	0.0555858	0.140637	0.682734	1.80656	0.501248	0.0832632	0.89615	0.47619	7.74797	4.41e-06	-0.0108575	0.247143	-1.00316	0.805008	0.316789	0.999649	0.60897	0
ENSRNOG00000034078	Mxi1	6.45367	-0.129261	-0.166261	-1.71993	-2.30682	0.0981908	0.029914	0.624093	0.357671	6.73317	-9.09e-06	0.00545653	-0.330111	0.32661	0.741602	0.744246	0.999649	0.897218	0
ENSRNOG00000014833	Smndc1	4.86201	-0.0919105	0.0289966	-1.08416	0.356353	0.288959	0.724659	0.803411	0.917647	4.71175	2.22e-05	-0.0638031	0.764835	-3.63867	0.445117	0.000335145	0.999649	0.0109886	0
ENSRNOG00000014061	Dusp5	1.92854	0.0710849	0.276457	0.517038	2.02453	0.609816	0.0540676	0.924752	0.420138	3.19131	0.000110065	-0.0430746	1.5044	-0.968153	0.133786	0.333937	0.999649	0.626427	0
ENSRNOG00000046944	NA	0.205723	0.135227	-0.0430972	0.601209	-0.206691	0.553283	0.837978	0.910307	0.957107	NA	NA	NA	NA	NA	NA	NA	NA	NA	0
ENSRNOG00000014173	Smc3	5.6981	0.129825	0.187797	1.26061	1.89995	0.219449	0.0693999	0.749221	0.448005	6.30299	-6.51e-06	-0.0143032	-0.328097	-1.18763	0.743123	0.236147	0.999649	0.526937	0
ENSRNOG00000014779	Pdcd4	5.69223	-0.0760211	0.101137	-0.856326	1.18318	0.400205	0.248214	0.856844	0.659413	6.95708	1.36e-05	0.0112294	0.645088	0.874936	0.519483	0.382479	0.999649	0.668838	0
ENSRNOG00000047019	Bbip1	4.44199	0.030182	-0.0755345	0.262316	-0.692386	0.795294	0.495275	0.968266	0.817314	3.09671	-3.02e-05	-0.0501764	-0.724798	-2.0137	0.469278	0.0451514	0.999649	0.210148	0
ENSRNOG00000015339	Shoc2	3.79106	-0.0144333	0.105129	-0.124431	0.915678	0.902	0.368856	0.987849	0.750689	5.29348	2.14e-05	0.00264007	0.820987	0.16677	0.412464	0.867691	0.999649	0.952982	0
ENSRNOG00000047545	Adra2a	3.01948	0.238015	0.533077	1.31675	3.05664	0.200236	0.00538398	0.738825	0.240827	2.88396	4.95e-05	-0.0449914	0.708528	-1.05765	0.479301	0.291272	0.999649	0.582958	0
ENSRNOG00000015124	Gpam	3.27529	-0.0794017	0.00639074	-0.568901	0.0452834	0.574657	0.964252	0.916634	0.990485	5.26411	4.43e-05	0.0267936	0.864012	0.860799	0.388439	0.390203	0.999649	0.674044	0
ENSRNOG00000016265	Acsl5	7.18458	0.0197165	-0.0623707	0.286754	-0.947781	0.776738	0.352595	0.963509	0.738735	6.92608	2.92e-05	0.00356471	1.02565	0.205989	0.306084	0.836974	0.999649	0.941282	0
ENSRNOG00000036576	Zdhhc6	4.13265	-0.0505006	-0.0635972	-0.732579	-0.948011	0.470841	0.35248	0.888556	0.738719	4.40665	-1.52e-05	-0.0351276	-0.601095	-2.2856	0.548341	0.0231456	0.999649	0.141635	0
ENSRNOG00000042786	Vti1a	4.05925	-0.179182	-0.0928067	-1.90928	-1.01693	0.068132	0.319231	0.553161	0.71574	4.23478	4.57e-05	0.0102488	1.61937	0.598716	0.106674	0.549924	0.999649	0.786455	0
ENSRNOG00000049232	Tcf7l2	1.84615	0.336151	0.389505	1.64702	2.02057	0.112459	0.0545051	0.647421	0.420138	3.20374	-0.000295136	-0.429984	-1.69755	-4.0308	0.0908815	7.46e-05	0.999649	0.00394731	0
ENSRNOG00000056216	Casp7	2.01062	0.0294545	0.0980195	0.22122	0.750122	0.826774	0.460401	0.972571	0.802529	2.39709	-4.71e-06	-0.0812859	-0.113348	-3.2302	0.909849	0.00140906	0.999649	0.0261635	0
ENSRNOG00000026204	Dclre1a	1.11747	-0.095282	-0.00308847	-0.660677	-0.0210206	0.51505	0.983401	0.900333	0.995972	3.02242	-7.3e-05	-0.036167	-1.74051	-1.41816	0.0830431	0.157433	0.999649	0.424248	0
ENSRNOG00000016948	Nhlrc2	1.91995	-0.246953	0.0723143	-2.05829	0.606127	0.0504672	0.550065	0.498381	0.84486	3.40356	-2.7e-05	-0.070104	-0.63172	-2.70313	0.528167	0.00735708	0.999649	0.0725152	0
ENSRNOG00000017002	Adrb1	1.23746	-0.311331	0.202186	-2.00527	1.28579	0.0562234	0.210664	0.517421	0.62434	2.51248	-2.08e-05	-0.00297517	-0.438666	-0.102783	0.661296	0.91822	0.999649	0.972354	0
ENSRNOG00000051680	Ccdc186	3.99021	-0.134417	0.0498878	-1.31768	0.49343	0.199929	0.62615	0.738128	0.880198	5.82686	-1.48e-05	-0.0103925	-0.533796	-0.619083	0.593974	0.536446	0.999649	0.779679	0
ENSRNOG00000017164	Afap1l2	2.06401	0.0882006	0.382708	0.746718	3.32123	0.462416	0.00283412	0.883734	0.220046	3.39589	3.67e-05	-0.00262418	1.02703	-0.120309	0.305433	0.904339	0.999649	0.967676	0
ENSRNOG00000046333	NA	3.10124	0.143401	0.139521	0.948789	0.944012	0.352092	0.354479	0.833398	0.739537	4.93509	1.12e-07	0.0596565	0.00165602	1.4467	0.99868	0.149277	0.999901	0.412053	0
ENSRNOG00000017225	Fhip2a	1.25681	-0.0410546	0.239695	-0.31203	1.80463	0.757686	0.0835724	0.959088	0.47619	3.4399	7.66e-06	-0.0217765	0.181887	-0.847146	0.855824	0.397753	0.999649	0.680167	0
ENSRNOG00000017321	Trub1	3.89238	0.0376796	-0.132059	0.507724	-1.83086	0.616236	0.079444	0.927583	0.46404	4.05858	3.64e-05	0.0535018	1.17281	2.8458	0.242029	0.00481074	0.999649	0.0551998	0
ENSRNOG00000017406	Atrnl1	3.66777	-0.247037	0.0685325	-1.44097	0.395307	0.162388	0.696074	0.704431	0.903234	6.34403	4.73e-05	0.0510988	0.955682	1.70157	0.340189	0.0901239	0.999649	0.313024	0
ENSRNOG00000017438	NA	2.89691	-0.25892	0.388145	-1.5819	2.40258	0.126635	0.0242875	0.659785	0.333339	4.35402	5.15e-05	-0.0233839	1.0469	-0.777037	0.296193	0.437898	0.999649	0.708948	0
ENSRNOG00000017725	Pnlip	1.935	0.188564	-0.420217	1.1536	-2.59229	0.259913	0.0159108	0.782232	0.301763	2.29607	-1.07e-05	-0.151523	-0.145478	-3.39904	0.884455	0.000790999	0.999649	0.0183773	0
ENSRNOG00000018019	Hspa12a	6.42279	0.0836792	0.336815	0.609886	2.56627	0.547613	0.0168739	0.908737	0.304879	7.70918	2.12e-05	0.048507	0.762468	2.87721	0.446525	0.00437138	0.999649	0.0520713	0
ENSRNOG00000018310	Eno4	1.27152	-0.134844	-0.0849186	-0.758027	-0.487006	0.455742	0.630629	0.879953	0.88158	1.11558	-2.66e-05	0.044883	-0.26549	0.749384	0.790859	0.454355	0.999649	0.723384	0
ENSRNOG00000018350	Shtn1	4.41995	-0.15871	-0.190523	-1.43558	-1.74237	0.163902	0.0941201	0.70545	0.486674	5.37716	-2.16e-05	-0.010691	-0.776371	-0.634038	0.43829	0.526656	0.999649	0.774132	0
ENSRNOG00000008890	Slc18a2	1.03121	-0.845572	0.129167	-1.47077	0.231297	0.154218	0.819025	0.692523	0.949549	0.0231273	6.38e-05	-0.00919246	0.565777	-0.133164	0.572071	0.894175	0.999649	0.963327	0
ENSRNOG00000009460	Pdzd8	3.81627	-0.128126	0.10129	-0.989089	0.791137	0.332391	0.436537	0.822148	0.788856	6.12658	7.25e-06	-0.00889722	0.20021	-0.404069	0.841485	0.68652	0.999649	0.867486	0
ENSRNOG00000009482	Emx2	3.91278	-0.14282	-0.123302	-1.33172	-1.17229	0.19534	0.252475	0.734979	0.661648	4.68495	3.93e-05	0.0191988	1.12148	0.900123	0.263197	0.368952	0.999649	0.656819	0
ENSRNOG00000009523	Rab11fip2	3.07893	-0.0701381	0.111921	-0.560353	0.894337	0.580382	0.379936	0.91741	0.755122	4.85607	1.31e-05	0.0523945	0.455057	2.98216	0.649478	0.00315547	0.999649	0.042978	0
ENSRNOG00000009830	Fam204a	5.28221	0.0429979	-0.00178941	0.474068	-0.0205651	0.639694	0.983761	0.931416	0.996117	4.95396	4.77e-07	-0.00326036	0.015718	-0.177551	0.987472	0.859225	0.999649	0.950068	0
ENSRNOG00000009954	Cacul1	3.95126	-0.00250322	0.064986	-0.0237555	0.628577	0.981242	0.535505	0.997766	0.838064	5.4143	1.01e-05	-0.00383956	0.422926	-0.263643	0.672726	0.79228	0.999649	0.920126	0
ENSRNOG00000025154	LOC100359574	1.25527	-0.232736	0.0372417	-1.74047	0.287724	0.0944587	0.776004	0.6177	0.935171	1.24541	3.8e-05	-0.0143489	0.638899	-0.397579	0.523495	0.691292	0.999649	0.869376	0
ENSRNOG00000025060	Nanos1	1.19552	-0.0393762	-0.109119	-0.253121	-0.694058	0.802309	0.494245	0.969185	0.817314	1.96828	8.18e-05	-0.0172394	1.63499	-0.56461	0.103355	0.572864	0.999649	0.800205	0
ENSRNOG00000010117	Eif3a	5.65924	0.210413	0.384781	1.22648	2.33683	0.231799	0.0280341	0.759112	0.349121	7.73629	1.49e-05	0.0280883	0.430758	1.33481	0.667029	0.183195	0.999649	0.462168	0
ENSRNOG00000010230	Dennd10	6.27713	-0.0964206	-0.0815906	-1.22467	-1.08029	0.232469	0.290646	0.759112	0.694759	5.81725	2.13e-05	-0.00777506	0.647784	-0.389883	0.51774	0.696967	0.999649	0.873573	0
ENSRNOG00000036572	Sfxn4	4.73461	0.204537	-0.0399729	2.28619	-0.468781	0.0312721	0.643415	0.40859	0.885654	3.72095	8.69e-07	-0.00274401	0.0223534	-0.117425	0.982185	0.906621	0.999649	0.968717	0
ENSRNOG00000010958	Prdx3	8.13614	0.0547658	0.0916876	0.480368	0.836185	0.635273	0.411219	0.931416	0.773069	6.88978	-2.09e-07	-0.0223568	-0.00667367	-1.17851	0.994681	0.239752	0.999649	0.530828	0
ENSRNOG00000011439	Grk5	2.70948	-0.41032	-0.0414495	-1.97436	-0.200377	0.0598406	0.842858	0.527133	0.957628	3.34408	3.26e-05	0.000417203	0.69724	0.0146329	0.486323	0.988337	0.999649	0.995169	0
ENSRNOG00000032668	NA	3.55422	0.0192823	-0.0676362	0.145821	-0.54552	0.885269	0.590382	0.985362	0.865115	2.1401	-4.64e-05	-0.0771351	-0.855569	-2.37956	0.393085	0.0181113	0.999649	0.124024	0
ENSRNOG00000042665	NA	0.991847	0.012554	-0.131344	0.0638806	-0.721957	0.949589	0.477228	0.993631	0.809205	-0.474434	-3.33e-06	0.00969134	-0.0348239	0.170107	0.972249	0.865068	0.999649	0.952478	0
ENSRNOG00000009997	Erap1	3.77188	0.230256	0.0965721	2.38898	1.03819	0.0250223	0.309427	0.372776	0.708952	4.46625	3.48e-05	0.00495997	0.858711	0.202331	0.391352	0.839828	0.999649	0.942335	0
ENSRNOG00000010286	Cast	5.42287	0.0442231	0.202172	0.474699	2.26016	0.639251	0.0330664	0.931416	0.369411	5.79744	-3.8e-05	-0.0338599	-1.63561	-2.40585	0.103225	0.0168879	0.999649	0.119053	0
ENSRNOG00000027089	Ell2	5.04561	-0.113452	-0.0774845	-1.43905	-1.01741	0.162927	0.319009	0.704994	0.71568	5.10261	8.31e-06	-0.0288928	0.33271	-1.91009	0.739642	0.0573069	0.999649	0.242768	0
ENSRNOG00000012183	Glrx	5.34797	-0.0589036	-0.139144	-0.632035	-1.54269	0.533281	0.135863	0.902629	0.541165	5.51549	9.79e-06	0.029614	0.280494	1.40029	0.779339	0.162711	0.999649	0.433074	0
ENSRNOG00000012414	Rhobtb3	2.0862	-0.153264	0.156946	-1.40944	1.47144	0.171406	0.154038	0.710622	0.564034	3.11168	-4.58e-05	0.0193257	-1.46291	1.01797	0.144792	0.309713	0.999649	0.601871	0
ENSRNOG00000012810	Rfesd	2.84527	-0.113121	-0.00274771	-1.06483	-0.0268557	0.297448	0.978795	0.809279	0.994793	3.17022	-4e-05	-0.00187959	-1.1167	-0.0867845	0.265232	0.930915	0.999649	0.976051	0
ENSRNOG00000026944	Gpr150	3.45167	0.172381	0.15263	1.58718	1.46488	0.125432	0.155806	0.658148	0.565441	3.01461	-8.23e-06	0.0210494	-0.171526	0.729129	0.863954	0.46663	0.999649	0.732866	0
ENSRNOG00000026937	Arsk	3.53569	0.0781443	0.151409	0.841936	1.69111	0.408054	0.103635	0.862253	0.502953	3.86433	5.12e-06	-0.0418809	0.156815	-2.12134	0.875522	0.0349128	0.999649	0.180417	0
ENSRNOG00000040297	Ttc37	3.54301	0.0147146	0.0789357	0.139819	0.767586	0.889959	0.450146	0.986165	0.797091	4.81406	2.01e-05	-0.0131734	0.767581	-0.828331	0.443487	0.408302	0.999649	0.688388	0
ENSRNOG00000026845	Fam81b	1.196	0.170273	0.280187	0.35301	0.637052	0.727133	0.530062	0.953265	0.836474	0.769168	-6.51e-05	-0.196046	-0.322293	-1.63945	0.74751	0.102422	0.999649	0.335373	0
ENSRNOG00000013282	Mctp1	5.25107	-0.213641	0.00186923	-2.43874	0.022199	0.0224288	0.982471	0.358158	0.995645	5.59314	3.77e-05	-0.0137615	1.17895	-0.709652	0.239579	0.478605	0.999649	0.743202	0
ENSRNOG00000062253	NA	-0.372	0.0828701	-0.0405683	0.367251	-0.195106	0.716619	0.846936	0.950413	0.959239	NA	NA	NA	NA	NA	NA	NA	NA	NA	0
ENSRNOG00000040279	Slf1	4.10709	0.0762796	0.192706	0.638189	1.69852	0.529334	0.102211	0.901943	0.501806	3.60279	-3.64e-05	-0.0652523	-1.02473	-3.05486	0.306517	0.00250441	0.999649	0.0370547	0
ENSRNOG00000045639	RGD1560883	1.38647	-0.237793	0.00747132	-1.66402	0.0510703	0.108985	0.959688	0.64469	0.989191	3.10978	2.01e-05	0.0105622	0.572181	0.491905	0.567732	0.623234	0.999649	0.830506	0
ENSRNOG00000013844	Fam172a	3.17878	-0.256449	-0.101544	-2.28447	-0.918219	0.0313884	0.367552	0.408613	0.750689	3.7591	-2.51e-05	0.00469343	-0.800335	0.247533	0.424304	0.804707	0.999649	0.927225	0
ENSRNOG00000062218	NA	-0.358385	0.352281	0.252224	1.50391	1.15843	0.145524	0.257975	0.681538	0.667132	NA	NA	NA	NA	NA	NA	NA	NA	NA	0
ENSRNOG00000014795	Nr2f1	4.82303	-0.0226377	0.106873	-0.198074	0.960354	0.844639	0.34636	0.976208	0.734873	5.9721	-2.94e-05	0.0199848	-1.16626	1.30495	0.244658	0.193153	0.999649	0.474975	0
ENSRNOG00000045649	Arrdc3	4.44531	-0.0649225	-0.15643	-0.727222	-1.79995	0.474056	0.0843285	0.889621	0.476689	4.61907	2.42e-05	-0.123289	0.592051	-5.00035	0.554371	1.1e-06	0.999649	0.000171982	0
ENSRNOG00000016306	Adgrv1	6.14515	0.170047	-0.193416	1.26982	-1.51161	0.216206	0.143562	0.746191	0.550529	4.7375	-9.78e-05	-0.022061	-2.20215	-0.82848	0.0286014	0.408217	0.999649	0.688388	0
ENSRNOG00000016298	Lysmd3	3.87934	-0.29332	-0.105803	-3.34912	-1.2466	0.00264663	0.224456	0.130646	0.636272	3.69976	4.14e-05	-0.0401348	1.21969	-1.96007	0.223772	0.0511386	0.999649	0.226538	0
ENSRNOG00000016260	Polr3g	1.75408	0.0516758	0.0121908	0.424188	0.103616	0.67517	0.918326	0.940666	0.977367	2.06254	-4.6e-05	0.0113935	-1.06504	0.436117	0.287924	0.663142	0.999649	0.853835	0
ENSRNOG00000016252	Mblac2	5.93021	0.00178145	0.0860333	0.0221469	1.11486	0.982512	0.275843	0.997772	0.682464	5.98451	-1.36e-05	-0.0155879	-0.411821	-0.777119	0.680836	0.437849	0.999649	0.708948	0
ENSRNOG00000033134	Mef2c	5.68873	0.00712329	0.377516	0.0429047	2.37193	0.966129	0.0259725	0.994578	0.3402	6.77049	-3.05e-05	0.0213046	-0.652028	0.750932	0.515004	0.453425	0.999649	0.722719	0
ENSRNOG00000050701	NA	3.65885	-0.192315	-0.111319	-1.60067	-0.971101	0.122404	0.34109	0.65485	0.732242	3.24179	-1.12e-05	-0.0134513	-0.244399	-0.490847	0.807129	0.62398	0.999649	0.830878	0
ENSRNOG00000032414	Tmem161b	4.65951	-0.104237	0.0078259	-0.943917	0.0734056	0.354527	0.942086	0.835715	0.98352	4.61336	1.68e-05	0.0280201	0.559467	1.54542	0.576362	0.123554	0.999649	0.371666	0
ENSRNOG00000031656	Ccnh	5.39806	-0.0761288	-0.0477316	-0.978381	-0.637855	0.337551	0.529549	0.82469	0.836334	5.19613	-4.27e-06	-0.0114674	-0.131018	-0.581532	0.89587	0.561425	0.999649	0.792547	0
ENSRNOG00000029185	Rasa1	5.57955	0.0968596	0.292825	0.826947	2.60883	0.416334	0.0153257	0.862617	0.30031	6.01505	-3.42e-05	-0.0261631	-1.39181	-1.75306	0.165262	0.0808604	0.999649	0.295028	0
ENSRNOG00000030237	Cox7c	10.5166	-0.0273779	-0.0795766	-0.194332	-0.586803	0.847535	0.562762	0.976974	0.850591	8.94338	-5.57e-05	0.0184471	-1.46679	0.80056	0.143734	0.424174	0.999649	0.70028	0
ENSRNOG00000054767	NA	0.00583642	0.107617	0.148046	0.496659	0.739559	0.623904	0.46667	0.930054	0.80471	NA	NA	NA	NA	NA	NA	NA	NA	NA	0
ENSRNOG00000033064	Edil3	8.04183	-0.0125834	0.0855168	-0.12852	0.91345	0.898798	0.370003	0.987586	0.750698	8.13492	1.76e-05	-0.0452711	0.423201	-1.79521	0.672526	0.0738716	0.999649	0.278974	0
ENSRNOG00000032002	Hapln1	6.54639	-0.0121589	-0.131309	-0.156505	-1.76379	0.876931	0.0903698	0.984357	0.482726	6.61173	-4.51e-06	0.0496722	-0.11895	2.16076	0.905414	0.0316984	0.999649	0.171564	0
ENSRNOG00000029212	Vcan	2.56743	0.0302251	0.134294	0.173332	0.78665	0.86383	0.439111	0.982413	0.790915	4.18581	-8.32e-06	0.0181112	-0.204106	0.729825	0.838443	0.466205	0.999649	0.732422	0
ENSRNOG00000029966	Xrcc4	4.58794	-0.0916638	0.0163482	-0.773311	0.143098	0.446815	0.887395	0.874995	0.968563	4.2531	6.08e-05	0.00684739	1.56026	0.291227	0.12001	0.771128	0.999649	0.908776	0
ENSRNOG00000016686	Tmem167a	5.23317	-0.1143	-0.100027	-1.19964	-1.09501	0.241874	0.284275	0.766659	0.689847	4.66202	3.68e-05	0.0023017	1.08074	0.111862	0.280891	0.911026	0.999649	0.970791	0
ENSRNOG00000040201	Atp6ap1l	2.0483	-0.291864	0.162619	-1.34343	0.769902	0.191575	0.448797	0.729482	0.796795	1.07465	7.38e-05	-0.0486356	0.64629	-0.704059	0.518706	0.482075	0.999649	0.74471	0
ENSRNOG00000016580	Rps23	10.932	0.140847	-0.00771932	0.994683	-0.0565539	0.329717	0.955364	0.821364	0.988342	9.26948	-1.41e-05	0.00752581	-0.353996	0.31155	0.723651	0.755651	0.999649	0.901308	0
ENSRNOG00000016342	Atg10	3.70168	0.149428	-0.138551	1.61776	-1.57189	0.118655	0.128941	0.649891	0.533823	3.07155	2.94e-05	0.00807628	0.793674	0.362264	0.428165	0.717472	0.999649	0.884242	0
ENSRNOG00000016213	Ssbp2	5.27054	-0.103023	0.0541326	-1.01128	0.550325	0.32187	0.587133	0.817278	0.862646	5.57696	-1.06e-05	-0.010008	-0.316665	-0.492313	0.751772	0.622946	0.999649	0.83028	0
ENSRNOG00000051682	Zcchc9	6.09564	-0.0503657	-0.123649	-0.542076	-1.38965	0.592716	0.177268	0.919763	0.589581	5.22869	-9.49e-05	-0.0235551	-2.22301	-0.915685	0.0271421	0.360746	0.999649	0.650416	0
ENSRNOG00000056151	NA	1.30279	-0.148986	-0.0078661	-0.449236	-0.0219886	0.657252	0.982637	0.935076	0.995645	5.22101	9.03e-05	0.0637736	1.10869	1.28332	0.268666	0.200609	0.999649	0.484412	0
ENSRNOG00000013673	Msh3	3.10975	-0.0324972	0.0735739	-0.287728	0.668123	0.776001	0.510368	0.963471	0.825924	3.62054	-1.45e-05	0.00324151	-0.444178	0.164337	0.657312	0.869603	0.999649	0.954039	0
ENSRNOG00000013521	Dhfr	3.92142	0.145158	0.00877052	1.4084	0.0893829	0.171712	0.929512	0.711039	0.979639	3.21731	7.23e-05	0.00853521	1.68633	0.330062	0.0930244	0.741639	0.999649	0.896037	0
ENSRNOG00000040166	Ankrd34b	3.63153	-0.0130476	0.479432	-0.078456	2.973	0.938109	0.00657329	0.992747	0.25308	3.90327	1.67e-05	-0.0724145	0.306802	-2.1864	0.759258	0.0297473	0.999649	0.165755	0
ENSRNOG00000024136	Fam151b	4.38196	-0.0876137	-0.17931	-0.97436	-2.0583	0.339502	0.0504654	0.825487	0.413719	4.37194	4.65e-06	-0.0153857	0.134259	-0.7371	0.89331	0.461777	0.999649	0.728357	0
ENSRNOG00000013055	Zfyve16	3.85437	0.184775	0.122003	1.78672	1.2306	0.0864969	0.230281	0.60255	0.639569	4.14965	-5.23e-05	0.0174703	-1.79815	0.997653	0.0734035	0.319447	0.999649	0.612136	0
ENSRNOG00000024039	Serinc5	4.60674	0.0834402	0.16291	0.401882	0.810621	0.691293	0.425471	0.945528	0.781713	6.42004	-3.14e-05	0.00401138	-0.569472	0.11997	0.569565	0.904606	0.999649	0.967815	0
ENSRNOG00000023837	Mtx3	1.59299	-0.133041	-0.0329713	-0.993663	-0.247171	0.330204	0.806857	0.821435	0.945508	2.70555	3.42e-05	0.0084371	0.641665	0.260541	0.521699	0.794668	0.999649	0.921188	0
ENSRNOG00000023803	Cmya5	2.6439	0.121578	-0.0799465	1.20432	-0.819248	0.240095	0.420628	0.76566	0.778152	2.53709	-5.62e-06	0.0932945	-0.108453	2.98577	0.913726	0.00311975	0.999649	0.0426568	0
ENSRNOG00000012099	Tent2	3.03093	-0.122136	0.0204391	-1.45045	0.246969	0.159751	0.807012	0.699797	0.94556	3.72805	-1.54e-05	-0.0248772	-0.565969	-1.50959	0.571941	0.132455	0.999649	0.386904	0
ENSRNOG00000047014	Homer1	4.32723	-0.108856	-0.0342132	-1.11868	-0.357176	0.274242	0.724051	0.790941	0.917189	5.65565	1.5e-05	-0.0214537	0.383347	-0.902706	0.7018	0.367582	0.999649	0.65576	0
ENSRNOG00000050343	Jmy	0.614079	-0.0345344	0.00786604	-0.193116	0.042526	0.848477	0.966428	0.97712	0.99082	2.9006	4.84e-05	0.0103826	0.814775	0.285599	0.416004	0.77543	0.999649	0.910254	0
ENSRNOG00000011200	Bhmt	0.593588	0.377157	0.669411	0.704433	1.35165	0.487877	0.188966	0.893755	0.604176	0.344838	-0.000171032	-0.191442	-0.865021	-1.64113	0.387886	0.102072	0.999649	0.334904	0
ENSRNOG00000029988	LOC103691423	5.25042	0.0960789	0.00970668	0.870251	0.092371	0.392701	0.927163	0.854034	0.979003	4.0756	-2.78e-05	-0.00400966	-0.718035	-0.172549	0.47343	0.86315	0.999649	0.951945	0
ENSRNOG00000011150	Arsb	5.20867	0.196893	0.327882	1.27029	2.20112	0.216039	0.0374877	0.746091	0.384931	6.57036	8.69e-06	0.0171989	0.267176	0.871135	0.789562	0.384546	0.999649	0.66987	0
ENSRNOG00000011032	Lhfpl2	3.1959	0.131035	0.415386	0.941131	3.06446	0.355923	0.00528405	0.837326	0.240313	4.41664	1.88e-05	0.0106036	0.577758	0.535541	0.563966	0.592769	0.999649	0.810611	0
ENSRNOG00000061582	Scamp1	8.29538	-0.0554619	0.0155035	-0.655334	0.191682	0.518425	0.849588	0.900333	0.960183	8.38681	1.09e-05	0.000323751	0.41923	0.0204735	0.675421	0.983683	0.999649	0.994436	0
ENSRNOG00000010624	Ap3b1	2.70178	-0.0290603	0.0051464	-0.283304	0.0502706	0.77935	0.960319	0.964203	0.989191	4.6602	2e-05	0.00970484	0.642924	0.513958	0.520884	0.607751	0.999649	0.819703	0
ENSRNOG00000048342	Tbca	8.78757	0.0304229	-0.0357639	0.222712	-0.271781	0.825626	0.788092	0.972501	0.938714	7.05146	-4.31e-05	-0.0154484	-0.96964	-0.572946	0.333197	0.567215	0.999649	0.797544	0
ENSRNOG00000025462	Wdr41	5.90084	-0.0861878	-0.0191545	-1.0703	-0.248296	0.295028	0.805997	0.806676	0.9451	5.57668	-3.81e-05	-0.00238487	-1.9374	-0.200311	0.0538627	0.841406	0.999649	0.94336	0
ENSRNOG00000010280	Pde8b	1.86032	-0.175785	-0.0344783	-0.998478	-0.186674	0.327912	0.85347	0.82118	0.960792	4.25696	7.02e-06	-0.055746	0.163268	-2.11932	0.870444	0.0350847	0.999649	0.180941	0
ENSRNOG00000028941	Zbed3	2.00681	-0.108626	0.105563	-0.762404	0.737924	0.453175	0.467645	0.878097	0.805069	3.14856	-2.65e-05	0.0191137	-0.770599	0.914175	0.441698	0.361537	0.999649	0.651096	0
ENSRNOG00000029304	Aggf1	3.55031	-0.274267	-0.166365	-1.92713	-1.1618	0.0657629	0.256629	0.547468	0.666772	5.40163	-6.85e-06	-0.00269907	-0.237908	-0.154034	0.812154	0.877712	0.999649	0.956759	0
ENSRNOG00000017890	Crhbp	3.82497	-0.291049	0.234389	-2.96437	2.46983	0.00670932	0.0209368	0.218021	0.324744	3.8616	3.5e-05	-0.0743967	0.570053	-2.00271	0.569172	0.0463274	0.999649	0.213852	1
ENSRNOG00000060525	NA	0.951534	0.134082	-0.0818107	0.74077	-0.456879	0.465949	0.651826	0.885277	0.888894	1.67527	4.28e-05	0.146623	0.523368	2.94012	0.601198	0.00359949	0.999649	0.0465451	0
ENSRNOG00000016544	Arhgef28	3.75519	0.0322362	0.0750172	0.262469	0.626121	0.795178	0.537088	0.968266	0.838545	5.07875	-7.26e-06	0.083744	-0.180832	3.43052	0.856651	0.00070849	0.999649	0.0173014	0
ENSRNOG00000048043	F2r	2.38254	0.174438	0.267449	1.28292	1.96988	0.211651	0.0603817	0.744694	0.433288	3.85521	-4.4e-05	-0.074404	-0.952201	-2.64008	0.341948	0.00882909	0.999649	0.0817534	0
ENSRNOG00000025406	Iqgap2	2.56606	0.00783426	-0.305137	0.0536474	-2.03073	0.957656	0.0533896	0.994184	0.420138	5.34219	7.58e-05	0.078655	1.37571	2.34318	0.170187	0.019933	0.999649	0.128659	0
ENSRNOG00000018068	NA	-0.566162	0.0966425	0.0520536	0.375481	0.221162	0.710568	0.826819	0.948669	0.953097	NA	NA	NA	NA	NA	NA	NA	NA	NA	0
ENSRNOG00000018094	Sv2c	-0.978244	-0.268806	0.158231	-0.881008	0.49805	0.386966	0.622938	0.850832	0.878891	2.09495	0.000105277	-0.044176	1.12617	-0.763058	0.261213	0.446174	0.999649	0.715916	0
ENSRNOG00000018193	Poc5	2.5961	0.0798457	0.0813729	0.710139	0.73319	0.484395	0.470475	0.893001	0.806545	3.82357	7.69e-05	0.000709394	2.59729	0.039314	0.00997338	0.968673	0.999649	0.988979	1
ENSRNOG00000014549	Arhgef26	3.80402	-0.0535762	0.199801	-0.526811	2.02469	0.603113	0.0540499	0.923086	0.420138	4.87524	3.76e-05	0.0695438	1.12815	3.43678	0.260378	0.000693058	0.999649	0.0171206	0
ENSRNOG00000060626	Polk	1.0059	-0.150929	0.213365	-1.13166	1.59429	0.26885	0.12383	0.788588	0.529387	2.63674	1.34e-05	-0.0426458	0.32076	-1.6755	0.74867	0.0951309	0.999649	0.32273	0
ENSRNOG00000015686	Cert1	6.40849	-0.0714821	0.0637666	-0.924371	0.86163	0.364405	0.397335	0.840772	0.764082	7.15678	2.2e-06	-0.0294073	0.112114	-2.47018	0.910826	0.0141969	0.999649	0.10832	0
ENSRNOG00000016122	Hmgcr	5.47027	0.34617	0.315609	2.52588	2.39612	0.0184769	0.0246337	0.33167	0.334057	6.44271	-4.16e-05	-0.00717106	-1.4716	-0.417683	0.142432	0.67655	0.999649	0.863017	0
ENSRNOG00000016505	Fam169a	3.57569	-0.344214	0.00962413	-2.95568	0.0834289	0.00684906	0.934196	0.220668	0.980721	4.96329	-1.4e-05	-0.0216403	-0.491109	-1.24958	0.623795	0.212664	0.999649	0.498834	0
ENSRNOG00000016530	Nsa2	7.52463	0.0614127	-0.0848486	0.716142	-1.0311	0.480747	0.312671	0.891792	0.711419	6.61069	-8.87e-06	-0.0184027	-0.287513	-0.983601	0.773967	0.326297	0.999649	0.618784	0
ENSRNOG00000025285	Gfm2	3.92095	-0.27322	0.0596258	-2.66757	0.598075	0.0134062	0.555337	0.294471	0.848282	4.76023	-3.53e-05	-0.0177054	-0.705243	-0.583001	0.481339	0.560437	0.999649	0.792346	1
ENSRNOG00000025274	Hexb	6.75896	0.274168	-0.0377646	2.90544	-0.417969	0.00771299	0.67965	0.228124	0.897997	6.77617	6.61e-06	0.0189146	0.205932	0.970887	0.837018	0.332576	0.999649	0.625126	1
ENSRNOG00000016541	Enc1	7.21779	0.0138185	-0.0259663	0.0939755	-0.185303	0.925901	0.854534	0.990749	0.960792	9.76519	7.23e-06	0.056047	0.19501	2.49115	0.845549	0.013406	0.999649	0.105156	0
ENSRNOG00000016591	Utp15	2.6765	-0.184921	0.173194	-1.43046	1.33879	0.165352	0.193062	0.706673	0.608991	4.37902	5.86e-05	0.0201747	2.05578	1.16298	0.0408792	0.245984	0.999649	0.536804	0
ENSRNOG00000016912	Btf3	8.58819	-0.0715991	-0.0810841	-0.824503	-0.974027	0.417694	0.339664	0.862631	0.73111	7.59057	-1.59e-05	-0.0151404	-0.562674	-0.882901	0.574179	0.378168	0.999649	0.665195	0
ENSRNOG00000015334	Fcho2	6.92289	0.0154114	-0.0209515	0.121921	-0.172816	0.903967	0.864231	0.987849	0.963871	6.12805	-3.16e-05	-0.039534	-1.01127	-2.08815	0.3129	0.0378328	0.999649	0.189402	0
ENSRNOG00000014999	Tnpo1	3.63268	-0.0733427	0.186587	-0.71071	1.8414	0.484047	0.0778345	0.892757	0.460219	5.60733	2.06e-05	-0.0365888	0.620822	-1.81579	0.535303	0.0706441	0.999649	0.270934	0
ENSRNOG00000028403	Ptcd2	3.90832	0.0602633	0.0518058	0.739661	0.657899	0.466609	0.516803	0.885678	0.829886	3.64254	3.2e-05	-0.0318436	0.890027	-1.46251	0.374338	0.144903	0.999649	0.405001	0
ENSRNOG00000017272	Mrps27	5.71869	-0.0901373	-0.0483139	-1.13793	-0.63506	0.266272	0.531339	0.784982	0.836604	5.33016	2.29e-05	0.00349781	0.778853	0.196627	0.436829	0.844285	0.999649	0.943944	0
ENSRNOG00000017428	Map1b	7.03688	0.0155292	0.254799	0.0838314	1.44254	0.933879	0.16195	0.992251	0.571251	10.079	-1.18e-05	0.0186591	-0.20898	0.54384	0.83464	0.587053	0.999649	0.808437	0
ENSRNOG00000017712	Cartpt	2.92515	-1.11936	-0.112055	-3.43749	-0.36528	0.00212861	0.718071	0.115079	0.914017	2.60074	-0.000166042	-0.109628	-0.975775	-1.07559	0.330153	0.283183	0.999649	0.575372	1
ENSRNOG00000017752	Mccc2	6.85377	0.0887927	0.0447261	0.810214	0.42553	0.4257	0.674205	0.866727	0.896113	6.0641	3.35e-06	0.000648832	0.0814304	0.0260872	0.935167	0.979209	0.999649	0.992424	0
ENSRNOG00000017864	Bdp1	1.61345	-0.136622	0.203183	-0.902534	1.33959	0.375655	0.192804	0.845322	0.608991	4.14619	4.86e-05	-0.0411524	0.817902	-1.12921	0.41422	0.259928	0.999649	0.55123	0
ENSRNOG00000017945	Serf1	6.01485	0.0529165	-0.10909	0.388029	-0.838189	0.701382	0.410115	0.946274	0.772488	4.32735	1.34e-05	0.0578987	0.266867	1.9245	0.789799	0.0554681	0.999649	0.238282	0
ENSRNOG00000018067	Smn1	4.04915	0.040919	0.00759063	0.520668	0.0994421	0.607322	0.921605	0.923842	0.977929	4.38346	1.88e-05	-0.00530653	0.615144	-0.286699	0.539039	0.774589	0.999649	0.91009	0
ENSRNOG00000018230	Gtf2h2	4.2838	-0.0182411	-0.00626108	-0.15469	-0.055124	0.878347	0.956492	0.984608	0.989118	4.19978	0.000102199	-0.0300883	2.30588	-1.12617	0.021966	0.261211	0.999649	0.552389	0
ENSRNOG00000018297	Ocln	3.64955	0.0714094	0.16158	0.68479	1.60817	0.499973	0.120747	0.895873	0.526008	4.13787	-5.28e-05	-0.0708711	-0.934766	-2.07992	0.350843	0.0385887	0.999649	0.191256	0
ENSRNOG00000018353	Rad17	3.0574	-0.0612085	-0.0184886	-0.535752	-0.16345	0.597012	0.871519	0.921091	0.966089	4.01317	3.27e-05	-0.00986591	1.26846	-0.630019	0.205857	0.529278	0.999649	0.77487	0
ENSRNOG00000039848	Ak6	6.5121	-0.0942755	-0.026727	-0.839111	-0.24829	0.409607	0.806002	0.862253	0.9451	5.18772	-4.59e-05	-0.0162319	-1.25146	-0.735172	0.211976	0.462949	0.999649	0.729467	0
ENSRNOG00000051258	Taf9	1.59815	-0.302188	-0.290136	-2.008	-1.98936	0.0559125	0.0580595	0.516975	0.429418	1.25949	-2.88e-05	-0.00145221	-0.44062	-0.0371254	0.659882	0.970416	0.999649	0.989156	0
ENSRNOG00000027410	Ccdc125	0.638187	-0.00413776	-0.0223402	-0.0296296	-0.162907	0.976605	0.871942	0.99604	0.966089	1.04492	-5.79e-05	0.127263	-0.943479	3.4511	0.346379	0.000658949	0.999649	0.0165868	0
ENSRNOG00000018510	Cdk7	5.54671	-0.604324	0.0786623	-3.8086	0.518418	0.000842245	0.608867	0.0691142	0.87354	4.73969	5.52e-07	-0.0295605	0.0120271	-1.07102	0.990414	0.28523	0.999649	0.57727	1
ENSRNOG00000061213	Mrps36	6.60817	-0.00502299	-0.0528938	-0.0460187	-0.505529	0.963672	0.617753	0.994578	0.877474	5.56289	-3.74e-05	-0.0147007	-1.19089	-0.775155	0.234867	0.439007	0.999649	0.71009	0
ENSRNOG00000018615	NA	-0.258804	-0.00581921	-0.154456	-0.0260449	-0.71071	0.979435	0.484047	0.997067	0.812549	NA	NA	NA	NA	NA	NA	NA	NA	NA	0
ENSRNOG00000058539	Ccnb1	1.5227	-0.0182553	0.161059	-0.0982738	0.891949	0.922523	0.38119	0.990398	0.75576	1.63015	0.000145854	-0.0259204	2.64943	-0.777381	0.00859526	0.437695	0.999649	0.708865	0
ENSRNOG00000018746	Slc30a5	5.68718	0.150571	0.098429	1.84753	1.25858	0.0769108	0.220169	0.581086	0.634015	5.72093	6.21e-05	-0.00155503	2.23212	-0.0921891	0.0265253	0.926624	0.999649	0.974752	0
ENSRNOG00000018903	Pik3r1	5.10672	0.139445	0.170101	1.69172	2.13856	0.103519	0.0427487	0.633366	0.396058	6.05112	1.8e-05	-0.0207928	0.594269	-1.13088	0.552889	0.259229	0.999649	0.550719	0
ENSRNOG00000010266	Cd180	-0.270458	-0.067442	0.537099	-0.315024	2.49337	0.755439	0.0198691	0.9588	0.321121	1.31177	-2.43e-05	0.0360383	-0.417626	1.01897	0.676592	0.309236	0.999649	0.601441	0
ENSRNOG00000032735	Srek1	3.04679	-0.092106	0.0921448	-0.830337	0.829716	0.414452	0.414796	0.862503	0.774184	4.9615	-1.28e-05	-0.0232143	-0.385056	-1.14913	0.700535	0.251638	0.999649	0.542989	0
ENSRNOG00000047137	Erbin	5.25688	0.224281	0.104892	1.82186	0.887954	0.0808394	0.383292	0.58746	0.757288	6.03851	-5.72e-05	-0.00503223	-1.49199	-0.216379	0.137008	0.828875	0.999649	0.937987	0
ENSRNOG00000011561	Nln	4.70503	0.0817735	0.146194	0.823035	1.52536	0.418512	0.140114	0.862644	0.545961	5.27313	-3.21e-05	-0.0033685	-1.40059	-0.242679	0.16262	0.80846	0.999649	0.928477	0
ENSRNOG00000011937	Sgtb	4.97787	-0.0990991	0.108796	-0.799952	0.906679	0.431509	0.373502	0.86802	0.751913	5.94944	-6.87e-06	-0.0211508	-0.235957	-1.19778	0.813666	0.232179	0.999649	0.522579	0
ENSRNOG00000012124	Trappc13	6.4668	0.000835858	-0.0819769	0.0129947	-1.32936	0.989738	0.196105	0.998246	0.610003	6.43886	-2.01e-05	-0.0144772	-0.774793	-0.919046	0.43922	0.358989	0.999649	0.649326	0
ENSRNOG00000012354	Trim23	8.26921	0.00215047	0.0410324	0.0212662	0.422958	0.983207	0.676055	0.997772	0.897175	7.53416	7.1e-06	-0.0234228	0.233242	-1.2671	0.815771	0.206339	0.999649	0.491112	0
ENSRNOG00000012505	Ppwd1	3.40681	-0.0174264	0.066351	-0.235095	0.915096	0.81611	0.369156	0.971261	0.750689	3.89833	1.31e-05	0.00833425	0.452902	0.477491	0.651026	0.633444	0.999649	0.836263	0
ENSRNOG00000039740	Cenpk	2.93352	-0.0642959	-0.130263	-0.510442	-1.09176	0.61436	0.285671	0.927583	0.690884	2.1819	-7.66e-05	0.0435529	-1.14732	1.0898	0.252385	0.276888	0.999649	0.569079	0
ENSRNOG00000013252	Cwc27	3.6653	-0.0199415	-0.136676	-0.23686	-1.64818	0.814756	0.112219	0.971079	0.515854	4.14598	1.42e-05	0.0253406	0.546782	1.61318	0.585033	0.108011	0.999649	0.344687	0
ENSRNOG00000013372	NA	0.741463	-0.0284357	0.657081	-0.0920795	2.31756	0.927392	0.0292285	0.990749	0.354892	NA	NA	NA	NA	NA	NA	NA	NA	NA	0
ENSRNOG00000013389	Rgs7bp	2.40398	-0.0446277	0.0648649	-0.211955	0.306333	0.833914	0.761967	0.974927	0.929846	4.60563	2.24e-05	0.0150991	0.44455	0.491167	0.657043	0.623755	0.999649	0.830827	0
ENSRNOG00000043329	Rnf180	4.51724	-0.172212	-0.0922563	-2.06268	-1.13981	0.0500144	0.265505	0.497844	0.673213	4.57391	-5.88e-05	-0.012027	-2.02176	-0.68403	0.0443051	0.494612	0.999649	0.753879	0
ENSRNOG00000010254	Htr1a	3.00178	-0.0415346	-0.042364	-0.337213	-0.342199	0.738859	0.735151	0.955975	0.921931	4.38846	8.03e-05	0.0488325	1.42193	1.41863	0.156337	0.157298	0.999649	0.423964	0
ENSRNOG00000039717	NA	6.17315	0.0335968	0.0956149	0.299627	0.889557	0.767016	0.382448	0.960844	0.756641	6.01091	-3.3e-06	-0.0111982	-0.108925	-0.610677	0.913352	0.541988	0.999649	0.782688	0
ENSRNOG00000013596	Dimt1	4.93274	0.0579191	-0.113242	0.463908	-0.95164	0.646853	0.350674	0.931722	0.737286	3.93639	2.84e-05	0.0135077	0.699807	0.55521	0.484722	0.579265	0.999649	0.803846	0
ENSRNOG00000014000	Kif2a	4.89109	-0.130939	0.0303664	-1.60334	0.381696	0.121812	0.706013	0.65485	0.907792	6.2442	1.43e-05	0.0237647	0.738695	2.02885	0.46081	0.0435709	0.999649	0.205722	0
ENSRNOG00000029670	RGD1564606	1.32165	0.966897	0.0438818	4.24143	0.205409	0.000280834	0.838968	0.0342834	0.957451	0.879506	0.000242429	0.104386	2.11454	1.50415	0.0354952	0.133849	0.999649	0.389199	1
ENSRNOG00000050795	NA	2.28303	0.139134	0.055316	0.805794	0.335235	0.428197	0.740332	0.866727	0.922721	2.4822	-3.13e-05	-0.0491084	-0.528317	-1.36077	0.597764	0.174856	0.999649	0.451632	0
ENSRNOG00000014528	Zswim6	1.70956	-0.275274	0.106428	-2.33487	0.895106	0.028153	0.379534	0.388895	0.755122	3.66048	1.12e-06	-0.0186851	0.0307399	-0.842097	0.975502	0.400567	0.999649	0.682636	0
ENSRNOG00000031995	Smim15	7.53555	-0.144001	-0.0664423	-1.09157	-0.524432	0.285755	0.604741	0.799556	0.87225	6.09765	6.48e-06	-0.0275544	0.191878	-1.34987	0.847999	0.178322	0.999649	0.456075	1
ENSRNOG00000055079	Ndufaf2	6.17795	-0.0132318	0.000443471	-0.112752	0.00395168	0.911156	0.996879	0.989198	0.999199	4.41907	-7e-05	-0.04865	-1.59467	-1.84461	0.112095	0.0663201	0.999649	0.261926	0
ENSRNOG00000009968	Ercc8	4.78699	-0.0213395	-0.043463	-0.269218	-0.569626	0.79004	0.574173	0.968203	0.855866	4.85213	1.3e-05	0.0250755	0.630125	2.00863	0.529209	0.0456906	0.999649	0.211956	0
ENSRNOG00000051672	NA	-0.111439	-0.278022	-0.222009	-1.25091	-0.989676	0.222909	0.33211	0.752781	0.725704	1.2392	-5.89e-05	-0.0632807	-0.604255	-1.08656	0.546242	0.278315	0.999649	0.570095	0
ENSRNOG00000010701	NA	-0.256674	-0.251325	-0.297444	-1.18443	-1.47423	0.247726	0.153289	0.770306	0.563121	NA	NA	NA	NA	NA	NA	NA	NA	NA	0
ENSRNOG00000010450	Elovl7	2.53942	-0.106267	-0.111378	-0.898372	-0.962079	0.377825	0.34551	0.846529	0.734676	3.40106	7.64e-06	-0.0108445	0.0957355	-0.226115	0.92381	0.821303	0.999649	0.934454	0
ENSRNOG00000042536	Pde4d	1.76673	-0.358738	0.362036	-1.97839	1.96784	0.0593568	0.0606285	0.525395	0.433969	4.10124	-2.22e-05	-0.0163725	-0.412474	-0.499711	0.680358	0.617734	0.999649	0.826556	0
ENSRNOG00000047236	NA	0.511541	-0.468464	0.131048	-3.36394	0.933828	0.00255192	0.359603	0.129069	0.743474	2.29947	-6.98e-05	-0.0464483	-1.48509	-1.61606	0.138824	0.107387	0.999649	0.343771	0
ENSRNOG00000011623	Rab3c	2.95412	-0.275612	0.321741	-1.84353	2.18633	0.0775122	0.038676	0.581086	0.385101	4.67777	5.56e-05	0.00978744	0.90833	0.262045	0.36461	0.79351	0.999649	0.920631	0
ENSRNOG00000011951	Plk2	6.89338	0.155596	0.0963483	1.41332	0.914739	0.170277	0.369339	0.71006	0.750689	7.42374	-2.71e-05	-0.013845	-0.696113	-0.586829	0.487028	0.557867	0.999649	0.79038	0
ENSRNOG00000026928	RGD1560402	0.505175	0.0740541	0.0750709	0.400177	0.422794	0.692532	0.676173	0.945757	0.897175	0.313842	5.77e-05	0.0577234	0.591263	0.975539	0.554898	0.33027	0.999649	0.622962	0
ENSRNOG00000013002	Gpbp1	7.59572	-0.119733	-0.0100422	-1.69295	-0.148409	0.10328	0.883248	0.632527	0.96846	7.33181	1.18e-06	-0.0501704	0.0416194	-2.91277	0.966837	0.00391826	0.999649	0.0489556	0
ENSRNOG00000013121	Mier3	3.82087	-0.0941648	0.156496	-1.22782	2.10852	0.231306	0.0455043	0.759112	0.401357	4.48639	5.34e-06	-0.0494935	0.191097	-2.92265	0.84861	0.00380019	0.999649	0.0481221	0
ENSRNOG00000013555	Ankrd55	2.09148	0.301791	0.164868	3.03204	1.68794	0.0057105	0.10425	0.202378	0.5041	2.76149	-2.77e-05	-0.0464055	-0.685722	-1.89109	0.493547	0.0598095	0.999649	0.249047	0
ENSRNOG00000013963	Il6st	4.08622	-0.140001	0.0150265	-1.01814	0.109449	0.318665	0.913747	0.81613	0.976155	5.9227	4.03e-05	-0.00135535	1.23375	-0.0683397	0.218497	0.945572	0.999649	0.981752	0
ENSRNOG00000009851	Slc38a9	1.79859	-0.182628	-0.000442294	-1.90674	-0.00463905	0.0684758	0.996337	0.554646	0.99909	3.21954	6.96e-05	-0.00819346	1.98398	-0.382123	0.0483907	0.702707	0.999649	0.87643	0
ENSRNOG00000009980	Plpp1	6.34797	0.0843321	-0.0754669	0.969169	-0.905225	0.342033	0.374257	0.826038	0.752501	5.71343	1.47e-05	0.0292826	0.480658	1.58282	0.631195	0.114772	0.999649	0.35699	0
ENSRNOG00000010125	Mtrex	6.22775	0.121533	0.199708	0.966985	1.65843	0.343101	0.110119	0.826922	0.511763	6.50863	-3.4e-06	-0.0370436	-0.129654	-2.33104	0.896948	0.0205755	0.999649	0.131339	0
ENSRNOG00000010369	Dhx29	3.31278	0.0447119	0.185898	0.395319	1.68381	0.696065	0.105055	0.945971	0.504901	4.6416	-8.12e-06	0.00979629	-0.311199	0.617047	0.755918	0.537785	0.999649	0.780577	0
ENSRNOG00000010461	Gpx8	6.37982	-0.00535462	-0.0483638	-0.0363711	-0.343252	0.971284	0.734369	0.995409	0.921648	4.914	-1.73e-05	-0.0275777	-0.369852	-0.981002	0.711817	0.327574	0.999649	0.619915	0
ENSRNOG00000010971	Snx18	3.74708	-0.133651	-0.150139	-1.35866	-1.53377	0.186764	0.138037	0.724869	0.542933	5.01728	6.78e-06	0.00215358	0.269599	0.141198	0.787699	0.887831	0.999649	0.960596	0
ENSRNOG00000011105	Arl15	1.67019	-0.252868	-0.482771	-1.62141	-2.95413	0.117868	0.00687431	0.648948	0.25308	3.67397	-2.11e-06	0.0676934	-0.0423878	2.23927	0.966225	0.0260499	0.999649	0.152565	0
ENSRNOG00000011383	Ndufs4	7.74812	-0.00356107	-0.0926739	-0.0386141	-1.04765	0.969514	0.305135	0.995214	0.705155	7.09161	-2.14e-05	0.0011745	-0.953257	0.0861938	0.341413	0.931384	0.999649	0.976224	0
ENSRNOG00000056325	Mocs2	8.9579	-0.00734954	-0.0712708	-0.0573517	-0.5777	0.954735	0.568795	0.994184	0.853508	7.29744	-6.47e-06	-0.0114788	-0.189156	-0.552771	0.850129	0.580932	0.999649	0.805084	0
ENSRNOG00000053550	Itga1	-0.319967	0.231422	0.742631	1.00249	3.32364	0.326013	0.00281742	0.819976	0.220046	1.18574	-5.51e-05	-0.0877417	-0.621181	-1.63251	0.535067	0.103876	0.999649	0.336966	0
ENSRNOG00000061128	Pelo	4.24003	0.071981	0.131031	0.954422	1.79945	0.349292	0.0844097	0.832972	0.476689	4.35075	-1.98e-05	0.00220484	-0.681017	0.125509	0.496513	0.900225	0.999649	0.966068	0
ENSRNOG00000012556	NA	-0.726087	-1.33971	0.154987	-1.34931	0.165862	0.189707	0.869642	0.727795	0.965615	NA	NA	NA	NA	NA	NA	NA	NA	NA	0
ENSRNOG00000010824	Parp8	3.019	-0.021503	0.0402254	-0.2298	0.43379	0.820175	0.668277	0.972049	0.894367	4.0322	-4.31e-05	0.00969816	-1.34918	0.501383	0.178544	0.616559	0.999649	0.826075	0
ENSRNOG00000060329	Emb	6.57547	-0.0187554	-0.0188192	-0.134865	-0.141209	0.893832	0.888872	0.98633	0.968839	5.56958	1.19e-05	-0.0146598	0.297826	-0.609885	0.766092	0.542512	0.999649	0.782913	0
ENSRNOG00000055382	Hcn1	2.85655	-0.21583	0.221231	-1.51642	1.53555	0.142348	0.137599	0.675759	0.542933	4.79488	2.97e-05	-0.00727059	0.589853	-0.237518	0.555841	0.812457	0.999649	0.929313	0
ENSRNOG00000012136	Mrps30	5.8261	-0.307945	-0.0260332	-3.69275	-0.325221	0.00112706	0.747805	0.0802095	0.924823	5.40595	-1.04e-05	-0.00688323	-0.314492	-0.342785	0.753419	0.732059	0.999649	0.89185	1
ENSRNOG00000012278	Fgf10	1.15276	-0.627303	-0.0812588	-3.81741	-0.494887	0.000823757	0.625136	0.0680019	0.87985	2.23019	6.94e-05	-0.201761	0.973504	-4.61194	0.331278	6.47e-06	0.999649	0.000689434	1
ENSRNOG00000026842	Nnt	4.66685	0.254169	0.248803	2.38822	2.426	0.0250641	0.023068	0.372776	0.333339	5.74359	-2.01e-05	-0.00631081	-0.675506	-0.34992	0.500001	0.726704	0.999649	0.889065	0
ENSRNOG00000058580	Paip1	7.73967	-0.0444002	0.0279775	-0.618753	0.406622	0.541851	0.687854	0.906539	0.901266	7.11746	-5.64e-05	-0.0208865	-2.26382	-1.38211	0.0244733	0.168214	0.999649	0.441783	0
ENSRNOG00000017581	RGD1306227	1.00096	-0.0486393	0.24595	-0.322905	1.6801	0.749536	0.105782	0.957643	0.506006	1.20436	0.000140202	-0.0452705	2.22018	-1.18271	0.027336	0.238089	0.999649	0.528852	0
ENSRNOG00000027263	Tmem267	2.77888	0.305456	-0.0938717	2.07356	-0.664966	0.0489098	0.51235	0.494696	0.826886	2.07757	-0.000103784	-0.080691	-2.01387	-2.61138	0.0451328	0.00958281	0.999649	0.085232	0
ENSRNOG00000016552	Hmgcs1	7.47556	0.231687	0.212296	2.33098	2.23727	0.0283916	0.0347214	0.391015	0.373377	8.5546	-5.46e-05	0.0113142	-1.99713	0.681552	0.0469337	0.496176	0.999649	0.755198	1
ENSRNOG00000016353	Nim1k	4.87776	-0.15661	-0.00875761	-1.86851	-0.107906	0.0738251	0.914959	0.570809	0.976438	5.06639	1.06e-05	-0.048947	0.341556	-2.59443	0.732982	0.0100545	0.999649	0.0879982	0
ENSRNOG00000015925	Zfp131	5.2502	-0.309387	-0.0311516	-3.74545	-0.390897	0.000987365	0.699288	0.0738031	0.904134	5.4954	-2.67e-05	-0.00811767	-1.07618	-0.540223	0.282921	0.589541	0.999649	0.80969	1
ENSRNOG00000053086	Selenop	9.12861	0.180677	-0.13139	1.5246	-1.15599	0.140302	0.258953	0.674322	0.66815	7.94419	5.96e-05	-0.0719049	1.3978	-2.77786	0.163458	0.00590184	0.999649	0.0630074	0
ENSRNOG00000039473	NA	-0.300167	-0.123266	0.399575	-0.496275	1.71538	0.624171	0.0990343	0.930094	0.49477	NA	NA	NA	NA	NA	NA	NA	NA	NA	0
ENSRNOG00000015654	Ghr	3.1373	-0.279557	0.140428	-3.17582	1.6582	0.00403991	0.110164	0.162686	0.511763	3.63584	1.47e-05	0.0247907	0.406947	1.13041	0.684408	0.259425	0.999649	0.550719	1
ENSRNOG00000015622	Fbxo4	2.7018	0.0465627	-0.0761974	0.463192	-0.791175	0.647359	0.436516	0.931877	0.788856	2.04786	0.000148969	0.00975261	2.71197	0.293651	0.00716951	0.769277	0.999649	0.907926	0
ENSRNOG00000052775	RGD1305938	3.44084	-0.241413	0.22236	-1.95178	1.80606	0.0626113	0.0833426	0.535397	0.47619	5.4562	4.5e-06	-0.00304029	0.154869	-0.171892	0.877054	0.863666	0.999649	0.951945	0
ENSRNOG00000043094	Oxct1	9.13944	0.178774	0.210751	1.57657	1.93737	0.127857	0.0644377	0.662637	0.441655	8.61552	-2.82e-05	-0.0474689	-0.962227	-2.66897	0.336898	0.00812462	0.999649	0.0774235	0
ENSRNOG00000014550	Plcxd3	3.40664	0.0361076	0.488221	0.200076	2.79994	0.84309	0.00987638	0.975714	0.266958	3.41814	5.16e-05	-0.0874178	0.629874	-1.76712	0.529373	0.0784713	0.999649	0.289063	0
ENSRNOG00000061379	C7	0.930802	0.537137	0.442869	1.48257	1.27091	0.151075	0.215824	0.688504	0.629438	2.40363	0.000144017	0.188269	0.97418	2.12319	0.330942	0.0347556	0.999649	0.179935	0
ENSRNOG00000001271	Card6	0.138499	-0.12101	-0.0258618	-0.663523	-0.140168	0.513257	0.889686	0.899639	0.968892	2.04746	-3.89e-05	0.0597274	-0.720883	1.82533	0.471679	0.0691873	0.999649	0.267905	0
ENSRNOG00000060919	NA	0.0383824	-0.0536924	0.192832	-0.242324	0.932709	0.810568	0.360169	0.97079	0.743976	NA	NA	NA	NA	NA	NA	NA	NA	NA	0
ENSRNOG00000012799	Prkaa1	4.70374	0.1383	0.141816	1.33038	1.41823	0.195774	0.168853	0.735606	0.579488	5.44539	-4.72e-06	0.00514882	-0.195152	0.350662	0.845438	0.726148	0.999649	0.889065	0
ENSRNOG00000013217	Ttc33	7.20452	-0.0603794	-0.041996	-0.662475	-0.480541	0.513917	0.635151	0.899639	0.882546	6.40986	2.93e-06	-0.0337984	0.102893	-1.96042	0.918133	0.051097	0.999649	0.226496	0
ENSRNOG00000028930	Dab2	0.246204	-0.0066382	0.490498	-0.0259956	1.8894	0.979474	0.070858	0.997067	0.45002	3.07474	3.85e-05	0.169452	0.419681	3.05034	0.675092	0.00254092	0.999649	0.0373378	0
ENSRNOG00000013886	Fyb1	-0.0326775	0.255908	0.388328	1.26015	1.95037	0.219614	0.0627876	0.749221	0.43823	1.19293	-6.12e-05	0.0494907	-1.01042	1.35058	0.313304	0.178094	0.999649	0.455974	0
ENSRNOG00000011341	Rictor	1.03957	-0.252289	0.357605	-1.38339	1.88924	0.179154	0.0708809	0.716213	0.45002	3.97143	4.47e-05	-0.00458974	0.668326	-0.112175	0.504564	0.910778	0.999649	0.970723	0
ENSRNOG00000011696	Lifr	0.266383	0.104802	0.576109	0.466374	2.45396	0.645112	0.0216868	0.931639	0.327759	3.39987	5.46e-05	-0.0350587	0.735708	-0.769812	0.462623	0.442164	0.999649	0.712818	0
ENSRNOG00000012058	Egflam	2.07067	0.0859797	0.288922	0.525612	1.8125	0.603934	0.0823142	0.923086	0.472574	3.18046	-4.25e-07	0.0523612	-0.00999445	2.02686	0.992034	0.0437759	0.999649	0.206536	0
ENSRNOG00000013336	Wdr70	4.7127	-0.113675	0.0895966	-1.38425	1.1388	0.178897	0.265916	0.716213	0.673685	4.78867	7.23e-06	0.00478634	0.288838	0.3157	0.772953	0.752503	0.999649	0.900382	0
ENSRNOG00000013411	Nup155	4.04439	0.040063	0.0714809	0.341574	0.628573	0.735615	0.535507	0.955867	0.838064	5.02243	1.69e-05	0.0251223	0.724084	1.77784	0.469716	0.0766897	0.999649	0.28497	0
ENSRNOG00000042118	Cplane1	2.09047	-0.0266374	0.147012	-0.155737	0.867893	0.87753	0.393965	0.984357	0.762492	4.20952	2.25e-05	0.00361751	0.435794	0.114657	0.663376	0.908812	0.999649	0.969657	0
ENSRNOG00000056907	Nipbl	3.96961	0.0198915	0.162147	0.200404	1.67276	0.842837	0.107234	0.975685	0.509036	5.69173	-1.03e-05	-0.0135477	-0.380499	-0.820523	0.70391	0.412727	0.999649	0.691239	0
ENSRNOG00000016163	Slc1a3	9.99558	0.131361	0.229292	1.11053	2.02335	0.277668	0.0541978	0.793395	0.420138	9.9307	-3.48e-05	0.0136218	-0.929394	0.599779	0.353613	0.549216	0.999649	0.786244	0
ENSRNOG00000052173	Ranbp3l	2.173	0.996241	0.826522	3.37771	3.03385	0.00246691	0.00568589	0.126427	0.242576	2.07856	-0.000284589	0.0774546	-2.80622	1.29281	0.00542164	0.197312	0.999649	0.480412	0
ENSRNOG00000054157	Nadk2	7.73874	-0.0297695	-0.0722154	-0.323597	-0.819111	0.749019	0.420704	0.957643	0.778152	6.96859	-2.87e-05	0.0110394	-0.941888	0.59672	0.347192	0.551254	0.999649	0.78674	0
ENSRNOG00000059059	Skp2	1.80031	0.125768	0.0280855	1.30046	0.296923	0.205673	0.769055	0.743338	0.932288	2.34589	-2.43e-05	0.0359933	-0.552172	1.35681	0.581341	0.17611	0.999649	0.453038	0
ENSRNOG00000054751	Lmbrd2	2.3505	-0.15713	0.249487	-0.932649	1.44217	0.360199	0.162053	0.838915	0.571251	5.07516	2.71e-06	0.0513634	0.0558544	1.73893	0.955504	0.0833218	0.999649	0.3003	0
ENSRNOG00000054277	Capsl	3.08513	0.0438978	-0.0773117	0.177411	-0.329805	0.86066	0.744381	0.982207	0.923925	2.03317	0.000103131	0.0208059	0.699	0.237195	0.485225	0.812707	0.999649	0.929488	0
ENSRNOG00000017876	Dnajc21	3.61865	0.193931	0.122153	1.68516	1.08683	0.104791	0.287803	0.636934	0.692317	4.7071	-3.46e-05	-0.00374296	-0.969237	-0.172279	0.333397	0.863362	0.999649	0.951945	0
ENSRNOG00000018021	Brix1	6.7867	-0.144823	-0.0619255	-1.63862	-0.730918	0.114209	0.471836	0.647714	0.807079	5.98458	9.9e-06	-0.0400876	0.360551	-2.41175	0.71875	0.0166238	0.999649	0.118111	0
ENSRNOG00000018063	Rad1	4.67697	0.0601418	-0.129239	0.730219	-1.64083	0.472255	0.113746	0.888812	0.517979	3.72522	8.46e-05	0.00908178	2.07602	0.369915	0.0389512	0.71177	0.999649	0.881536	0
ENSRNOG00000028872	Rai14	0.403945	-0.0195355	0.40997	-0.114545	2.41969	0.909749	0.0233911	0.988934	0.333339	1.9158	-8.77e-05	-0.12721	-1.03631	-2.48362	0.301094	0.0136853	0.999649	0.106182	0
ENSRNOG00000018570	C1qtnf3	1.63285	0.279527	-0.202863	0.72173	-0.548123	0.477366	0.588621	0.890349	0.863772	2.48145	-0.000152597	0.213035	-0.784053	1.85666	0.433778	0.0645776	0.999649	0.259092	0
ENSRNOG00000018662	Amacr	6.18891	0.017609	-0.0812815	0.196426	-0.946636	0.845914	0.353167	0.976857	0.739261	5.16489	1.03e-05	-0.00396496	0.294092	-0.188264	0.76894	0.850828	0.999649	0.947057	0
ENSRNOG00000019023	Tars1	5.47097	0.0180711	0.118162	0.139004	0.945024	0.890596	0.353973	0.986165	0.739486	5.93624	-1.44e-05	-0.00454908	-0.503499	-0.26274	0.615073	0.792975	0.999649	0.920553	0
ENSRNOG00000050563	Sub1	9.86301	-0.00826864	-0.100405	-0.073309	-0.926527	0.942162	0.363306	0.993016	0.746207	8.59082	-1.57e-05	0.00197079	-0.488556	0.101207	0.6256	0.91947	0.999649	0.972612	0
ENSRNOG00000011627	Zfr	8.9672	0.111914	0.181393	1.07905	1.82509	0.291186	0.0803363	0.804396	0.466475	8.82597	1.07e-05	-0.0223088	0.415996	-1.43186	0.677782	0.153477	0.999649	0.418063	0
ENSRNOG00000022929	Mtmr12	4.19244	-0.163268	-0.347786	-1.35749	-2.90952	0.18713	0.00763911	0.725371	0.253718	5.63825	7.31e-05	0.0427581	1.77988	1.71406	0.0763535	0.0878009	0.999649	0.308687	0
ENSRNOG00000012186	Golph3	5.39232	0.0397714	0.141184	0.397202	1.46519	0.694695	0.155722	0.945971	0.565441	6.30851	4.41e-06	-0.0047211	0.245315	-0.432434	0.806421	0.665812	0.999649	0.855225	0
ENSRNOG00000013140	Pdzd2	1.82587	-0.0115609	0.0657358	-0.0614934	0.345757	0.951471	0.732508	0.993814	0.92111	4.55072	9.23e-05	-0.00523195	1.20791	-0.111605	0.228264	0.91123	0.999649	0.97083	0
ENSRNOG00000022745	RGD1306502	4.78531	-0.138269	-0.0375106	-1.58015	-0.440422	0.127034	0.663535	0.660866	0.893275	5.61268	1.64e-05	0.0224193	0.677151	1.5218	0.498959	0.129369	0.999649	0.3817	0
ENSRNOG00000013451	Drosha	4.43198	-0.0694999	0.279626	-0.575442	2.39004	0.570297	0.0249642	0.916543	0.335762	6.09297	3.48e-06	-0.00164133	0.11521	-0.0893538	0.908374	0.928875	0.999649	0.975402	0
ENSRNOG00000013535	Cdh6	0.407125	-0.346758	0.203698	-1.65244	0.943139	0.111342	0.354916	0.646331	0.739659	2.45467	-7.51e-05	-0.0544084	-1.0883	-1.30299	0.277549	0.193821	0.999649	0.475575	0
ENSRNOG00000055439	NA	1.87966	-0.0536383	-0.162912	-0.399875	-1.22783	0.69275	0.231302	0.945757	0.640448	2.25383	3e-05	-0.0369138	0.683024	-1.39246	0.495247	0.165066	0.999649	0.437272	0
ENSRNOG00000033837	Cdh9	5.03604	0.211292	0.155805	1.90143	1.45401	0.0691976	0.15877	0.556122	0.568251	5.95725	2.09e-05	0.0719963	0.432806	2.46394	0.665542	0.01444	0.999649	0.10924	0
ENSRNOG00000009771	Cdh10	4.16321	0.0122793	0.0543211	0.133355	0.598856	0.895014	0.554825	0.986421	0.848076	5.07156	-7.32e-06	0.0105818	-0.181936	0.434343	0.855786	0.664428	0.999649	0.854429	0
ENSRNOG00000026392	Cdh12	3.67486	-0.0948405	0.252518	-0.873245	2.38882	0.391099	0.025031	0.854034	0.336054	4.62055	-1.69e-05	-0.00224161	-0.387827	-0.0843818	0.698486	0.932823	0.999649	0.976651	0
ENSRNOG00000010535	Cdh18	4.43326	0.0508526	0.206994	0.517246	2.18519	0.609673	0.0387687	0.924706	0.385617	4.39814	-7.21e-05	-0.0517747	-1.61075	-1.91145	0.108542	0.0571315	0.999649	0.242256	0
ENSRNOG00000046313	Basp1	8.02785	-0.0919931	-0.133003	-0.713429	-1.08492	0.482394	0.288632	0.891792	0.692578	8.82303	-1.62e-05	0.0103712	-0.550733	0.58193	0.582326	0.561157	0.999649	0.792431	0
ENSRNOG00000025157	NA	0.033886	-0.346343	-0.061205	-1.75067	-0.326304	0.0926512	0.746995	0.615101	0.924823	NA	NA	NA	NA	NA	NA	NA	NA	NA	0
ENSRNOG00000010161	Myo10	3.04293	-0.175079	0.143918	-1.28141	1.04944	0.212173	0.304328	0.74537	0.704646	5.10025	-2.35e-05	-0.0311138	-0.468179	-1.01976	0.640079	0.308864	0.999649	0.600915	0
ENSRNOG00000010589	NA	4.40102	-0.0583441	0.00843235	-0.464797	0.0696714	0.646225	0.945027	0.931639	0.984572	4.1634	9.84e-05	-0.0240845	2.89538	-1.17079	0.00413415	0.242839	0.979306	0.534158	0
ENSRNOG00000024461	Marchf11	3.38343	0.18166	0.104053	1.50426	0.912766	0.145435	0.370356	0.681499	0.750698	2.5321	-8.39e-06	-0.0900469	-0.174144	-3.09892	0.861898	0.00217251	0.999649	0.0340813	0
ENSRNOG00000010960	Ankh	5.34912	-0.168597	-0.0827938	-1.44168	-0.726699	0.162188	0.47437	0.703786	0.808351	6.91947	1.2e-05	0.0270952	0.609457	2.26696	0.542795	0.0242779	0.999649	0.145922	0
ENSRNOG00000012017	Otulin	4.28952	0.0811558	-0.137374	0.834949	-1.45277	0.411901	0.159111	0.862253	0.568251	4.46946	-2.09e-05	0.0110409	-0.856594	0.746629	0.392519	0.456014	0.999649	0.723987	0
ENSRNOG00000012109	Otulinl	4.36003	-0.169514	-0.0539252	-1.35204	-0.451112	0.188843	0.655919	0.726901	0.891238	3.36759	4.33e-05	-0.00497772	1.05401	-0.201389	0.292934	0.840564	0.999649	0.942934	0
ENSRNOG00000012148	Trio	3.91575	-0.171744	0.0162961	-1.07158	0.100828	0.294463	0.920516	0.80593	0.977813	6.5965	5.46e-05	0.00488177	0.995056	0.146611	0.320705	0.883561	0.999649	0.959442	0
ENSRNOG00000010649	Ctnnd2	4.65002	-0.102137	0.219416	-0.833513	1.83353	0.412694	0.0790336	0.862253	0.463197	6.80134	-1.44e-05	0.0335082	-0.378118	1.44978	0.705675	0.148417	0.999649	0.410983	0
ENSRNOG00000010747	Dap	2.35035	0.158977	-0.048417	1.25015	-0.377551	0.223181	0.70905	0.752821	0.909214	3.2877	-1.8e-05	0.0169334	-0.365247	0.566353	0.715247	0.57168	0.999649	0.799849	0
ENSRNOG00000010888	Ankrd33b	2.73671	0.0708922	0.0834752	0.553449	0.658463	0.585026	0.516447	0.917956	0.829886	4.12844	7.24e-05	0.0416161	1.5807	1.48842	0.115257	0.137946	0.999649	0.395384	0
ENSRNOG00000042781	Ropn1l	0.93649	0.355443	-0.209117	2.01964	-1.20319	0.0546081	0.240525	0.511685	0.649986	0.811783	-6.18e-05	0.019728	-0.596123	0.317559	0.551652	0.751094	0.999649	0.899649	0
ENSRNOG00000011066	Marchf6	4.91939	-0.0219775	0.104729	-0.168473	0.819208	0.867609	0.42065	0.982547	0.778152	7.03971	3.48e-05	0.0552558	0.938308	2.455	0.349024	0.0147949	0.999649	0.11038	0
ENSRNOG00000011260	Cmbl	5.67511	-0.0728927	0.0492421	-0.684099	0.483329	0.500402	0.6332	0.895873	0.882103	4.4474	-2.38e-05	0.0423588	-0.568703	1.6845	0.570086	0.0933785	0.999649	0.32011	1
ENSRNOG00000011632	Cct5	9.16696	0.0278725	-0.0575073	0.359351	-0.773794	0.722444	0.446535	0.952377	0.795381	8.50558	3.02e-05	-0.0430868	0.878765	-2.06277	0.380403	0.0402045	0.999649	0.195697	0
ENSRNOG00000022347	Atpsckmt	5.22238	-0.10645	-0.149285	-1.2085	-1.76536	0.238512	0.0901009	0.764216	0.482655	4.57656	-1.11e-05	-0.0388882	-0.421833	-2.45501	0.673522	0.0147947	0.999649	0.11038	0
ENSRNOG00000011977	Sema5a	4.37575	0.0442835	0.114904	0.287406	0.768168	0.776244	0.449807	0.963474	0.797091	6.93092	1.55e-05	0.0509755	0.271347	1.47413	0.786356	0.141749	0.999649	0.40081	0
ENSRNOG00000049662	NA	4.04166	-0.13858	0.0507071	-1.15827	0.449079	0.25804	0.657364	0.780288	0.891615	3.0368	1.46e-05	-0.0738123	0.321008	-2.70822	0.748482	0.00724866	0.999649	0.0718527	0
ENSRNOG00000051606	LOC100360380	5.1695	-0.118336	-0.101665	-1.02829	-0.927889	0.313965	0.362614	0.815634	0.745006	3.92309	1.03e-05	-0.0373749	0.275605	-1.65459	0.783087	0.099307	0.999649	0.329874	0
ENSRNOG00000017986	Zfp458	3.25637	-0.0636395	0.0213061	-0.501365	0.177236	0.620637	0.860796	0.928408	0.963089	2.58805	-4.06e-05	-0.0772674	-0.945798	-2.98623	0.345197	0.00311522	0.999649	0.0426363	0
ENSRNOG00000031576	Zfp455	1.61873	0.0727825	-0.0274567	0.552454	-0.215281	0.585696	0.831349	0.918189	0.954048	1.57842	-1.56e-05	-0.087243	-0.291487	-2.69105	0.770929	0.00762064	0.999649	0.0741798	0
ENSRNOG00000057159	Rsl1	0.29744	0.101346	-0.191572	0.652131	-1.21897	0.520454	0.234587	0.900333	0.643622	1.28078	3.57e-05	0.126872	0.641348	3.75934	0.521905	0.000213765	0.999649	0.0082546	0
ENSRNOG00000009629	Car2	8.13503	0.0491545	-0.0617269	0.482619	-0.633428	0.633697	0.532386	0.931416	0.837342	8.07895	-2.9e-05	-0.0379218	-0.52436	-1.13036	0.60051	0.259446	0.999649	0.550719	0
ENSRNOG00000010079	Ca3	0.0827724	0.304454	0.00285144	1.37599	0.012889	0.181406	0.989822	0.719383	0.997826	0.599281	8.11e-05	0.0350097	0.616457	0.442415	0.538174	0.658585	0.999649	0.851069	0
ENSRNOG00000021323	Ca13	0.577909	0.455083	0.262181	1.63898	0.985811	0.114134	0.333965	0.647714	0.727451	0.956125	-0.000234673	-0.110967	-1.09367	-0.873167	0.275191	0.38344	0.999649	0.669312	0
ENSRNOG00000038902	Rbis	5.0266	0.158934	0.00136227	1.28442	0.0115857	0.211136	0.990851	0.744694	0.998062	4.14328	-3.07e-05	0.0329728	-0.66618	1.19066	0.505932	0.234955	0.999649	0.525714	0
ENSRNOG00000010760	E2f5	3.02656	-0.0356541	-0.141238	-0.38432	-1.57482	0.704092	0.128262	0.947172	0.533823	2.60313	3.43e-05	-0.0533773	0.793377	-2.03881	0.428337	0.0425583	0.999649	0.202848	0
ENSRNOG00000010891	Lrrcc1	4.60095	-0.128856	-0.115751	-1.59014	-1.47753	0.124762	0.15241	0.658148	0.562888	4.55515	-2.62e-05	0.0419629	-0.767269	2.03407	0.443672	0.043038	0.999649	0.204028	0
ENSRNOG00000011400	Ralyl	7.4047	-0.0972769	-0.0808362	-1.0021	-0.868181	0.326195	0.39381	0.82003	0.762492	6.37519	3.03e-05	0.0198422	0.849932	0.91705	0.396205	0.360032	0.999649	0.649712	0
ENSRNOG00000042602	NA	2.65552	-0.203453	-0.0403192	-1.65647	-0.339426	0.110516	0.737212	0.646331	0.922268	2.41576	1.89e-05	-0.0538768	0.408681	-1.92671	0.683136	0.0551902	0.999649	0.237451	0
ENSRNOG00000011107	Pcsk1	1.15978	0.000379664	0.138306	0.00184673	0.684388	0.998542	0.500222	0.999321	0.818927	2.18906	0.00011061	-0.00126486	2.00413	-0.037744	0.046173	0.969923	0.999649	0.989062	0
ENSRNOG00000009953	Snx16	6.09002	0.00700957	0.0991391	0.0633275	0.935313	0.950025	0.358853	0.993631	0.742843	5.30811	4.06e-05	-0.0713364	1.09812	-3.18495	0.273248	0.00163845	0.999649	0.0286801	1
ENSRNOG00000010238	Chmp4c	0.187895	0.397396	0.0353077	1.34437	0.125866	0.191276	0.900876	0.72867	0.973184	-0.162728	-2.25e-05	0.00436102	-0.170293	0.0551419	0.864923	0.956071	0.999649	0.985163	0
ENSRNOG00000010342	Zfand1	6.26497	-0.0667775	-0.149233	-0.545531	-1.2738	0.590374	0.214815	0.918958	0.628146	4.96433	-1.27e-05	0.00474982	-0.34905	0.217507	0.727356	0.827997	0.999649	0.937611	0
ENSRNOG00000010482	Impa1	7.19716	-0.0884896	-0.0143224	-0.852905	-0.14412	0.402062	0.886598	0.858953	0.968563	6.87692	2.23e-05	-0.0276561	0.767763	-1.566	0.443378	0.118658	0.999649	0.363481	0
ENSRNOG00000010805	NA	0.00747279	0.147009	-0.535478	0.417486	-1.59551	0.679998	0.123555	0.942262	0.529387	NA	NA	NA	NA	NA	NA	NA	NA	NA	0
ENSRNOG00000022707	Pmp2	1.26698	0.324967	-0.165153	1.73565	-0.939529	0.095324	0.356728	0.619	0.741057	-0.546054	4.97e-05	-0.143297	0.340103	-1.62248	0.734074	0.106006	0.999649	0.340421	0
ENSRNOG00000049075	Fabp5	7.81092	0.039012	-0.102158	0.407617	-1.11303	0.687133	0.276612	0.944234	0.682977	6.82756	-3.29e-05	0.0318729	-0.906156	1.44634	0.365757	0.14938	0.999649	0.412053	0
ENSRNOG00000061862	Zbtb10	-0.289984	-0.349971	0.207047	-1.76859	1.05706	0.0895478	0.300904	0.60788	0.702263	1.23045	-1.64e-06	-0.0432865	-0.0269848	-1.17316	0.978494	0.241886	0.999649	0.533455	0
ENSRNOG00000011441	Tpd52	7.33187	-0.0865098	-0.0915438	-1.15053	-1.27217	0.261151	0.215382	0.783408	0.62903	7.20144	5.94e-06	-0.0390506	0.209786	-2.27245	0.834012	0.0239393	0.999649	0.14454	0
ENSRNOG00000032630	Mrps28	6.9597	0.0142154	-0.0573154	0.118228	-0.496867	0.906861	0.62376	0.987858	0.878907	5.32906	-4.8e-05	-0.00764034	-1.25065	-0.330974	0.212273	0.740951	0.999649	0.8958	0
ENSRNOG00000011593	Hey1	4.21882	-0.255166	-0.0958497	-2.48542	-0.956446	0.0202238	0.34829	0.345912	0.736769	4.59023	4.73e-05	-0.036992	1.2677	-1.63554	0.206126	0.103239	0.999649	0.336507	0
ENSRNOG00000011705	Stmn2	9.89035	-0.0202624	-0.0713575	-0.213282	-0.784917	0.832891	0.440107	0.974536	0.790915	9.52879	1.49e-05	0.000979531	0.469626	0.0508422	0.639046	0.959493	0.999649	0.985836	0
ENSRNOG00000011827	LOC100360846	2.89745	0.054688	0.0260722	0.386866	0.198009	0.702231	0.844689	0.946331	0.958348	1.31862	5.64e-05	-0.0288075	0.855226	-0.721407	0.393274	0.471358	0.999649	0.737795	0
ENSRNOG00000022356	Zc2hc1a	6.29258	-0.0768134	0.110293	-0.849945	1.27374	0.403673	0.214835	0.859961	0.628146	5.88891	-2.9e-05	-0.0270014	-0.865136	-1.32886	0.387823	0.185149	0.999649	0.464405	0
ENSRNOG00000012095	Pkia	7.65673	-0.169946	-0.256632	-1.9774	-3.12199	0.0594761	0.00460136	0.525648	0.230921	7.51299	1.39e-05	0.0305004	0.325806	1.17352	0.744854	0.241745	0.999649	0.533266	0
ENSRNOG00000008748	Pex2	6.64892	-0.084462	-0.0452534	-0.718335	-0.401579	0.479418	0.691513	0.891096	0.90205	5.33467	-8.94e-06	-0.0219273	-0.279109	-1.13634	0.7804	0.256943	0.999649	0.548124	0
ENSRNOG00000008765	Zfhx4	1.98251	0.192336	0.00469729	0.728058	0.0186309	0.473553	0.985288	0.889334	0.996318	3.1865	-0.000114143	-0.0567131	-1.50492	-1.22156	0.133652	0.223064	0.999649	0.511316	0
ENSRNOG00000010084	Ythdf3	5.91715	-0.0782986	0.112251	-0.883004	1.32051	0.385908	0.198998	0.849488	0.613707	6.23619	-6.16e-06	-0.00391754	-0.307332	-0.322029	0.758856	0.747709	0.999649	0.898274	0
ENSRNOG00000046390	Tceal3	6.201	-0.0780633	-0.131009	-1.03403	-1.80328	0.311328	0.0837912	0.815578	0.476596	6.22759	-2e-05	-0.00974996	-0.627611	-0.503393	0.530852	0.615147	0.999649	0.825127	0
ENSRNOG00000021745	Bhlhe22	6.33429	-0.0383209	-0.0917513	-0.279769	-0.699246	0.782028	0.491054	0.965315	0.816718	7.84883	2.58e-05	0.0871056	0.588652	3.26814	0.556645	0.0012401	0.999649	0.0242096	0
ENSRNOG00000009730	Cyp7b1	6.07532	-0.0960856	-0.0931678	-1.00321	-1.01516	0.325672	0.320058	0.819622	0.716714	5.91618	-8.07e-06	0.0290818	-0.247717	1.47445	0.804564	0.141665	0.999649	0.400754	0
ENSRNOG00000013253	Armc1	6.59755	-0.166166	-0.115551	-2.3261	-1.6867	0.0286931	0.104491	0.392249	0.504206	6.18089	4.29e-05	-0.0110839	1.58796	-0.677294	0.113604	0.498868	0.999649	0.756478	0
ENSRNOG00000021359	Mtfr1	1.98261	0.0123653	-0.0328464	0.0873282	-0.241248	0.931128	0.811392	0.991454	0.947231	1.88843	5.25e-05	-0.0448806	0.826952	-1.17373	0.409081	0.241659	0.999649	0.533199	0
ENSRNOG00000013048	Pde7a	2.15574	-0.0572865	0.211116	-0.502	1.90742	0.620197	0.0683833	0.928408	0.445781	2.83891	2.99e-05	-0.0335545	0.85533	-1.57739	0.393217	0.116015	0.999649	0.359265	0
ENSRNOG00000012723	Trim55	3.09297	0.262859	0.0592327	1.76657	0.423467	0.0898934	0.675688	0.6085	0.897057	1.44562	-2.14e-05	0.0676389	-0.291091	1.5352	0.771232	0.126045	0.999649	0.375675	0
ENSRNOG00000012703	Crh	1.7304	0.338549	0.30443	2.43499	2.28533	0.0226152	0.0313298	0.358983	0.361434	1.70267	8.85e-05	-0.0864262	1.10521	-1.77672	0.270169	0.0768742	0.999649	0.285488	0
ENSRNOG00000011913	Cp	2.16487	0.490173	0.32941	2.96719	2.01918	0.00666458	0.0546589	0.217773	0.420138	3.74761	-3.85e-05	0.23569	-0.504322	5.1411	0.614495	5.64e-07	0.999649	0.000100749	0
ENSRNOG00000031406	Hps3	4.61996	0.104911	0.0350337	1.26323	0.436912	0.218524	0.666043	0.748465	0.893927	4.79478	-6.83e-06	-0.00401508	-0.221785	-0.215749	0.824669	0.829366	0.999649	0.937988	0
ENSRNOG00000000082	Hltf	4.60406	-0.216546	0.109119	-2.51056	1.3029	0.0191214	0.20485	0.337869	0.6189	5.38276	-7.31e-06	-0.0264436	-0.287566	-1.71657	0.773926	0.0873415	0.999649	0.308538	0
ENSRNOG00000011146	Gyg1	6.18912	0.0841475	0.0674931	1.09842	0.919426	0.282813	0.366933	0.797666	0.750031	5.82466	3.52e-05	-0.0112173	0.968977	-0.509233	0.333527	0.611054	0.999649	0.821911	0
ENSRNOG00000030704	LOC682402	0.178188	0.121586	0.405505	0.4702	1.5623	0.642416	0.13118	0.931416	0.536474	2.43643	8.86e-05	0.0557756	1.6432	1.68737	0.101644	0.0928246	0.999649	0.318618	0
ENSRNOG00000011216	Tbl1xr1	4.49892	-0.105591	0.170296	-1.01346	1.68088	0.320851	0.10563	0.817153	0.505973	6.47567	2.71e-05	0.0378905	0.978593	2.24971	0.328761	0.025369	0.999649	0.149579	0
ENSRNOG00000032576	Nlgn1	5.49652	0.119062	0.248403	1.12743	2.45046	0.270597	0.0218552	0.789981	0.327852	6.39666	-2.16e-05	0.0339931	-0.816215	2.11608	0.415182	0.0353623	0.999649	0.18169	0
ENSRNOG00000024365	NA	-0.258444	0.0587491	-0.0927956	0.311108	-0.509011	0.758378	0.615347	0.959088	0.876638	NA	NA	NA	NA	NA	NA	NA	NA	NA	0
ENSRNOG00000013313	Nceh1	7.04615	0.182341	0.13709	1.83289	1.44069	0.0791319	0.162465	0.584988	0.571533	7.67118	1.17e-05	0.0266202	0.459829	1.72797	0.646053	0.0852723	0.999649	0.304022	1
ENSRNOG00000013269	Tnfsf10	2.84936	0.435417	0.245639	3.79965	2.22291	0.000861472	0.0357971	0.0698603	0.379322	2.66329	-8.05e-05	-0.082404	-1.37878	-2.34691	0.169238	0.019739	0.999649	0.128035	1
ENSRNOG00000024119	Ghsr	0.106038	-0.116504	-0.392933	-0.571197	-1.87544	0.573125	0.0728284	0.916634	0.450836	1.79411	-2.27e-05	-0.00450859	-0.314163	-0.101921	0.753669	0.918904	0.999649	0.972515	0
ENSRNOG00000024089	Fndc3b	0.422478	-0.121482	0.177348	-0.623497	0.884433	0.538781	0.385152	0.904724	0.757751	3.00085	-9.66e-06	-0.0058914	-0.182385	-0.181568	0.855434	0.856074	0.999649	0.949017	0
ENSRNOG00000012608	Tmem212	3.04279	0.162532	-0.12716	0.706048	-0.574613	0.48689	0.570848	0.893686	0.853938	1.80512	-5.12e-05	-0.00519799	-0.352339	-0.0607572	0.724892	0.951603	0.999649	0.983606	0
ENSRNOG00000028156	Pld1	1.42027	-0.0807366	0.500699	-0.456248	2.83397	0.652274	0.00912245	0.932456	0.261109	3.43138	-6.24e-06	-0.0550615	-0.089534	-1.29405	0.928732	0.196884	0.999649	0.480118	1
ENSRNOG00000012422	Tnik	3.37556	-0.108176	0.213481	-0.772961	1.53386	0.447018	0.138014	0.874995	0.542933	5.93124	2.61e-05	-0.00629845	0.487027	-0.193027	0.626681	0.8471	0.999649	0.945062	0
ENSRNOG00000061630	NA	1.41116	-0.0325906	0.0856842	-0.249709	0.66744	0.804917	0.510796	0.969729	0.826119	2.79191	2.23e-05	-0.0344422	0.465957	-1.17292	0.641667	0.241986	0.999649	0.533455	0
ENSRNOG00000011859	Eif5a2	7.5368	-0.162627	-0.073073	-2.08326	-0.978711	0.0479427	0.337391	0.492273	0.730298	7.31151	-2.99e-06	-0.0380153	-0.0932427	-1.95501	0.925788	0.0517358	0.999649	0.227986	0
ENSRNOG00000011817	Rpl22l1	9.05012	0.0205611	0.0183293	0.14122	0.130382	0.888863	0.897341	0.986038	0.971665	6.93249	-4.48e-05	0.0104424	-0.853981	0.328855	0.393962	0.74255	0.999649	0.896567	0
ENSRNOG00000028097	Slc7a14	1.63718	-0.124314	0.234383	-0.47349	0.848137	0.6401	0.40466	0.931416	0.767248	5.13871	7.99e-05	0.0710363	1.09139	1.59141	0.276189	0.112826	0.999649	0.353045	0
[truncated: 11,787 more rows]

## Sheet: Genes_w_SexDiff_FDR10
ENSEMBL ID (Rnor6 Ensembl v.103)	GENENAME_F2 (Rnor6 Ensembl v.103)	F0_Average Expression (Log2 CPM)	F0_Log2FC_bLRvsbHR	F0_Log2FC_FvsM	F0_Tstat_bLRvsbHR	F0_Tstat_FvsM	F0_Pvalue_bLRvsbHR	F0_Pvalue_FvsM	F0_FDR_bLRvsbHR	F0_FDR_FvsM	F2_Average Expression (Log2 CPM)	F2_Log2FC_LocoScore	F2_Log2FC_MvsF	F2_Tstat_LocoScore	F2_Tstat_MvsF	F2_Pvalue_LocoScore	F2_Pvalue_MvsF	F2_FDR_LocoScore	F2_FDR_MvsF	bHR_bLR_DEG (0=No, 1=Yes)
ENSRNOG00000060496	Kdm5d	-0.981811	-0.0380954	-8.80903	-0.302082	-44.5291	0.765166	9.16328e-25	0.960447	3.15813e-21	0.0976074	2.23e-05	10.004	0.376065	129.15	0.707199	9.25e-225	0.999649	1.3e-220	0
ENSRNOG00000060617	Uty	-0.536224	0.0641016	-9.50999	0.717819	-62.7295	0.479731	2.427e-28	0.891183	1.67293e-24	-0.928719	1.12e-05	8.477	0.139678	103.068	0.889031	1.55e-201	0.999649	7.25e-198	0
ENSRNOG00000057231	Ddx3	0.937915	0.230625	-12.3091	2.16485	-60.5378	0.0404616	5.71681e-28	0.459213	2.62706e-24	1.15484	7.95e-06	11.0397	0.0926456	92.0378	0.926262	5.77e-190	0.999649	1.7e-186	0
ENSRNOG00000060048	Eif2s3y	1.73728	-0.01776	-13.8269	-0.174005	-72.8862	0.863306	6.50712e-30	0.982413	8.97071e-26	1.37879	2.54e-05	11.4269	0.242186	77.8019	0.808842	6.31e-173	0.999649	1.48e-169	0
ENSRNOG00000052721	Kdm6a	4.46356	-0.00011154	0.736061	-0.00111553	7.6848	0.999119	5.97074e-08	0.999321	9.31218e-05	4.76598	-1.25e-05	-0.554291	-0.528911	-38.4563	0.597353	6.48e-105	0.999649	1.3e-101	0
ENSRNOG00000060793	Eif2s3	8.71634	0.00744667	0.603547	0.0961155	8.11304	0.924219	2.28595e-08	0.990749	4.50201e-05	8.03002	2.12e-05	-0.666955	0.697365	-36.2185	0.486246	1.48e-99	0.999649	2.61e-96	0
ENSRNOG00000055225	NA	-2.58923	0.202518	5.96967	0.97074	28.2496	0.341266	4.59645e-20	0.826038	1.26733e-16	-1.0572	9.32e-05	-7.73985	0.435926	-32.0658	0.66328	5.57e-89	0.999649	8.7e-86	0
ENSRNOG00000023383	Ddx3x	7.2773	0.0100179	0.573951	0.0977489	5.8622	0.922936	4.60575e-06	0.990398	0.00423299	8.31748	-2.17e-05	-0.343578	-1.11144	-29.0542	0.267487	9.2e-81	0.999649	1.29e-77	0
ENSRNOG00000051257	NA	-2.51066	0.373175	5.85931	1.35345	19.5144	0.1884	2.48643e-16	0.726901	5.71298e-13	-0.304266	0.000170555	-9.11498	0.680685	-25.2586	0.496723	1.04e-69	0.999649	1.33e-66	0
ENSRNOG00000002662	Pbdc1	4.90236	0.00259065	0.261278	0.029081	3.06189	0.977038	0.00531666	0.996234	0.240313	4.8362	-1.24e-05	-0.310171	-0.447539	-18.3482	0.654887	1.14e-47	0.999649	1.33e-44	0
ENSRNOG00000055562	Dkc1	4.16789	0.137789	-0.213437	1.41049	-2.22309	0.171099	0.0357836	0.710224	0.379322	5.07017	-9.57e-07	0.267782	-0.0353568	16.3533	0.971824	5.8e-41	0.999649	6.27e-38	0
ENSRNOG00000057706	NA	2.60227	-0.10533	0.486341	-0.720553	3.27475	0.478077	0.00317561	0.890403	0.220046	5.29124	1.73e-05	-0.272411	0.399898	-10.3221	0.689585	6.3e-21	0.999649	5.91e-18	0
ENSRNOG00000032720	Rpl10l	1.60665	-0.0284359	0.722172	-0.112311	2.96226	0.911501	0.00674294	0.989198	0.25308	0.964732	1.65e-05	-0.87013	0.114272	-9.63375	0.909117	8.54e-19	0.999649	7.5e-16	0
ENSRNOG00000058105	Hbb	9.01548	0.213173	-2.17567	0.664029	-7.05748	0.51294	2.54523e-07	0.899637	0.000269912	7.49116	-9.19e-05	0.550824	-0.825236	8.17035	0.410053	1.73e-14	0.999649	1.43e-11	0
ENSRNOG00000017689	Itih3	6.58339	0.189468	0.487799	1.54057	4.14414	0.136377	0.000359837	0.670741	0.112555	6.98526	-1.66e-05	-0.280658	-0.291741	-8.11157	0.770735	2.53e-14	0.999649	1.98e-11	0
ENSRNOG00000004229	Tac3	4.90731	0.0786079	-0.130827	0.688328	-1.20086	0.497782	0.24141	0.895398	0.650794	4.08393	4.62e-05	-0.262405	0.855064	-8.00102	0.393364	5.16e-14	0.999649	3.82e-11	0
ENSRNOG00000061299	LOC100134871	7.10153	0.200599	-2.16276	0.639893	-7.21704	0.528245	1.75171e-07	0.901397	0.000219537	5.58684	-9.92e-05	0.554193	-0.841743	7.84827	0.400765	1.37e-13	0.999649	9.63e-11	0
ENSRNOG00000054582	NA	2.28821	-0.0112372	-2.17333	-0.0377884	-7.16	0.970166	2.00131e-07	0.99533	0.000229917	0.939083	-0.000150093	0.603033	-1.1238	7.60126	0.262214	6.48e-13	0.999649	4.34e-10	0
ENSRNOG00000012155	Sox15	1.47873	0.210645	-0.654588	1.55986	-4.92949	0.131757	4.84464e-05	0.666338	0.0333941	0.65246	5.36e-05	0.417052	0.581642	7.51465	0.561351	1.11e-12	0.999649	7.09e-10	1
ENSRNOG00000029886	Hba-a1	6.60566	0.0913265	-2.1542	0.311822	-7.67686	0.757842	6.07933e-08	0.959088	9.31218e-05	6.57315	-5.25e-05	0.502218	-0.4682	7.39659	0.640064	2.3e-12	0.999649	1.4e-09	0
ENSRNOG00000013321	Dock11	2.53258	0.0661074	-0.196424	0.504513	-1.5179	0.618456	0.141975	0.928408	0.547748	4.06489	1.3e-05	0.161439	0.340405	6.94125	0.733848	3.56e-11	0.999649	2.09e-08	0
ENSRNOG00000047321	Hba-a2	5.53017	0.129971	-2.15236	0.433778	-7.42908	0.668286	1.07161e-07	0.938172	0.000147732	5.20488	-4.64e-05	0.493726	-0.388459	6.88469	0.698019	4.97e-11	0.999649	2.69e-08	0
ENSRNOG00000004146	Coro7	3.29649	-0.0819832	-0.253211	-0.572731	-1.75335	0.572102	0.0921807	0.916634	0.486088	5.54976	4.45e-05	0.141954	1.28749	6.76009	0.199156	1.03e-10	0.999649	5.36e-08	0
ENSRNOG00000005166	Nhlh1	0.779657	-0.113183	-0.736268	-0.430325	-2.63483	0.670761	0.0144461	0.939572	0.299105	3.40203	0.000113754	0.351113	1.31428	6.59501	0.189998	2.66e-10	0.999649	1.34e-07	0
ENSRNOG00000000167	Alas2	1.28031	-0.233196	-2.02463	-0.846928	-6.97561	0.40532	3.08694e-07	0.860223	0.000303976	0.8544	-8.24e-05	0.557387	-0.57763	6.57717	0.564052	2.95e-10	0.999649	1.43e-07	0
ENSRNOG00000055908	NA	2.14603	-0.13612	-0.281046	-0.862955	-1.86351	0.396621	0.0745501	0.854034	0.454555	1.31072	5.99e-05	0.249355	0.943771	6.54861	0.346231	3.47e-10	0.999649	1.62e-07	0
ENSRNOG00000015668	Ccl19	0.564501	0.251263	0.442737	0.81632	1.5279	0.422267	0.139484	0.864942	0.544681	0.762042	3.63e-05	0.474995	0.28337	6.18555	0.777137	2.63e-09	0.999649	1.16e-06	1
ENSRNOG00000002764	Mettl16	4.52682	-0.302	-0.00213314	-3.92914	-0.0286189	0.000621149	0.977403	0.0570877	0.994071	4.81106	2.67e-05	-0.0991938	1.01193	-6.184	0.312585	2.65e-09	0.999649	1.16e-06	1
ENSRNOG00000007249	Cdkn1b	6.6306	-0.0809037	0.0878095	-0.819239	0.927936	0.420632	0.36259	0.864235	0.745006	6.43767	-3.38e-05	-0.112738	-1.11507	-6.14121	0.265932	3.35e-09	0.999649	1.43e-06	0
ENSRNOG00000031824	Slc44a2	4.24271	0.124324	0.10811	1.14869	1.02901	0.261896	0.313634	0.783476	0.711856	5.2845	-2.7e-05	0.0808437	-1.23648	6.10444	0.217482	4.09e-09	0.999649	1.69e-06	0
ENSRNOG00000048230	LOC300308	1.13979	0.320976	0.224566	1.41909	1.04054	0.168606	0.308356	0.709456	0.708433	0.676403	-0.000484756	-0.485131	-3.65359	-6.09947	0.000317217	4.2e-09	0.358449	1.69e-06	0
ENSRNOG00000020028	Pcdhb22	-0.139266	0.0260906	-0.349332	0.12547	-1.65354	0.901186	0.111116	0.987849	0.513727	2.31349	0.000100275	0.222154	1.67984	6.08876	0.0942819	4.45e-09	0.999649	1.74e-06	0
ENSRNOG00000002919	Gfap	8.43072	-0.243861	-0.306401	-1.66831	-2.21037	0.108123	0.0367612	0.643883	0.384931	9.72062	-3.85e-05	0.146139	-0.968104	6.05483	0.333962	5.34e-09	0.999649	2.03e-06	0
ENSRNOG00000015237	Gle1	4.65338	-0.0162244	0.15276	-0.157923	1.54483	0.875826	0.135344	0.984138	0.541165	4.62234	4.17e-05	-0.0848426	1.77242	-5.94377	0.0775857	9.69e-09	0.999649	3.49e-06	0
ENSRNOG00000022054	Paqr7	5.66523	0.153363	0.389315	1.62291	4.29812	0.117546	0.000243022	0.648948	0.0817148	5.6585	-5.07e-05	-0.114937	-1.58095	-5.90416	0.115198	1.2e-08	0.999649	4.2e-06	0
ENSRNOG00000017511	Dcdc2	1.3034	0.0992363	0.0801755	0.635877	0.519352	0.530816	0.608225	0.902523	0.873146	2.42885	-9.09e-05	0.278368	-1.15156	5.87724	0.25064	1.38e-08	0.999649	4.73e-06	1
ENSRNOG00000059166	Ldb3	0.738296	0.176132	-0.121262	1.18936	-0.828522	0.245821	0.415459	0.769422	0.774968	1.89651	-3.2e-05	0.196457	-0.570896	5.77898	0.568602	2.31e-08	0.999649	7.73e-06	0
ENSRNOG00000043304	Apcdd1	4.61129	-0.0889174	-0.041956	-0.8048	-0.392236	0.428759	0.698312	0.866727	0.904107	4.96343	1.48e-05	0.127345	0.399476	5.68344	0.689896	3.79e-08	0.999649	1.24e-05	0
ENSRNOG00000001297	Prmt2	6.09784	-0.0740123	0.00982737	-1.04693	0.144839	0.305458	0.886036	0.812634	0.968563	5.81493	-3.15e-05	-0.0802203	-1.35127	-5.67252	0.177874	4.01e-08	0.999649	1.28e-05	0
ENSRNOG00000030418	Tmem47	7.56417	-0.233655	0.0501189	-2.23223	0.500678	0.0350954	0.621114	0.427408	0.878737	7.21308	-1.96e-05	-0.124916	-0.538522	-5.66274	0.590713	4.22e-08	0.999649	1.32e-05	1
ENSRNOG00000018532	Pcgf5	2.58426	-0.129883	0.090678	-1.23668	0.891455	0.228055	0.381449	0.756126	0.755881	2.75257	-2.05e-05	-0.135211	-0.518268	-5.63167	0.604746	4.95e-08	0.999649	1.51e-05	0
ENSRNOG00000011057	Mfn1	6.72424	-0.0458505	0.0199249	-0.599002	0.271736	0.554729	0.788126	0.910725	0.938714	6.67766	9.75e-08	-0.0864985	0.00383511	-5.60648	0.996943	5.63e-08	0.999649	1.68e-05	0
ENSRNOG00000009649	Slitrk5	4.41793	0.220007	0.235896	1.44435	1.59649	0.161444	0.123337	0.702323	0.529387	5.86777	-6.65e-06	0.101907	-0.215469	5.43915	0.829584	1.31e-07	0.999649	3.76e-05	0
ENSRNOG00000009850	St3gal4	7.39305	0.0191097	-0.0959036	0.163023	-0.852522	0.871852	0.40227	0.982857	0.766615	6.25634	9.3e-06	-0.119967	0.254976	-5.42983	0.798959	1.37e-07	0.999649	3.84e-05	0
ENSRNOG00000003888	Rgs13	3.78211	-0.722065	-0.701751	-3.2651	-3.30012	0.00325134	0.0029846	0.143664	0.220046	3.14949	0.00011718	0.273206	1.39693	5.42696	0.163716	1.39e-07	0.999649	3.84e-05	0
ENSRNOG00000016043	Aqp4	6.95398	-0.0725241	0.0472667	-0.64494	0.440277	0.525024	0.663638	0.900771	0.893275	8.67857	-8.6e-05	0.112923	-2.49125	5.39007	0.0134022	1.67e-07	0.999649	4.44e-05	0
ENSRNOG00000046848	PCOLCE2	0.517213	0.384846	0.421365	1.83021	2.09593	0.079543	0.0467055	0.585627	0.40293	1.04601	2.29e-05	0.364924	0.203611	5.38996	0.838829	1.68e-07	0.999649	4.44e-05	0
ENSRNOG00000009790	Kcnk3	0.189988	-0.243215	0.637749	-1.18897	3.05172	0.245969	0.00544779	0.769422	0.240832	1.94593	-3.34e-05	-0.24287	-0.454948	-5.3656	0.649556	1.89e-07	0.999649	4.92e-05	0
ENSRNOG00000024931	Ccdc88b	0.0681443	0.00638207	-0.355692	0.0339683	-1.87259	0.973181	0.0732373	0.995424	0.451543	1.9652	-2.98e-05	0.222245	-0.438863	5.33949	0.661153	2.15e-07	0.999649	5.49e-05	0
ENSRNOG00000032300	Rpl39l	1.92126	-1.06277	0.516212	-2.59857	1.44881	0.0156864	0.160205	0.315401	0.569204	-0.0754947	-8.18e-05	-0.712717	-0.378435	-5.33622	0.70544	2.19e-07	0.999649	5.49e-05	0
ENSRNOG00000000281	Prodh1	5.77567	0.083904	0.11786	0.942105	1.37787	0.355435	0.180834	0.836954	0.594697	5.71702	-1.21e-05	-0.137442	-0.285798	-5.32567	0.775278	2.3e-07	0.999649	5.6e-05	0
ENSRNOG00000017836	Rrp36	5.35632	-0.0564897	-0.0341888	-0.683319	-0.43179	0.500886	0.669711	0.895918	0.89448	4.57174	3.2e-05	-0.0929158	1.10636	-5.325	0.26967	2.31e-07	0.999649	5.6e-05	0
ENSRNOG00000006444	Fkbp4	7.82655	-0.156303	0.0219911	-1.30458	0.192258	0.204287	0.849142	0.742623	0.960183	8.11367	6.45e-05	-0.0916179	2.26591	-5.30564	0.024343	2.54e-07	0.999649	5.95e-05	1
ENSRNOG00000010031	Vtn	2.90709	0.355947	-0.0562153	2.37547	-0.373184	0.0257724	0.712255	0.376088	0.911133	4.43422	-2.04e-07	0.189733	-0.00343592	5.30587	0.997261	2.54e-07	0.999649	5.95e-05	0
ENSRNOG00000018766	Rrp8	3.34451	-0.0561618	-0.0934619	-0.599423	-1.02573	0.554453	0.315147	0.910725	0.712343	3.57992	2.47e-05	-0.113439	0.702053	-5.29582	0.483323	2.67e-07	0.999649	6.14e-05	0
ENSRNOG00000000250	Jmjd6	4.04483	-0.0887419	-0.00720936	-0.968279	-0.0816089	0.342468	0.935628	0.826038	0.980894	4.13813	2.05e-05	-0.11792	0.555168	-5.2871	0.579294	2.78e-07	0.999649	6.31e-05	0
ENSRNOG00000021682	Dcakd	2.70637	-0.0410987	-0.312515	-0.246719	-1.80548	0.807203	0.0834368	0.970316	0.47619	4.76747	1.12e-05	0.107536	0.33459	5.27892	0.738225	2.9e-07	0.999649	6.46e-05	0
ENSRNOG00000010910	Gmeb1	2.35685	0.0906516	0.0411559	0.873543	0.397955	0.39094	0.694147	0.854034	0.902273	3.96299	-2.76e-05	0.0878044	-1.00634	5.27046	0.31526	3.02e-07	0.999649	6.61e-05	0
ENSRNOG00000003386	Rbfox3	4.62562	-0.0163994	-0.0187439	-0.13331	-0.154951	0.895049	0.878143	0.986421	0.966814	6.89773	2.33e-05	0.0982662	0.756353	5.25483	0.450175	3.26e-07	0.999649	6.94e-05	0
ENSRNOG00000017354	Zyx	2.8449	0.184672	0.173374	1.18913	1.11698	0.245907	0.274953	0.769422	0.682113	4.66481	8.09e-06	0.10594	0.243743	5.24264	0.807637	3.46e-07	0.999649	7.25e-05	0
ENSRNOG00000019211	Olfml3	1.78011	0.328702	-0.0916954	2.17486	-0.608716	0.0396204	0.548376	0.457077	0.844117	2.5495	-3.61e-05	0.179926	-0.628633	5.21991	0.530184	3.86e-07	0.999649	7.98e-05	0
[truncated: 1,632 more rows]
