# Supplementary material for: Bioenergetic-related gene expression in the hippocampus predicts internalizing vs. externalizing behavior in an animal model of temperament
Source: Front Mol Neurosci. 2025 Mar 4;18:1469467. doi: 10.3389/fnmol.2025.1469467 (PMC11913853; doi:10.3389/fnmol.2025.1469467)
Supplement: Supplementary file 5 [file Table_5.XLSX]

## Sheet: ColumnDefinitions
Worksheet Names:	Definition/Description
F4_bHR_bLR_CTX_DE	Differential expression analysis result output for an unpublished bHR/bLR cortical microarray dataset from the F4 generation
F4_bHR_bLR_HYP_DE	Differential expression analysis result output for an unpublished bHR/bLR hypothalamic microarray dataset from the F4 generation
MetaAnalysis_bHR_bLR_AMY	Result output for a meta-analysis of two bHR/bLR amygdala datasets (GSE88874: n=5/group, generation F31, Cohen et al. 2015, McCoy et al. 2017; GSE86893: n=6/group, generation F34-F36, Cohen et al. 2017)
MetaAnalysis_bHR_bLR_nonHPC	Result output for a meta-analysis of five bHR/bLR non-hippocampal datasets (Both of the F4 datasets listed above, both of the amygdala datasets listed above, and a dorsal raphe dataset from GSE86893: n=6/group, generation F34-F36, Cohen et al. 2017)
Column Definitions for Worksheets "F4_bHR_bLR_CTX_DE" and "F4_bHR_bLR_HYP_DE":
ProbesetID	From a custom chip definition file with updated annotation for the RAE230A chip ( “rae230arnentrezgcdf_25.0.0”, downloaded from http://brainarray.mbni.med.umich.edu/Brainarray/Database/CustomCDF/25.0.0/entrezg.asp on Dec 9 2024, released on Jan 5, 2021).
EntrezGeneID	Entrez Gene ID for the gene transcripts targeted by the probeset (from the custom chip definition file)
GeneSymbol	Official rat gene symbol for the EntrezID, from the org.Rn.eg.db package (v.3.20.0)
AveExpr	Average expression (log(2) microarray hybridization signal) for the probeset
Log2FC_Lineage	Log(2) fold change (Log2FC) for Lineage (bLR vs. bHR: Positive values=upregulation in bLR, Negative values=upregulation in bHR)
Tstat_Lineage	T-statistic for Lineage ( bLR vs. bHR: Positive values=upregulation in bLR, Negative values=upregulation in bHR)
Pvalue_Lineage	Nominal p-value for Lineage (bLR vs. bHR)
FDR_Lineage	False discovery rate (FDR) corrected p-value for Lineage (bLR vs. bHR)
Column Definitions for Worksheets "MetaAnalysis_bHR_bLR_AMY" and "MetaAnalysis_bHR_bLR_nonHPC":
ENTREZID	Entrez Gene ID
Log2FC_estimate	The Log(2) Fold Change for the effects of lineage in the datasets (bLR vs. bHR: Positive values=upregulation in bLR, Negative values=upregulation in bHR) as estimated by the random-effects meta-analysis model
SE	The SE for the Log(2) Fold Change for the effects of lineage in the datasets (bLR vs. bHR: Positive values=upregulation in bLR, Negative values=upregulation in bHR) as estimated by the random-effects meta-analysis model
pval	The nominal p-value for the effects of lineage in the datasets as estimated by the random-effects meta-analysis model
CI_lb	The lower bound of the 95% confidence interval for the Log(2) Fold Change for the effects of lineage in the datasets (bLR vs. bHR: Positive values=upregulation in bLR, Negative values=upregulation in bHR) as estimated by the random-effects meta-analysis model
CI_ub	The upper bound of the 95% confidence interval for the Log(2) Fold Change for the effects of lineage in the datasets (bLR vs. bHR: Positive values=upregulation in bLR, Negative values=upregulation in bHR) as estimated by the random-effects meta-analysis model
Number_Of_Comparisons	The number of statistical contrasts (bLR vs. bHR comparisons) included as input to the random effects meta-analysis model (because each dataset includes differential expression output for a different set of genes)
FDR	The false discovery rate (FDR) corrected p-value for the effects of lineage in the datasets as estimated by the random-effects meta-analysis model
SYMBOL	Official rat gene symbol
This supplementary table accompanies the manuscript:
Bioenergetic-Related Gene Expression in the Hippocampus Predicts Internalizing vs. Externalizing Behavior in a F2 Cross of Selectively-Bred Rats
by Hebda-Bauer, Hagenauer et al.

## Sheet: F4_bHR_bLR_CTX_DE
	ProbesetID	EntrezGeneID	GeneSymbol	AveExpr	Log2FC_Lineage	Tstat_Lineage	Pvalue_Lineage	FDR_Lineage
1	100036582_at	100036582	NA	5.00263	0.0111053	0.188067	0.853341	0.999907
2	100036765_at	100036765	Ccdc92	6.59295	-0.0118683	-0.234212	0.817983	0.999907
3	100125364_at	100125364	C1h6orf120	4.64128	-0.0149709	-0.206655	0.839054	0.999907
4	100125370_at	100125370	Nadk	5.45866	-0.0128697	-0.189561	0.852191	0.999907
5	100125372_at	100125372	Ces1f	3.70784	-0.00555552	-0.116671	0.908667	0.999907
6	100125373_at	100125373	Pnrc2	6.86194	-0.0251362	-0.331029	0.745196	0.999907
7	100145871_at	100145871	Adh5	7.42881	0.049387	0.716672	0.484572	0.999907
8	100151767_at	100151767	Nkapd1	4.80946	-0.0267886	-0.354568	0.727842	0.999907
9	100158233_at	100158233	Slc35a2	5.09535	-0.00577787	-0.0848846	0.933474	0.999907
10	100174909_at	100174909	Smim11	6.28001	-0.0683225	-0.932381	0.365886	0.999907
11	100174910_at	100174910	C18h5orf63	5.13576	0.0141689	0.211257	0.835526	0.999907
12	100188932_at	100188932	Ost4	6.24085	0.173168	3.18207	0.0061782	0.999907
13	100188937_at	100188937	Cox7c	9.96461	0.077307	1.17172	0.25956	0.999907
14	100188944_at	100188944	Pnkd	6.42754	0.0754025	1.17053	0.260023	0.999907
15	100189544_at	100189544	Nrn1l	4.85404	0.0896122	1.62303	0.12538	0.999907
16	100190936_at	100190936	Rnf123	6.10909	0.057239	0.991475	0.337158	0.999907
17	100192313_at	100192313	Atxn7l3b	8.60769	0.0290644	0.551312	0.589528	0.999907
18	100196907_at	100196907	Tmem59	9.52995	0.058036	1.04266	0.313597	0.999907
19	100233176_at	100233176	Gon7	5.44158	0.0696487	0.696114	0.496989	0.999907
20	100294508_at	100294508	KIAA0319l	5.82304	-0.0549603	-0.695696	0.497243	0.999907
21	100302372_at	100302372	Kiaa0040	4.39564	0.0365956	0.7496	0.465075	0.999907
22	100302447_at	100302447	Cox16	5.82827	0.140926	1.95633	0.0692844	0.999907
23	100302453_at	100302453	Mettl9	8.71406	0.0796681	0.795524	0.4387	0.999907
24	100303643_at	100303643	Fcgbp	4.13642	0.000730651	0.0193198	0.98484	0.999907
25	100310874_at	100310874	Parpbp	4.33503	-0.0425382	-1.04309	0.313405	0.999907
26	100312735_at	100312735	Vom1r103	4.51533	-0.0222083	-0.382219	0.707653	0.999907
27	100359592_at	100359592	Palm3	4.52375	-0.0125262	-0.276832	0.785682	0.999907
28	100359678_at	100359678	Armcx4	6.51372	-0.040868	-0.565288	0.580224	0.999907
29	100359823_at	100359823	Tmem167a	6.8858	-0.0995753	-0.619913	0.544605	0.999907
30	100359832_at	100359832	Vcf2	4.84808	0.0443672	0.867918	0.399094	0.999907
31	100359861_at	100359861	Smim15	5.14676	-0.078188	-1.57391	0.136333	0.999907
32	100359865_at	100359865	Hrct1	5.36982	0.0398098	0.734276	0.474088	0.999907
33	100359945_at	100359945	Zfp267	5.02907	-0.0107231	-0.220699	0.828299	0.999907
34	100359946_at	100359946	Hmox2-ps1	3.80915	-0.0238259	-0.430152	0.673193	0.999907
35	100359967_at	100359967	Zfp560	4.41471	0.105961	1.15423	0.266443	0.999907
36	100359982_at	100359982	Mpc2	8.26353	0.0505655	0.649123	0.526061	0.999907
37	100360015_at	100360015	Car10	8.75895	-0.0267721	-0.29878	0.769202	0.999907
38	100360017_at	100360017	Mrps6	6.46518	0.151732	1.9431	0.070989	0.999907
39	100360066_at	100360066	Evi5	6.76766	-0.0767045	-1.20795	0.245744	0.999907
40	100360077_at	100360077	Znhit1	7.43718	0.000350957	0.00293488	0.997697	0.999907
41	100360180_at	100360180	Pgd	6.55486	-0.0627571	-1.0299	0.319359	0.999907
42	100360205_at	100360205	Palld	4.27015	0.0647087	1.28546	0.218098	0.999907
43	100360302_at	100360302	Sec16a	6.51746	-0.0728296	-1.28465	0.218374	0.999907
44	100360334_at	100360334	Fhod3	6.24255	-0.0377793	-0.387305	0.703964	0.999907
45	100360406_at	100360406	Tsr1	5.85364	-0.0360327	-0.729082	0.477167	0.999907
46	100360412_at	100360412	Dnajc1	4.65472	0.049186	0.753085	0.46304	0.999907
47	100360417_at	100360417	Rusc1	7.61282	-0.0172001	-0.248767	0.806911	0.999907
48	100360427_at	100360427	E2f4	6.17794	-0.0449187	-0.741995	0.469535	0.999907
49	100360501_at	100360501	Rnh1	6.18934	-0.100556	-1.19264	0.25151	0.999907
50	100360533_at	100360533	Tlcd3a	4.75857	0.00993312	0.190575	0.851411	0.999907
51	100360582_at	100360582	Nt5c	3.98617	-0.0284128	-0.605744	0.553729	0.999907
52	100360606_at	100360606	Zranb1	4.52545	-0.145932	-2.29591	0.036491	0.999907
53	100360872_at	100360872	Mcpt1l1	3.64861	-0.058144	-1.22387	0.239853	0.999907
54	100360880_at	100360880	Fosb	3.86822	-0.00442233	-0.0706325	0.944622	0.999907
55	100360936_at	100360936	Anapc16	5.44473	0.0660381	1.18098	0.255976	0.999907
56	100360982_at	100360982	Relb	4.70887	-0.0269294	-0.369318	0.717046	0.999907
57	100361134_at	100361134	Shisa9	6.70643	0.0126082	0.141407	0.889427	0.999907
58	100361138_at	100361138	Dgkq	6.35649	0.0632907	0.981456	0.341913	0.999907
59	100361147_at	100361147	Mkrn2os	4.10418	-0.00660516	-0.100814	0.921031	0.999907
60	100361188_at	100361188	Etfrf1	4.91327	0.0143775	0.232243	0.819484	0.999907
61	100361238_at	100361238	Rasgef1b	5.69032	-0.109683	-1.78385	0.0946596	0.999907
62	100361261_at	100361261	LOC100361261	3.58899	0.0335236	0.668451	0.513988	0.999907
63	100361269_at	100361269	Snrpa1	4.74812	-0.0110027	-0.214028	0.833403	0.999907
64	100361294_at	100361294	Tyk2	5.12575	0.0224973	0.336215	0.74136	0.999907
65	100361376_at	100361376	Kank2	4.9402	0.088213	2.00082	0.0638226	0.999907
66	100361389_at	100361389	Fam171a2	4.51734	0.0916298	1.17779	0.257204	0.999907
67	100361417_at	100361417	Tbcd	6.56559	-0.0327616	-0.399145	0.695404	0.999907
68	100361444_at	100361444	Angptl8	4.18002	-0.0157615	-0.214718	0.832875	0.999907
69	100361506_at	100361506	Armc3	3.78601	-0.0242985	-0.495324	0.627539	0.999907
70	100361517_at	100361517	Psmg3	6.0101	0.421915	2.48091	0.0254277	0.999907
71	100361568_at	100361568	Hilpda	4.62904	-0.0120994	-0.218788	0.82976	0.999907
72	100361571_at	100361571	Krtap1-1	5.2272	0.092748	1.31032	0.209774	0.999907
73	100361574_at	100361574	Polr2k	6.64974	0.145168	1.7857	0.0943496	0.999907
74	100361647_at	100361647	Galnt6	4.18484	-0.0333269	-0.828666	0.420267	0.999907
75	100361658_at	100361658	Usp37	6.00701	-0.101832	-2.51742	0.0236596	0.999907
76	100361706_at	100361706	Iglc1	4.39308	-0.0774102	-1.27751	0.220816	0.999907
77	100361733_at	100361733	Ociad2	7.2231	-0.00374262	-0.0483323	0.962088	0.999907
78	100361780_at	100361780	Cox6a1-ps1	7.16019	0.00129722	0.0221394	0.982628	0.999907
79	100361884_at	100361884	Prl8a3	3.81738	-0.00547859	-0.130591	0.897832	0.999907
80	100361891_at	100361891	Rab5al1	6.31689	0.0113516	0.0684272	0.946348	0.999907
81	100361939_at	100361939	Rnaseh2c	6.23382	0.106861	1.55678	0.140339	0.999907
82	100362120_at	100362120	Catsperz	5.47881	0.229843	2.78848	0.0137628	0.999907
83	100362121_at	100362121	Ddb2	3.92681	0.00149375	0.0292213	0.977073	0.999907
84	100362255_at	100362255	Adgrv1	4.67332	-0.0376997	-0.657688	0.520692	0.999907
85	100362321_at	100362321	Smim19	6.47943	-0.078676	-1.72549	0.104947	0.999907
86	100362324_at	100362324	Dhx29	5.88541	-0.0564342	-0.639503	0.532129	0.999907
87	100362331_at	100362331	Ndufa4l2	5.02239	-0.00652476	-0.128604	0.899377	0.999907
88	100362346_at	100362346	Mta3	4.83193	0.0721258	1.05563	0.307822	0.999907
89	100362347_at	100362347	Fnip1	5.88207	0.00240579	0.017934	0.985928	0.999907
90	100362458_at	100362458	Gigyf2	5.26641	0.00697568	0.114772	0.910146	0.999907
91	100362495_at	100362495	Haus5	3.98455	0.0123477	0.249609	0.806271	0.999907
92	100362547_at	100362547	Ap1g2	5.40308	0.046881	0.753378	0.46287	0.999907
93	100362548_at	100362548	Elp3	7.71311	0.0678333	1.09888	0.289124	0.999907
94	100362634_at	100362634	Kmt2d	6.98245	-0.00432656	-0.0424322	0.966713	0.999907
95	100362733_at	100362733	Irgm2	4.1488	0.0481794	1.11843	0.280952	0.999907
96	100362805_at	100362805	Txndc5	6.30493	0.0360822	0.362624	0.721938	0.999907
97	100362814_at	100362814	D430041D05Rikl	5.05901	-0.0399184	-0.759993	0.459023	0.999907
98	100362817_at	100362817	Cdrt4	3.95294	0.0201761	0.375358	0.712642	0.999907
99	100362940_at	100362940	Snx21	5.98954	-0.0309761	-0.499141	0.624911	0.999907
100	100362980_at	100362980	Srek1ip1-ps1	4.8508	0.00979328	0.206428	0.839229	0.999907
101	100363145_at	100363145	Stab1	3.97177	0.0208088	0.468451	0.646188	0.999907
102	100363146_at	100363146	Fam228b	3.87181	-0.0880101	-1.32724	0.204253	0.999907
103	100363253_at	100363253	Nt5c2	4.21698	-0.122539	-2.2354	0.0409992	0.999907
104	100363266_at	100363266	Igip	7.97828	-0.0993537	-1.34087	0.19989	0.999907
105	100363275_at	100363275	Adgra2	5.80195	0.117075	1.71525	0.106849	0.999907
106	100363310_at	100363310	Cystm1	6.86252	0.0190716	0.301293	0.767322	0.999907
107	100363361_at	100363361	Zfp687	4.70726	-0.022128	-0.360692	0.723352	0.999907
108	100363376_at	100363376	Cmc2	5.15573	0.0624577	1.07354	0.299975	0.999907
109	100363484_at	100363484	Ddit4l	4.62853	0.00152009	0.0271243	0.978718	0.999907
110	100363521_at	100363521	Smim30l1	7.01542	-0.0592436	-0.802236	0.434926	0.999907
111	100363539_at	100363539	Mrpl33	7.79605	0.142084	1.33252	0.202553	0.999907
112	100364165_at	100364165	Nktr	7.25191	0.0458656	0.553899	0.5878	0.999907
113	100364240_at	100364240	Btbd8	7.80953	-0.0402107	-0.781048	0.446911	0.999907
114	100364523_at	100364523	Ctsql1	3.53303	0.0154329	0.388836	0.702854	0.999907
115	100364568_at	100364568	Rprd2	4.21544	-0.0435787	-0.984032	0.340686	0.999907
116	100365370_at	100365370	Ctdsp2	6.92054	0.0410686	0.585912	0.566636	0.999907
117	100365504_at	100365504	Sf3b6	6.90614	-0.0195122	-0.244603	0.810074	0.999907
118	100365872_at	100365872	Eif4ebp3	5.27967	0.00496014	0.0812544	0.936312	0.999907
119	100365921_at	100365921	Pigy	5.40064	0.0230033	0.412118	0.686075	0.999907
120	100366017_at	100366017	Ube2e1	7.88203	0.113535	1.30877	0.210285	0.999907
121	100366044_at	100366044	NA	4.16436	0.0826405	0.661498	0.518313	0.999907
122	100366121_at	100366121	Smim24	5.18827	0.00905533	0.142573	0.888522	0.999907
123	100366237_at	100366237	Pfdn4	6.36723	-0.0424387	-0.393271	0.699645	0.999907
124	100529260_at	100529260	Ankhd1	4.7769	0.0869051	1.65571	0.118519	0.999907
125	100534597_at	100534597	Cenps	5.3641	0.013028	0.152184	0.881068	0.999907
126	100909490_at	100909490	LOC100909490	5.09491	0.0458386	0.589854	0.564057	0.999907
127	100909537_at	100909537	Iqck	3.77518	-0.0434761	-0.976293	0.344382	0.999907
128	100909637_at	100909637	LOC100909637	3.95818	-0.0112326	-0.232075	0.819612	0.999907
129	100909684_at	100909684	LOC100909684	4.95599	0.0314063	0.446737	0.661439	0.999907
130	100909729_at	100909729	LOC100909729	4.54113	-0.0562199	-0.985496	0.33999	0.999907
131	100909739_at	100909739	LOC100909739	3.99962	0.00030941	0.00651587	0.994887	0.999907
132	100909827_at	100909827	Kbtbd7	4.50412	-0.102293	-1.57828	0.135326	0.999907
133	100909886_at	100909886	LOC100909886	3.89205	0.0279647	0.50268	0.622479	0.999907
134	100909904_at	100909904	NA	4.5491	0.0773813	1.01326	0.326981	0.999907
135	100909970_at	100909970	LOC100909970	4.30309	0.0364151	0.584737	0.567405	0.999907
136	100910104_at	100910104	Xirp1	4.2042	-0.00815641	-0.181555	0.858359	0.999907
137	100910237_at	100910237	LOC100910237	4.28905	-4.38996e-05	-0.0007192	0.999436	0.999907
138	100910342_at	100910342	Bbip1	5.29466	-0.0129716	-0.1902	0.851699	0.999907
139	100910536_at	100910536	Elfn2	5.25147	-0.0163471	-0.359604	0.724149	0.999907
140	100910554_at	100910554	LOC100910554	4.05889	0.0193558	0.329557	0.746286	0.999907
141	100910558_at	100910558	LOC100910558	5.85782	-0.0221025	-0.421184	0.679586	0.999907
142	100910717_at	100910717	NA	8.36484	-0.0411665	-0.419386	0.680871	0.999907
143	100910751_at	100910751	Mtg1	6.31393	-0.0398202	-0.586567	0.566207	0.999907
144	100910823_at	100910823	Derl2	4.62002	0.0809832	1.1626	0.26313	0.999907
145	100910827_at	100910827	Oip5-as1	5.13427	0.118627	2.08568	0.0544788	0.999907
146	100910872_at	100910872	Naa80	4.9362	0.0467365	0.920065	0.37208	0.999907
147	100910940_at	100910940	Evi2b	4.1727	-0.0787227	-1.63731	0.12234	0.999907
148	100910973_at	100910973	LOC100910973	6.30638	0.0618522	0.569494	0.577439	0.999907
149	100910996_at	100910996	C7h12orf75	5.86657	0.0425862	0.90537	0.379563	0.999907
150	100911029_at	100911029	NA	8.22884	0.0371528	0.791014	0.441248	0.999907
151	100911104_at	100911104	NA	6.86433	0.0366531	0.432361	0.671622	0.999907
152	100911177_at	100911177	LOC100911177	7.9432	0.124792	1.12142	0.279718	0.999907
153	100911193_at	100911193	LOC100911193	5.34956	0.0508365	0.782043	0.446343	0.999907
154	100911196_at	100911196	Znf865	3.89331	0.00912252	0.213372	0.833906	0.999907
155	100911235_at	100911235	Med7	4.17453	0.0102758	0.222398	0.827	0.999907
156	100911251_at	100911251	Dlg5l2	3.89389	0.000274413	0.00385753	0.996973	0.999907
157	100911253_at	100911253	LOC100911253	4.07648	0.0849139	1.85505	0.0833236	0.999907
158	100911360_at	100911360	LOC100911360	3.75528	0.0595449	1.31045	0.20973	0.999907
159	100911462_at	100911462	Txnl4a	6.96546	0.18894	2.57013	0.0213119	0.999907
160	100911498_at	100911498	Xist	3.9197	-0.00191003	-0.048542	0.961924	0.999907
161	100911522_at	100911522	NA	4.73294	-7.33961e-05	-0.00105392	0.999173	0.999907
162	100911534_at	100911534	LOC100911534	4.52816	0.0384552	0.646927	0.527443	0.999907
163	100911553_at	100911553	LOC100911553	4.12821	-0.037974	-0.599877	0.55753	0.999907
164	100911574_at	100911574	Misfa	4.33506	-0.0551633	-0.968573	0.348097	0.999907
165	100911652_at	100911652	Thumpd3-as1	4.40091	0.075478	1.07952	0.297387	0.999907
166	100911664_at	100911664	C17h6orf62	8.04464	-0.118661	-1.03945	0.315038	0.999907
167	100911717_at	100911717	Ptgs2os	4.49112	-0.0266368	-0.433123	0.671081	0.999907
168	100911740_at	100911740	Mrln	4.22713	0.0206365	0.443732	0.663562	0.999907
169	100911757_at	100911757	Tshz2	5.07139	-0.0528718	-0.771014	0.452658	0.999907
170	100911798_at	100911798	Seh1l	6.12552	0.0109748	0.175059	0.863371	0.999907
171	100911806_at	100911806	NA	4.44754	0.0254414	0.456368	0.654655	0.999907
172	100911831_at	100911831	Zfp182	4.05508	0.018445	0.455079	0.655561	0.999907
173	100911992_at	100911992	LOC100911992	9.62109	0.106631	1.81663	0.089281	0.999907
174	100912002_at	100912002	LOC100912002	7.07191	0.105699	1.35014	0.196965	0.999907
175	100912012_at	100912012	Clec3b	3.95794	0.00103352	0.0172492	0.986465	0.999907
176	100912115_at	100912115	Mia2	4.32258	-0.0213116	-0.429014	0.674003	0.999907
177	100912141_at	100912141	Tro	8.2512	0.0174817	0.302366	0.76652	0.999907
178	100912143_at	100912143	LOC100912143	4.79361	-0.00596777	-0.0871494	0.931704	0.999907
179	100912167_at	100912167	LOC100912167	4.90959	-0.0200257	-0.251669	0.804708	0.999907
180	100912181_at	100912181	NA	5.64678	0.0708832	1.00066	0.332839	0.999907
181	100912195_at	100912195	LOC100912195	7.31471	0.133432	1.17253	0.259244	0.999907
182	100912216_at	100912216	Prcd	4.52062	0.00016153	0.00382172	0.997001	0.999907
183	100912247_at	100912247	NA	4.43606	-0.224753	-2.63868	0.0185916	0.999907
184	100912286_at	100912286	Leng9	4.3049	0.00523942	0.125712	0.901627	0.999907
185	100912310_at	100912310	LOC100912310	4.72674	0.0642639	0.760871	0.458514	0.999907
186	100912447_at	100912447	Nynrin	5.07384	-0.0764667	-1.12143	0.279713	0.999907
187	100912521_at	100912521	Nmrk2	4.30455	0.0134043	0.282553	0.781376	0.999907
188	100912525_at	100912525	Hoxa4	4.89776	-0.0420226	-0.810628	0.430237	0.999907
189	100912577_at	100912577	NA	5.34593	0.0183696	0.308405	0.76201	0.999907
190	100912622_at	100912622	NA	3.61107	0.01638	0.324656	0.749919	0.999907
191	100912629_at	100912629	LOC100912629	4.15562	0.0440352	0.697135	0.496368	0.999907
192	100912936_at	100912936	Hoxd8	4.64487	-0.106767	-1.19272	0.251481	0.999907
193	100912964_at	100912964	NA	4.88182	-0.0373801	-0.572432	0.575499	0.999907
194	102546572_at	102546572	LOC102546572	6.43454	-0.0819901	-0.969654	0.347575	0.999907
195	102546876_at	102546876	NA	4.04096	0.0339083	0.802954	0.434524	0.999907
196	102547155_at	102547155	LOC102547155	4.45674	0.00353096	0.0867771	0.931995	0.999907
197	102547254_at	102547254	LOC102547254	3.85616	-0.000256924	-0.00437909	0.996564	0.999907
198	102547411_at	102547411	LOC102547411	4.39317	0.0300994	0.617909	0.545891	0.999907
199	102547443_at	102547443	LOC102547443	4.1877	-0.0592337	-1.01789	0.324847	0.999907
200	102547664_at	102547664	NA	4.09559	-0.0482148	-1.19786	0.249533	0.999907
201	102547703_at	102547703	LOC102547703	4.39689	0.0521727	0.930037	0.36706	0.999907
202	102547753_at	102547753	Nogl1	3.98701	0.0891655	2.31063	0.0354663	0.999907
203	102547797_at	102547797	LOC102547797	4.14545	0.0244227	0.55392	0.587786	0.999907
204	102547830_at	102547830	LOC102547830	3.98713	-0.0240932	-0.475628	0.641183	0.999907
205	102547892_at	102547892	NA	3.85926	0.0548858	1.07877	0.297712	0.999907
206	102547903_at	102547903	NA	4.36807	-0.0436073	-0.774583	0.450608	0.999907
207	102547955_at	102547955	LOC102547955	4.16394	0.0732087	1.36029	0.193804	0.999907
208	102548459_at	102548459	LOC102548459	5.72998	0.0264476	0.510565	0.617077	0.999907
209	102548514_at	102548514	NA	4.38827	0.0249954	0.576939	0.572527	0.999907
210	102548682_at	102548682	H4cl1	3.70488	0.0197499	0.49868	0.625228	0.999907
211	102548740_at	102548740	NA	6.056	0.0957595	1.74512	0.101382	0.999907
212	102548752_at	102548752	LOC102548752	4.90852	0.0103093	0.19717	0.846338	0.999907
213	102548758_at	102548758	NA	4.65095	-0.0388338	-0.635781	0.534487	0.999907
214	102548778_at	102548778	Parp10	4.08088	0.00673518	0.135878	0.893722	0.999907
215	102549032_at	102549032	LOC102549032	4.47562	0.0109038	0.238367	0.814818	0.999907
216	102549282_at	102549282	NA	3.67346	-0.0352519	-0.676348	0.509102	0.999907
217	102549471_at	102549471	Xndc1	4.54729	-0.0457789	-1.03016	0.319238	0.999907
218	102549710_at	102549710	Samd11	3.80908	0.0175527	0.382048	0.707777	0.999907
219	102549783_at	102549783	LOC102549783	4.81251	-0.086223	-1.49478	0.155683	0.999907
220	102549900_at	102549900	NA	4.79499	-0.104523	-1.52834	0.147211	0.999907
221	102549942_at	102549942	NA	6.94965	0.245021	1.36783	0.191484	0.999907
222	102550189_at	102550189	Samd1	5.57752	-0.0207708	-0.326499	0.748552	0.999907
223	102550344_at	102550344	Kmt2b	5.30142	0.0220312	0.321351	0.752373	0.999907
224	102550385_at	102550385	Lyrm4	6.76123	0.121149	1.27831	0.220541	0.999907
225	102550403_at	102550403	Ceacam15l1	3.80977	-0.0962688	-2.01653	0.0619898	0.999907
226	102550621_at	102550621	NA	3.81802	-0.0212094	-0.480397	0.637867	0.999907
227	102550889_at	102550889	LOC102550889	3.79938	0.0412815	0.895775	0.384504	0.999907
228	102550903_at	102550903	Ufsp1	4.79518	0.146796	1.90619	0.0759441	0.999907
229	102550950_at	102550950	LOC102550950	5.42865	0.00495431	0.0723222	0.9433	0.999907
230	102551085_at	102551085	Xrcc3	3.9706	0.0162016	0.243125	0.811198	0.999907
231	102551184_at	102551184	H4cl2	3.53825	0.0183375	0.30948	0.761208	0.999907
232	102551340_at	102551340	Zfp729	4.58874	-0.0894659	-1.71356	0.107167	0.999907
233	102551435_at	102551435	Eef1akmt4	3.95116	0.0498395	1.0334	0.31777	0.999907
234	102551636_at	102551636	NA	3.92387	-0.104765	-1.33372	0.202169	0.999907
235	102551660_at	102551660	Eml3	4.78523	-0.0429078	-0.691647	0.499712	0.999907
236	102551716_at	102551716	Nkain2	7.10165	-0.00915656	-0.118669	0.90711	0.999907
237	102551966_at	102551966	NA	4.61513	0.116288	2.03041	0.0604101	0.999907
238	102552250_at	102552250	NA	3.98438	0.0366442	0.690692	0.500295	0.999907
239	102552398_at	102552398	LOC102552398	4.19497	-0.0139959	-0.23713	0.81576	0.999907
240	102552470_at	102552470	LOC102552470	4.20309	0.0360331	0.669348	0.513432	0.999907
241	102552654_at	102552654	NA	3.64882	-0.053203	-1.37187	0.190248	0.999907
242	102552664_at	102552664	Miat	8.86113	0.087273	1.64692	0.120332	0.999907
243	102552880_at	102552880	NA	5.47334	0.143139	1.25499	0.228657	0.999907
244	102552920_at	102552920	Armcx5	4.50108	0.0694711	1.09273	0.291727	0.999907
245	102552997_at	102552997	NA	3.90225	-0.0504471	-1.25623	0.228221	0.999907
246	102553323_at	102553323	NA	4.31739	0.0720655	1.06618	0.303182	0.999907
247	102553383_at	102553383	NA	4.31969	0.0592915	1.09813	0.289442	0.999907
248	102553587_at	102553587	Peg10	3.94498	0.0179548	0.379748	0.709448	0.999907
249	102553701_at	102553701	NA	4.04084	-0.0222961	-0.472492	0.643368	0.999907
250	102553824_at	102553824	LOC102553824	3.94757	0.0132599	0.351588	0.730031	0.999907
251	102553868_at	102553868	LOC102553868	4.11678	0.0627676	1.36468	0.192449	0.999907
252	102553917_at	102553917	NA	4.10554	0.0632211	0.75373	0.462664	0.999907
253	102553962_at	102553962	Zfp764l1	4.28125	0.0915307	1.29625	0.214453	0.999907
254	102553981_at	102553981	NA	4.72791	0.0508992	1.32674	0.204412	0.999907
255	102554233_at	102554233	LOC102554233	4.02565	-0.0145058	-0.240544	0.813161	0.999907
256	102554253_at	102554253	LOC102554253	6.08973	-0.0396087	-0.66791	0.514324	0.999907
257	102554302_at	102554302	Zfp688	4.26267	0.0799184	1.93049	0.0726485	0.999907
258	102554372_at	102554372	LOC102554372	3.88502	-0.00518435	-0.101965	0.920133	0.999907
259	102554398_at	102554398	NA	4.58027	-0.0871592	-1.82814	0.0874585	0.999907
260	102554423_at	102554423	LOC102554423	4.35864	-0.0288321	-0.46976	0.645274	0.999907
261	102554481_at	102554481	NA	4.1673	0.0725863	0.957357	0.353544	0.999907
262	102554586_at	102554586	Tmem265	4.67439	0.0160352	0.358596	0.724888	0.999907
263	102554622_at	102554622	NA	4.95542	-0.0833894	-1.47006	0.16218	0.999907
264	102554731_at	102554731	LOC102554731	5.91407	0.0545751	0.851822	0.40769	0.999907
265	102554881_at	102554881	Ptprdl	5.35946	0.0338491	0.247018	0.808239	0.999907
266	102554883_at	102554883	NA	4.046	0.0623523	0.929942	0.367107	0.999907
267	102554884_at	102554884	Rcor1	4.19593	-0.0321028	-0.571356	0.576209	0.999907
268	102555035_at	102555035	LOC102555035	3.75533	0.00299773	0.0608115	0.952311	0.999907
269	102555109_at	102555109	LOC102555109	4.41673	0.025727	0.420833	0.679836	0.999907
270	102555298_at	102555298	Wdr90	4.66244	0.0406205	0.768283	0.45423	0.999907
271	102555451_at	102555451	LOC102555451	4.51974	-0.0006079	-0.014462	0.988652	0.999907
272	102555617_at	102555617	LOC102555617	4.79087	0.0778537	1.20304	0.247582	0.999907
273	102555634_at	102555634	Igtpl1	3.88534	0.0348191	0.737507	0.47218	0.999907
274	102555814_at	102555814	C2h4orf54	4.17604	0.0110324	0.265374	0.794329	0.999907
275	102555995_at	102555995	NA	4.27369	0.0745414	1.21403	0.24348	0.999907
276	102556093_at	102556093	NA	4.45359	0.0470334	0.943067	0.36057	0.999907
277	102556224_at	102556224	NA	5.18291	0.0797054	0.763563	0.456955	0.999907
278	102556249_at	102556249	LOC102556249	5.30254	0.0427769	0.82036	0.424839	0.999907
279	102556346_at	102556346	NA	4.44409	-0.00543467	-0.0928198	0.927273	0.999907
280	102556485_at	102556485	NA	4.01459	-0.057019	-1.16535	0.26205	0.999907
281	102556495_at	102556495	LOC102556495	4.26312	-0.105437	-1.95493	0.0694638	0.999907
282	102557319_at	102557319	LOC102557319	4.15057	0.0842486	1.37863	0.188197	0.999907
283	102557529_at	102557529	LOC102557529	4.20393	-0.0430561	-0.665152	0.516037	0.999907
284	103690082_at	103690082	NA	8.57992	0.00166658	0.023884	0.98126	0.999907
285	103690134_at	103690134	NA	3.84325	-0.0241076	-0.547834	0.591855	0.999907
286	103690203_at	103690203	Znf48	5.36638	-0.0597364	-0.947437	0.358411	0.999907
287	103690209_at	103690209	NA	4.75396	-0.0778138	-1.42637	0.174215	0.999907
288	103690457_at	103690457	NA	3.87834	-0.0259789	-0.600973	0.556819	0.999907
289	103690502_at	103690502	NA	4.32534	-0.0245835	-0.304331	0.765052	0.999907
290	103690870_at	103690870	LOC103690870	4.76759	0.0793476	0.945707	0.359264	0.999907
291	103691034_at	103691034	Peg3	4.62058	0.0818835	1.43188	0.17266	0.999907
292	103691054_at	103691054	LOC103691054	4.90571	-0.0828749	-1.17755	0.257298	0.999907
293	103691253_at	103691253	NA	6.26168	-0.10072	-1.81933	0.0888503	0.999907
294	103691455_at	103691455	NA	4.90053	0.0454695	0.69104	0.500082	0.999907
295	103691688_at	103691688	NA	8.15422	0.278863	2.17793	0.0457579	0.999907
296	103691748_at	103691748	NA	4.64073	-0.0355627	-0.750879	0.464328	0.999907
297	103691765_at	103691765	LOC103691765	3.85933	0.0142088	0.333685	0.74323	0.999907
298	103691878_at	103691878	LOC103691878	4.30532	0.056747	1.12808	0.276983	0.999907
299	103691906_at	103691906	Lnc134	5.35592	-0.0805019	-1.48414	0.158453	0.999907
300	103691977_at	103691977	LOC103691977	3.93518	0.106806	1.91369	0.0749123	0.999907
301	103692066_at	103692066	Samd9l-ps1	4.53121	0.115918	1.37566	0.189095	0.999907
302	103692723_at	103692723	LOC103692723	3.90752	-0.039016	-0.6209	0.543973	0.999907
303	103692823_at	103692823	NA	3.62288	-0.0308139	-0.715968	0.484994	0.999907
304	103693047_at	103693047	Rup2l2	5.69922	0.0203225	0.216239	0.831711	0.999907
305	103693075_at	103693075	NA	4.98406	0.153522	2.39721	0.0299688	0.999907
306	103693092_at	103693092	LOC103693092	3.89471	0.0513771	0.92049	0.371865	0.999907
307	103693239_at	103693239	Arl4c	4.7569	-0.0145672	-0.271838	0.789448	0.999907
308	103693274_at	103693274	NA	3.73036	-0.00781671	-0.147496	0.884702	0.999907
309	103693421_at	103693421	NA	5.41422	0.0682362	1.10559	0.2863	0.999907
310	103693432_at	103693432	Ptges3l	5.49728	0.104331	1.51267	0.151118	0.999907
311	103693653_at	103693653	LOC103693653	4.10031	-0.127223	-2.32938	0.034201	0.999907
312	103693711_at	103693711	NA	5.98353	0.0442809	0.777421	0.448983	0.999907
313	103693925_at	103693925	Apela	4.21486	0.00696149	0.127186	0.90048	0.999907
314	103693946_at	103693946	LOC103693946	4.94891	-0.0783766	-1.6809	0.113454	0.999907
315	103694042_at	103694042	NA	4.42943	-0.099416	-1.78128	0.0950935	0.999907
316	103694084_at	103694084	NA	5.69003	0.0824341	1.11139	0.283875	0.999907
317	103694327_at	103694327	LOC103694327	4.32192	0.0107453	0.183211	0.857083	0.999907
318	103694328_at	103694328	Atxn1l	6.91044	-0.00802722	-0.0788544	0.938189	0.999907
319	103694466_at	103694466	NA	3.64932	0.00584312	0.155	0.878885	0.999907
320	103694491_at	103694491	Smim10l2a	4.95405	0.0459777	0.735706	0.473243	0.999907
321	103695322_at	103695322	NA	4.31493	-0.0200999	-0.409877	0.687682	0.999907
322	104845258_at	104845258	Fendrr	5.34935	0.0150419	0.284445	0.779954	0.999907
323	104845260_at	104845260	Lnc215	5.29628	-0.0672364	-1.7228	0.105445	0.999907
324	104940696_at	104940696	Tincr	5.83954	-0.012186	-0.214864	0.832764	0.999907
325	106345160_at	106345160	Zbtb11os1	4.05147	0.00790591	0.147833	0.884441	0.999907
326	106631776_at	106631776	Mtln	7.57751	0.137514	1.60995	0.12822	0.999907
327	108348043_at	108348043	NA	4.08313	-0.00881057	-0.225826	0.824381	0.999907
328	108348046_at	108348046	NA	6.00702	-0.105016	-1.28401	0.218591	0.999907
329	108348051_at	108348051	Zftraf1	5.39114	-0.0671804	-1.56444	0.138536	0.999907
330	108348060_at	108348060	NA	4.28803	-0.0351512	-0.564338	0.580854	0.999907
331	108348061_at	108348061	NA	7.97086	0.128085	1.07636	0.298751	0.999907
332	108348073_at	108348073	Eif5	8.00661	0.0202043	0.193298	0.849315	0.999907
333	108348129_at	108348129	NA	4.6944	-0.0176872	-0.314038	0.757811	0.999907
334	108348148_at	108348148	NA	8.01002	0.000206926	0.00176229	0.998617	0.999907
335	108348156_at	108348156	NA	6.03236	0.0705893	0.238889	0.814421	0.999907
336	108348160_at	108348160	NA	5.28529	0.037726	0.499527	0.624646	0.999907
337	108348165_at	108348165	NA	3.93726	0.0235296	0.496476	0.626746	0.999907
338	108348176_at	108348176	NA	10.779	0.106902	1.93892	0.0715348	0.999907
339	108348178_at	108348178	Vps37c	5.92041	-0.0646587	-0.893055	0.385913	0.999907
340	108348727_at	108348727	LOC108348727	3.75373	-0.0556114	-1.28947	0.21674	0.999907
341	108348793_at	108348793	LOC108348793	3.84928	-0.0457004	-0.858686	0.40401	0.999907
342	108348988_at	108348988	NA	4.60078	0.00292567	0.036543	0.971331	0.999907
343	108349107_at	108349107	NA	4.08346	0.00223438	0.0445442	0.965057	0.999907
344	108349561_at	108349561	NA	8.13297	-0.141168	-1.73777	0.102705	0.999907
345	108349625_at	108349625	NA	4.10317	-0.0159935	-0.334237	0.742822	0.999907
346	108349824_at	108349824	NA	3.99449	-0.00848413	-0.177908	0.861172	0.999907
347	108350403_at	108350403	NA	4.05311	-0.0450926	-0.845806	0.410933	0.999907
348	108350443_at	108350443	Inafm2	6.71014	0.0479262	0.775578	0.450038	0.999907
349	108350521_at	108350521	LOC108350521	3.97946	0.0493933	1.13124	0.275695	0.999907
350	108350586_at	108350586	NA	4.24192	-0.00618594	-0.0964676	0.924425	0.999907
351	108350662_at	108350662	NA	4.03351	-0.0113018	-0.186319	0.854688	0.999907
352	108350688_at	108350688	LOC108350688	3.92755	0.00443913	0.0856373	0.932886	0.999907
353	108350874_at	108350874	LOC108350874	3.81203	-0.0160496	-0.323044	0.751116	0.999907
354	108350978_at	108350978	LOC108350978	5.01619	0.165942	2.48264	0.025341	0.999907
355	108351469_at	108351469	NA	4.27221	-0.0407264	-0.8183	0.425978	0.999907
356	108351513_at	108351513	NA	4.09631	0.0225294	0.467962	0.64653	0.999907
357	108351584_at	108351584	Tbc1d22al	6.01179	0.209173	2.12869	0.0502379	0.999907
358	108351758_at	108351758	LOC108351758	3.83334	-0.0293885	-0.693078	0.498838	0.999907
359	108352161_at	108352161	LOC108352161	5.50677	0.0717032	0.839776	0.414201	0.999907
360	108352342_at	108352342	NA	3.79112	0.0193348	0.475164	0.641506	0.999907
361	108352385_at	108352385	LOC108352385	4.87182	-0.0372376	-0.597045	0.55937	0.999907
362	108352561_at	108352561	NA	5.35657	0.0211767	0.337244	0.740599	0.999907
363	108352597_at	108352597	NA	4.53428	-0.121294	-2.39477	0.0301118	0.999907
364	108352807_at	108352807	LOC108352807	4.17994	0.0595618	1.08317	0.295815	0.999907
365	108352824_at	108352824	LOC108352824	3.7243	0.0102983	0.252974	0.803718	0.999907
366	108353239_at	108353239	LOC108353239	4.55025	-0.0750902	-1.41866	0.176414	0.999907
367	112400_at	112400	Nrg1	4.12796	-0.00985408	-0.246327	0.808764	0.999907
368	113882_at	113882	Hemgn	3.99983	0.0348038	0.745077	0.467725	0.999907
369	113886_at	113886	Kif1c	5.80756	-0.0841602	-1.42071	0.175828	0.999907
370	113892_at	113892	Nat8f3	5.74737	0.125283	1.30374	0.21195	0.999907
371	113893_at	113893	Sncb	9.09126	0.073227	1.24315	0.232867	0.999907
372	113894_at	113894	Sqstm1	8.60708	0.0569994	0.858705	0.403999	0.999907
373	113898_at	113898	Prdx5	8.38755	0.0667512	0.681386	0.505998	0.999907
374	113901_at	113901	Chia	4.11047	-0.0192101	-0.318019	0.754849	0.999907
375	113902_at	113902	Ces1d	3.89449	-0.0849859	-1.39182	0.184246	0.999907
376	113906_at	113906	Hspb8	4.63085	-0.0352071	-0.718664	0.483379	0.999907
377	113911_at	113911	Gucy2e	6.34901	0.0112954	0.16627	0.870162	0.999907
378	113912_at	113912	Rtn4r	6.63873	-0.00955689	-0.109964	0.913894	0.999907
379	113914_at	113914	Taar1	4.41536	-0.0208015	-0.485554	0.63429	0.999907
380	113918_at	113918	Slc6a20a	6.30946	0.147917	1.01939	0.324157	0.999907
381	113922_at	113922	Selenof	8.70418	0.140112	1.73747	0.10276	0.999907
382	113927_at	113927	Csnk1a1	7.09859	0.147064	0.923059	0.370568	0.999907
383	113929_at	113929	Nup88	5.71421	0.00189254	0.0261039	0.979518	0.999907
384	113931_at	113931	Prrx2	4.21028	0.006808	0.104352	0.918271	0.999907
385	113936_at	113936	Cpb2	4.60168	-0.00891499	-0.0929499	0.927172	0.999907
386	113937_at	113937	Clec2d	3.87023	-0.0756087	-1.45968	0.164976	0.999907
387	113940_at	113940	Gmfg	4.69461	0.00332658	0.0598052	0.953099	0.999907
388	113947_at	113947	Maged2	6.45419	-0.00248038	-0.0323402	0.974627	0.999907
389	113948_at	113948	Bbs2	4.27078	0.0250556	0.505411	0.620605	0.999907
390	113955_at	113955	Gpnmb	4.54788	0.0546195	0.793463	0.439864	0.999907
391	113956_at	113956	Pecr	6.33711	0.0193527	0.287805	0.777429	0.999907
392	113958_at	113958	Mrps7	7.29573	0.0970393	1.19732	0.249736	0.999907
393	113959_at	113959	C5ar1	4.71904	0.0270323	0.424725	0.677059	0.999907
394	113960_at	113960	Cdc42bpb	5.99494	-0.00192029	-0.0236404	0.981451	0.999907
395	113970_at	113970	Magi2	4.60981	0.00930886	0.187648	0.853664	0.999907
396	113975_at	113975	Pom121	6.44679	-0.0841802	-0.722175	0.48128	0.999907
397	113976_at	113976	Acsl4	7.53903	-0.0466215	-0.439911	0.666266	0.999907
398	113983_at	113983	Pitx1	4.60739	0.00129943	0.0224846	0.982357	0.999907
399	113984_at	113984	Nr2f2	4.69634	0.0435629	0.78814	0.442877	0.999907
400	113990_at	113990	Hmgn3	8.62515	0.104284	1.45731	0.16562	0.999907
401	113995_at	113995	P2rx5	3.851	0.0111459	0.271001	0.790079	0.999907
402	114004_at	114004	Ppp1r14a	3.82871	0.0249773	0.488003	0.632594	0.999907
403	114017_at	114017	Gfm1	5.08592	0.0733343	1.2798	0.220032	0.999907
404	114020_at	114020	Nat8f5	4.00432	0.101219	1.96085	0.0687117	0.999907
405	114022_at	114022	Glrx2	7.31587	0.0721126	0.81358	0.428595	0.999907
406	114023_at	114023	Copb1	6.69813	0.0150023	0.2706	0.790382	0.999907
407	114024_at	114024	Acsl3	7.61959	-0.0557516	-0.805612	0.433036	0.999907
408	114027_at	114027	Dao	3.73179	0.00321608	0.0733326	0.942509	0.999907
409	114029_at	114029	Megf8	5.8417	-0.241971	-3.08441	0.00754424	0.999907
410	114031_at	114031	Fstl3	4.10702	-0.0467618	-0.6875	0.502247	0.999907
411	114032_at	114032	Kcnh4	5.22622	-0.0257905	-0.533819	0.601278	0.999907
412	114089_at	114089	Inpp5e	4.84304	-0.00652852	-0.104644	0.918043	0.999907
413	114090_at	114090	Egr2	4.15792	-0.0133774	-0.224203	0.82562	0.999907
414	114091_at	114091	Fcnb	4.01599	-0.00331316	-0.0595233	0.95332	0.999907
415	114093_at	114093	St14	5.22535	0.094952	1.53298	0.14607	0.999907
416	114095_at	114095	Stxbp3	6.1628	0.00966277	0.140253	0.890324	0.999907
417	114096_at	114096	Idh3a	8.17227	0.0113903	0.223157	0.82642	0.999907
418	114097_at	114097	Ltc4s	4.9595	0.0287935	0.514989	0.614056	0.999907
419	114098_at	114098	Ltb4r2	4.54731	-0.0539255	-1.03303	0.317939	0.999907
420	114099_at	114099	Cysltr1	4.25187	-0.0814513	-1.32525	0.204895	0.999907
421	114100_at	114100	Sc5d	7.25802	0.0343017	0.499434	0.624709	0.999907
422	114101_at	114101	Cds2	4.9945	0.00789529	0.0870443	0.931786	0.999907
423	114102_at	114102	Cdh23	4.52904	-0.0129124	-0.220977	0.828087	0.999907
424	114103_at	114103	Il5ra	3.95658	0.0243411	0.433055	0.671129	0.999907
425	114104_at	114104	Asah2	4.27167	0.0254777	0.585815	0.566699	0.999907
426	114105_at	114105	Cxcl2	4.09046	-0.0511133	-1.0615	0.305232	0.999907
427	114106_at	114106	Bco1	4.51941	-0.0633603	-0.9248	0.36969	0.999907
428	114107_at	114107	Kremen1	3.99357	-0.00284536	-0.0662861	0.948024	0.999907
429	114108_at	114108	Pdlim3	4.76904	0.0523194	0.976143	0.344454	0.999907
430	114109_at	114109	Nkx2-5	5.5346	0.0818398	1.31223	0.209143	0.999907
431	114110_at	114110	Flt4	4.14709	0.0277205	0.456721	0.654407	0.999907
432	114111_at	114111	Vegfc	5.05149	0.0227845	0.385731	0.705105	0.999907
433	114113_at	114113	Pafah1b3	4.40071	0.0590201	0.628492	0.539122	0.999907
434	114114_at	114114	Dnm1l	6.64412	-0.0200129	-0.239205	0.81418	0.999907
435	114115_at	114115	P2rx2	4.0684	-0.0484415	-1.1706	0.259997	0.999907
436	114116_at	114116	Cdc42bpa	4.69326	-0.0767958	-0.873058	0.396375	0.999907
437	114117_at	114117	Gng3	9.96628	0.0400851	0.535957	0.599836	0.999907
438	114119_at	114119	Gng10	8.48634	0.104088	1.70508	0.108769	0.999907
439	114121_at	114121	Ccnl1	5.10544	-0.0538478	-0.888116	0.38848	0.999907
440	114122_at	114122	Vcan	4.09989	0.00071042	0.0191379	0.984983	0.999907
441	114123_at	114123	Sardh	4.87251	-0.0415847	-0.69309	0.498831	0.999907
442	114124_at	114124	Akap1	5.36515	0.0429276	0.762733	0.457435	0.999907
443	114125_at	114125	Dll3	4.75709	0.0478028	0.712622	0.487003	0.999907
444	114200_at	114200	P3h1	4.16635	0.056717	0.907594	0.378424	0.999907
445	114202_at	114202	Mpp3	5.78371	-0.014228	-0.292029	0.77426	0.999907
446	114203_at	114203	Sh2b2	4.02342	-0.0155245	-0.338707	0.739519	0.999907
447	114205_at	114205	Crcp	6.17342	0.0923173	1.88619	0.0787569	0.999907
448	114207_at	114207	Ryr1	4.95422	0.123082	1.34468	0.198685	0.999907
449	114208_at	114208	Skil	8.0964	-0.0230097	-0.298638	0.769308	0.999907
450	114209_at	114209	Phyh	6.03482	0.0782483	0.943526	0.360342	0.999907
451	114210_at	114210	Spata2	5.89572	0.0248718	0.366125	0.719377	0.999907
452	114212_at	114212	Chek2	3.97475	0.00769303	0.140295	0.890291	0.999907
453	114213_at	114213	Rax	3.72404	-0.0239094	-0.542935	0.595141	0.999907
454	114214_at	114214	Dffa	4.63811	-0.0597872	-1.25614	0.228251	0.999907
455	114215_at	114215	Insl3	4.81314	0.0512129	0.974988	0.345008	0.999907
456	114216_at	114216	S100a3	5.33996	-0.0435276	-0.770609	0.452891	0.999907
457	114243_at	114243	Nox1	4.72251	-0.00333191	-0.0662084	0.948085	0.999907
458	114244_at	114244	Hcn2	7.62624	0.0615567	0.909611	0.377393	0.999907
459	114245_at	114245	Hcn3	4.75487	0.0236166	0.454131	0.656228	0.999907
460	114246_at	114246	Trpv6	5.93335	0.0352492	0.612182	0.549573	0.999907
461	114247_at	114247	Slfn4	3.94028	-0.00811412	-0.181924	0.858074	0.999907
462	114248_at	114248	Pde6h	4.40529	-0.0326154	-0.648251	0.52661	0.999907
463	114481_at	114481	Dnajc14	5.40375	0.0592198	0.866819	0.399677	0.999907
464	114483_at	114483	Cdk6	4.20229	-0.0693404	-1.48095	0.159292	0.999907
465	114488_at	114488	Rbm3	7.52916	0.137881	1.14551	0.269923	0.999907
466	114489_at	114489	Dag1	5.6462	-0.00155792	-0.0358	0.971913	0.999907
467	114490_at	114490	Cited2	5.29853	0.0635834	0.889714	0.387648	0.999907
468	114491_at	114491	Cited4	4.16022	0.0439858	0.889877	0.387563	0.999907
469	114492_at	114492	Ccl28	4.37524	0.110953	1.7182	0.106299	0.999907
470	114493_at	114493	Cacna1f	4.74532	0.0120756	0.181488	0.858411	0.999907
471	114495_at	114495	Map2k6	7.03203	-0.00127573	-0.0206781	0.983775	0.999907
472	114496_at	114496	Bik	4.15719	0.0300541	0.584194	0.567761	0.999907
473	114498_at	114498	Dmrt1	4.35049	-0.0586676	-0.942284	0.360958	0.999907
474	114499_at	114499	Hdgf	6.39681	0.0135524	0.218972	0.829619	0.999907
475	114505_at	114505	Klf4	4.50882	0.113751	2.37508	0.0312917	0.999907
476	114506_at	114506	Ankh	7.27419	-0.100693	-1.65023	0.119645	0.999907
477	114508_at	114508	Fbp2	4.50391	-0.0300236	-0.506238	0.620039	0.999907
478	114510_at	114510	Mllt3	4.09628	-0.0102421	-0.154907	0.878957	0.999907
479	114511_at	114511	Emb	6.18654	-0.0455897	-0.711733	0.487538	0.999907
480	114512_at	114512	Aatf	4.31856	0.0199368	0.330025	0.745939	0.999907
481	114513_at	114513	Rasgrf2	6.28481	-0.067869	-0.58591	0.566637	0.999907
482	114514_at	114514	Clasp2	8.78721	-0.00236241	-0.0336962	0.973563	0.999907
483	114515_at	114515	Lancl1	7.47095	0.0534255	0.529838	0.603969	0.999907
484	114517_at	114517	Itga6	4.80396	0.0452204	0.431632	0.67214	0.999907
485	114518_at	114518	Slc7a10	5.97708	0.0663316	0.976863	0.344109	0.999907
486	114519_at	114519	Nfil3	4.80059	0.0292774	0.539467	0.597471	0.999907
487	114520_at	114520	Strn3	7.7328	-0.0433173	-0.546491	0.592755	0.999907
488	114521_at	114521	Tdg	5.93923	0.05765	0.557578	0.585348	0.999907
489	114522_at	114522	Stag3	4.44069	-0.046644	-0.677144	0.508611	0.999907
490	114523_at	114523	Ntn1	4.09833	0.0220277	0.512415	0.615813	0.999907
491	114552_at	114552	Bcl2l10	4.61226	-0.0902624	-1.82125	0.088545	0.999907
492	114554_at	114554	Pi4k2a	5.05459	0.0304929	0.307647	0.762576	0.999907
493	114555_at	114555	Casp4	4.69464	0.00510435	0.0767134	0.939864	0.999907
494	114557_at	114557	Wif1	3.79166	0.0303596	0.714448	0.485906	0.999907
495	114558_at	114558	Becn1	8.51618	0.0725356	1.38158	0.187306	0.999907
496	114559_at	114559	Arhgef7	4.78751	0.0274768	0.494934	0.627808	0.999907
497	114560_at	114560	Rap2a	4.76507	0.10306	1.50261	0.153672	0.999907
498	114561_at	114561	Pitpnb	7.15774	-0.0048956	-0.0883206	0.930789	0.999907
499	114562_at	114562	Cdc37	8.82537	0.122752	2.6377	0.0186282	0.999907
500	114587_at	114587	Dlk1	4.31773	0.0209833	0.350747	0.730649	0.999907
501	114589_at	114589	Cntn5	4.43396	-0.043044	-0.795653	0.438628	0.999907
502	114590_at	114590	Ubqln1	7.69472	-0.0546841	-1.27986	0.220009	0.999907
503	114592_at	114592	Aurkb	4.326	-0.00977059	-0.201054	0.843354	0.999907
504	114593_at	114593	Nppc	4.34814	-0.0324169	-0.500869	0.623724	0.999907
505	114596_at	114596	Wap	5.09812	-0.001607	-0.0301646	0.976333	0.999907
506	114597_at	114597	Suclg1	7.58078	0.162274	2.66912	0.0174937	0.999907
507	114598_at	114598	Clec4f	4.65543	0.0255928	0.570147	0.577008	0.999907
508	114612_at	114612	Ddx39b	7.37464	-0.0600186	-0.656651	0.52134	0.999907
509	114613_at	114613	Slc5a5	4.20801	0.085611	1.71999	0.105966	0.999907
510	114628_at	114628	Abcg5	4.34286	0.0737703	1.51869	0.149608	0.999907
511	114629_at	114629	Slc26a3	3.78201	0.0317334	0.640403	0.53156	0.999907
512	114630_at	114630	Atp5mc3	10.5303	0.0467885	0.752723	0.463251	0.999907
513	114632_at	114632	Aimp1	7.04222	-0.0296824	-0.34544	0.734554	0.999907
514	114633_at	114633	Plce1	3.82475	0.0270594	0.69733	0.496249	0.999907
515	114634_at	114634	Six1	3.71513	0.0151424	0.359766	0.72403	0.999907
516	114635_at	114635	Trafd1	6.29606	-0.0217381	-0.331373	0.744941	0.999907
517	114636_at	114636	Zyx	6.27433	0.0529759	1.19433	0.25087	0.999907
518	114638_at	114638	Hps1	4.5332	-0.00203114	-0.0374178	0.970645	0.999907
519	114639_at	114639	Zp3	4.10691	-0.0165446	-0.339071	0.739251	0.999907
520	114700_at	114700	Cyp27b1	4.8788	0.0775147	1.14877	0.268616	0.999907
521	114705_at	114705	Rgs14	6.70684	-0.0698749	-1.16048	0.263965	0.999907
522	114709_at	114709	Ifitm2	5.29849	0.477069	3.9037	0.00140731	0.944541
523	114711_at	114711	Gne	5.38237	-0.0775348	-1.08513	0.294972	0.999907
524	114764_at	114764	Mapre1	6.41081	-0.0140097	-0.224112	0.82569	0.999907
525	114765_at	114765	Wbp4	5.61395	-0.0276253	-0.658196	0.520374	0.999907
526	114767_at	114767	Ptpre	4.31122	-0.0200918	-0.483535	0.63569	0.999907
527	114768_at	114768	Uox	4.36097	-0.00137495	-0.0210718	0.983466	0.999907
528	114839_at	114839	Ccnc	4.56018	0.00062704	0.0114933	0.990981	0.999907
529	114845_at	114845	Klf3	5.3898	-0.0135556	-0.205117	0.840234	0.999907
530	114846_at	114846	Gsto1	9.07618	0.114132	1.58887	0.132913	0.999907
531	114851_at	114851	Cdkn1a	4.48617	-0.0145137	-0.285319	0.779297	0.999907
532	114856_at	114856	Dusp1	4.5733	0.0310034	0.461129	0.651313	0.999907
533	114858_at	114858	Shc3	5.09378	0.0853616	1.00285	0.331817	0.999907
534	114859_at	114859	Eif2ak4	4.34627	0.099961	2.251	0.03979	0.999907
535	114860_at	114860	Gale	4.9577	-0.137531	-1.9844	0.0657918	0.999907
536	114861_at	114861	Scpep1	6.83284	0.0957981	1.43621	0.171445	0.999907
537	114862_at	114862	Cacna1h	5.23933	-0.0911158	-1.34928	0.197237	0.999907
538	114901_at	114901	Sorbs2	9.01106	-0.30293	-3.00165	0.00893207	0.999907
539	114903_at	114903	Lim2	4.65915	-0.0518803	-0.81096	0.430052	0.999907
540	114906_at	114906	Pkia	6.7337	-0.0980163	-1.20739	0.245954	0.999907
541	115768_at	115768	Zfp37	4.63305	0.0903099	1.31292	0.208916	0.999907
542	115769_at	115769	Tjp2	6.06108	-0.0679312	-1.04083	0.31442	0.999907
543	115771_at	115771	Usp2	6.58341	-0.0549026	-0.800769	0.43575	0.999907
544	116456_at	116456	Dnajc2	5.40908	0.0365776	0.482173	0.636634	0.999907
545	116457_at	116457	Mapk8ip1	8.83777	0.0585801	0.763918	0.456749	0.999907
546	116458_at	116458	Ipo13	6.55712	0.0166528	0.201832	0.842756	0.999907
547	116459_at	116459	Serpini1	8.65395	-0.0195685	-0.332198	0.74433	0.999907
548	116463_at	116463	Akr1b7	3.95873	0.0323978	0.695933	0.497099	0.999907
549	116464_at	116464	Ncoa6	4.851	-0.0646744	-1.49935	0.154506	0.999907
550	116465_at	116465	Ifngr1	6.43747	-0.0815537	-0.893233	0.385821	0.999907
551	116466_at	116466	Wnt2b	5.02958	0.0115635	0.156013	0.8781	0.999907
552	116467_at	116467	Tm4sf4	3.84988	0.0291316	0.677945	0.508116	0.999907
553	116468_at	116468	Rfc2	6.52389	-0.181442	-1.93225	0.0724139	0.999907
554	116469_at	116469	Trpv5	3.80826	0.0216398	0.485762	0.634146	0.999907
555	116470_at	116470	Stx1a	8.24864	0.015152	0.164668	0.871401	0.999907
556	116472_at	116472	Il17b	4.85405	-0.0105188	-0.144448	0.887067	0.999907
557	116474_at	116474	Prl2a1	4.747	-0.00853332	-0.161878	0.87356	0.999907
558	116475_at	116475	Ift172	5.75249	-0.0281529	-0.547915	0.5918	0.999907
559	116477_at	116477	Wnk1	5.25742	-0.00952959	-0.208782	0.837424	0.999907
560	116478_at	116478	Kidins220	7.58759	-0.0659553	-0.923165	0.370514	0.999907
561	116482_at	116482	Sacm1l	7.01137	0.0666337	1.08052	0.296954	0.999907
562	116483_at	116483	Dars1	6.45253	-0.00907105	-0.150115	0.882671	0.999907
563	116484_at	116484	Txn1	9.83855	0.0435732	0.484422	0.635074	0.999907
564	116486_at	116486	Sec14l2	6.04299	0.0511795	0.971875	0.346505	0.999907
565	116487_at	116487	Tgfbi	4.00059	-0.00772328	-0.132678	0.896209	0.999907
566	116489_at	116489	Kcnk4	5.10609	0.00145354	0.0172491	0.986465	0.999907
567	116490_at	116490	Snai1	4.71386	0.0668141	1.10024	0.288548	0.999907
568	116493_at	116493	Gripap1	7.59991	-0.141418	-1.98929	0.065199	0.999907
569	116498_at	116498	F2rl3	4.19446	-0.071282	-1.35373	0.195844	0.999907
570	116499_at	116499	Fgf4	4.63876	0.0557235	0.75655	0.461022	0.999907
571	116500_at	116500	Snap29	3.93629	0.0104775	0.247541	0.807841	0.999907
572	116501_at	116501	Nherf2	5.09023	0.0825199	1.51438	0.150686	0.999907
573	116502_at	116502	Bak1	4.27432	-0.0223451	-0.429794	0.673448	0.999907
574	116504_at	116504	Mprip	8.32554	-0.0203222	-0.265357	0.794342	0.999907
575	116506_at	116506	Calcr	4.40796	0.036841	0.684257	0.504234	0.999907
576	116508_at	116508	Nrxn3	6.5598	-0.0359135	-0.736528	0.472757	0.999907
577	116509_at	116509	Slc6a9	5.85159	-0.0127341	-0.226533	0.823841	0.999907
578	116510_at	116510	Timp1	4.80373	0.0410626	0.610526	0.55064	0.999907
579	116543_at	116543	Ebf1	4.11002	-0.0171893	-0.374508	0.713261	0.999907
580	116544_at	116544	Pou2f3	4.35966	0.00706438	0.122153	0.904397	0.999907
581	116545_at	116545	Pou6f1	4.62453	-0.0285688	-0.395462	0.698062	0.999907
582	116546_at	116546	Ralb	5.37018	-0.0358188	-0.421708	0.679212	0.999907
583	116547_at	116547	S100a8	3.56961	0.00788608	0.191995	0.850318	0.999907
584	116548_at	116548	Pcsk5	4.04323	0.00536546	0.130037	0.898263	0.999907
585	116549_at	116549	Csnk2a1	6.25002	0.0702553	1.2922	0.215814	0.999907
586	116550_at	116550	Atp5f1c	10.0628	0.00927924	0.153166	0.880306	0.999907
587	116551_at	116551	Pdk1	5.83516	-0.0356124	-0.648939	0.526176	0.999907
588	116552_at	116552	Plod1	5.39263	0.0997282	1.37338	0.189789	0.999907
589	116553_at	116553	Il13	4.0598	0.0231517	0.38171	0.708023	0.999907
590	116554_at	116554	Mapk8	7.64087	0.00042188	0.00521002	0.995912	0.999907
591	116555_at	116555	Nup107	5.31998	-0.0682427	-1.06324	0.304469	0.999907
592	116556_at	116556	Gucy2f	4.12986	-0.0486445	-0.80715	0.432177	0.999907
593	116557_at	116557	Foxj1	3.83898	-0.0187179	-0.422045	0.678971	0.999907
594	116560_at	116560	Kcnj9	4.93327	0.0442762	0.619573	0.544824	0.999907
595	116561_at	116561	Cltb	8.00738	0.0520715	0.912232	0.376056	0.999907
596	116562_at	116562	Il2	4.1308	0.00678903	0.149767	0.882941	0.999907
597	116563_at	116563	Ap2m1	10.7112	0.00227266	0.0521915	0.959064	0.999907
598	116564_at	116564	Npr2	6.107	-0.0533928	-0.76687	0.455044	0.999907
599	116565_at	116565	Lrpap1	6.95301	0.0962758	1.65813	0.118024	0.999907
600	116568_at	116568	Ggt1	4.5599	0.0825408	1.0187	0.324475	0.999907
601	116590_at	116590	Mapk1	8.58324	-0.0087433	-0.110381	0.913569	0.999907
602	116592_at	116592	Tff2	4.19229	0.010141	0.15872	0.876004	0.999907
603	116593_at	116593	Upb1	3.74639	-0.00387629	-0.082428	0.935395	0.999907
604	116595_at	116595	Nrxn2	6.57057	-0.0446249	-0.759245	0.459456	0.999907
605	116596_at	116596	Map3k8	3.64615	-0.00339103	-0.086528	0.93219	0.999907
606	116597_at	116597	Opcml	8.0622	0.169293	1.23992	0.234028	0.999907
607	116598_at	116598	Pdia4	5.37308	-0.0942124	-1.56084	0.139381	0.999907
608	116600_at	116600	Cacnb2	5.68195	0.0242146	0.366708	0.718951	0.999907
609	116601_at	116601	Atp2a1	5.11719	0.0986178	1.73059	0.10401	0.999907
610	116630_at	116630	Csf2	4.771	0.00492608	0.0611382	0.952055	0.999907
611	116631_at	116631	Nat1	3.84237	0.0100005	0.221407	0.827758	0.999907
612	116632_at	116632	Nat2	5.25418	-0.0187006	-0.30656	0.763387	0.999907
613	116633_at	116633	Akap8	6.12557	-0.13085	-1.46931	0.162383	0.999907
614	116635_at	116635	Scg3	8.72893	-0.00562752	-0.0803613	0.937011	0.999907
615	116636_at	116636	Eif4ebp1	5.43324	0.012612	0.222725	0.82675	0.999907
616	116637_at	116637	Ccl4	5.04038	-0.0314204	-0.565865	0.579842	0.999907
617	116638_at	116638	Slc17a7	7.6774	0.0616234	0.495205	0.627621	0.999907
618	116639_at	116639	Cux1	5.37402	-0.000614394	-0.0128049	0.989952	0.999907
619	116640_at	116640	Tnc	3.97395	-0.0569616	-1.27568	0.221447	0.999907
620	116641_at	116641	Lgals8	5.90647	-0.168323	-1.29779	0.213936	0.999907
621	116642_at	116642	Slc28a1	4.31374	0.110019	1.59797	0.13087	0.999907
622	116643_at	116643	Vcp	8.92209	-0.016837	-0.261043	0.797605	0.999907
623	116644_at	116644	Rtn1	11.3392	0.014468	0.315075	0.75704	0.999907
624	116645_at	116645	Plaa	5.11434	-0.0755017	-1.23143	0.237095	0.999907
625	116647_at	116647	Nlgn1	5.80087	-0.128709	-1.72332	0.105348	0.999907
626	116648_at	116648	Phox2a	4.74891	0.0956627	1.74249	0.101855	0.999907
627	116649_at	116649	Kcnj4	5.50289	0.0390764	0.455449	0.655301	0.999907
628	116653_at	116653	Cap2	9.33548	0.0158836	0.147849	0.884428	0.999907
629	116654_at	116654	Exoc4	5.98153	0.0406851	0.811165	0.429938	0.999907
630	116656_at	116656	Cdc123	7.16505	0.0865034	1.15391	0.266568	0.999907
631	116657_at	116657	Cplx2	7.01918	0.0806208	0.760566	0.45869	0.999907
632	116658_at	116658	Cntn4	6.52868	-0.16595	-2.38547	0.0306637	0.999907
633	116659_at	116659	Dync1i2	8.54196	0.0529194	0.637316	0.533514	0.999907
634	116660_at	116660	Ptprn	8.81142	-0.00664535	-0.107079	0.916143	0.999907
635	116662_at	116662	Ecm1	4.6153	-0.0436729	-0.668507	0.513953	0.999907
636	116663_at	116663	Dusp6	6.60641	-0.00856653	-0.0568613	0.955405	0.999907
637	116664_at	116664	Atp6v1f	9.0601	0.137062	2.0178	0.0618442	0.999907
638	116665_at	116665	Rere	5.23137	-0.104953	-1.65619	0.118419	0.999907
639	116666_at	116666	Lman1	5.04919	0.127842	0.941323	0.361434	0.999907
640	116667_at	116667	Map3k1	4.93219	0.0321611	0.36615	0.719359	0.999907
641	116668_at	116668	Myt1l	7.82512	-0.120937	-1.16626	0.261695	0.999907
642	116669_at	116669	Vwf	4.80382	0.0652605	0.758574	0.459846	0.999907
643	116670_at	116670	Ppp1r12a	6.72117	-0.108172	-0.894293	0.385271	0.999907
644	116671_at	116671	Cdk5r1	5.23599	-0.0073208	-0.0657365	0.948455	0.999907
645	116673_at	116673	Sdc3	5.59412	0.0244835	0.432032	0.671856	0.999907
646	116674_at	116674	Jdp2	5.19287	0.0485643	0.882984	0.391158	0.999907
647	116675_at	116675	Pgap2	5.12844	-0.015438	-0.254317	0.8027	0.999907
648	116676_at	116676	Aldh1a2	4.69058	0.156315	1.93482	0.0720745	0.999907
649	116677_at	116677	F2rl1	4.29875	-0.084662	-1.09538	0.290603	0.999907
650	116679_at	116679	Cgrrf1	5.976	-0.0701881	-0.924301	0.369942	0.999907
651	116681_at	116681	Dlgap2	4.76893	0.1139	1.54904	0.142182	0.999907
652	116682_at	116682	Kynu	4.39155	0.00888362	0.121406	0.904979	0.999907
653	116683_at	116683	Efna5	4.49536	-0.0341816	-0.672923	0.511218	0.999907
654	116684_at	116684	Oplah	4.28764	-0.00489073	-0.0809325	0.936564	0.999907
655	116685_at	116685	Lmnb1	3.98155	0.0121046	0.225924	0.824306	0.999907
656	116686_at	116686	Gsr	4.31896	0.0145032	0.231984	0.819682	0.999907
657	116689_at	116689	Ptpn6	4.63776	-0.050518	-0.860701	0.402933	0.999907
658	116690_at	116690	Nfasc	5.68862	-0.058514	-1.30504	0.21152	0.999907
659	116691_at	116691	Cyth1	4.45669	0.0297926	0.398605	0.695793	0.999907
660	116692_at	116692	Cyth2	7.91129	0.0749161	1.16494	0.262212	0.999907
661	116693_at	116693	Cyth3	5.22989	-0.0103504	-0.2471	0.808176	0.999907
662	116694_at	116694	Capn9	4.19727	-0.0779371	-1.23648	0.235267	0.999907
663	116695_at	116695	Kcnd1	4.84081	0.0339702	0.787907	0.443008	0.999907
664	116696_at	116696	St8sia4	4.15758	0.0556499	0.739562	0.470968	0.999907
665	116697_at	116697	Pabpn1	6.87928	0.149338	2.60044	0.0200653	0.999907
666	116698_at	116698	Trim28	7.52688	-0.0584485	-0.87402	0.395868	0.999907
667	116699_at	116699	Inpp4b	3.94348	0.0356154	0.885573	0.389806	0.999907
668	116700_at	116700	Cga	4.40337	0.0163777	0.23834	0.814838	0.999907
669	116711_at	116711	Ceacam9	3.99437	-0.0269243	-0.414122	0.684638	0.999907
670	116717_at	116717	Trip10	5.1044	0.00334844	0.0471867	0.962986	0.999907
671	116718_at	116718	Pex12	4.41374	-0.0922833	-2.14041	0.0491366	0.999907
672	116719_at	116719	Acacb	4.12841	0.0293541	0.682593	0.505256	0.999907
673	116720_at	116720	Pik3c2g	4.3173	0.0232567	0.468173	0.646383	0.999907
674	116721_at	116721	Abcc5	7.74286	-0.11647	-1.69214	0.111255	0.999907
675	116723_at	116723	Pip4k2a	6.9313	-0.0796181	-1.41887	0.176356	0.999907
676	116724_at	116724	Epb41l3	7.40941	-0.0945355	-1.48023	0.15948	0.999907
677	116726_at	116726	Slc7a9	3.80582	-0.0286885	-0.677133	0.508617	0.999907
678	116728_at	116728	Septin5	10.7202	0.0309918	0.486442	0.633675	0.999907
679	116741_at	116741	Pcdha4	6.91994	0.0662402	1.02836	0.320055	0.999907
680	116743_at	116743	Sh3gl2	7.13184	-0.0233749	-0.232772	0.819081	0.999907
681	116744_at	116744	Lpar1	5.31906	0.0421258	0.37507	0.712852	0.999907
682	116745_at	116745	Kcnh6	4.89171	0.02346	0.356948	0.726096	0.999907
683	116777_at	116777	Cdh3	4.73065	-0.00476739	-0.0723137	0.943306	0.999907
684	116831_at	116831	Fxyd3	5.32351	-0.0336077	-0.503842	0.621682	0.999907
685	116967_at	116967	Magt1	4.68245	0.0382677	0.7162	0.484855	0.999907
686	116996_at	116996	Il16	4.82063	-0.11631	-1.08366	0.295607	0.999907
687	117016_at	117016	Mark1	6.5541	-0.153236	-1.82783	0.087506	0.999907
688	117017_at	117017	Polr2g	7.10969	0.0386572	0.335167	0.742134	0.999907
689	117018_at	117018	Kcnh2	4.3956	-0.0206944	-0.41231	0.685937	0.999907
690	117019_at	117019	Eif2b4	6.94508	0.0239067	0.33893	0.739354	0.999907
691	117020_at	117020	Mcf2l	6.77678	0.0220758	0.294024	0.772764	0.999907
692	117021_at	117021	Nup155	5.99731	-0.0285046	-0.448341	0.660307	0.999907
693	117022_at	117022	Il1r2	3.76626	0.0303792	0.632817	0.536369	0.999907
694	117023_at	117023	Kcns1	4.39366	0.0114241	0.20786	0.83813	0.999907
695	117024_at	117024	Crym	9.61958	0.0179452	0.232347	0.819405	0.999907
696	117026_at	117026	Apbb3	6.1673	0.0610982	1.23659	0.235228	0.999907
697	117027_at	117027	Ccr3	4.30133	-0.0671067	-1.22975	0.237704	0.999907
698	117028_at	117028	Bin1	8.09263	-0.0402855	-0.713531	0.486457	0.999907
699	117029_at	117029	Ccr5	4.15024	0.0299861	0.602004	0.556151	0.999907
700	117030_at	117030	Erp29	7.14323	0.115938	1.33056	0.203183	0.999907
701	117033_at	117033	Mmp12	4.53832	-0.0637892	-0.867772	0.399172	0.999907
702	117034_at	117034	Ptf1a	4.20851	-0.0645106	-1.36936	0.191014	0.999907
703	117035_at	117035	Slc25a20	5.20562	-0.00936598	-0.146612	0.885388	0.999907
704	117036_at	117036	Lamc1	5.10577	-0.0879601	-1.71187	0.107484	0.999907
705	117037_at	117037	Spam1	3.90464	0.0181969	0.414938	0.684053	0.999907
706	117038_at	117038	Mt3	10.6226	0.0960014	1.42212	0.175426	0.999907
707	117039_at	117039	Gps1	7.60777	-0.0536488	-0.923384	0.370403	0.999907
708	117041_at	117041	Nln	4.25049	-0.0217656	-0.424636	0.677122	0.999907
709	117044_at	117044	Rraga	8.37528	0.00365405	0.0844631	0.933804	0.999907
710	117045_at	117045	Eif4e	5.18702	0.0367371	0.577617	0.572081	0.999907
711	117048_at	117048	Cdh17	4.41714	-0.0335271	-0.618142	0.545742	0.999907
712	117049_at	117049	Rab28	8.50261	0.0539563	0.930465	0.366845	0.999907
713	117050_at	117050	Arl5a	6.41507	-0.0508289	-0.696064	0.497019	0.999907
714	117051_at	117051	Arfrp1	6.5114	0.0150336	0.242384	0.811761	0.999907
715	117052_at	117052	Kcnj12	3.83113	-0.011744	-0.261196	0.797489	0.999907
716	117054_at	117054	Cd52	4.2035	0.067662	1.67288	0.115044	0.999907
717	117055_at	117055	Gjb4	5.17832	-0.0525408	-0.773081	0.45147	0.999907
718	117056_at	117056	H3f3b	8.15323	0.127161	2.18411	0.0452228	0.999907
719	117059_at	117059	Calb2	5.99842	-0.074958	-1.316	0.207906	0.999907
720	117060_at	117060	Ubr5	7.7903	-0.0967752	-1.59402	0.131754	0.999907
721	117061_at	117061	Mmp10	4.06035	0.0218007	0.403402	0.692337	0.999907
722	117062_at	117062	Hmga1	5.47626	0.0258723	0.342972	0.736373	0.999907
723	117063_at	117063	Ptpn2	4.28071	-0.052006	-1.23354	0.236328	0.999907
724	117064_at	117064	Vip	7.37789	-0.215309	-2.42457	0.028406	0.999907
725	117088_at	117088	Adarb2	4.56605	0.0461102	0.798157	0.437218	0.999907
726	117089_at	117089	Bex3	9.08944	0.0379193	0.443416	0.663785	0.999907
727	117092_at	117092	Serpinb7	3.82035	-0.033639	-0.804415	0.433706	0.999907
728	117095_at	117095	Bhlhe41	7.07315	-0.0702817	-0.772023	0.452078	0.999907
729	117096_at	117096	Nlgn2	5.21558	0.0325537	0.763158	0.457189	0.999907
730	117098_at	117098	Pdha2	3.64403	0.0273593	0.705363	0.491379	0.999907
731	117099_at	117099	Bdh1	5.33977	-0.0397728	-0.879422	0.393025	0.999907
732	117100_at	117100	Slc6a7	5.72966	-0.0727853	-1.13021	0.276113	0.999907
733	117101_at	117101	Kcnc3	4.9874	-0.00771686	-0.184229	0.856298	0.999907
734	117103_at	117103	Rab8a	6.88347	-0.0469492	-0.890381	0.387301	0.999907
735	117104_at	117104	Ppp2r2a	7.2523	-0.0475095	-0.601086	0.556746	0.999907
736	117105_at	117105	Kcnb2	4.24384	0.0255921	0.45036	0.658883	0.999907
737	117106_at	117106	Scarb2	4.84336	0.00196828	0.0236012	0.981481	0.999907
738	117107_at	117107	Zbtb7a	5.07926	0.108616	1.69918	0.109896	0.999907
739	117108_at	117108	B3gat1	7.76563	0.013744	0.171746	0.86593	0.999907
740	117130_at	117130	Grifin	4.1117	0.0478472	1.05697	0.307228	0.999907
741	117140_at	117140	Hivep1	4.3917	-0.0503118	-0.736414	0.472825	0.999907
742	117152_at	117152	Cand1	7.46593	-0.0189091	-0.217254	0.830934	0.999907
743	117179_at	117179	Cuzd1	4.45827	0.0261611	0.4546	0.655898	0.999907
744	117182_at	117182	Hsd17b3	4.71807	0.0919023	0.981437	0.341922	0.999907
745	117184_at	117184	Ctrl	4.28068	0.0880746	1.67954	0.113721	0.999907
746	117185_at	117185	Neu3	4.16541	-0.0526777	-0.822262	0.42379	0.999907
747	117186_at	117186	Sh3bp5	5.90856	-0.0601232	-0.844241	0.41178	0.999907
748	117232_at	117232	Barhl1	4.96249	-0.0249109	-0.49853	0.625331	0.999907
749	117240_at	117240	Heph	4.69415	-0.0191355	-0.38192	0.70787	0.999907
750	117241_at	117241	Pop5	5.9047	-0.0243609	-0.449889	0.659215	0.999907
751	117242_at	117242	Tenm2	5.33587	-0.00954627	-0.132046	0.896701	0.999907
752	117243_at	117243	Acsl6	7.72242	-0.265344	-1.37101	0.19051	0.999907
753	117255_at	117255	Ptpn12	4.84378	-0.0362245	-0.554433	0.587444	0.999907
754	117256_at	117256	Ppp2r2c	5.31212	0.0761016	0.426184	0.676019	0.999907
755	117257_at	117257	Gpr176	5.15473	0.116583	2.08926	0.0541132	0.999907
756	117258_at	117258	Cntn1	6.43717	0.0273727	0.180484	0.859185	0.999907
757	117259_at	117259	Tra2b	6.81362	-0.325398	-1.67606	0.114411	0.999907
758	117260_at	117260	Nudt1	4.26359	0.000299856	0.00570355	0.995524	0.999907
759	117261_at	117261	Slc15a1	3.69291	-0.0204041	-0.470078	0.645052	0.999907
760	117262_at	117262	Psmc4	8.01482	-0.0677251	-0.907298	0.378576	0.999907
761	117263_at	117263	Psmc1	8.20351	0.0974485	1.12554	0.278025	0.999907
762	117264_at	117264	P2ry6	5.62327	-0.00898757	-0.167047	0.869561	0.999907
763	117267_at	117267	Slc26a2	4.2972	0.0918167	1.58226	0.134414	0.999907
764	117268_at	117268	Khdrbs1	7.13611	-0.0150937	-0.360045	0.723826	0.999907
765	117269_at	117269	Rps6ka2	4.75177	-0.073595	-1.43417	0.172016	0.999907
766	117270_at	117270	Tff1	4.9578	-0.0617839	-0.924642	0.36977	0.999907
767	117271_at	117271	Hrk	4.82111	-0.040931	-0.792537	0.440387	0.999907
768	117272_at	117272	Prpsap2	7.40249	0.0499047	0.724999	0.479596	0.999907
769	117273_at	117273	Rhoa	7.66077	-0.00428434	-0.072473	0.943182	0.999907
770	117274_at	117274	Nr0b2	4.25406	-0.0252255	-0.4414	0.665211	0.999907
771	117276_at	117276	Pfkfb3	4.43085	-0.0881562	-1.98719	0.0654533	0.999907
772	117277_at	117277	Epn1	5.85805	0.084926	1.01633	0.325564	0.999907
773	117278_at	117278	Ebp	5.05783	0.101488	1.60031	0.130348	0.999907
774	117279_at	117279	Cflar	5.8078	-0.0049595	-0.0855682	0.93294	0.999907
775	117280_at	117280	Hnrnpu	7.52401	0.0162944	0.237643	0.815369	0.999907
776	117281_at	117281	Ppp2r1a	9.24865	-0.0121909	-0.251469	0.80486	0.999907
777	117282_at	117282	Hnrnpk	8.81971	-0.0591584	-0.634927	0.535029	0.999907
778	117284_at	117284	Lrrc7	5.3433	-0.00171985	-0.0162584	0.987242	0.999907
779	117287_at	117287	Park7	8.04658	0.191499	2.82087	0.0128915	0.999907
780	117505_at	117505	Csrp3	4.21587	-0.0234333	-0.428837	0.674129	0.999907
781	117512_at	117512	C9	5.00448	-0.0711528	-1.37907	0.188065	0.999907
782	117513_at	117513	Sec22a	4.59343	-0.054477	-1.0613	0.305322	0.999907
783	117514_at	117514	Txnip	6.13961	0.434491	4.4636	0.000453763	0.727402
784	117515_at	117515	Septin2	6.75315	-0.0607758	-0.655478	0.522074	0.999907
785	117517_at	117517	C7	3.53927	0.0845974	2.03239	0.0601883	0.999907
786	117518_at	117518	Ccl17	4.49439	0.0818053	1.15794	0.26497	0.999907
787	117519_at	117519	Keap1	5.52689	0.0209027	0.364463	0.720593	0.999907
788	117520_at	117520	Oxr1	9.38917	0.0294012	0.489463	0.631585	0.999907
789	117521_at	117521	Scaper	4.9983	-0.0460436	-1.01917	0.32426	0.999907
790	117522_at	117522	Xpnpep2	4.23829	0.0322723	0.429659	0.673544	0.999907
791	117523_at	117523	St8sia2	4.21295	-0.00505571	-0.105013	0.917755	0.999907
792	117526_at	117526	Tbp	5.62528	0.0514335	0.801718	0.435217	0.999907
793	117533_at	117533	Gmpr	6.09801	0.0408826	0.840131	0.414009	0.999907
794	117535_at	117535	Chd4	6.4014	0.0052141	0.0802829	0.937072	0.999907
795	117536_at	117536	Nsmf	9.21551	0.0227616	0.254148	0.802827	0.999907
796	117537_at	117537	Klhl41	3.73268	-0.0143592	-0.363465	0.721323	0.999907
797	117538_at	117538	Wipf1	5.01052	-0.215095	-3.11498	0.00708734	0.999907
798	117539_at	117539	Il10ra	4.84309	-0.0456361	-0.854681	0.406154	0.999907
799	117540_at	117540	Plscr1	4.07333	-0.0102812	-0.173068	0.864909	0.999907
800	117541_at	117541	Smu1	6.1753	-0.0204338	-0.335893	0.741598	0.999907
801	117542_at	117542	Baiap2	6.43148	0.114082	2.35395	0.0326068	0.999907
802	117543_at	117543	Decr1	5.39044	0.0483206	0.480217	0.637992	0.999907
803	117544_at	117544	Ppat	4.90999	0.0060675	0.0823179	0.935481	0.999907
804	117547_at	117547	Ncr1	3.81519	-0.0347773	-0.592223	0.562511	0.999907
805	117548_at	117548	Kif1b	7.04769	0.18965	0.740706	0.470294	0.999907
806	117549_at	117549	Gpr37	6.14431	-0.0833316	-0.920176	0.372024	0.999907
807	117550_at	117550	Kif5b	7.12688	-0.140453	-0.921463	0.371373	0.999907
808	117551_at	117551	Ccl22	4.19743	-0.00960688	-0.216924	0.831187	0.999907
809	117552_at	117552	Ptpn23	5.1037	-0.0230189	-0.438964	0.666937	0.999907
810	117553_at	117553	Uba3	6.57637	0.086374	0.808308	0.43153	0.999907
811	117554_at	117554	Pnliprp2	3.70362	0.0271215	0.723349	0.48058	0.999907
812	117556_at	117556	Sv2b	8.76005	-0.0061142	-0.0608496	0.952281	0.999907
813	117557_at	117557	Tpm3	6.97913	0.00192485	0.0379558	0.970223	0.999907
814	117558_at	117558	Mylk2	4.02778	0.0475591	0.795669	0.438619	0.999907
815	117559_at	117559	Sv2a	6.9957	0.145247	1.76178	0.0984413	0.999907
816	117560_at	117560	Klf9	6.7074	0.021595	0.407512	0.689381	0.999907
817	117582_at	117582	Tmem158	5.31405	-0.0192429	-0.301789	0.766951	0.999907
818	117596_at	117596	Atp6v1b2	9.8444	0.00429919	0.0797292	0.937505	0.999907
819	117855_at	117855	Sf1	6.70425	0.0627934	0.756327	0.461152	0.999907
820	117955_at	117955	Slc4a7	4.33402	-0.0377483	-0.87054	0.397705	0.999907
821	124451_at	124451	Lhx5	3.9411	-0.0597519	-1.34897	0.197334	0.999907
822	124461_at	124461	Pacsin2	4.9988	0.0297834	0.525492	0.606912	0.999907
823	140433_at	140433	Lama5	4.40635	0.037285	0.846592	0.410509	0.999907
824	140447_at	140447	Slc8a2	5.4989	-0.0905029	-1.52049	0.149158	0.999907
825	140448_at	140448	Slc8a3	4.44953	-0.0280657	-0.475815	0.641053	0.999907
826	140473_at	140473	Ackr2	5.02959	0.00881574	0.114453	0.910394	0.999907
827	140544_at	140544	Pcyt1a	5.50063	0.0294219	0.692779	0.49902	0.999907
828	140568_at	140568	Chst10	7.28168	0.0182329	0.335126	0.742165	0.999907
829	140581_at	140581	Patj	4.24801	-0.0822239	-1.82493	0.0879627	0.999907
830	140583_at	140583	Chek1	4.10242	-0.0251927	-0.548009	0.591738	0.999907
831	140585_at	140585	Ryk	4.43668	0.00049349	0.0102513	0.991956	0.999907
832	140590_at	140590	Bmpr2	5.91602	0.0815777	0.422145	0.6789	0.999907
833	140592_at	140592	Ppfia4	4.52013	0.00365265	0.0436378	0.965768	0.999907
834	140593_at	140593	Siah2	4.95346	0.135303	2.10303	0.0527299	0.999907
835	140594_at	140594	Sytl4	4.26785	-0.0397223	-0.635279	0.534806	0.999907
836	140595_at	140595	Gpr83	5.08049	-0.0272714	-0.456726	0.654403	0.999907
837	140607_at	140607	Pip4k2c	7.7544	0.0460668	0.635178	0.53487	0.999907
838	140608_at	140608	Atp5me	10.0125	0.223352	2.57869	0.0209527	0.999907
839	140610_at	140610	Brinp1	6.38401	0.00616177	0.0958667	0.924894	0.999907
840	140638_at	140638	Apoa5	4.23155	0.0419451	0.822002	0.423933	0.999907
841	140639_at	140639	Nploc4	5.79659	0.007442	0.0939199	0.926414	0.999907
842	140655_at	140655	Rps16	10.0661	-0.0999155	-0.583215	0.568403	0.999907
843	140656_at	140656	A1bg	3.74613	0.0266354	0.611667	0.549905	0.999907
844	140657_at	140657	Faf1	6.22493	-0.0306045	-0.490018	0.631201	0.999907
845	140665_at	140665	Rab3d	5.50367	-0.048668	-0.757963	0.460201	0.999907
846	140666_at	140666	Rcan2	7.09813	0.0723954	1.21162	0.244374	0.999907
847	140668_at	140668	Abcc3	4.15848	-0.0349409	-0.690561	0.500375	0.999907
848	140669_at	140669	Abcb6	5.49271	0.0399537	0.648341	0.526553	0.999907
849	140671_at	140671	Phkg2	5.88979	-0.0648235	-0.993424	0.336239	0.999907
850	140673_at	140673	Napa	8.88116	-0.0741276	-1.12916	0.276544	0.999907
851	140674_at	140674	Gabrg1	5.57746	0.0111642	0.0926942	0.927372	0.999907
852	140675_at	140675	Gabra4	6.1356	-0.00757954	-0.048664	0.961828	0.999907
853	140693_at	140693	Plcd4	5.29477	-0.163675	-2.79534	0.0135735	0.999907
854	140694_at	140694	Dnm1	10.3798	-0.0263668	-0.346747	0.733591	0.999907
855	140720_at	140720	Baalc	8.41057	0.0140358	0.283961	0.780317	0.999907
856	140722_at	140722	Caskin1	5.80672	-0.0242428	-0.219276	0.829387	0.999907
857	140724_at	140724	Cacng3	8.32129	-0.0890714	-1.09412	0.291141	0.999907
858	140725_at	140725	Cacng4	4.29216	0.0497832	0.848758	0.409339	0.999907
859	140726_at	140726	Cacng5	4.41114	-0.0687437	-1.30811	0.210501	0.999907
860	140727_at	140727	Cacng6	4.31546	0.0198519	0.340139	0.738462	0.999907
861	140728_at	140728	Cacng7	4.37066	-0.019887	-0.248259	0.807296	0.999907
862	140729_at	140729	Cacng8	5.20202	0.00498553	0.0504987	0.96039	0.999907
863	140734_at	140734	Dynll2	9.22176	0.141691	2.51568	0.0237408	0.999907
864	140808_at	140808	Manea	5.23818	-0.0210888	-0.29826	0.769591	0.999907
865	140860_at	140860	Slco2b1	5.09713	-0.0459535	-0.995374	0.335321	0.999907
866	140866_at	140866	Dgka	6.25839	-0.153218	-1.61893	0.126263	0.999907
867	140868_at	140868	Fabp5	8.44561	-0.0895672	-0.625676	0.540919	0.999907
868	140908_at	140908	Cdk5	7.18902	0.00215818	0.0190395	0.98506	0.999907
869	140910_at	140910	Msmo1	7.67507	0.0520617	0.868212	0.398939	0.999907
870	140914_at	140914	Olr1	3.54172	0.000536992	0.0119123	0.990652	0.999907
871	140915_at	140915	Slco3a1	4.5847	0.105786	2.09402	0.0536317	0.999907
872	140922_at	140922	Txnl1	7.77776	0.0163117	0.289676	0.776024	0.999907
873	140923_at	140923	Bnip3l	7.99941	-0.0108951	-0.225858	0.824357	0.999907
874	140924_at	140924	Il2rg	4.06781	-0.00305827	-0.0555936	0.956398	0.999907
875	140925_at	140925	As3mt	4.84957	0.0100499	0.131436	0.897175	0.999907
876	140926_at	140926	Daxx	6.24784	0.0646935	1.05121	0.309781	0.999907
877	140928_at	140928	Pde11a	3.80194	-0.0196477	-0.36585	0.719578	0.999907
878	140929_at	140929	Pde7b	5.40205	0.0169769	0.354263	0.728066	0.999907
879	140931_at	140931	Hnrnph1	8.44052	0.0458419	0.584444	0.567597	0.999907
880	140932_at	140932	Bnip1	5.44941	-0.00728267	-0.127792	0.900009	0.999907
881	140933_at	140933	Trpc5	3.9311	-0.0016964	-0.0307562	0.975869	0.999907
882	140934_at	140934	Elp1	6.57448	-0.00230147	-0.0323846	0.974592	0.999907
883	140935_at	140935	Afap1	4.49465	-0.0400821	-0.78115	0.446853	0.999907
884	140936_at	140936	Rcvrn	3.90634	-0.00608034	-0.136736	0.893056	0.999907
885	140937_at	140937	Higd1a	6.05727	0.0595977	0.996245	0.334911	0.999907
886	140938_at	140938	Psmc3ip	4.26569	0.0147697	0.247879	0.807585	0.999907
887	140939_at	140939	Trim63	3.81726	0.00493174	0.110903	0.913161	0.999907
888	140940_at	140940	Arf3	9.37676	0.0734961	1.04748	0.311442	0.999907
889	140941_at	140941	Siah1	4.6935	-0.0362489	-0.70883	0.489287	0.999907
890	140942_at	140942	Ddit4	5.6416	0.11079	1.14215	0.271275	0.999907
891	140943_at	140943	Ppp4r1	4.58454	0.0115243	0.247661	0.80775	0.999907
892	140944_at	140944	Slc28a3	4.71782	-0.00756451	-0.0995901	0.921987	0.999907
893	140945_at	140945	Rtn3	9.91274	0.0107594	0.202173	0.842494	0.999907
894	154968_at	154968	Oga	8.14456	0.0610306	0.82942	0.419854	0.999907
895	154985_at	154985	Cyp26a1	4.28778	0.0209088	0.371381	0.715541	0.999907
896	155012_at	155012	Cfh	4.3687	0.00696466	0.0975392	0.923588	0.999907
897	155140_at	155140	Il23a	5.82978	-0.138954	-1.78008	0.095296	0.999907
898	155151_at	155151	Coro1a	7.44405	0.056031	0.678163	0.507982	0.999907
899	155173_at	155173	Sdf4	7.82245	-0.0499226	-0.972468	0.346219	0.999907
900	155183_at	155183	Skap2	5.03431	-0.040739	-0.946684	0.358783	0.999907
901	155192_at	155192	Abcg8	4.12401	-0.0272575	-0.445558	0.662272	0.999907
902	155205_at	155205	Slc36a1	5.55843	-0.096543	-0.880981	0.392207	0.999907
903	155268_at	155268	Cldn16	4.31423	0.0247044	0.499351	0.624767	0.999907
904	155423_at	155423	Anxa7	5.78616	0.00809295	0.136774	0.893026	0.999907
905	155696_at	155696	Dcbld2	4.38067	0.0420059	0.583964	0.567912	0.999907
906	155812_at	155812	Trim9	7.10167	-0.125687	-1.69909	0.109914	0.999907
907	155918_at	155918	Lcp2	3.97776	-0.0262135	-0.516957	0.612714	0.999907
908	156117_at	156117	Casp12	4.16159	-0.0332026	-0.677486	0.5084	0.999907
909	156275_at	156275	Ggt7	7.63461	0.0615167	1.014	0.32664	0.999907
910	156435_at	156435	Tmprss2	4.35283	-0.0592829	-1.0872	0.29409	0.999907
911	156726_at	156726	Runx3	4.58581	0.0762394	1.13036	0.276051	0.999907
912	156767_at	156767	Tnfrsf1b	4.09833	-0.0106424	-0.218328	0.830112	0.999907
913	156873_at	156873	Kcnk15	4.24371	-0.0339585	-0.723038	0.480765	0.999907
914	157074_at	157074	Sdha	8.31635	-0.0198945	-0.307041	0.763028	0.999907
915	161452_at	161452	Lef1	4.40253	-0.020561	-0.371203	0.71567	0.999907
916	161475_at	161475	Psmd9	6.07649	-0.00108386	-0.0148181	0.988372	0.999907
917	161476_at	161476	Hspb2	4.12941	0.0584675	1.10608	0.286094	0.999907
918	170465_at	170465	Acaa2	6.3785	0.114926	1.80021	0.0919412	0.999907
919	170496_at	170496	Lcn2	4.00685	-0.0367004	-0.847972	0.409763	0.999907
920	170501_at	170501	Galnt10	4.5434	-0.0109616	-0.236625	0.816144	0.999907
921	170512_at	170512	Ifi27	8.82359	0.269934	1.46384	0.163851	0.999907
922	170520_at	170520	Cygb	5.86322	0.000602808	0.010141	0.992042	0.999907
923	170538_at	170538	Prkcd	4.97167	0.0503175	0.795617	0.438648	0.999907
924	170551_at	170551	Slc5a6	6.80539	-0.0268555	-0.385522	0.705256	0.999907
925	170566_at	170566	Slc16a10	4.24218	-0.0201489	-0.343815	0.735751	0.999907
926	170567_at	170567	Slc38a1	6.08513	0.00248066	0.0531475	0.958315	0.999907
927	170570_at	170570	Acot12	4.50886	0.0760695	1.0918	0.292124	0.999907
928	170573_at	170573	Slc38a4	3.77238	0.0038443	0.0998075	0.921817	0.999907
929	170577_at	170577	Mark3	6.00348	-0.0186114	-0.209381	0.836964	0.999907
930	170578_at	170578	Asz1	3.88605	0.062062	1.43795	0.170956	0.999907
931	170579_at	170579	Fgf22	4.41699	0.0387625	0.49203	0.629811	0.999907
932	170580_at	170580	Fgf21	4.34627	-0.0340621	-0.721355	0.48177	0.999907
933	170582_at	170582	Fgf19	4.54507	-0.0531002	-0.99081	0.337472	0.999907
934	170583_at	170583	Fgf23	3.96282	-0.0542306	-1.21129	0.2445	0.999907
935	170587_at	170587	Cs	7.41134	0.00581418	0.0814549	0.936156	0.999907
936	170588_at	170588	Acot8	6.74705	0.0272957	0.357374	0.725783	0.999907
937	170630_at	170630	Fgf12	4.88676	-0.0701372	-0.953456	0.355452	0.999907
938	170632_at	170632	Fgf11	4.1539	-0.0256035	-0.387066	0.704136	0.999907
939	170633_at	170633	Fgf3	4.25232	0.0535648	0.992622	0.336617	0.999907
940	170634_at	170634	Tas1r3	4.16304	0.0554539	1.1674	0.261247	0.999907
941	170635_at	170635	Dhrs9	4.9513	0.0605836	1.07081	0.30116	0.999907
942	170636_at	170636	Pnma1	4.64983	-0.032097	-0.412476	0.685818	0.999907
943	170637_at	170637	Samsn1	4.63389	0.0174974	0.233218	0.81874	0.999907
944	170641_at	170641	Adgrl3	6.09291	-0.110945	-1.34395	0.198913	0.999907
945	170667_at	170667	Atp6v0c	11.3051	0.073128	1.18784	0.25334	0.999907
946	170668_at	170668	Rasgrp4	4.08047	-0.0640824	-1.39667	0.182809	0.999907
947	170670_at	170670	Hadha	7.14746	-0.051117	-1.10648	0.285925	0.999907
948	170673_at	170673	Palm	6.9871	0.0504091	0.460441	0.651795	0.999907
949	170698_at	170698	Slco1a4	6.32597	0.0712585	0.805549	0.433071	0.999907
950	170699_at	170699	Atp2c1	5.88003	-0.175449	-2.20535	0.0434271	0.999907
951	170700_at	170700	Fgf6	4.45685	0.0841822	1.38076	0.187553	0.999907
952	170704_at	170704	Hrh4	3.97664	-0.0292618	-0.458655	0.653049	0.999907
953	170714_at	170714	Dynlrb1	10.0389	0.0464934	0.667221	0.514752	0.999907
954	170724_at	170724	Anp32b	6.45139	0.129909	2.11365	0.0516853	0.999907
955	170739_at	170739	Kcnh7	4.40598	-0.0671943	-1.1131	0.283163	0.999907
956	170751_at	170751	Xpnpep1	6.92353	0.0409352	0.754025	0.462492	0.999907
957	170796_at	170796	Grin3b	4.28741	-0.0020898	-0.0478054	0.962501	0.999907
958	170808_at	170808	Capn8	4.1834	0.0158753	0.362615	0.721945	0.999907
959	170816_at	170816	Olr59	5.44379	-0.0995412	-1.23938	0.23422	0.999907
960	170818_at	170818	Icmt	5.12409	-0.0336552	-0.65524	0.522223	0.999907
961	170819_at	170819	Il24	4.54073	-0.00782154	-0.157731	0.87677	0.999907
962	170820_at	170820	Prdm4	5.29111	-0.0772732	-1.50536	0.152971	0.999907
963	170821_at	170821	Atxn10	7.93322	-0.149438	-2.77695	0.0140864	0.999907
964	170824_at	170824	Steap3	4.52795	0.0893191	1.90109	0.0766533	0.999907
965	170841_at	170841	Mutyh	5.53026	0.0825263	1.03661	0.316317	0.999907
966	170842_at	170842	Tob1	5.99401	0.0967964	0.734604	0.473895	0.999907
967	170843_at	170843	Khdrbs2	3.84594	0.0497774	0.827152	0.421098	0.999907
968	170845_at	170845	Ndel1	6.09429	0.0454609	0.718635	0.483396	0.999907
969	170847_at	170847	Kcnj15	4.00364	-0.018542	-0.406005	0.690464	0.999907
970	170848_at	170848	Kcnq2	5.39496	-0.0771702	-0.816237	0.427121	0.999907
971	170849_at	170849	Zfp111	4.2795	0.00277166	0.0605042	0.952552	0.999907
972	170851_at	170851	Map2k1	8.89084	0.00302039	0.0551413	0.956753	0.999907
973	170896_at	170896	Ucn2	4.20403	0.124955	2.54162	0.0225527	0.999907
974	170897_at	170897	Sphk1	5.07958	0.0858391	0.942572	0.360815	0.999907
975	170898_at	170898	Tmlhe	4.56165	-0.0583427	-0.810857	0.43011	0.999907
976	170899_at	170899	Kcnk2	5.60888	-0.0900175	-1.62502	0.124952	0.999907
977	170900_at	170900	Rbm14	5.61043	0.00163306	0.0328076	0.97426	0.999907
978	170902_at	170902	Zfp347	3.82767	-0.0461386	-0.676815	0.508813	0.999907
979	170904_at	170904	Stk17b	4.89341	0.00265452	0.0391607	0.969278	0.999907
980	170905_at	170905	Lfng	4.83715	-0.0221501	-0.528805	0.604668	0.999907
981	170906_at	170906	Zdhhc7	5.85841	0.0549264	0.65503	0.522355	0.999907
982	170907_at	170907	Serinc5	4.20906	-0.0486902	-0.937877	0.363145	0.999907
983	170908_at	170908	Tesk2	4.14088	0.0219966	0.533992	0.601162	0.999907
984	170909_at	170909	Erg	4.9709	-0.00798363	-0.170532	0.866868	0.999907
985	170911_at	170911	Pik3ca	5.67728	0.0118114	0.166611	0.869899	0.999907
986	170912_at	170912	A1cf	4.48225	0.101808	1.35157	0.196517	0.999907
987	170913_at	170913	Abcb1a	4.25091	0.000413237	0.00970063	0.992388	0.999907
988	170914_at	170914	Nap1l3	6.48678	-0.0723811	-0.561687	0.582614	0.999907
989	170915_at	170915	Ep300	4.53577	-0.0570497	-0.948498	0.357888	0.999907
990	170917_at	170917	Cry2	6.89796	0.0307769	0.478987	0.638847	0.999907
991	170919_at	170919	Agpat4	5.22307	0.0446331	1.01528	0.326047	0.999907
992	170920_at	170920	Map4k3	5.80209	-0.13825	-2.2302	0.0414105	0.999907
993	170922_at	170922	Ilk	7.44997	0.020977	0.401596	0.693637	0.999907
994	170923_at	170923	Rap2b	4.40809	0.0332645	0.644627	0.528892	0.999907
995	170925_at	170925	Slco6b1	3.86836	-0.0188857	-0.334351	0.742738	0.999907
996	170926_at	170926	Cysltr2	4.22568	-0.021043	-0.492975	0.629159	0.999907
997	170927_at	170927	Clcc1	5.13444	-0.0132604	-0.279159	0.78393	0.999907
998	170928_at	170928	Necab2	6.60671	-0.0193224	-0.251916	0.804521	0.999907
999	170929_at	170929	Bcl2a1	4.02235	-0.0120821	-0.273601	0.788117	0.999907
1000	170933_at	170933	Syf2	6.93833	0.154594	3.02688	0.00848423	0.999907
1001	170943_at	170943	Slc25a10	5.47591	-0.0307205	-0.468742	0.645985	0.999907
1002	170944_at	170944	Dkc1	5.07234	0.0992895	2.06326	0.0568172	0.999907
1003	170945_at	170945	Chrna2	5.59354	-0.0948253	-1.96879	0.0677143	0.999907
1004	170955_at	170955	Zfp483	4.56299	0.129289	1.75125	0.100291	0.999907
1005	170956_at	170956	Ythdc1	6.39046	-0.0839379	-1.1489	0.268564	0.999907
1006	171009_at	171009	Actn3	4.33646	-0.024545	-0.400858	0.694169	0.999907
1007	171010_at	171010	Ppp1r14c	4.30646	0.00345194	0.063419	0.950269	0.999907
1008	171011_at	171011	Kcng3	4.67262	0.000765245	0.01234	0.990317	0.999907
1009	171015_at	171015	Cyb5r4	6.45948	-0.0172732	-0.17821	0.860939	0.999907
1010	171016_at	171016	Hrg	6.40035	0.0130859	0.189107	0.852541	0.999907
1011	171018_at	171018	Zfp384	6.40149	-0.117619	-1.52598	0.147794	0.999907
1012	171026_at	171026	Akap5	4.22949	0.122505	1.82256	0.0883376	0.999907
1013	171027_at	171027	Svs5	4.30651	-0.0528146	-1.31649	0.207745	0.999907
1014	171028_at	171028	Atp12a	4.56483	-0.0953518	-1.28068	0.219729	0.999907
1015	171039_at	171039	Rph3a	4.14064	-0.00392928	-0.0734335	0.94243	0.999907
1016	171040_at	171040	Il11	4.50895	0.082819	1.34525	0.198503	0.999907
1017	171041_at	171041	Klc1	8.33622	0.0839994	1.0152	0.326084	0.999907
1018	171043_at	171043	Fbxo32	3.84987	-0.0766092	-1.81896	0.08891	0.999907
1019	171044_at	171044	Sstr3	6.3912	-0.143085	-2.97253	0.00947774	0.999907
1020	171045_at	171045	Mmp3	3.84517	0.0404771	0.788056	0.442924	0.999907
1021	171046_at	171046	Tcf3	4.62157	-0.0270302	-0.409635	0.687856	0.999907
1022	171047_at	171047	Dnph1	4.38285	-0.127158	-1.95137	0.0699194	0.999907
1023	171048_at	171048	Tspan8	4.13591	0.0895639	0.998396	0.333901	0.999907
1024	171049_at	171049	Folr1	5.67187	0.0145516	0.327116	0.748095	0.999907
1025	171050_at	171050	Mob4	7.36927	-0.00869998	-0.104833	0.917896	0.999907
1026	171051_at	171051	Cabp1	5.9789	0.186253	1.69321	0.111047	0.999907
1027	171052_at	171052	Mmp13	3.63758	-0.0608005	-1.40477	0.180433	0.999907
1028	171053_at	171053	Pank4	4.69142	-0.107811	-1.42954	0.173319	0.999907
1029	171054_at	171054	Ccr4	4.18678	0.065007	0.900276	0.382181	0.999907
1030	171055_at	171055	Cd79b	4.23469	-0.0385851	-0.416609	0.682857	0.999907
1031	171056_at	171056	Cx3cr1	5.10687	-0.0101425	-0.13452	0.894777	0.999907
1032	171057_at	171057	Zng1a	4.93848	0.0338329	0.469686	0.645326	0.999907
1033	171058_at	171058	Rab3c	4.21783	0.0862155	1.21617	0.242689	0.999907
1034	171059_at	171059	Wfdc18	3.94787	-0.0326618	-0.534168	0.601043	0.999907
1035	171060_at	171060	Il13ra2	4.05514	0.0255951	0.590266	0.563789	0.999907
1036	171061_at	171061	Mrpl17	8.28118	0.0910993	1.3265	0.20449	0.999907
1037	171062_at	171062	Nkg7	4.32241	0.0499475	0.885799	0.389688	0.999907
1038	171063_at	171063	Gtf3c1	6.51048	-0.116098	-1.47921	0.15975	0.999907
1039	171064_at	171064	Igsf6	3.79919	-0.0185499	-0.360569	0.723442	0.999907
1040	171068_at	171068	Pou2f1	4.0183	0.00815501	0.157984	0.876574	0.999907
1041	171069_at	171069	Atp5mk	10.6685	0.166726	2.1066	0.0523766	0.999907
1042	171070_at	171070	Ptpn21	4.32835	-0.0173818	-0.217361	0.830852	0.999907
1043	171071_at	171071	Ppp1r15a	5.31976	0.0302291	0.59089	0.563381	0.999907
1044	171073_at	171073	Hdgfl2	6.5157	0.0531287	0.540716	0.596632	0.999907
1045	171074_at	171074	Hdgfl1	4.77059	0.0649083	0.894507	0.385161	0.999907
1046	171075_at	171075	Fcer2	4.39452	-0.0427448	-1.03496	0.317064	0.999907
1047	171078_at	171078	Mlxipl	5.06757	0.0133262	0.212601	0.834497	0.999907
1048	171079_at	171079	B3galt4	4.95944	0.0561254	1.05068	0.310019	0.999907
1049	171080_at	171080	Slc17a1	4.19828	0.0256456	0.554647	0.587301	0.999907
1050	171081_at	171081	Csf2rb	5.50436	-0.0512029	-0.857752	0.404509	0.999907
1051	171083_at	171083	Itfg1	9.07859	-0.0714922	-1.31768	0.207358	0.999907
1052	171085_at	171085	Pcsk4	5.69175	0.0444194	0.611129	0.550252	0.999907
1053	171086_at	171086	Trak2	7.21721	-0.0629832	-0.735768	0.473206	0.999907
1054	171087_at	171087	Mpc1	9.16079	-0.108738	-0.942391	0.360905	0.999907
1055	171088_at	171088	Inpp5j	6.82508	-0.0179258	-0.281526	0.782148	0.999907
1056	171090_at	171090	Giot1	3.53265	0.0273497	0.64049	0.531505	0.999907
1057	171091_at	171091	Zbp1	4.32516	0.0578976	1.04434	0.312845	0.999907
1058	171092_at	171092	G3bp1	6.6347	0.115133	1.56997	0.137246	0.999907
1059	171096_at	171096	Cst6	5.17172	-0.0547226	-0.909433	0.377484	0.999907
1060	171097_at	171097	Adap1	5.57795	0.0744859	1.19003	0.252504	0.999907
1061	171099_at	171099	Rasd2	7.3074	-0.0790069	-1.40749	0.17964	0.999907
1062	171100_at	171100	Angptl2	4.51343	0.0181099	0.376638	0.71171	0.999907
1063	171101_at	171101	Grp	5.2938	0.435614	6.16646	1.79370908005105e-05	0.171901
1064	171102_at	171102	Cdc25a	4.32712	-0.0449033	-0.832829	0.417988	0.999907
1065	171103_at	171103	Cdc25b	4.47771	-0.0413901	-0.598416	0.55848	0.999907
1066	171104_at	171104	Gper1	4.05769	0.00164472	0.0280207	0.978015	0.999907
1067	171106_at	171106	Il1rl2	4.54463	0.0536153	0.570694	0.576646	0.999907
1068	171107_at	171107	Arr3	3.95873	-0.0862606	-0.914929	0.374684	0.999907
1069	171108_at	171108	P2ry14	4.04217	0.0134822	0.275986	0.78632	0.999907
1070	171109_at	171109	Dusp5	4.41687	0.00880213	0.154088	0.879591	0.999907
1071	171111_at	171111	Rab26	7.08229	0.0950602	1.82534	0.087898	0.999907
1072	171112_at	171112	Wfdc1	5.03437	0.103146	1.31718	0.207519	0.999907
1073	171113_at	171113	Blcap	6.96277	0.0981381	1.68717	0.112222	0.999907
1074	171114_at	171114	Ndrg2	10.9629	0.0236011	0.306933	0.763109	0.999907
1075	171115_at	171115	Pde5a	4.7442	-0.0245186	-0.349235	0.731761	0.999907
1076	171116_at	171116	Opa1	8.19112	0.00483252	0.0747647	0.941389	0.999907
1077	171119_at	171119	Dscam	4.44948	0.0283939	0.513283	0.61522	0.999907
1078	171120_at	171120	Jmjd1c	5.7475	-0.170766	-1.6029	0.129773	0.999907
1079	171121_at	171121	Ppp6c	5.7375	-0.113066	-2.24333	0.0403807	0.999907
1080	171122_at	171122	Rab29	7.44441	-0.000908772	-0.0195072	0.984693	0.999907
1081	171123_at	171123	Rph3al	5.23108	-0.0297783	-0.459621	0.652371	0.999907
1082	171124_at	171124	Mms19	5.49248	0.083737	1.34525	0.198504	0.999907
1083	171125_at	171125	Ptprh	4.786	0.151964	2.00635	0.0631722	0.999907
1084	171126_at	171126	Ap3m1	6.40501	0.0532745	0.754457	0.46224	0.999907
1085	171128_at	171128	Gchfr	6.78572	0.030563	0.548761	0.591234	0.999907
1086	171129_at	171129	Uggt1	5.41466	-0.017335	-0.411821	0.686288	0.999907
1087	171131_at	171131	Chrnb3	3.89924	-0.0277417	-0.678602	0.507711	0.999907
1088	171133_at	171133	Gcsh	7.01168	0.0653872	0.980991	0.342136	0.999907
1089	171134_at	171134	Lgals2	4.27719	0.0668839	1.18814	0.253226	0.999907
1090	171135_at	171135	Slc31a1	4.38746	0.0494032	1.06076	0.305559	0.999907
1091	171136_at	171136	Cblb	4.86085	0.0846585	1.45872	0.165237	0.999907
1092	171137_at	171137	Khsrp	4.89584	0.0946772	2.10151	0.0528805	0.999907
1093	171138_at	171138	Kcne2	4.41988	0.030537	0.520958	0.609991	0.999907
1094	171139_at	171139	Timm9	5.81413	-0.0347866	-0.583412	0.568274	0.999907
1095	171142_at	171142	Ehhadh	3.78611	-0.00489262	-0.112873	0.911626	0.999907
1096	171143_at	171143	Trpm4	4.47886	0.0252302	0.591876	0.562737	0.999907
1097	171144_at	171144	Slco4a1	4.31907	0.0494405	0.971179	0.34684	0.999907
1098	171145_at	171145	Eif2b3	5.60366	-0.0377982	-0.503362	0.622011	0.999907
1099	171146_at	171146	Kcnh5	4.2252	-0.0554549	-0.853428	0.406827	0.999907
1100	171147_at	171147	Slc2a13	7.585	-0.0683725	-1.2737	0.222129	0.999907
1101	171148_at	171148	Slc6a5	4.55999	0.0714866	1.17683	0.257575	0.999907
1102	171149_at	171149	Serpini2	3.78358	-0.022241	-0.540821	0.596561	0.999907
1103	171150_at	171150	Cdk7	4.64544	0.116217	2.06719	0.0564009	0.999907
1104	171151_at	171151	Slc25a21	5.3932	-0.0560683	-0.676036	0.509294	0.999907
1105	171152_at	171152	Taf9b	3.81616	-0.0947626	-1.58154	0.134579	0.999907
1106	171155_at	171155	Hadhb	8.34795	-0.0617798	-1.10429	0.286843	0.999907
1107	171158_at	171158	Gpha2	6.61299	-0.0471844	-0.641165	0.531078	0.999907
1108	171159_at	171159	Zhx1	5.84882	-0.0439786	-0.383857	0.706463	0.999907
1109	171160_at	171160	Hopx	7.68489	0.0659362	0.511541	0.61641	0.999907
1110	171161_at	171161	Csap1	3.79583	-0.0831851	-2.01259	0.0624444	0.999907
1111	171162_at	171162	Reg3a	3.82749	-0.00903163	-0.234562	0.817716	0.999907
1112	171163_at	171163	Slc6a13	4.5255	-0.0188623	-0.26129	0.797418	0.999907
1113	171164_at	171164	Gbp2	3.94448	0.0250284	0.620855	0.544002	0.999907
1114	171178_at	171178	Adh7	3.49826	0.0686769	1.64097	0.121571	0.999907
1115	171287_at	171287	Epha7	4.67602	-0.019904	-0.361491	0.722767	0.999907
1116	171293_at	171293	Ctsd	8.68584	0.034566	0.703491	0.492512	0.999907
1117	171296_at	171296	Myo9a	4.20144	-0.0200867	-0.278128	0.784707	0.999907
1118	171297_at	171297	Nlgn3	5.14526	0.0244468	0.427209	0.675288	0.999907
1119	171302_at	171302	Foxe3	4.67344	0.0804731	1.08599	0.294604	0.999907
1120	171305_at	171305	Clk3	6.61895	0.0833814	1.40545	0.180235	0.999907
1121	171329_at	171329	Usp15	5.27656	0.0169182	0.372047	0.715054	0.999907
1122	171335_at	171335	Cox8a	10.6107	0.158806	2.47294	0.0258301	0.999907
1123	171337_at	171337	Rap1b	7.2619	-0.0382594	-0.363105	0.721586	0.999907
1124	171341_at	171341	Mgst1	4.86117	0.0210938	0.350905	0.730533	0.999907
1125	171352_at	171352	Cyp3a9	4.58373	0.0462263	0.615827	0.547228	0.999907
1126	171356_at	171356	Foxc2	4.00213	0.027467	0.636389	0.534102	0.999907
1127	171358_at	171358	Camk1g	4.48634	-0.0347665	-0.460551	0.651718	0.999907
1128	171365_at	171365	Snrpb	6.20732	-0.12368	-1.56935	0.13739	0.999907
1129	171366_at	171366	Ppp4c	5.48176	0.0492336	1.04827	0.311091	0.999907
1130	171369_at	171369	Cd40	4.43769	0.0204597	0.39917	0.695386	0.999907
1131	171371_at	171371	Xcl1	3.97167	-0.0499732	-0.961845	0.351358	0.999907
1132	171373_at	171373	Slc12a5	10.1355	-0.0378998	-0.453657	0.656562	0.999907
1133	171374_at	171374	Atp5f1b	10.7913	0.0170585	0.323189	0.751008	0.999907
1134	171378_at	171378	Ppp3cc	4.28103	-0.0109074	-0.195838	0.847362	0.999907
1135	171379_at	171379	Smarca4	6.24411	0.0666363	1.13327	0.274868	0.999907
1136	171380_at	171380	Cyp2t1	4.10926	0.0311237	0.573375	0.574876	0.999907
1137	171381_at	171381	Psd	6.58523	0.107705	1.29509	0.214843	0.999907
1138	171384_at	171384	Trpm8	4.23741	-0.00487905	-0.0999737	0.921687	0.999907
1139	171385_at	171385	Acmsd	5.56391	0.0183279	0.254923	0.80224	0.999907
1140	171386_at	171386	Avpi1	5.93355	0.0539219	0.575391	0.573547	0.999907
1141	171387_at	171387	Rnf39	4.85419	0.0228419	0.400336	0.694545	0.999907
1142	171393_at	171393	Clstn3	7.25108	-0.0509172	-0.565847	0.579854	0.999907
1143	171394_at	171394	Clstn2	5.69103	-0.0336754	-0.571661	0.576008	0.999907
1144	171396_at	171396	Sulf1	4.31757	-0.0515842	-1.13162	0.27554	0.999907
1145	171397_at	171397	UST4r	3.84315	0.0073918	0.143521	0.887786	0.999907
1146	171398_at	171398	Ust5r	3.85416	-0.0707474	-1.17603	0.257887	0.999907
1147	171400_at	171400	Elovl5	6.97379	-0.0305815	-0.541691	0.595976	0.999907
1148	171403_at	171403	Spata19	4.6367	-0.105878	-1.42103	0.175735	0.999907
1149	171406_at	171406	Prl8a9	4.09862	-0.0655713	-1.40772	0.179573	0.999907
1150	171407_at	171407	Gprasp1	9.49664	-0.042365	-0.705675	0.491191	0.999907
1151	171408_at	171408	Dcxr	5.40349	-0.108116	-1.45199	0.167073	0.999907
1152	171409_at	171409	Tnnt1	3.81286	0.049514	1.18112	0.255922	0.999907
1153	171410_at	171410	Acsbg1	8.15733	-0.0994072	-1.46401	0.163806	0.999907
1154	171411_at	171411	Tmem176b	8.06695	-0.00810045	-0.0903447	0.929207	0.999907
1155	171412_at	171412	Defb22	4.32339	0.0116149	0.19172	0.85053	0.999907
1156	171413_at	171413	Spata6	4.28072	-0.00972592	-0.215391	0.83236	0.999907
1157	171414_at	171414	Pmfbp1	4.56388	-0.0624034	-0.818846	0.425676	0.999907
1158	171415_at	171415	Atg3	7.9143	0.0900252	1.12259	0.279238	0.999907
1159	171433_at	171433	Micu2	5.79406	-0.120057	-1.62778	0.124363	0.999907
1160	171434_at	171434	Phldb1	5.59439	0.100931	1.27952	0.220128	0.999907
1161	171435_at	171435	Aagab	5.95485	0.214556	2.15407	0.0478808	0.999907
1162	171436_at	171436	Mk1	3.99521	0.0610721	1.43816	0.170899	0.999907
1163	171437_at	171437	Dnttip1	5.19735	0.0268495	0.421526	0.679341	0.999907
1164	171438_at	171438	Crtac1	5.70215	0.040291	0.40428	0.691705	0.999907
1165	171439_at	171439	Bzw2	5.01984	-0.00125593	-0.0155443	0.987803	0.999907
1166	171440_at	171440	Abtb2	4.92599	0.0359018	0.557106	0.585661	0.999907
1167	171441_at	171441	Yif1a	6.34394	0.0354658	0.345459	0.73454	0.999907
1168	171442_at	171442	Svop	7.37521	-0.103248	-1.9097	0.0754604	0.999907
1169	171443_at	171443	Slc12a9	5.49253	0.0595487	1.12862	0.276763	0.999907
1170	171444_at	171444	Pacs1	6.35366	0.0760743	1.35213	0.196344	0.999907
1171	171445_at	171445	Akr7a2	5.08425	-0.0558125	-0.959804	0.352351	0.999907
1172	171447_at	171447	Adgrl2	5.91047	-0.146147	-1.86629	0.0816484	0.999907
1173	171449_at	171449	Zg16	4.59602	-0.0253341	-0.488205	0.632455	0.999907
1174	171451_at	171451	Mtarc2	7.09132	0.119744	1.45853	0.165287	0.999907
1175	171452_at	171452	Rab3il1	4.18966	0.0599016	1.05349	0.308768	0.999907
1176	171454_at	171454	Nacc1	4.08501	0.0487679	1.14147	0.271546	0.999907
1177	171455_at	171455	Exoc2	5.26286	-0.13715	-1.62419	0.12513	0.999907
1178	171458_at	171458	Ipmk	4.8381	0.0540131	1.15155	0.267506	0.999907
1179	171459_at	171459	Gp2	4.33601	-0.0278112	-0.422151	0.678896	0.999907
1180	171460_at	171460	Hspbap1	4.28347	-0.0569682	-1.21542	0.242966	0.999907
1181	171493_at	171493	Osgin1	4.2668	-0.0186186	-0.381586	0.708113	0.999907
1182	171494_at	171494	Ap1g1	5.76293	0.064881	0.924929	0.369625	0.999907
1183	171495_at	171495	Capn5	4.27845	-0.0302259	-0.429555	0.673618	0.999907
1184	171496_at	171496	Atp2c2	4.11014	0.108544	1.8468	0.0845724	0.999907
1185	171497_at	171497	Sgk2	4.36326	-0.0117972	-0.215965	0.831921	0.999907
1186	171498_at	171498	Sgk3	4.54591	-0.0530484	-1.11672	0.281659	0.999907
1187	171499_at	171499	Crlf2	7.51333	0.00916206	0.1555	0.878498	0.999907
1188	171500_at	171500	Stau2	6.88738	-0.0218122	-0.32666	0.748433	0.999907
1189	171501_at	171501	Rnf38	6.22672	0.0164432	0.308074	0.762257	0.999907
1190	171503_at	171503	Camk1	6.17712	0.00307839	0.0406707	0.968094	0.999907
1191	171516_at	171516	Akr1c3	4.00288	-0.0292893	-0.723854	0.480278	0.999907
1192	171517_at	171517	Gpc2	4.14077	-0.073895	-1.47694	0.16035	0.999907
1193	171518_at	171518	Cyp2c22	4.44656	-0.0356258	-0.613291	0.548859	0.999907
1194	171519_at	171519	Calcb	4.33201	0.00533714	0.128189	0.8997	0.999907
1195	171521_at	171521	Cyp2c13	3.90234	-0.0458548	-0.726405	0.478759	0.999907
1196	171522_at	171522	Cyp2d4	6.37569	-0.0129034	-0.191913	0.85038	0.999907
1197	171529_at	171529	Kif2c	4.46267	-0.0108647	-0.199962	0.844192	0.999907
1198	171547_at	171547	Crispld2	4.45416	0.0499822	1.09511	0.290717	0.999907
1199	171548_at	171548	Dkk3	8.75345	-0.0560913	-0.980449	0.342394	0.999907
1200	171549_at	171549	Klc3	4.5509	0.0593051	1.14076	0.271834	0.999907
1201	171551_at	171551	Cxcl3	3.9935	0.0159999	0.377581	0.711024	0.999907
1202	171552_at	171552	Prpf18	7.17287	-0.0407259	-0.754519	0.462204	0.999907
1203	171553_at	171553	A3galt2	4.21837	-0.00181061	-0.0282556	0.97783	0.999907
1204	171554_at	171554	Cdhr5	4.10572	-0.0173902	-0.307656	0.762569	0.999907
1205	171556_at	171556	Prl5a1	4.15951	0.0523245	0.766958	0.454994	0.999907
1206	171562_at	171562	Ero1a	5.23272	0.0886962	1.20796	0.245741	0.999907
1207	171564_at	171564	Pbld1	4.08906	-0.00381825	-0.0807187	0.936731	0.999907
1208	171565_at	171565	Stambp	5.60133	0.0114165	0.192398	0.850007	0.999907
1209	171566_at	171566	Nme7	5.24495	0.108275	1.8453	0.0848001	0.999907
1210	171569_at	171569	Spon2	4.95749	-0.104175	-1.56057	0.139443	0.999907
1211	171571_at	171571	Grip2	4.60082	-0.0392647	-0.726067	0.47896	0.999907
1212	171572_at	171572	Ttl	5.63964	0.0394923	0.777127	0.449151	0.999907
1213	171573_at	171573	Sslp1l1	3.93926	0.0131735	0.241305	0.812582	0.999907
1214	171574_at	171574	Dnm3	4.79043	0.0691823	0.922535	0.370832	0.999907
1215	171575_at	171575	Dnase2	5.28244	-0.0175722	-0.265621	0.794142	0.999907
1216	171576_at	171576	Bub1b	3.99685	0.0276671	0.620412	0.544286	0.999907
1217	171577_at	171577	Epcam	3.98535	-0.00171627	-0.0319638	0.974922	0.999907
1218	171581_at	171581	Rhov	4.35309	0.0280213	0.486072	0.633931	0.999907
1219	191569_at	191569	Pde9a	5.84576	0.0371219	0.53713	0.599045	0.999907
1220	191571_at	191571	Fat3	3.94022	0.0113687	0.251984	0.804469	0.999907
1221	191572_at	191572	Ahnak	5.71221	0.065625	0.539906	0.597177	0.999907
1222	191573_at	191573	Grin3a	4.43587	-0.0417673	-0.800789	0.435739	0.999907
1223	191574_at	191574	Akr1c14	3.86438	-0.0106063	-0.232399	0.819365	0.999907
1224	191575_at	191575	Nme1	8.41595	0.247211	2.78054	0.0139849	0.999907
1225	191595_at	191595	Syt12	4.9419	-0.195602	-1.96673	0.0679715	0.999907
1226	192107_at	192107	Prss8	4.78466	0.0201114	0.311267	0.759876	0.999907
1227	192109_at	192109	Pou3f3	6.56162	0.0597583	0.784161	0.445137	0.999907
1228	192110_at	192110	Pou3f1	4.31304	-0.0267685	-0.451408	0.658145	0.999907
1229	192117_at	192117	Syngap1	4.02665	-0.00543949	-0.114633	0.910254	0.999907
1230	192126_at	192126	Dab2ip	6.09225	-0.0156776	-0.150294	0.882532	0.999907
1231	192129_at	192129	Vmp1	6.74207	0.0589789	0.516553	0.612989	0.999907
1232	192147_at	192147	Polr2m	8.10798	-0.17613	-2.0524	0.0579833	0.999907
1233	192152_at	192152	Tgoln2	6.08806	-0.0841323	-1.45718	0.165657	0.999907
1234	192153_at	192153	Gpr26	4.58669	0.00733619	0.112593	0.911844	0.999907
1235	192154_at	192154	Hip1	4.93872	-0.0785775	-1.81666	0.0892771	0.999907
1236	192155_at	192155	Sftpb	4.04196	0.02793	0.558803	0.584532	0.999907
1237	192172_at	192172	Mpst	6.60618	0.0710019	0.851972	0.407609	0.999907
1238	192177_at	192177	Unc13d	4.4642	-0.0393283	-0.717828	0.48388	0.999907
1239	192178_at	192178	Tnrc6b	6.57469	0.0468924	0.964072	0.350276	0.999907
1240	192179_at	192179	Gpm6b	7.84513	0.0427028	0.409659	0.687839	0.999907
1241	192180_at	192180	Nip7	4.1124	0.0804918	1.51356	0.150895	0.999907
1242	192181_at	192181	Podxl	4.46544	0.03284	0.643114	0.529847	0.999907
1243	192183_at	192183	Nectin1	6.64818	0.0760626	0.990347	0.337691	0.999907
1244	192189_at	192189	Syt17	7.63462	-0.000672493	-0.0101125	0.992065	0.999907
1245	192203_at	192203	Fap	4.71122	0.046662	0.798419	0.43707	0.999907
1246	192204_at	192204	Ehd4	5.30532	0.0280441	0.638309	0.532885	0.999907
1247	192205_at	192205	Prok1	5.70824	0.0840106	1.15686	0.265397	0.999907
1248	192206_at	192206	Prok2	4.21657	0.0580475	1.01573	0.325842	0.999907
1249	192208_at	192208	Slc38a5	5.50825	0.060995	0.781071	0.446897	0.999907
1250	192209_at	192209	Spdya	3.98595	0.0170954	0.439305	0.666695	0.999907
1251	192210_at	192210	Dnajc21	4.81196	0.00567426	0.0368023	0.971127	0.999907
1252	192211_at	192211	Prom2	4.57105	-0.0676647	-1.05695	0.307239	0.999907
1253	192213_at	192213	Rasgrf1	9.91271	0.011116	0.197817	0.845841	0.999907
1254	192215_at	192215	Slc9a5	4.57767	-0.0410417	-0.699333	0.495032	0.999907
1255	192218_at	192218	Kat5	6.76251	0.0285462	0.537415	0.598853	0.999907
1256	192223_at	192223	Opn4	4.22426	-0.00196523	-0.0363879	0.971452	0.999907
1257	192224_at	192224	Prl2b1	4.74989	0.0651281	0.92304	0.370577	0.999907
1258	192225_at	192225	Spata7	5.57299	-0.0613738	-1.07148	0.300868	0.999907
1259	192226_at	192226	Cand2	5.98045	0.0729838	1.18163	0.255725	0.999907
1260	192227_at	192227	Ptgr1	4.01379	0.0386384	0.712875	0.486851	0.999907
1261	192229_at	192229	Cep19	7.6697	-0.0175317	-0.313793	0.757994	0.999907
1262	192234_at	192234	Eif2b5	4.45428	0.0345198	0.752245	0.46353	0.999907
1263	192235_at	192235	Hyou1	6.79325	0.078005	1.5176	0.14988	0.999907
1264	192241_at	192241	Atp5po	9.92611	0.0551964	0.715995	0.484978	0.999907
1265	192243_at	192243	Golgb1	5.94736	0.0354705	0.419615	0.680707	0.999907
1266	192245_at	192245	Hspb6	6.85931	0.0189642	0.27864	0.784321	0.999907
1267	192246_at	192246	Phf5a	5.77664	0.0765434	1.03309	0.31791	0.999907
1268	192248_at	192248	Cdh13	6.46509	-0.0111625	-0.160521	0.874609	0.999907
1269	192249_at	192249	Ehd3	5.52196	-0.0152525	-0.231365	0.820154	0.999907
1270	192251_at	192251	Gpr149	3.96391	0.0164173	0.398312	0.696005	0.999907
1271	192253_at	192253	Myo16	4.75655	0.0436142	0.859091	0.403793	0.999907
1272	192254_at	192254	Tamalin	4.57057	-0.0130683	-0.239528	0.813934	0.999907
1273	192256_at	192256	Pja2	9.94441	0.0280849	0.431382	0.672318	0.999907
1274	192258_at	192258	Gabrr3	4.17669	0.0490595	0.831519	0.418704	0.999907
1275	192259_at	192259	Plb1	3.9329	0.0311926	0.587118	0.565846	0.999907
1276	192260_at	192260	Cdipt	8.37238	-0.0167032	-0.312545	0.758924	0.999907
1277	192262_at	192262	C1s	4.27858	-0.159426	-1.37861	0.188204	0.999907
1278	192263_at	192263	Pigl	6.82571	-0.0368096	-0.580236	0.570358	0.999907
1279	192268_at	192268	Gls2	6.75744	-0.068174	-0.906151	0.379163	0.999907
1280	192269_at	192269	Sub1	9.30679	-0.0262068	-0.341125	0.737735	0.999907
1281	192270_at	192270	Plpp3	7.5348	0.0878029	1.04971	0.310448	0.999907
1282	192271_at	192271	Adam6	4.28007	-0.0235234	-0.459955	0.652136	0.999907
1283	192272_at	192272	Acot2	3.68061	0.0318873	0.820215	0.424919	0.999907
1284	192273_at	192273	Slc22a25	4.01194	-0.050772	-1.1428	0.27101	0.999907
1285	192274_at	192274	Foxe1	4.4422	0.0627482	1.09152	0.292242	0.999907
1286	192275_at	192275	Dad1	7.96666	-0.0284626	-0.273042	0.78854	0.999907
1287	192276_at	192276	Coro7	6.12309	-0.136434	-2.08286	0.0547676	0.999907
1288	192277_at	192277	Stip1	8.30831	0.0219927	0.301993	0.766799	0.999907
1289	192280_at	192280	Ppp1r3b	3.85476	0.0312239	0.703651	0.492415	0.999907
1290	192348_at	192348	Fnbp1	4.15791	0.0257085	0.440705	0.665703	0.999907
1291	192349_at	192349	Caly	8.49782	0.061271	0.702458	0.493137	0.999907
1292	192350_at	192350	Cdk12	4.24502	0.000412402	0.00769575	0.993961	0.999907
1293	192351_at	192351	Fbxo6	7.00414	0.0110746	0.148939	0.883583	0.999907
1294	192352_at	192352	Ss18l1	4.23444	-0.0357327	-0.544206	0.594287	0.999907
1295	192356_at	192356	Unc50	7.46592	-0.0498924	-0.649738	0.525674	0.999907
1296	192357_at	192357	Gmpr2	5.2612	0.0972401	1.51975	0.149342	0.999907
1297	192359_at	192359	Zc3h14	6.88247	-0.0267094	-0.422048	0.678969	0.999907
1298	192360_at	192360	Eml2	5.81861	0.00280638	0.0405929	0.968155	0.999907
1299	192361_at	192361	Ppp1r2	6.52606	0.00213474	0.0352851	0.972317	0.999907
1300	192363_at	192363	Nos1ap	7.58421	0.00990332	0.0813151	0.936265	0.999907
1301	192645_at	192645	Wbp2	6.61607	0.0311259	0.678773	0.507606	0.999907
1302	192648_at	192648	Prokr1	4.36479	-0.0172097	-0.345806	0.734284	0.999907
1303	192649_at	192649	Prokr2	4.61722	-0.0914876	-1.92666	0.0731583	0.999907
1304	201097_at	201097	H1f4	3.89663	0.00545738	0.114443	0.910402	0.999907
1305	207118_at	207118	Bod1l1	3.81234	0.00984781	0.214223	0.833255	0.999907
1306	207120_at	207120	Nudt6	4.23144	-0.0370141	-0.701061	0.493984	0.999907
1307	207122_at	207122	Pkn2	5.04628	-0.0715553	-1.18062	0.256112	0.999907
1308	207123_at	207123	Phaf1	5.23078	0.0119601	0.204694	0.84056	0.999907
1309	207126_at	207126	Muc13	4.27039	-0.0333556	-0.585495	0.566909	0.999907
1310	24152_at	24152	Asip	4.04305	0.0387192	0.543628	0.594675	0.999907
1311	24157_at	24157	Acaa1a	6.36062	-0.0845525	-1.48104	0.159268	0.999907
1312	24158_at	24158	Acadm	6.27654	-0.0159704	-0.279259	0.783855	0.999907
1313	24159_at	24159	Acly	8.04739	-0.0730086	-0.92171	0.371248	0.999907
1314	24162_at	24162	Acp2	5.85856	0.0164696	0.232667	0.81916	0.999907
1315	24163_at	24163	Acr	4.4204	0.0256003	0.470097	0.645039	0.999907
1316	24165_at	24165	Ada	4.11507	0.0114575	0.188453	0.853044	0.999907
1317	24166_at	24166	Adcyap1	6.85735	-0.0371438	-0.67219	0.511671	0.999907
1318	24167_at	24167	Adcyap1r1	5.10413	-0.00527077	-0.110126	0.913767	0.999907
1319	24170_at	24170	Add1	7.86879	-0.045102	-0.7782	0.448537	0.999907
1320	24171_at	24171	Add2	4.57483	0.000467585	0.00862331	0.993233	0.999907
1321	24172_at	24172	Adh1c	4.30483	0.0531796	0.858044	0.404353	0.999907
1322	24173_at	24173	Adra1b	5.70607	-0.0593419	-0.48657	0.633587	0.999907
1323	24174_at	24174	Adra2b	4.44355	-0.0315461	-0.518765	0.611483	0.999907
1324	24175_at	24175	Adra2c	5.12673	0.0340738	0.415724	0.683491	0.999907
1325	24176_at	24176	Adrb2	4.22065	0.0298078	0.495047	0.627731	0.999907
1326	24177_at	24177	Afp	3.99459	0.0249436	0.510602	0.617052	0.999907
1327	24179_at	24179	Agt	6.36536	0.251779	4.60327	0.000343591	0.727402
1328	24180_at	24180	Agtr1a	4.11909	-0.00913555	-0.225227	0.824838	0.999907
1329	24182_at	24182	Agtr2	4.34364	-0.046906	-0.978388	0.343379	0.999907
1330	24183_at	24183	Ak1	7.14327	-0.160795	-1.05815	0.306708	0.999907
1331	24184_at	24184	Ak2	6.37153	-0.0340395	-0.593105	0.561936	0.999907
1332	24185_at	24185	Akt1	7.17595	-0.0165248	-0.231279	0.820219	0.999907
1333	24186_at	24186	Alb	4.94523	0.0207526	0.223524	0.826139	0.999907
1334	24188_at	24188	Aldh1a1	4.69827	-0.187334	-2.69856	0.0164914	0.999907
1335	24190_at	24190	Aldob	4.13662	0.0400302	0.803928	0.433978	0.999907
1336	24191_at	24191	Aldoc	10.5534	-0.00261582	-0.0435402	0.965845	0.999907
1337	24192_at	24192	Akr1b1	7.86505	-0.154341	-1.81153	0.0900997	0.999907
1338	24197_at	24197	Alpi	4.40591	-0.033825	-0.542585	0.595375	0.999907
1339	24203_at	24203	Amy1	3.65068	0.024303	0.596395	0.559794	0.999907
1340	24205_at	24205	Apc	7.34156	-0.0381743	-0.482061	0.636712	0.999907
1341	24206_at	24206	Apeh	6.35787	0.0368577	0.504367	0.621322	0.999907
1342	24207_at	24207	Apoc3	4.86291	-0.0384027	-0.861203	0.402665	0.999907
1343	24208_at	24208	Ar	4.68981	0.0150551	0.238244	0.814912	0.999907
1344	24209_at	24209	Ascl2	4.88385	-0.0305793	-0.385567	0.705223	0.999907
1345	24210_at	24210	Asgr1	3.77541	0.0222975	0.416949	0.682614	0.999907
1346	24211_at	24211	Atp1a1	9.66115	-0.0808212	-0.872989	0.396411	0.999907
1347	24212_at	24212	Atp1a2	10.9566	-0.0108206	-0.169088	0.867983	0.999907
1348	24213_at	24213	Atp1a3	8.97449	0.038096	0.677386	0.508461	0.999907
1349	24214_at	24214	Atp1b2	6.75478	0.0765494	0.640047	0.531785	0.999907
1350	24215_at	24215	Atp2b2	7.1682	0.15132	1.75756	0.099179	0.999907
1351	24216_at	24216	Atp4a	4.2543	-0.0456609	-0.610396	0.550724	0.999907
1352	24217_at	24217	Atp4b	4.28888	0.0865769	1.35474	0.19553	0.999907
1353	24218_at	24218	Atp7b	5.15679	0.0482658	1.05934	0.306183	0.999907
1354	24221_at	24221	Avp	5.03341	0.0903515	1.37305	0.18989	0.999907
1355	24223_at	24223	B2m	7.91328	0.115615	1.25374	0.229102	0.999907
1356	24224_at	24224	Bcl2	4.29913	0.0254325	0.46648	0.647566	0.999907
1357	24225_at	24225	Bdnf	5.95383	-0.0152603	-0.204896	0.840404	0.999907
1358	24230_at	24230	Tspo	5.14428	0.0641962	0.913385	0.375469	0.999907
1359	24232_at	24232	C3	4.13781	-0.117253	-1.68404	0.112836	0.999907
1360	24235_at	24235	C4bpa	3.8687	0.00176847	0.0360869	0.971688	0.999907
1361	24236_at	24236	C4bpb	4.50662	-0.00543516	-0.123554	0.903306	0.999907
1362	24239_at	24239	Cacna1c	5.16891	-0.0915524	-1.96552	0.0681229	0.999907
1363	24240_at	24240	Cad	4.44377	-0.0307124	-0.66517	0.516026	0.999907
1364	24241_at	24241	Calca	4.31063	-0.0028289	-0.0643021	0.949578	0.999907
1365	24242_at	24242	Calm1	11.4763	0.112959	2.62683	0.0190367	0.999907
1366	24244_at	24244	Calm3	8.52184	0.241294	2.22892	0.0415124	0.999907
1367	24245_at	24245	Camk2b	9.38563	0.0164068	0.312141	0.759225	0.999907
1368	24246_at	24246	Camk2d	6.32976	-0.0801747	-1.07066	0.301227	0.999907
1369	24247_at	24247	Casr	4.13994	0.00272578	0.0389916	0.969411	0.999907
1370	24248_at	24248	Cat	6.83033	-0.0404784	-0.658017	0.520486	0.999907
1371	24249_at	24249	S100g	4.00667	-0.013975	-0.290098	0.775708	0.999907
1372	24250_at	24250	Cbs	6.99016	-0.0378821	-0.581897	0.569268	0.999907
1373	24251_at	24251	Cd53	5.07975	0.0455734	0.864089	0.401128	0.999907
1374	24252_at	24252	Cebpa	4.01569	-0.0412033	-0.710686	0.488168	0.999907
1375	24253_at	24253	Cebpb	4.31462	0.0188297	0.404124	0.691817	0.999907
1376	24254_at	24254	Cel	5.11446	0.0481475	0.619012	0.545184	0.999907
1377	24256_at	24256	Psg19	4.55302	-0.0313717	-0.52379	0.608067	0.999907
1378	24257_at	24257	Cgm4	4.01801	-0.0142122	-0.336596	0.741078	0.999907
1379	24258_at	24258	Chga	7.54655	0.014373	0.182826	0.85738	0.999907
1380	24259_at	24259	Chgb	9.05716	-0.0257678	-0.362625	0.721937	0.999907
1381	24260_at	24260	Chrm3	5.95879	0.0346523	0.550058	0.590366	0.999907
1382	24261_at	24261	Chrnb1	3.88393	0.0179883	0.409679	0.687825	0.999907
1383	24264_at	24264	Ckb	10.0773	-0.0215748	-0.417871	0.681954	0.999907
1384	24265_at	24265	Ckm	4.28706	0.0263289	0.461038	0.651377	0.999907
1385	24267_at	24267	Comt	4.58877	0.369304	2.57009	0.0213138	0.999907
1386	24268_at	24268	Cp	4.0074	0.0134292	0.323013	0.751138	0.999907
1387	24269_at	24269	Cpa1	3.95957	-0.0661468	-1.65075	0.119539	0.999907
1388	24271_at	24271	Cpb1	4.98821	0.069075	0.839085	0.414577	0.999907
1389	24273_at	24273	Cryaa	5.09425	-0.0458707	-0.615857	0.547209	0.999907
1390	24277_at	24277	Crygc	3.93427	-0.0173817	-0.357752	0.725507	0.999907
1391	24278_at	24278	Crygd	5.00184	-0.0320553	-0.504298	0.621369	0.999907
1392	24283_at	24283	Prl3b1	3.97443	0.0141586	0.285913	0.77885	0.999907
1393	24284_at	24284	Csn1s1	4.05121	-0.00497687	-0.0950798	0.925508	0.999907
1394	24291_at	24291	Ctrb1	4.01389	0.00765033	0.192232	0.850135	0.999907
1395	24296_at	24296	Cyp1a1	4.3041	-0.0484296	-0.929138	0.36751	0.999907
1396	24297_at	24297	Cyp1a2	4.91042	-0.0242532	-0.338314	0.739809	0.999907
1397	24298_at	24298	Cyp21a1	4.83514	0.0488697	0.867224	0.399462	0.999907
1398	24299_at	24299	Cyp2a3	4.16415	-0.0836933	-1.24485	0.232261	0.999907
1399	24303_at	24303	Cyp2d3	4.20858	-0.0388432	-0.712906	0.486833	0.999907
1400	24307_at	24307	Cyp4b1	4.70414	-0.0901433	-1.50024	0.154278	0.999907
1401	24309_at	24309	Dbp	5.83987	0.139621	1.37715	0.188643	0.999907
1402	24311_at	24311	Ddc	5.87731	0.0793051	0.843146	0.412373	0.999907
1403	24312_at	24312	Dhfr	6.02159	-0.0213119	-0.224338	0.825517	0.999907
1404	24314_at	24314	Nqo1	6.16127	0.073828	1.07987	0.297238	0.999907
1405	24315_at	24315	Prl8a2	4.01405	-0.00459556	-0.110547	0.913439	0.999907
1406	24316_at	24316	Drd1	4.27947	0.0336385	0.616439	0.546835	0.999907
1407	24318_at	24318	Drd2	4.68586	0.0520532	0.739473	0.47102	0.999907
1408	24323_at	24323	Edn1	4.70388	0.0661791	1.11943	0.280538	0.999907
1409	24324_at	24324	Edn2	4.4735	0.0318729	0.469066	0.645759	0.999907
1410	24326_at	24326	Ednra	4.48591	-0.000133249	-0.00162657	0.998724	0.999907
1411	24329_at	24329	Egfr	4.48147	-0.025198	-0.455373	0.655355	0.999907
1412	24331_at	24331	Cela1	4.19559	-0.00175691	-0.0311461	0.975563	0.999907
1413	24332_at	24332	Cela2a	4.16611	0.0186938	0.3986	0.695797	0.999907
1414	24335_at	24335	Epo	4.19658	-0.033683	-0.654669	0.52258	0.999907
1415	24336_at	24336	Epor	4.62571	0.00908764	0.158891	0.875872	0.999907
1416	24346_at	24346	Ces1c	4.20434	-0.01312	-0.212493	0.834579	0.999907
1417	24356_at	24356	Ets1	4.59738	0.0370391	0.767467	0.4547	0.999907
1418	24360_at	24360	Fabp1	3.93938	-0.0444501	-0.746333	0.466988	0.999907
1419	24361_at	24361	Fancc	4.83099	0.0450357	0.915611	0.374338	0.999907
1420	24362_at	24362	Fbp1	4.22277	-0.081177	-1.41888	0.176352	0.999907
1421	24366_at	24366	Fgb	4.03544	-0.0403759	-0.66002	0.519235	0.999907
1422	24367_at	24367	Fgg	4.03895	0.0384178	0.66648	0.515212	0.999907
1423	24368_at	24368	Fh	7.4332	0.000209714	0.00322877	0.997466	0.999907
1424	24370_at	24370	Foxg1	8.61685	-0.028109	-0.497531	0.626019	0.999907
1425	24373_at	24373	Fst	4.20675	-0.0361128	-0.860925	0.402814	0.999907
1426	24375_at	24375	Fuca1	7.10083	0.132035	1.9286	0.0728995	0.999907
1427	24377_at	24377	G6pd	7.15593	0.17966	1.96816	0.0677931	0.999907
1428	24379_at	24379	Gad1	7.66874	-0.0426703	-0.809288	0.430984	0.999907
1429	24380_at	24380	Gad2	5.65845	-0.0545561	-0.326465	0.748577	0.999907
1430	24382_at	24382	Ganc	5.11789	0.00824953	0.157178	0.877198	0.999907
1431	24384_at	24384	Gc	4.23204	-0.00734639	-0.134994	0.894409	0.999907
1432	24385_at	24385	Gck	4.94618	0.0327598	0.598011	0.558743	0.999907
1433	24387_at	24387	Gfap	9.79018	-0.178771	-1.23833	0.234601	0.999907
1434	24388_at	24388	Gfi1	3.75602	-0.0602752	-1.19613	0.250188	0.999907
1435	24390_at	24390	B4galt1	4.98406	-0.00803713	-0.141607	0.889272	0.999907
1436	24391_at	24391	Gh1	4.42847	0.0184173	0.361121	0.723038	0.999907
1437	24392_at	24392	Gja1	8.05019	0.118768	1.22101	0.240904	0.999907
1438	24397_at	24397	Glra2	5.10572	-0.031909	-0.563097	0.581678	0.999907
1439	24398_at	24398	Gls	6.92376	0.0469036	0.626913	0.540129	0.999907
1440	24399_at	24399	Glud1	8.9912	-0.0940863	-1.35682	0.194881	0.999907
1441	24401_at	24401	Got1	9.07774	0.11506	1.9881	0.0653432	0.999907
1442	24404_at	24404	Gpx1	7.76067	0.333105	4.76042	0.000251885	0.727402
1443	24406_at	24406	Grik4	4.52123	0.0705907	1.35346	0.195928	0.999907
1444	24407_at	24407	Grik5	5.93472	-0.0811601	-0.961942	0.35131	0.999907
1445	24408_at	24408	Grin1	7.87033	0.00681931	0.0858955	0.932684	0.999907
1446	24409_at	24409	Grin2a	5.10642	0.0593799	0.486439	0.633677	0.999907
1447	24410_at	24410	Grin2b	5.89097	0.0415876	0.560033	0.583714	0.999907
1448	24411_at	24411	Grin2c	6.34304	-0.0432176	-0.668285	0.514091	0.999907
1449	24412_at	24412	Grin2d	4.15017	-0.00591961	-0.106353	0.91671	0.999907
1450	24413_at	24413	Nr3c1	4.56821	-0.0271138	-0.607012	0.552909	0.999907
1451	24414_at	24414	Grm1	5.36968	-0.0225524	-0.406303	0.69025	0.999907
1452	24415_at	24415	Grm2	6.55616	-0.0886413	-0.858302	0.404215	0.999907
1453	24416_at	24416	Grm3	8.19108	0.132148	1.39296	0.183906	0.999907
1454	24417_at	24417	Grm4	5.00965	0.0856848	1.10437	0.286811	0.999907
1455	24418_at	24418	Grm5	5.31641	0.106307	1.01694	0.325286	0.999907
1456	24419_at	24419	Grm6	4.33729	-0.00124161	-0.0284438	0.977683	0.999907
1457	24423_at	24423	Gstm1	8.10863	-0.0233676	-0.36658	0.719045	0.999907
1458	24424_at	24424	Gstm2	3.93179	0.0604263	0.654096	0.52294	0.999907
1459	24426_at	24426	Gstp1	8.12534	0.0255051	0.170899	0.866584	0.999907
1460	24434_at	24434	Gusb	4.77916	0.0450346	0.733732	0.47441	0.999907
1461	24437_at	24437	H1f0	6.78006	-0.180229	-1.73078	0.103976	0.999907
1462	24438_at	24438	H1f6	4.26756	-0.0315097	-0.612452	0.5494	0.999907
1463	24439_at	24439	Hagh	7.83167	-0.0842653	-0.987472	0.339053	0.999907
1464	24440_at	24440	Hbb	9.89532	0.637157	3.40711	0.00389405	0.988667
1465	24443_at	24443	Hdc	4.31775	0.0681654	1.13231	0.275256	0.999907
1466	24446_at	24446	Hgf	3.963	0.0257118	0.53941	0.59751	0.999907
1467	24448_at	24448	Hrh1	3.90643	0.00212985	0.038833	0.969535	0.999907
1468	24450_at	24450	Hmgcs2	4.43958	-0.0309243	-0.663106	0.517311	0.999907
1469	24451_at	24451	Hmox1	4.50531	0.0160546	0.266522	0.793461	0.999907
1470	24457_at	24457	Hoxb8	3.76751	-0.0514549	-1.13219	0.275305	0.999907
1471	24459_at	24459	Hoxc4	4.85077	0.0580469	0.91518	0.374556	0.999907
1472	24460_at	24460	Hoxc8	3.60136	0.00543085	0.115824	0.909326	0.999907
1473	24464_at	24464	Hp	4.36695	0.0694749	0.910319	0.377032	0.999907
1474	24471_at	24471	Hspb1	4.35238	0.000177635	0.00367256	0.997118	0.999907
1475	24473_at	24473	Htr1a	4.50169	-0.0403318	-0.704426	0.491946	0.999907
1476	24476_at	24476	Iapp	4.60827	-0.0798417	-1.06354	0.304339	0.999907
1477	24477_at	24477	Ibsp	3.90083	-0.0264298	-0.473519	0.642652	0.999907
1478	24479_at	24479	Idh1	7.82657	0.0670807	1.06731	0.302688	0.999907
1479	24481_at	24481	Ifnb1	4.1288	-0.0333292	-0.730638	0.476244	0.999907
1480	24482_at	24482	Igf1	4.45655	0.018115	0.369944	0.716589	0.999907
1481	24483_at	24483	Igf2	5.60975	0.188512	2.27767	0.0377985	0.999907
1482	24484_at	24484	Igfbp3	4.08849	0.0367015	0.793971	0.439577	0.999907
1483	24493_at	24493	Il1a	4.12569	-0.00366485	-0.0787517	0.93827	0.999907
1484	24494_at	24494	Il1b	4.13224	0.0818118	1.28204	0.219264	0.999907
1485	24495_at	24495	Il3	3.85246	-0.0146427	-0.34365	0.735873	0.999907
1486	24497_at	24497	Il5	4.25741	0.0758273	1.0057	0.330487	0.999907
1487	24498_at	24498	Il6	3.78933	-0.00650363	-0.143356	0.887914	0.999907
1488	24499_at	24499	Il6r	3.85703	-0.0635755	-1.1587	0.264671	0.999907
1489	24500_at	24500	Il9r	4.39388	-0.0895988	-1.746	0.101226	0.999907
1490	24503_at	24503	Ina	7.63371	0.0557776	0.758381	0.459958	0.999907
1491	24504_at	24504	Inha	4.5903	0.0394511	0.780868	0.447014	0.999907
1492	24505_at	24505	Ins1	5.08935	-0.00236213	-0.0329897	0.974117	0.999907
1493	24506_at	24506	Ins2	4.37985	0.0386106	0.639531	0.532111	0.999907
1494	24508_at	24508	Irf1	5.09064	-0.111909	-1.90316	0.0763642	0.999907
1495	24511_at	24511	Itgb1	5.41757	0.0297441	0.472598	0.643294	0.999907
1496	24513_at	24513	Ivd	6.07442	0.00191929	0.0285894	0.977568	0.999907
1497	24514_at	24514	Jak2	4.60558	-0.0399376	-0.520874	0.610048	0.999907
1498	24516_at	24516	Jun	5.56587	0.0437138	0.779323	0.447896	0.999907
1499	24517_at	24517	Junb	5.30187	0.032752	0.497303	0.626176	0.999907
1500	24518_at	24518	Jund	4.2495	0.111306	1.3257	0.204749	0.999907
1501	24520_at	24520	Kcna1	5.69323	0.0820199	1.53262	0.14616	0.999907
1502	24521_at	24521	Kcnj1	3.79932	-0.0159678	-0.361643	0.722656	0.999907
1503	24522_at	24522	Zfp354a	4.91459	-0.0501914	-1.03412	0.317442	0.999907
1504	24523_at	24523	Klk1	4.10095	0.0302572	0.569644	0.57734	0.999907
1505	24525_at	24525	Kras	7.98049	-0.0261818	-0.44894	0.659885	0.999907
1506	24528_at	24528	Lalba	4.09252	0.00993417	0.201949	0.842667	0.999907
1507	24530_at	24530	Lcat	5.51113	-0.162883	-0.958439	0.353016	0.999907
1508	24534_at	24534	Ldhb	10.5597	0.0289745	0.537175	0.599015	0.999907
1509	24536_at	24536	Lepr	4.37381	0.0393555	0.784804	0.444771	0.999907
1510	24538_at	24538	Lipc	4.03603	-0.0597046	-1.15367	0.266665	0.999907
1511	24546_at	24546	Slco2a1	4.72627	-0.0598278	-0.844252	0.411774	0.999907
1512	24547_at	24547	Mbp	10.2678	0.0190547	0.133761	0.895367	0.999907
1513	24548_at	24548	Mbl1	5.42016	-0.0105025	-0.206479	0.839189	0.999907
1514	24551_at	24551	Mdh1	10.9154	-0.0215191	-0.461115	0.651323	0.999907
1515	24552_at	24552	Me1	6.17125	-0.0464224	-0.780165	0.447415	0.999907
1516	24553_at	24553	Met	3.98954	0.0303601	0.794905	0.43905	0.999907
1517	24558_at	24558	Mog	4.84275	0.0399749	0.695707	0.497237	0.999907
1518	24560_at	24560	Cd200	7.65753	0.0575675	0.835255	0.416663	0.999907
1519	24561_at	24561	Mpg	4.2653	-0.0321083	-0.759379	0.459379	0.999907
1520	24564_at	24564	Mpz	4.00337	0.0323286	0.749152	0.465337	0.999907
1521	24566_at	24566	Mst1	4.37845	0.0232836	0.469826	0.645228	0.999907
1522	245708_at	245708	Gucy2g	4.04998	-0.00226732	-0.0349926	0.972546	0.999907
1523	245709_at	245709	Exoc8	4.59025	-0.0051919	-0.0732863	0.942545	0.999907
1524	24571_at	24571	Muc1	4.8762	0.0648317	0.934374	0.36489	0.999907
1525	24572_at	24572	Muc2	4.63509	0.000408888	0.00743154	0.994168	0.999907
1526	24575_at	24575	Mx1	4.14715	0.0623228	1.23905	0.234339	0.999907
1527	24577_at	24577	Myc	4.03604	0.0270163	0.632949	0.536285	0.999907
1528	24581_at	24581	Mycs	3.80601	-0.000369607	-0.00882008	0.993079	0.999907
1529	24582_at	24582	Myh11	6.15638	0.0329816	0.564132	0.580991	0.999907
1530	24583_at	24583	Myh3	4.08854	-0.0546011	-1.11201	0.283618	0.999907
1531	24584_at	24584	Myl11	4.15911	0.0916744	1.09195	0.292063	0.999907
1532	24585_at	24585	Myl3	4.12037	-0.0413986	-0.629014	0.538789	0.999907
1533	24586_at	24586	Ncam1	5.90569	0.0235177	0.532804	0.601964	0.999907
1534	24587_at	24587	Nefh	7.65131	0.248796	2.32824	0.0342763	0.999907
1535	24588_at	24588	Nefm	8.24981	0.0451265	0.276063	0.786262	0.999907
1536	24590_at	24590	Mme	4.11709	0.104999	1.6479	0.120127	0.999907
1537	245903_at	245903	Magi3	6.14889	0.140845	1.99874	0.0640692	0.999907
1538	24591_at	24591	Neu1	4.18512	-0.0107596	-0.199948	0.844203	0.999907
1539	245916_at	245916	Cst11	3.97542	-0.0653352	-1.57485	0.136116	0.999907
1540	245917_at	245917	Sycn	4.5955	0.094217	1.31713	0.207536	0.999907
1541	245918_at	245918	Cgref1	4.90312	0.157926	3.38593	0.00406711	0.998823
1542	245919_at	245919	Impg2	4.25405	-0.0722545	-1.23795	0.234736	0.999907
1543	24592_at	24592	Nf1	4.34977	-0.075773	-1.01248	0.327343	0.999907
1544	245920_at	245920	Cxcl10	4.34769	0.0381811	0.669411	0.513393	0.999907
1545	245921_at	245921	Acvr1c	5.66265	-0.0799089	-0.780326	0.447323	0.999907
1546	245922_at	245922	Nup58	4.081	0.0390355	0.865079	0.400602	0.999907
1547	245924_at	245924	Scaf4	4.95523	0.0613949	0.947857	0.358204	0.999907
1548	245925_at	245925	Phrf1	5.1447	-0.0240328	-0.463633	0.649558	0.999907
1549	245926_at	245926	Scaf8	4.63658	0.00936325	0.230602	0.820735	0.999907
1550	24594_at	24594	Klk1b3	4.01006	-0.096305	-1.40747	0.179647	0.999907
1551	245953_at	245953	Tmem37	5.03294	-0.00457689	-0.0694524	0.945546	0.999907
1552	245955_at	245955	Lgals3bp	4.28096	0.065546	1.32305	0.205609	0.999907
1553	245956_at	245956	Scn3b	6.88834	0.107957	1.06178	0.305108	0.999907
1554	245957_at	245957	Ddx46	5.66069	0.00896084	0.13626	0.893425	0.999907
1555	245958_at	245958	Atp5f1e	9.18034	0.17818	1.52969	0.146878	0.999907
1556	245959_at	245959	Slc25a3	10.5563	-0.045173	-0.836039	0.416235	0.999907
1557	24596_at	24596	Ngfr	4.42386	-0.0396728	-0.584995	0.567236	0.999907
1558	245961_at	245961	Dmgdh	3.71159	-0.0442397	-1.11254	0.283394	0.999907
1559	245962_at	245962	Cd48	4.56889	-0.0353597	-0.531361	0.602939	0.999907
1560	245963_at	245963	Egfl7	6.4636	0.0455702	0.806475	0.432554	0.999907
1561	245965_at	245965	Atp5f1d	9.06551	0.0247938	0.314476	0.757485	0.999907
1562	245966_at	245966	Tmem150a	5.75446	-0.0964361	-1.84054	0.0855302	0.999907
1563	245975_at	245975	Setd4	5.16483	0.0271403	0.313631	0.758115	0.999907
1564	245976_at	245976	Xab2	4.49009	0.0446143	1.12212	0.279431	0.999907
1565	245977_at	245977	Adgrf5	4.51566	-0.001705	-0.0395689	0.968958	0.999907
1566	245978_at	245978	Cklf	3.83624	0.0124534	0.242276	0.811843	0.999907
1567	24598_at	24598	Nos1	4.60773	0.117765	1.68178	0.11328	0.999907
1568	245980_at	245980	Nr2f6	4.77058	-0.0295202	-0.50879	0.618291	0.999907
1569	245982_at	245982	Coro6	5.2335	0.0438817	0.946613	0.358817	0.999907
1570	245983_at	245983	Il11ra1	4.84203	-0.0452269	-0.947109	0.358572	0.999907
1571	245985_at	245985	Prb3	3.79307	0.00687653	0.156964	0.877364	0.999907
1572	245986_at	245986	Gng8	3.93686	-0.0206806	-0.40347	0.692288	0.999907
1573	24600_at	24600	Nos3	3.79279	0.0027974	0.0689034	0.945975	0.999907
1574	24602_at	24602	Nppa	5.60828	0.00564756	0.102098	0.92003	0.999907
1575	24603_at	24603	Npr1	4.68691	-0.0269257	-0.505534	0.620522	0.999907
1576	246042_at	246042	Nifk	6.30563	-0.0264418	-0.508347	0.618594	0.999907
1577	246043_at	246043	Klrh1	4.43352	0.0014089	0.0231167	0.981861	0.999907
1578	246046_at	246046	Lmbrd1	8.7071	-0.0301869	-0.512598	0.615687	0.999907
1579	24605_at	24605	Nras	6.58703	-0.0240459	-0.466209	0.647755	0.999907
1580	246060_at	246060	Cdkn1c	4.50466	0.0619701	0.683804	0.504512	0.999907
1581	246073_at	246073	Foxi2	3.90292	0.027394	0.56528	0.580229	0.999907
1582	246074_at	246074	Scd	5.23219	-0.0639162	-0.85345	0.406815	0.999907
1583	246075_at	246075	Prlhr	4.18729	0.00575863	0.0936925	0.926592	0.999907
1584	246097_at	246097	Fas	3.84972	-0.0201315	-0.371492	0.715459	0.999907
1585	24610_at	24610	Odf1	4.29313	-0.0495652	-1.03888	0.315295	0.999907
1586	246115_at	246115	Plpp2	4.65034	-0.012302	-0.203679	0.841338	0.999907
1587	246117_at	246117	Mcfd2	7.49389	0.0391411	0.4118	0.686303	0.999907
1588	246118_at	246118	Tubb3	8.5033	0.0800583	1.08938	0.293158	0.999907
1589	24612_at	24612	Omp	5.41616	-0.0240442	-0.495149	0.62766	0.999907
1590	246120_at	246120	Plbd2	6.29697	0.0251889	0.374892	0.712982	0.999907
1591	24613_at	24613	Oprd1	4.24177	0.0675909	1.25326	0.229269	0.999907
1592	246136_at	246136	Man2c1	5.16967	0.0615303	0.908978	0.377717	0.999907
1593	246138_at	246138	Ly6i	4.18904	-0.0423687	-0.871827	0.397025	0.999907
1594	24614_at	24614	Orm1	4.05502	-0.0433542	-0.668758	0.513798	0.999907
1595	246142_at	246142	Bmf	4.63392	0.043264	0.618138	0.545744	0.999907
1596	246143_at	246143	Nradd	4.888	-0.0251809	-0.511698	0.616303	0.999907
1597	246144_at	246144	Il3ra	4.32704	0.0178071	0.391573	0.700873	0.999907
1598	246146_at	246146	Hspbp1	7.62415	0.0475971	0.695164	0.497567	0.999907
1599	246147_at	246147	Ctsq	3.78808	0.0610746	1.39371	0.183685	0.999907
1600	24615_at	24615	S100a4	4.83966	-0.0474606	-0.86299	0.401713	0.999907
1601	246151_at	246151	Sert1	3.8838	0.0294841	0.507745	0.619007	0.999907
1602	246153_at	246153	Kcnc2	5.03516	0.00350431	0.0393986	0.969092	0.999907
1603	24616_at	24616	Pah	4.138	0.0174081	0.286336	0.778533	0.999907
1604	24617_at	24617	Serpine1	4.01259	-0.0169012	-0.321518	0.752249	0.999907
1605	246172_at	246172	Nexn	4.01977	-0.0106097	-0.243251	0.811101	0.999907
1606	246174_at	246174	Fgd4	4.04682	0.00642378	0.118217	0.907462	0.999907
1607	24618_at	24618	Reg3b	4.64745	0.00374845	0.0566046	0.955606	0.999907
1608	246185_at	246185	Dus1l	4.9232	-0.00410343	-0.076704	0.939871	0.999907
1609	246187_at	246187	Slc7a6os	6.35404	0.0184278	0.227252	0.823292	0.999907
1610	24620_at	24620	Reg3g	4.4094	-0.065901	-1.34897	0.197332	0.999907
1611	246211_at	246211	Hsd3b7	4.6661	-0.0559942	-1.04677	0.31176	0.999907
1612	246212_at	246212	Sipa1l1	7.6662	-0.0850987	-1.06198	0.305022	0.999907
1613	246215_at	246215	Tpcn1	7.00728	0.0418618	0.73376	0.474394	0.999907
1614	246216_at	246216	Prpf19	7.39238	0.131351	1.98083	0.0662262	0.999907
1615	246217_at	246217	Ngef	9.193	0.0084958	0.145969	0.885887	0.999907
1616	246219_at	246219	Tas2r126	4.27291	0.0723007	0.964939	0.349856	0.999907
1617	246232_at	246232	Uxs1	5.09318	0.0040021	0.0466276	0.963424	0.999907
1618	246233_at	246233	Macrod1	3.96566	0.021922	0.443537	0.6637	0.999907
1619	246237_at	246237	Plekha5	5.64084	0.0165331	0.221626	0.82759	0.999907
1620	246239_at	246239	Slc15a3	4.28993	-0.0990624	-1.96666	0.0679807	0.999907
1621	24624_at	24624	Pccb	7.27641	0.00126634	0.0228209	0.982094	0.999907
1622	246240_at	246240	Ripk3	4.3524	0.0685604	1.35533	0.195344	0.999907
1623	246244_at	246244	Tax1bp1	8.2332	-0.0480842	-0.772271	0.451935	0.999907
1624	246246_at	246246	Pnpla7	4.88992	-0.0723627	-1.37676	0.188764	0.999907
1625	246249_at	246249	Arhgap4	5.09588	0.0257278	0.374023	0.713614	0.999907
1626	246254_at	246254	Gpsm1	5.61256	0.00513491	0.125373	0.901891	0.999907
1627	246255_at	246255	Ppp2r2d	5.98752	-0.0180843	-0.158064	0.876512	0.999907
1628	24626_at	24626	Pde4b	6.03274	0.00443199	0.0620884	0.951311	0.999907
1629	246263_at	246263	Acsm2	4.24148	0.0120773	0.190096	0.85178	0.999907
1630	246264_at	246264	Zfp382	4.05495	0.019825	0.356548	0.726389	0.999907
1631	246266_at	246266	Aspg	3.86544	0.0053602	0.0787087	0.938303	0.999907
1632	24627_at	24627	Pde4d	4.33459	-0.0379394	-0.844769	0.411494	0.999907
1633	246271_at	246271	Fev	4.67308	-0.0298402	-0.478011	0.639525	0.999907
1634	246272_at	246272	Cant1	5.07847	-0.0958857	-1.66438	0.116753	0.999907
1635	246273_at	246273	Trib3	4.24446	0.0539439	0.68706	0.502516	0.999907
1636	246274_at	246274	Faim2	7.29604	0.0303094	0.470224	0.64495	0.999907
1637	246279_at	246279	Zfp180	8.04679	-0.12867	-1.05743	0.307026	0.999907
1638	246280_at	246280	Slc15a4	5.65004	-0.0256035	-0.422608	0.678569	0.999907
1639	246281_at	246281	Asmt	3.82876	0.047884	0.79705	0.437841	0.999907
1640	246282_at	246282	Zfp91	6.46211	0.137269	1.70987	0.10786	0.999907
1641	246284_at	246284	Atrx	3.96853	0.0110986	0.16824	0.868639	0.999907
1642	24629_at	24629	Pdgfrb	4.38706	-0.00745544	-0.148592	0.883852	0.999907
1643	246294_at	246294	Optn	4.85063	-0.0573085	-1.01615	0.325649	0.999907
1644	246295_at	246295	Cep104	4.73292	-0.0101546	-0.155825	0.878246	0.999907
1645	246296_at	246296	Lrrc15	4.4372	0.0157847	0.268669	0.79184	0.999907
1646	246298_at	246298	Retsat	6.45341	-0.0410339	-0.178465	0.860743	0.999907
1647	246299_at	246299	Gtf3a	4.29297	-0.00116328	-0.0243188	0.980918	0.999907
1648	246301_at	246301	Ascl3	4.60998	-0.00680667	-0.149092	0.883464	0.999907
1649	246303_at	246303	Serbp1	9.32304	0.0342998	0.638232	0.532934	0.999907
1650	246305_at	246305	Spag11a	4.10902	-0.0265428	-0.473275	0.642822	0.999907
1651	246306_at	246306	Smim38	4.6211	0.0559759	0.569331	0.577547	0.999907
1652	246307_at	246307	Asrgl1	7.05425	0.0365374	0.286159	0.778665	0.999907
1653	24631_at	24631	Rhox5	6.23417	0.0838978	1.23907	0.234334	0.999907
1654	246310_at	246310	Arfgap1	6.24615	-0.0106344	-0.15948	0.875416	0.999907
1655	246311_at	246311	Pdp2	4.70007	0.0476017	1.05766	0.306925	0.999907
1656	246314_at	246314	Tor1aip1	6.34833	0.0745213	1.55778	0.140102	0.999907
1657	246323_at	246323	Aard	4.54521	-0.023499	-0.365751	0.719651	0.999907
1658	246324_at	246324	Rab31	6.04951	-0.00757421	-0.110613	0.913387	0.999907
1659	246325_at	246325	Kcnh8	4.7932	-0.0536853	-0.944453	0.359884	0.999907
1660	246326_at	246326	Zdhhc2	5.70488	0.029733	0.319145	0.754012	0.999907
1661	246327_at	246327	Prim1	4.69827	0.0978876	0.629747	0.538322	0.999907
1662	246328_at	246328	Serpina4	5.86695	-0.0418719	-0.512347	0.615859	0.999907
1663	246331_at	246331	Nrp1	5.14909	-0.0508425	-0.683482	0.50471	0.999907
1664	246332_at	246332	Uhmk1	5.81831	0.123885	0.825049	0.422254	0.999907
1665	246334_at	246334	Tp63	3.9914	-2.3782e-06	-5.00912e-05	0.999961	0.999961
1666	246358_at	246358	Ppbp	4.62827	-0.00761391	-0.154648	0.879158	0.999907
1667	24638_at	24638	Pfkfb1	5.30324	0.00433336	0.063746	0.950013	0.999907
1668	24640_at	24640	Pfkfb2	4.59621	0.023082	0.411236	0.686707	0.999907
1669	24644_at	24644	Pgk1	9.44498	-0.284188	-3.04454	0.00818405	0.999907
1670	24645_at	24645	Pgm1	6.94757	-0.0360497	-0.564602	0.580679	0.999907
1671	24648_at	24648	Serpina1	4.38124	-0.00833051	-0.174759	0.863603	0.999907
1672	24649_at	24649	Pim1	4.64403	0.00582167	0.14186	0.889076	0.999907
1673	24650_at	24650	Pkd1	4.53941	-0.0227568	-0.299898	0.768366	0.999907
1674	24651_at	24651	Pklr	4.57873	0.013317	0.221227	0.827895	0.999907
1675	24655_at	24655	Plcd1	5.8197	-0.0182492	-0.255996	0.801427	0.999907
1676	24656_at	24656	Prl4a1	4.31951	0.036215	0.520317	0.610427	0.999907
1677	24657_at	24657	Prl6a1	3.86788	0.00629627	0.144563	0.886978	0.999907
1678	24659_at	24659	Pmch	4.61217	0.0656963	0.775436	0.450119	0.999907
1679	24660_at	24660	Pmp22	6.59889	-0.0331143	-0.502394	0.622676	0.999907
1680	24661_at	24661	Pnmt	4.2318	-0.013076	-0.233519	0.818511	0.999907
1681	24666_at	24666	Ppm1a	6.12248	-0.022448	-0.362148	0.722286	0.999907
1682	24667_at	24667	Ppm1b	6.899	-0.0264028	-0.495531	0.627397	0.999907
1683	24668_at	24668	Ppp1ca	8.93191	0.0112557	0.146147	0.885749	0.999907
1684	24669_at	24669	Ppp1cc	8.47058	-0.0351174	-0.506798	0.619655	0.999907
1685	24672_at	24672	Ppp2ca	7.48448	-0.0982428	-1.35685	0.19487	0.999907
1686	24673_at	24673	Ppp2cb	9.75063	-0.0183695	-0.453065	0.656978	0.999907
1687	24674_at	24674	Ppp3ca	10.8495	0.0506799	0.873876	0.395943	0.999907
1688	24675_at	24675	Ppp3cb	7.69068	0.0170597	0.201651	0.842895	0.999907
1689	246755_at	246755	Bcas1	7.19331	0.162277	1.73241	0.103677	0.999907
1690	246756_at	246756	Tradd	4.29118	0.0539878	1.38644	0.18585	0.999907
1691	246760_at	246760	Mafk	4.70083	-0.0171317	-0.352575	0.729306	0.999907
1692	246766_at	246766	Ggta1	4.49795	0.0121659	0.218195	0.830214	0.999907
1693	246768_at	246768	Cby1	6.37239	-0.0278411	-0.461483	0.651065	0.999907
1694	246769_at	246769	Hint3	4.9511	0.0284108	0.462979	0.650016	0.999907
1695	24677_at	24677	Ppy	5.22493	-0.0222875	-0.456621	0.654477	0.999907
1696	246770_at	246770	Gtf2ird1	4.88716	0.0148297	0.246236	0.808833	0.999907
1697	246771_at	246771	Slc25a25	5.42157	-0.0781716	-1.022	0.32296	0.999907
1698	246776_at	246776	Filip1	4.13047	-0.0136012	-0.352436	0.729408	0.999907
1699	24678_at	24678	Pkib	3.67252	-0.0304418	-0.76591	0.455598	0.999907
1700	246781_at	246781	Ptpn7	4.69725	-0.023518	-0.544031	0.594404	0.999907
1701	24679_at	24679	Prkar2b	7.58733	-0.0747639	-1.19861	0.24925	0.999907
1702	24680_at	24680	Prkca	7.32414	-0.0147559	-0.209443	0.836917	0.999907
1703	24681_at	24681	Prkcg	7.69629	-0.0739604	-0.754318	0.462321	0.999907
1704	24683_at	24683	Prl	4.19644	-0.0114572	-0.15133	0.881729	0.999907
1705	24684_at	24684	Prlr	4.29703	0.0824116	1.75682	0.0993086	0.999907
1706	24686_at	24686	Prnp	11.4297	-0.0455484	-0.985581	0.33995	0.999907
1707	24688_at	24688	Prph	4.49057	-0.0511267	-1.2326	0.236672	0.999907
1708	24689_at	24689	Prps2	5.11703	0.00998658	0.215273	0.832451	0.999907
1709	24691_at	24691	Prss1	4.27628	0.0474655	0.951758	0.356286	0.999907
1710	24693_at	24693	Ptgs1	4.82475	-0.0461336	-0.644115	0.529215	0.999907
1711	24694_at	24694	Pth	4.1356	0.0125566	0.247046	0.808218	0.999907
1712	24695_at	24695	Pthlh	4.94256	-0.00708302	-0.119055	0.90681	0.999907
1713	24699_at	24699	Ptprc	3.93313	-0.0143832	-0.311827	0.759459	0.999907
1714	24701_at	24701	Pygm	6.1142	-0.161822	-2.31052	0.0354738	0.999907
1715	24703_at	24703	Raf1	6.96894	-0.0924934	-1.18453	0.254608	0.999907
1716	24705_at	24705	Rara	5.42077	0.0233288	0.366229	0.719302	0.999907
1717	24706_at	24706	Rarb	4.35688	0.129596	2.882	0.011391	0.999907
1718	24708_at	24708	Rb1	4.88999	-0.0606921	-0.719866	0.48266	0.999907
1719	24710_at	24710	Rbp2	3.9879	-0.0363308	-0.855529	0.4057	0.999907
1720	24714_at	24714	Reg1a	4.24471	-0.0520123	-1.13822	0.272859	0.999907
1721	24715_at	24715	Ren	4.37835	0.0696447	1.13362	0.274723	0.999907
1722	24716_at	24716	Ret	4.21456	0.00498348	0.116878	0.908505	0.999907
1723	24717_at	24717	Rho	3.87344	-0.023884	-0.446305	0.661744	0.999907
1724	24718_at	24718	Reln	7.41088	-0.112597	-2.14862	0.0483783	0.999907
1725	24747_at	24747	RT1-M3-1	6.48231	-0.261279	-3.07695	0.00766021	0.999907
1726	24750_at	24750	RT1-N3	3.86016	-0.0207938	-0.49853	0.625331	0.999907
1727	24763_at	24763	Acsm3	5.84609	-0.000904258	-0.0156434	0.987725	0.999907
1728	24765_at	24765	Scg2	7.62167	-0.0540274	-0.440715	0.665696	0.999907
1729	24766_at	24766	Scn2a	8.08483	-0.0481897	-0.591657	0.56288	0.999907
1730	24767_at	24767	Scnn1b	4.56906	0.0319494	0.426722	0.675635	0.999907
1731	24768_at	24768	Scnn1g	4.51068	-0.0501859	-1.23591	0.235474	0.999907
1732	24769_at	24769	Sct	4.37846	0.0393011	0.432131	0.671786	0.999907
1733	24770_at	24770	Ccl2	4.01241	0.0643755	1.30272	0.21229	0.999907
1734	24771_at	24771	Sdc4	7.62179	-0.13614	-2.13706	0.049449	0.999907
1735	24772_at	24772	Cxcl12	6.63243	-0.0568806	-0.974881	0.34506	0.999907
1736	24773_at	24773	Sftpa1	3.9394	0.0258424	0.492952	0.629175	0.999907
1737	24775_at	24775	Shbg	4.47836	0.0396398	0.590475	0.563652	0.999907
1738	24777_at	24777	Slc10a1	3.86222	0.00599696	0.150296	0.882531	0.999907
1739	24778_at	24778	Slc2a1	6.97613	-0.0263509	-0.488258	0.632419	0.999907
1740	24779_at	24779	Slc4a1	4.40614	-0.0361246	-0.659978	0.519261	0.999907
1741	24780_at	24780	Slc4a2	4.34375	0.101384	1.55366	0.14108	0.999907
1742	24781_at	24781	Slc4a3	7.32091	-0.0984201	-1.09329	0.29149	0.999907
1743	24782_at	24782	Slc9a1	5.35649	0.063456	0.83608	0.416213	0.999907
1744	24783_at	24783	Slc9a2	5.85399	0.0619318	1.20771	0.245833	0.999907
1745	24784_at	24784	Slc9a3	4.01218	0.0148695	0.318122	0.754773	0.999907
1746	24785_at	24785	Slc9a4	4.01152	-0.0518999	-1.08616	0.294532	0.999907
1747	24786_at	24786	Sod1	9.84125	0.0798439	0.969259	0.347766	0.999907
1748	24787_at	24787	Sod2	7.89046	0.119626	1.93852	0.0715875	0.999907
1749	24788_at	24788	Sord	6.82967	-0.0213919	-0.164937	0.871193	0.999907
1750	24790_at	24790	Sp1	4.89806	0.0162191	0.368236	0.717835	0.999907
1751	24791_at	24791	Sparc	7.44679	0.0171449	0.161809	0.873613	0.999907
1752	24792_at	24792	Agxt	4.55497	0.00561801	0.0635545	0.950163	0.999907
1753	24794_at	24794	Serpina3c	4.33742	-0.0320289	-0.546785	0.592558	0.999907
1754	24795_at	24795	Serpina3n	4.24732	-0.0255442	-0.518529	0.611644	0.999907
1755	24796_at	24796	Spn	3.97154	0.023829	0.413193	0.685304	0.999907
1756	24797_at	24797	Sst	8.72907	-0.0405443	-0.353409	0.728693	0.999907
1757	24799_at	24799	Eef1a2	9.51212	0.0167033	0.179011	0.860322	0.999907
1758	24800_at	24800	Sts	4.62161	0.0199666	0.354876	0.727616	0.999907
1759	24803_at	24803	Vamp2	5.44237	-0.0177014	-0.300997	0.767544	0.999907
1760	24804_at	24804	Syp	9.75493	-0.0717311	-0.683375	0.504776	0.999907
1761	24805_at	24805	Syt2	4.04606	0.0795435	1.91143	0.0752219	0.999907
1762	24806_at	24806	Tac1	4.85624	-0.013148	-0.120888	0.905382	0.999907
1763	24807_at	24807	Tacr1	5.46978	0.0219123	0.398135	0.696133	0.999907
1764	24808_at	24808	Tacr3	4.71981	-0.00594887	-0.085144	0.933271	0.999907
1765	24811_at	24811	Tap1	4.38552	-0.0461253	-1.03563	0.316763	0.999907
1766	24813_at	24813	Tat	4.16072	-0.000454501	-0.00874028	0.993141	0.999907
1767	24816_at	24816	Tbxa2r	4.57648	-0.037181	-0.682512	0.505306	0.999907
1768	24817_at	24817	Hnf1a	4.11957	0.0561239	1.0346	0.317226	0.999907
1769	24822_at	24822	Tmbim6	8.94565	0.0689203	1.05534	0.307952	0.999907
1770	24825_at	24825	Tf	6.9924	-0.236411	-2.10137	0.0528949	0.999907
1771	24826_at	24826	Tg	4.67445	-0.108083	-1.56899	0.137473	0.999907
1772	24827_at	24827	Tgfa	4.35867	-0.0453844	-0.894169	0.385336	0.999907
1773	24828_at	24828	H2ac1	4.46405	-0.0465148	-0.784955	0.444685	0.999907
1774	24829_at	24829	H2bc1	3.68845	-0.00488084	-0.110218	0.913696	0.999907
1775	24831_at	24831	Thrb	4.53395	0.0192963	0.312316	0.759095	0.999907
1776	24832_at	24832	Thy1	9.4116	0.078956	1.19528	0.250511	0.999907
1777	24833_at	24833	Spink1	3.8945	0.0259849	0.566428	0.579469	0.999907
1778	24834_at	24834	Tk1	4.58584	0.102755	1.97215	0.0672963	0.999907
1779	24837_at	24837	Tnnt2	4.11368	0.0938161	1.4419	0.169858	0.999907
1780	24838_at	24838	Tnnt3	4.00288	-0.0339415	-0.631025	0.537509	0.999907
1781	24839_at	24839	Tnp1	4.07572	0.0530852	0.954215	0.355081	0.999907
1782	24840_at	24840	Tnp2	4.23393	-0.0153123	-0.248123	0.807399	0.999907
1783	24841_at	24841	Klk1c2	3.72783	0.0589798	1.28898	0.216905	0.999907
1784	24842_at	24842	Tp53	7.26361	0.0412747	0.644761	0.528807	0.999907
1785	24851_at	24851	Tpm1	5.57026	0.029047	0.540108	0.59704	0.999907
1786	24852_at	24852	Tpm4	5.19862	0.0106714	0.155233	0.878704	0.999907
1787	24854_at	24854	Clu	10.7929	-0.0115726	-0.160896	0.874319	0.999907
1788	24855_at	24855	Tsc2	7.75461	0.050106	0.630159	0.53806	0.999907
1789	24856_at	24856	Ttr	4.55441	0.00473863	0.0760868	0.940354	0.999907
1790	24864_at	24864	Pgc	5.47453	0.0585849	0.610369	0.550742	0.999907
1791	24867_at	24867	Smr3b	3.98391	-0.00282855	-0.0417218	0.96727	0.999907
1792	24873_at	24873	Vdr	4.05112	0.0201599	0.454029	0.6563	0.999907
1793	24874_at	24874	Vhl	6.634	-0.0044349	-0.0981685	0.923097	0.999907
1794	24875_at	24875	Vipr1	4.18065	0.0563645	0.954145	0.355115	0.999907
1795	24877_at	24877	Vsnl1	10.3647	-0.0265449	-0.432942	0.671209	0.999907
1796	24883_at	24883	Wt1	3.98585	-0.0719302	-1.26506	0.225124	0.999907
1797	24884_at	24884	Yes1	4.19783	0.0110896	0.181977	0.858034	0.999907
1798	24886_at	24886	Tbxas1	6.00433	-0.00706229	-0.108868	0.914748	0.999907
1799	24887_at	24887	Bax	7.15366	0.0858969	0.793331	0.439938	0.999907
1800	24888_at	24888	Bcl2l1	4.68306	0.0341274	0.498572	0.625303	0.999907
1801	24889_at	24889	Cckar	4.05609	-0.00321296	-0.0569664	0.955323	0.999907
1802	24890_at	24890	Esr1	4.32489	-0.0502983	-0.964839	0.349904	0.999907
1803	24891_at	24891	Abcb4	4.50109	0.0905704	1.93678	0.0718153	0.999907
1804	24894_at	24894	Cyp2a1	3.87753	0.00491206	0.127145	0.900512	0.999907
1805	24895_at	24895	Cyp2a2	3.81706	0.0599214	1.00511	0.330764	0.999907
1806	24896_at	24896	Gnas	9.33227	0.0788926	1.42858	0.173589	0.999907
1807	24898_at	24898	Slc6a3	4.94808	0.0862066	1.55427	0.140936	0.999907
1808	24899_at	24899	Smcp	4.76919	-0.076961	-1.06906	0.301921	0.999907
1809	24902_at	24902	Sult2a6	3.50612	0.0351359	0.861327	0.402599	0.999907
1810	24904_at	24904	Slc22a1	4.50191	0.0131741	0.273636	0.788091	0.999907
1811	24906_at	24906	Lypd8l1	4.21471	0.0262134	0.448806	0.659979	0.999907
1812	24907_at	24907	Dmd	4.9625	0.0553885	0.517175	0.612566	0.999907
1813	24908_at	24908	Dnajb9	5.64413	0.00847488	0.0902707	0.929265	0.999907
1814	24913_at	24913	Plaat3	7.17071	0.171511	1.97783	0.0665942	0.999907
1815	24914_at	24914	Lox	3.96063	-0.011853	-0.266562	0.793431	0.999907
1816	24915_at	24915	Pdlim4	5.38923	-0.0673859	-0.958755	0.352862	0.999907
1817	24916_at	24916	Rnf112	8.31598	-0.0164739	-0.249219	0.806567	0.999907
1818	24917_at	24917	Kpnb1	4.5219	-0.00567417	-0.0901034	0.929396	0.999907
1819	24918_at	24918	Stat5a	5.61811	-0.0917084	-1.45118	0.167294	0.999907
1820	24922_at	24922	Gabrb3	6.06357	0.166033	1.05388	0.308598	0.999907
1821	24923_at	24923	Stx1b	8.76902	-0.0159027	-0.209611	0.836788	0.999907
1822	24924_at	24924	Ptn	9.12991	0.147716	1.86969	0.0811485	0.999907
1823	24925_at	24925	Adrb1	4.28195	-0.0352416	-0.579929	0.57056	0.999907
1824	24926_at	24926	Ceacam3	3.98771	-0.0837745	-1.37303	0.189896	0.999907
1825	24929_at	24929	Ptger3	4.02489	-0.00324862	-0.0796758	0.937547	0.999907
1826	24930_at	24930	Cd8a	4.12877	-0.0179815	-0.373501	0.713995	0.999907
1827	24931_at	24931	Cd8b	4.19082	0.0224876	0.464658	0.648841	0.999907
1828	24932_at	24932	Cd4	4.60525	-0.00420156	-0.0705001	0.944726	0.999907
1829	24933_at	24933	Klra22	4.9421	-0.0557844	-0.591896	0.562724	0.999907
1830	24934_at	24934	Klrk1	5.40186	0.0179043	0.262692	0.796357	0.999907
1831	24936_at	24936	Cd9	6.99268	-0.00705262	-0.0846022	0.933695	0.999907
1832	24937_at	24937	Kap	4.34447	-0.0776701	-1.41298	0.178049	0.999907
1833	24938_at	24938	Grpr	4.20209	0.00577575	0.0892084	0.930095	0.999907
1834	24941_at	24941	Atp7a	4.10757	0.0150061	0.243759	0.810715	0.999907
1835	24942_at	24942	Chm	4.44591	0.0147463	0.214662	0.832918	0.999907
1836	24943_at	24943	Plp1	9.8251	-0.0333565	-0.291343	0.774774	0.999907
1837	24944_at	24944	Lamp2	6.53546	-0.00148837	-0.0175186	0.986253	0.999907
1838	24947_at	24947	Gabra3	4.90228	0.14482	1.01147	0.327808	0.999907
1839	24948_at	24948	Fmr1	4.09964	0.0605691	0.666488	0.515207	0.999907
1840	24949_at	24949	Syn1	9.02836	0.0112172	0.179902	0.859634	0.999907
1841	24950_at	24950	Srd5a1	6.40991	-0.0457703	-0.52939	0.604272	0.999907
1842	24952_at	24952	Gcg	3.91282	0.0288906	0.519287	0.611128	0.999907
1843	24953_at	24953	Gcgr	4.74295	-0.082905	-1.24521	0.232133	0.999907
1844	24954_at	24954	Insr	4.60262	-0.00380315	-0.0569855	0.955308	0.999907
1845	24957_at	24957	Glul	9.80463	0.139411	0.981305	0.341985	0.999907
1846	24959_at	24959	Pgam2	4.68767	-0.0199038	-0.349691	0.731426	0.999907
1847	24962_at	24962	Cth	3.79582	-0.0558206	-1.16764	0.261155	0.999907
1848	24963_at	24963	Hspa1l	3.87604	0.151788	2.84862	0.0121878	0.999907
1849	24967_at	24967	Psmb9	3.91703	0.0337526	0.678298	0.507899	0.999907
1850	24974_at	24974	RT1-A2	4.61377	-0.192518	-0.923551	0.370319	0.999907
1851	25007_at	25007	Tacr2	4.20235	0.0191285	0.389578	0.702317	0.999907
1852	25009_at	25009	Vars1	5.59796	0.085441	1.34422	0.198831	0.999907
1853	25012_at	25012	Snap25	11.7101	0.110972	2.48106	0.0254201	0.999907
1854	25013_at	25013	Semg1	3.98159	0.0497169	1.03396	0.317519	0.999907
1855	25014_at	25014	Acat1	7.93454	0.084253	1.26212	0.226151	0.999907
1856	25017_at	25017	Myo5a	7.10398	0.116646	0.962897	0.350846	0.999907
1857	25019_at	25019	Xrcc6	4.53244	0.00437734	0.0982047	0.923068	0.999907
1858	25021_at	25021	Itgam	5.2685	-0.063836	-0.588512	0.564934	0.999907
1859	25022_at	25022	Fgfr2	4.75245	-0.0360832	-0.642042	0.530523	0.999907
1860	25023_at	25023	Prkcb	9.8251	0.0105348	0.166564	0.869935	0.999907
1861	25024_at	25024	Gipr	4.66483	-0.0268777	-0.463236	0.649837	0.999907
1862	25026_at	25026	Adm	4.11645	-0.0466724	-1.11298	0.283211	0.999907
1863	25027_at	25027	Slc16a1	5.98865	-0.122276	-1.83323	0.0866622	0.999907
1864	25028_at	25028	Ampd1	3.86037	0.0249794	0.441555	0.665102	0.999907
1865	25029_at	25029	Calcrl	4.05225	-0.0427191	-0.900981	0.381818	0.999907
1866	25030_at	25030	Andpro	3.70603	0.00643608	0.170633	0.866789	0.999907
1867	25031_at	25031	Plcb4	4.37815	0.0769231	1.52623	0.147732	0.999907
1868	25033_at	25033	Sstr1	5.39379	-0.0646153	-1.04367	0.313143	0.999907
1869	25035_at	25035	Cyb5r3	7.03366	0.00356486	0.0560541	0.956038	0.999907
1870	25037_at	25037	Mobp	6.94705	0.138661	0.939544	0.362316	0.999907
1871	25040_at	25040	Gip	4.53416	-0.0264013	-0.417478	0.682235	0.999907
1872	25041_at	25041	P2rx6	4.46168	-0.00762095	-0.124815	0.902325	0.999907
1873	25043_at	25043	Eln	5.03874	0.0239723	0.422849	0.678397	0.999907
1874	25044_at	25044	Sds	4.7496	-0.089231	-1.50071	0.154156	0.999907
1875	25046_at	25046	Pigr	4.26905	-0.0424243	-0.977457	0.343825	0.999907
1876	25047_at	25047	Fcer1a	3.84248	-0.0184577	-0.417913	0.681924	0.999907
1877	25048_at	25048	Klkb1	3.86452	0.00342546	0.0872811	0.931601	0.999907
1878	25049_at	25049	Atxn1	4.23653	0.0253935	0.494877	0.627847	0.999907
1879	25050_at	25050	Camk4	4.90397	0.0182594	0.159845	0.875133	0.999907
1880	25051_at	25051	Glp1r	4.96134	0.0149205	0.192991	0.849551	0.999907
1881	25052_at	25052	Prss2	4.14514	0.0129954	0.157638	0.876842	0.999907
1882	25053_at	25053	Cyp2d2	4.36787	-0.0223502	-0.464715	0.648801	0.999907
1883	25054_at	25054	Ntrk2	7.53586	0.0340809	0.475583	0.641214	0.999907
1884	25055_at	25055	Lipa	6.64782	-0.03879	-0.636951	0.533745	0.999907
1885	25056_at	25056	Rbp1	4.17972	0.0416187	0.681356	0.506017	0.999907
1886	25058_at	25058	Hk1	8.97189	0.0327607	0.524504	0.607583	0.999907
1887	25059_at	25059	Hk2	4.43462	0.0472912	1.03428	0.317374	0.999907
1888	25061_at	25061	Crabp1	5.51013	-0.0492952	-0.713659	0.486381	0.999907
1889	25062_at	25062	Gpd2	5.48808	-0.0350655	-0.672398	0.511542	0.999907
1890	25065_at	25065	Slc12a1	3.64389	0.00297145	0.0759788	0.940439	0.999907
1891	25066_at	25066	Pvr	3.96416	0.000905539	0.019491	0.984706	0.999907
1892	25069_at	25069	Tnfrsf8	4.31629	-0.010958	-0.155159	0.878762	0.999907
1893	25073_at	25073	Scarb1	5.6842	0.118247	1.7921	0.0932797	0.999907
1894	25075_at	25075	Htr1b	4.07665	0.00907244	0.19914	0.844824	0.999907
1895	25080_at	25080	Apoa4	4.73152	-0.02816	-0.581871	0.569285	0.999907
1896	25081_at	25081	Apoa1	4.25629	-0.00720186	-0.115145	0.909855	0.999907
1897	25083_at	25083	Adra2a	4.35574	0.0186821	0.362939	0.721707	0.999907
1898	25084_at	25084	Il4r	4.86111	0.0300297	0.577297	0.572291	0.999907
1899	25085_at	25085	Th	4.9483	-0.0777528	-1.21453	0.243295	0.999907
1900	25086_at	25086	Cyp2e1	4.61077	-0.000983311	-0.0158196	0.987587	0.999907
1901	25094_at	25094	Mitf	4.01484	-0.0576181	-1.3826	0.187001	0.999907
1902	25095_at	25095	Ampd3	5.94025	-0.0938121	-0.914694	0.374803	0.999907
1903	25096_at	25096	Pld1	4.90589	-0.0184494	-0.420481	0.680088	0.999907
1904	25097_at	25097	Pld2	4.78533	-0.0452756	-0.986298	0.33961	0.999907
1905	25098_at	25098	Foxa1	3.93142	-0.0447099	-0.959619	0.352441	0.999907
1906	25099_at	25099	Foxa2	4.16247	-0.0307704	-0.690351	0.500503	0.999907
1907	25100_at	25100	Foxa3	4.24634	0.0874202	1.47347	0.161271	0.999907
1908	25101_at	25101	Chrna3	4.02531	0.0169776	0.296319	0.771044	0.999907
1909	25102_at	25102	Chrna5	3.99584	0.00843389	0.165602	0.870679	0.999907
1910	25104_at	25104	Pc	5.62832	-0.00860645	-0.145043	0.886605	0.999907
1911	25105_at	25105	Nppb	4.12358	0.00564907	0.105002	0.917764	0.999907
1912	25106_at	25106	Rgn	3.86285	-0.0162585	-0.3196	0.753674	0.999907
1913	25107_at	25107	Avpr1a	4.30921	0.0122597	0.22277	0.826716	0.999907
1914	25108_at	25108	Avpr2	4.53604	-0.0184169	-0.324497	0.750037	0.999907
1915	25109_at	25109	Cd1d1	4.51289	-0.0901952	-1.71192	0.107476	0.999907
1916	25110_at	25110	Klrd1	3.7781	-0.0308726	-0.71748	0.484088	0.999907
1917	25111_at	25111	Chrm4	4.5342	0.0119209	0.16103	0.874216	0.999907
1918	25112_at	25112	Gadd45a	4.41976	0.0607915	1.06628	0.303137	0.999907
1919	25113_at	25113	Ddn	9.90361	-0.13839	-1.36258	0.193097	0.999907
1920	25114_at	25114	Fgfr4	3.9003	0.0178105	0.329445	0.746369	0.999907
1921	25116_at	25116	Hsd11b1	7.46061	0.118897	1.61664	0.126761	0.999907
1922	25117_at	25117	Hsd11b2	5.1	-0.0259263	-0.383745	0.706545	0.999907
1923	25118_at	25118	Itga1	5.09671	0.0962451	1.21749	0.2422	0.999907
1924	25119_at	25119	Mr1	4.95667	-0.0302202	-0.59051	0.563629	0.999907
1925	25120_at	25120	Aanat	4.45676	0.0976252	1.39227	0.184112	0.999907
1926	25121_at	25121	Pcsk2	7.57852	0.0224408	0.316321	0.756112	0.999907
1927	25122_at	25122	Scnn1a	4.2084	-0.0627253	-1.45044	0.167498	0.999907
1928	25123_at	25123	Tagln	5.22258	0.00260639	0.0411202	0.967742	0.999907
1929	25124_at	25124	Stat1	5.48373	-0.0474836	-0.92833	0.367916	0.999907
1930	25125_at	25125	Stat3	5.88158	0.0163844	0.234409	0.817833	0.999907
1931	25126_at	25126	Stat5b	4.8543	0.0254179	0.435338	0.669508	0.999907
1932	25128_at	25128	Umod	5.03429	0.0363192	0.662049	0.517969	0.999907
1933	25129_at	25129	Egr4	5.45505	0.0607284	0.763843	0.456793	0.999907
1934	25130_at	25130	Stx2	4.40714	0.0254861	0.556468	0.586087	0.999907
1935	25132_at	25132	Myo5b	5.75724	-0.0156908	-0.307719	0.762522	0.999907
1936	25133_at	25133	Pcdhb12	4.19322	0.0050945	0.101947	0.920148	0.999907
1937	25136_at	25136	Gfra2	5.78303	-0.0539517	-0.843658	0.412096	0.999907
1938	25139_at	25139	Slc2a4	4.23737	0.0388582	0.882984	0.391159	0.999907
1939	25146_at	25146	Cyp17a1	4.1149	-0.0100949	-0.181797	0.858173	0.999907
1940	25147_at	25147	Cyp19a1	4.05594	0.0555635	1.20976	0.245068	0.999907
1941	25148_at	25148	Egr3	4.6751	0.0855875	1.39994	0.181846	0.999907
1942	25149_at	25149	Esr2	4.01422	0.0234747	0.528045	0.605182	0.999907
1943	25150_at	25150	Fyn	6.29721	0.0246817	0.333094	0.743667	0.999907
1944	25151_at	25151	Igf2r	5.92005	-0.0712978	-1.23502	0.235795	0.999907
1945	25152_at	25152	Map1a	8.65325	-0.0649271	-0.630657	0.537743	0.999907
1946	25153_at	25153	Mas1	4.624	0.091325	1.61963	0.126113	0.999907
1947	25154_at	25154	Pgr	4.9375	-0.00664695	-0.0697903	0.945281	0.999907
1948	25155_at	25155	Syk	5.40515	0.043365	0.660552	0.518903	0.999907
1949	25156_at	25156	Vav1	4.17402	0.0214162	0.322064	0.751843	0.999907
1950	25159_at	25159	Gata2	4.66835	-0.0110364	-0.197091	0.846398	0.999907
1951	25162_at	25162	Sp4	3.91839	3.51823022043218e-05	0.000599232	0.99953	0.999907
1952	25163_at	25163	Cdkn2a	3.78845	0.0209235	0.455385	0.655346	0.999907
1953	25164_at	25164	Cdkn2b	4.15894	-0.0187437	-0.365172	0.720074	0.999907
1954	25165_at	25165	Zfp386	4.85476	-0.0213775	-0.278711	0.784267	0.999907
1955	25166_at	25166	Casp1	4.16806	-0.08454	-1.82524	0.0879148	0.999907
1956	25167_at	25167	Ptpra	9.38451	-0.0780891	-1.22597	0.239085	0.999907
1957	25177_at	25177	Fhl1	6.53072	-0.00837137	-0.140715	0.889965	0.999907
1958	25179_at	25179	Idh3g	8.79848	0.0160263	0.309201	0.761417	0.999907
1959	25181_at	25181	Bgn	5.33668	0.00733848	0.0668518	0.947581	0.999907
1960	25183_at	25183	Gdi1	9.89317	0.0508018	1.21127	0.244504	0.999907
1961	25186_at	25186	Efnb1	4.44398	-0.0394272	-0.799573	0.436422	0.999907
1962	25187_at	25187	Htr2c	5.35666	-0.14154	-2.42723	0.0282579	0.999907
1963	25193_at	25193	Ccnd3	5.45801	-0.00658528	-0.0920456	0.927878	0.999907
1964	25194_at	25194	Gnrh1	4.37912	-0.00894668	-0.12604	0.901372	0.999907
1965	25195_at	25195	Drd5	4.53551	0.0504118	0.968771	0.348002	0.999907
1966	25196_at	25196	Inhbb	4.15782	-0.0174593	-0.328679	0.746937	0.999907
1967	25197_at	25197	St6gal1	5.21216	-0.0548946	-1.0287	0.319902	0.999907
1968	25202_at	25202	Gucy1b1	8.38743	-0.00339665	-0.0345525	0.972892	0.999907
1969	25203_at	25203	Ccnb1	4.93131	-0.0637679	-1.51616	0.15024	0.999907
1970	25204_at	25204	Pcsk1	4.30138	0.0166123	0.348546	0.732267	0.999907
1971	25205_at	25205	Il6st	6.12621	2.41200131506659e-05	0.000296265	0.999768	0.999907
1972	25206_at	25206	Gucy1b2	3.94701	-0.030505	-0.663861	0.516841	0.999907
1973	25216_at	25216	Sdc1	4.2734	0.00410153	0.09404	0.92632	0.999907
1974	25217_at	25217	Tapbp	5.078	-0.0195848	-0.319595	0.753678	0.999907
1975	25218_at	25218	Vps52	6.0942	0.156128	1.72645	0.104771	0.999907
1976	25223_at	25223	Tspy1	3.87923	-0.0956355	-1.72944	0.104221	0.999907
1977	25227_at	25227	Arsb	5.33295	0.129221	1.52733	0.147461	0.999907
1978	25229_at	25229	Chrm1	4.94369	0.00660686	0.0739046	0.942062	0.999907
1979	25230_at	25230	Add3	7.46826	-0.0465132	-0.621758	0.543424	0.999907
1980	25231_at	25231	Onecut1	3.96125	-0.00689842	-0.17342	0.864636	0.999907
1981	25232_at	25232	Tyro3	8.10658	-0.107287	-0.895742	0.384522	0.999907
1982	25233_at	25233	Akt2	4.88379	-0.0363502	-0.535685	0.60002	0.999907
1983	25235_at	25235	Ghr	3.57353	0.00031217	0.00822642	0.993545	0.999907
1984	25236_at	25236	Gpc3	4.55782	-0.0481022	-0.400607	0.69435	0.999907
1985	25237_at	25237	Acvrl1	4.54246	-0.0397209	-0.757029	0.460744	0.999907
1986	25238_at	25238	Grk2	6.21929	-0.17385	-2.32148	0.0347285	0.999907
1987	25239_at	25239	Apod	7.3347	0.0974127	0.455663	0.65515	0.999907
1988	25240_at	25240	Aqp1	4.36906	-0.0183461	-0.38591	0.704974	0.999907
1989	25241_at	25241	Aqp5	3.89724	0.051815	0.95203	0.356152	0.999907
1990	25242_at	25242	Arnt	4.32495	0.0160002	0.265163	0.794488	0.999907
1991	25243_at	25243	Arnt2	6.70198	0.0298753	0.379503	0.709626	0.999907
1992	25244_at	25244	Bckdha	4.50288	0.059299	1.29295	0.215564	0.999907
1993	25245_at	25245	Bdkrb2	4.20368	0.0355645	0.657094	0.521063	0.999907
1994	25246_at	25246	Bsg	9.97731	0.0934792	1.79284	0.0931578	0.999907
1995	25247_at	25247	Nsg1	8.01712	-0.0117034	-0.128317	0.8996	0.999907
1996	25248_at	25248	Cnr1	7.15302	-0.132862	-2.11613	0.0514435	0.999907
1997	25249_at	25249	Coq7	5.56868	0.134104	1.59602	0.131305	0.999907
1998	25250_at	25250	Cox8b	4.20934	0.0233929	0.506334	0.619973	0.999907
1999	25251_at	25251	Cyp2g1	4.26573	-0.00331517	-0.0623755	0.951086	0.999907
[truncated: 8,070 more rows]

## Sheet: F4_bHR_bLR_HYP_DE
	ProbesetID	EntrezGeneID	GeneSymbol	AveExpr	Log2FC_Lineage	Tstat_Lineage	Pvalue_Lineage	FDR_Lineage
1	100036582_at	100036582	NA	4.94113	0.0588075	0.948095	0.358943	0.99914
2	100036765_at	100036765	Ccdc92	6.53774	0.0519455	0.976197	0.345311	0.99914
3	100125364_at	100125364	C1h6orf120	4.5987	0.0535318	1.08065	0.297871	0.99914
4	100125370_at	100125370	Nadk	5.72843	0.0207201	0.179563	0.860034	0.99914
5	100125372_at	100125372	Ces1f	3.67608	-0.0501805	-1.09143	0.293265	0.99914
6	100125373_at	100125373	Pnrc2	7.65824	-0.0214553	-0.221478	0.827874	0.99914
7	100145871_at	100145871	Adh5	7.77372	-0.0862147	-1.37059	0.191787	0.99914
8	100151767_at	100151767	Nkapd1	4.99819	0.0318051	0.296983	0.770781	0.99914
9	100158233_at	100158233	Slc35a2	5.32871	-0.0665387	-0.762889	0.458021	0.99914
10	100174909_at	100174909	Smim11	6.45198	0.0268627	0.449157	0.6601	0.99914
11	100174910_at	100174910	C18h5orf63	5.31565	0.0541505	0.89826	0.38403	0.99914
12	100188932_at	100188932	Ost4	6.57083	-0.116337	-1.80129	0.0929316	0.99914
13	100188937_at	100188937	Cox7c	9.65947	0.0618885	0.95326	0.35641	0.99914
14	100188944_at	100188944	Pnkd	6.32047	0.122764	1.58269	0.135513	0.99914
15	100189544_at	100189544	Nrn1l	4.7948	0.0474193	0.969448	0.348551	0.99914
16	100190936_at	100190936	Rnf123	5.9498	0.0245315	0.308986	0.76182	0.99914
17	100192313_at	100192313	Atxn7l3b	8.23978	0.0582085	1.17426	0.259616	0.99914
18	100196907_at	100196907	Tmem59	9.94837	-0.0310579	-0.546221	0.593396	0.99914
19	100233176_at	100233176	Gon7	5.64499	0.0398012	0.395988	0.698002	0.99914
20	100294508_at	100294508	KIAA0319l	5.91843	-0.0249497	-0.402363	0.693411	0.99914
21	100302372_at	100302372	Kiaa0040	4.38937	0.0419382	0.967053	0.349706	0.99914
22	100302447_at	100302447	Cox16	6.04627	0.115608	1.14185	0.272414	0.99914
23	100302453_at	100302453	Mettl9	8.27935	0.19656	1.64974	0.120942	0.99914
24	100303643_at	100303643	Fcgbp	4.1983	0.1411	1.87191	0.0819689	0.99914
25	100310874_at	100310874	Parpbp	4.29862	0.0350877	0.609728	0.551678	0.99914
26	100312735_at	100312735	Vom1r103	4.63615	0.0989528	1.11327	0.28409	0.99914
27	100359592_at	100359592	Palm3	4.64879	-0.0256348	-0.325642	0.749446	0.99914
28	100359678_at	100359678	Armcx4	6.98144	0.147919	1.60374	0.130784	0.99914
29	100359823_at	100359823	Tmem167a	6.99622	-0.136007	-0.769942	0.453958	0.99914
30	100359832_at	100359832	Vcf2	5.15541	0.0108054	0.120735	0.905593	0.99914
31	100359861_at	100359861	Smim15	5.43434	0.0440985	0.632888	0.53687	0.99914
32	100359865_at	100359865	Hrct1	5.33012	-0.0179044	-0.198985	0.845096	0.99914
33	100359945_at	100359945	Zfp267	5.0107	0.171859	3.29041	0.00527818	0.99914
34	100359946_at	100359946	Hmox2-ps1	3.75474	0.0577332	1.43359	0.173349	0.99914
35	100359967_at	100359967	Zfp560	4.32516	-0.0180447	-0.27314	0.788679	0.99914
36	100359982_at	100359982	Mpc2	8.01566	-0.0839273	-1.47094	0.163125	0.99914
37	100360015_at	100360015	Car10	6.63645	0.138188	1.64512	0.121901	0.99914
38	100360017_at	100360017	Mrps6	6.86547	-0.082375	-1.36659	0.193011	0.99914
39	100360066_at	100360066	Evi5	7.07196	0.00408933	0.0419306	0.967138	0.99914
40	100360077_at	100360077	Znhit1	7.23301	0.0126282	0.154947	0.879045	0.99914
41	100360180_at	100360180	Pgd	7.19749	-0.162471	-1.32563	0.205903	0.99914
42	100360205_at	100360205	Palld	4.65879	-0.188645	-1.87122	0.0820693	0.99914
43	100360302_at	100360302	Sec16a	6.68446	-0.0512846	-0.802073	0.435734	0.99914
44	100360334_at	100360334	Fhod3	5.06104	0.0360152	0.343502	0.736255	0.99914
45	100360406_at	100360406	Tsr1	6.04012	-0.0395514	-0.693787	0.499012	0.99914
46	100360412_at	100360412	Dnajc1	4.56279	-0.0384713	-0.527122	0.606249	0.99914
47	100360417_at	100360417	Rusc1	7.23956	-0.049594	-0.671956	0.512401	0.99914
48	100360427_at	100360427	E2f4	6.13637	-0.0838603	-1.62541	0.126063	0.99914
49	100360501_at	100360501	Rnh1	6.92016	-0.234448	-1.82696	0.0888046	0.99914
50	100360533_at	100360533	Tlcd3a	4.86168	0.000451184	0.00696456	0.99454	0.99914
51	100360582_at	100360582	Nt5c	4.0166	-0.0559815	-0.720337	0.483011	0.99914
52	100360606_at	100360606	Zranb1	4.43793	-0.0329484	-0.677489	0.508988	0.99914
53	100360872_at	100360872	Mcpt1l1	3.60929	0.0043709	0.118376	0.907429	0.99914
54	100360880_at	100360880	Fosb	3.77615	-0.0655343	-0.990282	0.338617	0.99914
55	100360936_at	100360936	Anapc16	5.57848	0.00693213	0.102416	0.919859	0.99914
56	100360982_at	100360982	Relb	4.65703	0.0228874	0.354448	0.728214	0.99914
57	100361134_at	100361134	Shisa9	7.11156	0.082004	1.02392	0.323007	0.99914
58	100361138_at	100361138	Dgkq	7.22956	0.160101	2.38408	0.0316055	0.99914
59	100361147_at	100361147	Mkrn2os	4.0631	0.0486621	0.882243	0.392341	0.99914
60	100361188_at	100361188	Etfrf1	5.31231	-0.00288659	-0.0320259	0.974897	0.99914
61	100361238_at	100361238	Rasgef1b	4.68697	-0.0410592	-0.691158	0.500614	0.99914
62	100361261_at	100361261	LOC100361261	3.58455	-0.0368516	-0.713491	0.487108	0.99914
63	100361269_at	100361269	Snrpa1	4.70815	-0.0182001	-0.380773	0.709009	0.99914
64	100361294_at	100361294	Tyk2	5.11317	0.0565819	1.06831	0.303213	0.99914
65	100361376_at	100361376	Kank2	5.01161	-0.0397881	-0.60886	0.552237	0.99914
66	100361389_at	100361389	Fam171a2	4.33158	0.0445593	0.707519	0.490698	0.99914
67	100361417_at	100361417	Tbcd	6.67238	0.0859953	1.13607	0.274744	0.99914
68	100361444_at	100361444	Angptl8	4.14409	0.0047714	0.0568171	0.955483	0.99914
69	100361506_at	100361506	Armc3	3.92965	0.00772045	0.142866	0.888404	0.99914
70	100361517_at	100361517	Psmg3	5.7681	0.252119	1.23752	0.235975	0.99914
71	100361568_at	100361568	Hilpda	4.67981	0.0029906	0.0518513	0.95937	0.99914
72	100361571_at	100361571	Krtap1-1	5.16444	0.0358109	0.445888	0.662404	0.99914
73	100361574_at	100361574	Polr2k	6.90025	0.101659	1.0703	0.302347	0.99914
74	100361647_at	100361647	Galnt6	4.21052	-0.0167577	-0.353992	0.728548	0.99914
75	100361658_at	100361658	Usp37	6.33334	0.00799563	0.100894	0.921046	0.99914
76	100361706_at	100361706	Iglc1	4.34459	0.0568812	1.13368	0.275713	0.99914
77	100361733_at	100361733	Ociad2	5.93005	-0.00957866	-0.134531	0.894872	0.99914
78	100361780_at	100361780	Cox6a1-ps1	6.85295	0.0211526	0.27193	0.789591	0.99914
79	100361884_at	100361884	Prl8a3	3.8087	0.0499479	1.19846	0.250364	0.99914
80	100361891_at	100361891	Rab5al1	6.61085	0.00836867	0.119884	0.906255	0.99914
81	100361939_at	100361939	Rnaseh2c	6.1188	-0.00663072	-0.0756068	0.940787	0.99914
82	100362120_at	100362120	Catsperz	4.05188	-0.00268319	-0.048189	0.962237	0.99914
83	100362121_at	100362121	Ddb2	3.99235	-0.0166721	-0.283383	0.780974	0.99914
84	100362255_at	100362255	Adgrv1	5.19082	0.0549222	0.628673	0.539548	0.99914
85	100362321_at	100362321	Smim19	7.17192	0.137885	1.55139	0.142813	0.99914
86	100362324_at	100362324	Dhx29	6.1173	0.0227994	0.271738	0.789736	0.99914
87	100362331_at	100362331	Ndufa4l2	5.00714	-0.0167143	-0.259224	0.799184	0.99914
88	100362346_at	100362346	Mta3	4.64363	0.092716	1.3797	0.189025	0.99914
89	100362347_at	100362347	Fnip1	5.58884	-0.0480251	-0.506532	0.62026	0.99914
90	100362458_at	100362458	Gigyf2	5.31331	0.0417758	0.649823	0.526184	0.99914
91	100362495_at	100362495	Haus5	3.98729	-0.0588507	-1.06821	0.303256	0.99914
92	100362547_at	100362547	Ap1g2	5.39008	-0.0173801	-0.335796	0.741937	0.99914
93	100362548_at	100362548	Elp3	7.16522	-0.0367789	-0.604291	0.555186	0.99914
94	100362634_at	100362634	Kmt2d	6.69914	0.108544	0.731932	0.476122	0.99914
95	100362733_at	100362733	Irgm2	4.69119	-0.0910473	-1.13788	0.274012	0.99914
96	100362805_at	100362805	Txndc5	6.99998	0.0956539	0.869676	0.398945	0.99914
97	100362814_at	100362814	D430041D05Rikl	4.98664	0.0332279	0.367134	0.718934	0.99914
98	100362817_at	100362817	Cdrt4	3.905	0.0279553	0.389507	0.702682	0.99914
99	100362940_at	100362940	Snx21	5.92653	0.0273189	0.460035	0.652459	0.99914
100	100362980_at	100362980	Srek1ip1-ps1	5.02441	0.127432	1.69116	0.112635	0.99914
101	100363145_at	100363145	Stab1	4.1135	0.0257357	0.379425	0.709988	0.99914
102	100363146_at	100363146	Fam228b	3.97189	0.0417424	0.616247	0.547487	0.99914
103	100363253_at	100363253	Nt5c2	4.33002	0.0196729	0.308931	0.761861	0.99914
104	100363266_at	100363266	Igip	8.25746	-0.01534	-0.193616	0.84922	0.99914
105	100363275_at	100363275	Adgra2	6.07925	-0.0135091	-0.102148	0.920068	0.99914
106	100363310_at	100363310	Cystm1	7.41624	0.0273517	0.357437	0.726023	0.99914
107	100363361_at	100363361	Zfp687	4.92603	0.155379	2.89868	0.0115377	0.99914
108	100363376_at	100363376	Cmc2	5.11907	-0.0234637	-0.567017	0.579559	0.99914
109	100363484_at	100363484	Ddit4l	4.58809	0.0955437	2.0778	0.0563409	0.99914
110	100363521_at	100363521	Smim30l1	7.02898	0.0324477	0.548837	0.591646	0.99914
111	100363539_at	100363539	Mrpl33	7.93336	0.0492334	0.529746	0.604475	0.99914
112	100364165_at	100364165	Nktr	7.40434	0.00690357	0.0709491	0.944428	0.99914
113	100364240_at	100364240	Btbd8	6.87676	0.10142	1.53401	0.147011	0.99914
114	100364523_at	100364523	Ctsql1	3.4982	0.0196247	0.501009	0.624044	0.99914
115	100364568_at	100364568	Rprd2	4.36125	0.0744833	1.2514	0.23102	0.99914
116	100365370_at	100365370	Ctdsp2	7.11809	-0.0461466	-0.540264	0.59739	0.99914
117	100365504_at	100365504	Sf3b6	7.15218	-0.0043079	-0.0520171	0.95924	0.99914
118	100365872_at	100365872	Eif4ebp3	5.45412	-0.0407783	-0.686354	0.503548	0.99914
119	100365921_at	100365921	Pigy	5.39544	-0.11483	-1.01051	0.329168	0.99914
120	100366017_at	100366017	Ube2e1	8.01416	0.00831691	0.110603	0.91348	0.99914
121	100366044_at	100366044	NA	4.56786	0.212966	1.50968	0.153059	0.99914
122	100366121_at	100366121	Smim24	5.2234	0.015751	0.154274	0.879566	0.99914
123	100366237_at	100366237	Pfdn4	6.68137	0.079446	0.918779	0.37356	0.99914
124	100529260_at	100529260	Ankhd1	4.83748	0.0188917	0.352784	0.729434	0.99914
125	100534597_at	100534597	Cenps	5.07964	0.00731299	0.176706	0.862236	0.99914
126	100909490_at	100909490	LOC100909490	5.47917	0.115502	2.32414	0.0354485	0.99914
127	100909537_at	100909537	Iqck	3.78372	-0.0260827	-0.498595	0.625702	0.99914
128	100909637_at	100909637	LOC100909637	3.85134	0.0178767	0.448828	0.660331	0.99914
129	100909684_at	100909684	LOC100909684	4.82608	0.0173455	0.299711	0.768741	0.99914
130	100909729_at	100909729	LOC100909729	4.44236	0.0768795	1.59412	0.132925	0.99914
131	100909739_at	100909739	LOC100909739	3.98017	-0.0424088	-0.69048	0.501027	0.99914
132	100909827_at	100909827	Kbtbd7	4.59769	0.0400898	0.33315	0.74389	0.99914
133	100909886_at	100909886	LOC100909886	3.79135	0.0190484	0.337279	0.740842	0.99914
134	100909904_at	100909904	NA	4.51884	0.0288727	0.351446	0.730416	0.99914
135	100909970_at	100909970	LOC100909970	4.25984	-0.0053453	-0.114487	0.910455	0.99914
136	100910104_at	100910104	Xirp1	4.14316	0.0259392	0.467567	0.647192	0.99914
137	100910237_at	100910237	LOC100910237	4.41034	-0.0344143	-0.71998	0.483225	0.99914
138	100910342_at	100910342	Bbip1	5.29079	0.0706276	1.05965	0.307004	0.99914
139	100910536_at	100910536	Elfn2	4.81315	0.0131967	0.231923	0.819908	0.99914
140	100910554_at	100910554	LOC100910554	4.02419	-0.000647053	-0.0119556	0.990627	0.99914
141	100910558_at	100910558	LOC100910558	6.19554	-0.0140294	-0.218172	0.8304	0.99914
142	100910717_at	100910717	NA	7.65997	-0.000442892	-0.00436322	0.996579	0.99914
143	100910751_at	100910751	Mtg1	6.40001	0.000897328	0.0105958	0.991693	0.99914
144	100910823_at	100910823	Derl2	4.73506	-0.014589	-0.215689	0.832299	0.99914
145	100910827_at	100910827	Oip5-as1	4.60656	-0.0537886	-0.742612	0.469828	0.99914
146	100910872_at	100910872	Naa80	5.03487	0.0377074	0.53421	0.601463	0.99914
147	100910940_at	100910940	Evi2b	4.20084	-0.035377	-0.64673	0.528127	0.99914
148	100910973_at	100910973	LOC100910973	6.77784	0.00457134	0.0288866	0.977357	0.99914
149	100910996_at	100910996	C7h12orf75	7.07556	0.052577	0.598796	0.558744	0.99914
150	100911029_at	100911029	NA	8.08642	0.0516596	0.646551	0.528239	0.99914
151	100911104_at	100911104	NA	6.77355	-0.0921285	-0.828578	0.421057	0.99914
152	100911177_at	100911177	LOC100911177	7.72687	0.0189152	0.284401	0.78021	0.99914
153	100911193_at	100911193	LOC100911193	5.27422	0.126946	1.90842	0.0767679	0.99914
154	100911196_at	100911196	Znf865	3.88315	0.0337184	0.600637	0.557551	0.99914
155	100911235_at	100911235	Med7	4.20194	-0.0242732	-0.419907	0.68084	0.99914
156	100911251_at	100911251	Dlg5l2	3.96637	0.14934	1.84773	0.0855844	0.99914
157	100911253_at	100911253	LOC100911253	4.06905	0.0263756	0.498881	0.625505	0.99914
158	100911360_at	100911360	LOC100911360	3.71934	-0.0349491	-0.733345	0.475286	0.99914
159	100911462_at	100911462	Txnl4a	6.83183	-0.112346	-0.798974	0.437471	0.99914
160	100911498_at	100911498	Xist	3.89187	0.0141576	0.348723	0.732416	0.99914
161	100911522_at	100911522	NA	4.77785	-0.0253552	-0.204448	0.840906	0.99914
162	100911534_at	100911534	LOC100911534	4.47552	0.0489476	0.861602	0.403227	0.99914
163	100911553_at	100911553	LOC100911553	4.1454	-0.0339504	-0.628363	0.539746	0.99914
164	100911574_at	100911574	Misfa	4.33333	-0.00268117	-0.0445668	0.965073	0.99914
165	100911652_at	100911652	Thumpd3-as1	4.39806	-0.0458891	-0.957347	0.354414	0.99914
166	100911664_at	100911664	C17h6orf62	8.08929	0.00767749	0.0810327	0.936547	0.99914
167	100911717_at	100911717	Ptgs2os	4.12534	-0.0654441	-1.11304	0.284184	0.99914
168	100911740_at	100911740	Mrln	4.09422	-0.00874968	-0.143789	0.887688	0.99914
169	100911757_at	100911757	Tshz2	5.52815	-0.013541	-0.235675	0.817051	0.99914
170	100911798_at	100911798	Seh1l	6.05652	0.0784658	0.689805	0.501439	0.99914
171	100911806_at	100911806	NA	4.36192	0.0284876	0.526291	0.606812	0.99914
172	100911831_at	100911831	Zfp182	4.18651	-0.05466	-0.939685	0.363095	0.99914
173	100911992_at	100911992	LOC100911992	9.06608	0.0392761	0.516221	0.613648	0.99914
174	100912002_at	100912002	LOC100912002	7.0954	0.113842	1.52733	0.148651	0.99914
175	100912012_at	100912012	Clec3b	3.97187	-0.0602605	-1.01847	0.325499	0.99914
176	100912115_at	100912115	Mia2	4.49453	-0.00820016	-0.154751	0.879196	0.99914
177	100912141_at	100912141	Tro	9.09353	-0.0724204	-0.860127	0.404013	0.99914
178	100912143_at	100912143	LOC100912143	4.74383	0.111666	1.92577	0.0744034	0.99914
179	100912167_at	100912167	LOC100912167	5.56167	-0.176464	-1.50085	0.155308	0.99914
180	100912181_at	100912181	NA	5.55549	0.064474	0.869223	0.399185	0.99914
181	100912195_at	100912195	LOC100912195	7.65932	0.125113	1.32884	0.204868	0.99914
182	100912216_at	100912216	Prcd	4.44337	-0.0276963	-0.28147	0.782412	0.99914
183	100912247_at	100912247	NA	4.39786	0.179619	2.14261	0.0499459	0.99914
184	100912286_at	100912286	Leng9	4.27484	-0.00439171	-0.0867966	0.932046	0.99914
185	100912310_at	100912310	LOC100912310	4.6603	0.0330082	0.45335	0.65715	0.99914
186	100912447_at	100912447	Nynrin	5.48539	0.0183631	0.233551	0.818668	0.99914
187	100912521_at	100912521	Nmrk2	4.30006	0.005836	0.0633554	0.950367	0.99914
188	100912525_at	100912525	Hoxa4	4.7978	0.0314914	0.457645	0.654134	0.99914
189	100912577_at	100912577	NA	5.06161	-0.133857	-2.18408	0.0462139	0.99914
190	100912622_at	100912622	NA	3.57342	0.0242832	0.546195	0.593413	0.99914
191	100912629_at	100912629	LOC100912629	4.13789	-0.0225659	-0.342255	0.737174	0.99914
192	100912936_at	100912936	Hoxd8	4.67292	-0.0569585	-0.67215	0.512281	0.99914
193	100912964_at	100912964	NA	4.91302	0.0907091	1.13741	0.274204	0.99914
194	102546572_at	102546572	LOC102546572	6.5915	0.144785	1.38422	0.187669	0.99914
195	102546876_at	102546876	NA	4.0561	-0.0318144	-0.405964	0.690823	0.99914
196	102547155_at	102547155	LOC102547155	4.35556	-0.0160562	-0.212177	0.834985	0.99914
197	102547254_at	102547254	LOC102547254	3.86431	0.025399	0.52804	0.605629	0.99914
198	102547411_at	102547411	LOC102547411	4.3983	0.0176189	0.286551	0.778596	0.99914
199	102547443_at	102547443	LOC102547443	4.12778	0.016096	0.277045	0.785739	0.99914
200	102547664_at	102547664	NA	4.13564	-0.0208209	-0.279456	0.783926	0.99914
201	102547703_at	102547703	LOC102547703	4.09098	0.0338323	0.570588	0.5772	0.99914
202	102547753_at	102547753	Nogl1	4.03213	-0.00556426	-0.0730706	0.94277	0.99914
203	102547797_at	102547797	LOC102547797	4.07899	-0.0117214	-0.232201	0.819696	0.99914
204	102547830_at	102547830	LOC102547830	4.01054	-0.0329439	-0.59848	0.558949	0.99914
205	102547892_at	102547892	NA	3.84853	0.00575766	0.14068	0.8901	0.99914
206	102547903_at	102547903	NA	4.4818	0.13284	2.24208	0.041429	0.99914
207	102547955_at	102547955	LOC102547955	4.10181	0.00613878	0.0773436	0.93943	0.99914
208	102548459_at	102548459	LOC102548459	5.63216	0.0672368	0.728306	0.47827	0.99914
209	102548514_at	102548514	NA	4.35767	0.0511643	0.960887	0.352692	0.99914
210	102548682_at	102548682	H4cl1	3.7457	0.0387963	0.909543	0.378248	0.99914
211	102548740_at	102548740	NA	5.86757	0.0178873	0.252494	0.804279	0.99914
212	102548752_at	102548752	LOC102548752	4.85323	0.0317528	0.650747	0.525604	0.99914
213	102548758_at	102548758	NA	4.4828	0.0247763	0.431243	0.672769	0.99914
214	102548778_at	102548778	Parp10	4.17919	-0.0723214	-1.07803	0.298999	0.99914
215	102549032_at	102549032	LOC102549032	4.41761	0.028879	0.405844	0.690909	0.99914
216	102549282_at	102549282	NA	3.66134	-0.0234948	-0.485201	0.634937	0.99914
217	102549471_at	102549471	Xndc1	4.50315	0.0328614	0.576259	0.573464	0.99914
218	102549710_at	102549710	Samd11	3.81717	-0.0321571	-0.756117	0.461944	0.99914
219	102549783_at	102549783	LOC102549783	4.76456	0.0535328	0.928177	0.368831	0.99914
220	102549900_at	102549900	NA	4.77584	0.0496807	0.638556	0.53328	0.99914
221	102549942_at	102549942	NA	6.4971	0.119484	0.953499	0.356293	0.99914
222	102550189_at	102550189	Samd1	5.42816	0.0155739	0.297846	0.770136	0.99914
223	102550344_at	102550344	Kmt2b	5.37689	-0.0476406	-0.718859	0.483894	0.99914
224	102550385_at	102550385	Lyrm4	6.73595	0.008447	0.0944762	0.926052	0.99914
225	102550403_at	102550403	Ceacam15l1	3.8329	-0.00183342	-0.0326415	0.974415	0.99914
226	102550621_at	102550621	NA	3.94445	0.0242018	0.507627	0.619511	0.99914
227	102550889_at	102550889	LOC102550889	3.77132	0.0071465	0.171832	0.865995	0.99914
228	102550903_at	102550903	Ufsp1	5.30134	-0.0585501	-0.661171	0.519091	0.99914
229	102550950_at	102550950	LOC102550950	5.48522	0.0325046	0.419342	0.681243	0.99914
230	102551085_at	102551085	Xrcc3	3.86485	0.0294811	0.717864	0.484489	0.99914
231	102551184_at	102551184	H4cl2	3.56427	-0.0591724	-1.2342	0.237171	0.99914
232	102551340_at	102551340	Zfp729	4.60541	0.0520775	0.886614	0.390061	0.99914
233	102551435_at	102551435	Eef1akmt4	3.95706	-0.0271132	-0.409289	0.688436	0.99914
234	102551636_at	102551636	NA	3.9246	0.0335889	0.572298	0.576072	0.99914
235	102551660_at	102551660	Eml3	5.10916	-0.00122196	-0.0134799	0.989433	0.99914
236	102551716_at	102551716	Nkain2	5.81637	-0.084117	-0.908355	0.378855	0.99914
237	102551966_at	102551966	NA	4.57351	0.0675335	1.06866	0.30306	0.99914
238	102552250_at	102552250	NA	3.97242	-0.0405483	-0.898867	0.383718	0.99914
239	102552398_at	102552398	LOC102552398	4.12843	-0.0210649	-0.256135	0.801521	0.99914
240	102552470_at	102552470	LOC102552470	4.21375	-0.0203543	-0.260383	0.798308	0.99914
241	102552654_at	102552654	NA	3.59671	0.0210126	0.524726	0.607872	0.99914
242	102552664_at	102552664	Miat	8.15883	0.0756672	1.09606	0.291302	0.99914
243	102552880_at	102552880	NA	4.62035	0.0636542	0.592087	0.563105	0.99914
244	102552920_at	102552920	Armcx5	4.4742	-0.0494015	-0.399513	0.695462	0.99914
245	102552997_at	102552997	NA	3.85762	0.0401036	0.730285	0.477096	0.99914
246	102553323_at	102553323	NA	4.25142	0.0218128	0.352966	0.729301	0.99914
247	102553383_at	102553383	NA	4.18952	0.144948	2.5477	0.0230302	0.99914
248	102553587_at	102553587	Peg10	3.95533	0.0269297	0.592788	0.562648	0.99914
249	102553701_at	102553701	NA	3.882	0.0241871	0.450166	0.659389	0.99914
250	102553824_at	102553824	LOC102553824	3.93605	-0.000253393	-0.00549045	0.995696	0.99914
251	102553868_at	102553868	LOC102553868	4.05107	0.0520403	0.87324	0.397064	0.99914
252	102553917_at	102553917	NA	4.25716	-0.0243027	-0.268947	0.79184	0.99914
253	102553962_at	102553962	Zfp764l1	4.21894	-0.0375021	-0.72755	0.478719	0.99914
254	102553981_at	102553981	NA	4.79995	-0.0770251	-1.20506	0.247885	0.99914
255	102554233_at	102554233	LOC102554233	3.99568	-0.122513	-2.01707	0.0630101	0.99914
256	102554253_at	102554253	LOC102554253	6.02105	-0.0256042	-0.346823	0.733812	0.99914
257	102554302_at	102554302	Zfp688	4.32644	0.0822795	1.67901	0.115018	0.99914
258	102554372_at	102554372	LOC102554372	3.84937	0.00606351	0.142258	0.888876	0.99914
259	102554398_at	102554398	NA	4.68423	-0.067908	-1.39122	0.18558	0.99914
260	102554423_at	102554423	LOC102554423	4.28545	-0.00372828	-0.0732018	0.942667	0.99914
261	102554481_at	102554481	NA	4.06224	-0.02972	-0.291184	0.775122	0.99914
262	102554586_at	102554586	Tmem265	4.77061	0.0412843	0.547372	0.592626	0.99914
263	102554622_at	102554622	NA	4.80257	0.0722467	1.15057	0.268925	0.99914
264	102554731_at	102554731	LOC102554731	5.53868	-0.00709105	-0.0964397	0.92452	0.99914
265	102554881_at	102554881	Ptprdl	4.34083	0.0464234	1.02202	0.323873	0.99914
266	102554883_at	102554883	NA	4.00116	-0.00298888	-0.0615274	0.951797	0.99914
267	102554884_at	102554884	Rcor1	4.16366	0.00951125	0.218604	0.83007	0.99914
268	102555035_at	102555035	LOC102555035	3.69819	-0.00628087	-0.160529	0.874727	0.99914
269	102555109_at	102555109	LOC102555109	4.39766	0.0804599	1.16935	0.261523	0.99914
270	102555298_at	102555298	Wdr90	4.64392	0.0345408	0.445771	0.662487	0.99914
271	102555451_at	102555451	LOC102555451	4.49307	0.00933435	0.192426	0.850135	0.99914
272	102555617_at	102555617	LOC102555617	4.61587	0.0118546	0.178909	0.860537	0.99914
273	102555634_at	102555634	Igtpl1	3.87067	0.0361894	0.897774	0.384281	0.99914
274	102555814_at	102555814	C2h4orf54	4.04834	0.0589802	1.24024	0.234995	0.99914
275	102555995_at	102555995	NA	4.18273	0.109676	1.59684	0.132318	0.99914
276	102556093_at	102556093	NA	4.59331	-0.0206502	-0.401629	0.693939	0.99914
277	102556224_at	102556224	NA	5.49336	0.0156562	0.146395	0.885669	0.99914
278	102556249_at	102556249	LOC102556249	5.10589	-0.00890111	-0.10757	0.915842	0.99914
279	102556346_at	102556346	NA	4.51509	-0.00891365	-0.15047	0.882511	0.99914
280	102556485_at	102556485	NA	4.02946	-0.0403969	-0.861729	0.403159	0.99914
281	102556495_at	102556495	LOC102556495	4.18492	0.0604811	1.16012	0.265141	0.99914
282	102557319_at	102557319	LOC102557319	4.13535	0.00479073	0.0972983	0.92385	0.99914
283	102557529_at	102557529	LOC102557529	4.18413	0.0638598	1.06953	0.302682	0.99914
284	103690082_at	103690082	NA	8.61253	0.04992	0.467075	0.647535	0.99914
285	103690134_at	103690134	NA	3.74876	0.0197164	0.45046	0.659182	0.99914
286	103690203_at	103690203	Znf48	5.25106	0.0342063	0.611835	0.550322	0.99914
287	103690209_at	103690209	NA	4.60249	-0.109964	-0.947237	0.359366	0.99914
288	103690457_at	103690457	NA	3.7925	-0.0395954	-0.801469	0.436072	0.99914
289	103690502_at	103690502	NA	4.56363	0.0380027	0.624647	0.542113	0.99914
290	103690870_at	103690870	LOC103690870	4.69349	0.0443837	0.677455	0.509009	0.99914
291	103691034_at	103691034	Peg3	5.63851	0.232814	1.71289	0.10848	0.99914
292	103691054_at	103691054	LOC103691054	4.85248	0.01045	0.153557	0.88012	0.99914
293	103691253_at	103691253	NA	6.23363	0.0431944	0.462003	0.651081	0.99914
294	103691455_at	103691455	NA	4.784	0.00684932	0.149232	0.88347	0.99914
295	103691688_at	103691688	NA	7.71092	0.0168575	0.19885	0.8452	0.99914
296	103691748_at	103691748	NA	4.64757	-0.00508837	-0.0670429	0.947483	0.99914
297	103691765_at	103691765	LOC103691765	3.83334	0.0155166	0.324524	0.750274	0.99914
298	103691878_at	103691878	LOC103691878	4.27294	0.0218869	0.497668	0.626338	0.99914
299	103691906_at	103691906	Lnc134	5.28994	-0.0577456	-1.09618	0.291249	0.99914
300	103691977_at	103691977	LOC103691977	3.96263	0.135166	2.57135	0.0219923	0.99914
301	103692066_at	103692066	Samd9l-ps1	4.88042	0.0714635	1.25197	0.230818	0.99914
302	103692723_at	103692723	LOC103692723	3.83898	0.0414612	0.792629	0.441041	0.99914
303	103692823_at	103692823	NA	3.61066	0.00684221	0.14111	0.889766	0.99914
304	103693047_at	103693047	Rup2l2	5.77993	0.108117	0.985335	0.340958	0.99914
305	103693075_at	103693075	NA	4.67043	0.0332584	0.447878	0.661001	0.99914
306	103693092_at	103693092	LOC103693092	3.85918	0.00228049	0.0475606	0.962729	0.99914
307	103693239_at	103693239	Arl4c	4.85211	-0.0230447	-0.483513	0.636105	0.99914
308	103693274_at	103693274	NA	3.74524	0.0639386	1.61228	0.128906	0.99914
309	103693421_at	103693421	NA	5.36351	0.0577688	1.20217	0.248971	0.99914
310	103693432_at	103693432	Ptges3l	5.44264	-0.0443924	-0.552772	0.589019	0.99914
311	103693653_at	103693653	LOC103693653	4.12297	0.0302053	0.552109	0.589462	0.99914
312	103693711_at	103693711	NA	5.89022	0.0598615	0.808009	0.432419	0.99914
313	103693925_at	103693925	Apela	4.19588	0.0760704	1.18885	0.254006	0.99914
314	103693946_at	103693946	LOC103693946	4.92839	0.0333217	0.48111	0.63777	0.99914
315	103694042_at	103694042	NA	4.62843	-0.0643362	-0.83783	0.416011	0.99914
316	103694084_at	103694084	NA	5.60422	0.0812621	0.975742	0.345528	0.99914
317	103694327_at	103694327	LOC103694327	4.5319	0.0471652	0.851407	0.408677	0.99914
318	103694328_at	103694328	Atxn1l	7.01667	0.0781194	1.03799	0.316634	0.99914
319	103694466_at	103694466	NA	3.62795	0.0584399	1.43675	0.172464	0.99914
320	103694491_at	103694491	Smim10l2a	5.07758	0.0852151	1.23514	0.236831	0.99914
321	103695322_at	103695322	NA	4.24494	-0.0443052	-0.933362	0.366239	0.99914
322	104845258_at	104845258	Fendrr	5.29339	0.0551277	1.19672	0.251022	0.99914
323	104845260_at	104845260	Lnc215	6.23813	0.0763844	0.691679	0.500297	0.99914
324	104940696_at	104940696	Tincr	5.87069	0.0347445	0.508355	0.619013	0.99914
325	106345160_at	106345160	Zbtb11os1	4.11269	-0.000535047	-0.0109758	0.991396	0.99914
326	106631776_at	106631776	Mtln	7.36621	-0.0294186	-0.468373	0.646629	0.99914
327	108348043_at	108348043	NA	4.04179	0.00173318	0.0423376	0.966819	0.99914
328	108348046_at	108348046	NA	6.49541	0.110121	1.44377	0.17051	0.99914
329	108348051_at	108348051	Zftraf1	5.31327	0.022989	0.489612	0.631888	0.99914
330	108348060_at	108348060	NA	4.27769	-0.0659723	-0.935489	0.365179	0.99914
331	108348061_at	108348061	NA	9.04929	-0.10349	-1.00729	0.330658	0.99914
332	108348073_at	108348073	Eif5	8.34932	0.0104224	0.11658	0.908826	0.99914
333	108348129_at	108348129	NA	4.70837	0.0276059	0.312581	0.759144	0.99914
334	108348148_at	108348148	NA	8.84992	0.0206767	0.154569	0.879337	0.99914
335	108348156_at	108348156	NA	6.49712	-0.193187	-1.45356	0.167817	0.99914
336	108348160_at	108348160	NA	5.95327	-0.0260873	-0.212757	0.834541	0.99914
337	108348165_at	108348165	NA	3.87143	0.0594034	1.26423	0.226514	0.99914
338	108348176_at	108348176	NA	10.6524	0.0519579	0.483455	0.636145	0.99914
339	108348178_at	108348178	Vps37c	5.91631	-0.0463126	-0.784014	0.445918	0.99914
340	108348727_at	108348727	LOC108348727	3.72274	-0.00597704	-0.152593	0.880867	0.99914
341	108348793_at	108348793	LOC108348793	3.85734	0.0156242	0.30905	0.761773	0.99914
342	108348988_at	108348988	NA	4.5297	0.0474006	0.827193	0.421816	0.99914
343	108349107_at	108349107	NA	4.02155	0.0148369	0.324444	0.750334	0.99914
344	108349561_at	108349561	NA	8.94377	0.00929946	0.161893	0.873672	0.99914
345	108349625_at	108349625	NA	4.03475	0.0374038	0.712945	0.487435	0.99914
346	108349824_at	108349824	NA	4.09834	-0.10124	-2.05701	0.0585471	0.99914
347	108350403_at	108350403	NA	3.95014	0.0317636	0.747181	0.467151	0.99914
348	108350443_at	108350443	Inafm2	6.49759	-0.185004	-2.34392	0.0341336	0.99914
349	108350521_at	108350521	LOC108350521	3.97118	-0.0151339	-0.284453	0.780171	0.99914
350	108350586_at	108350586	NA	4.21262	0.026018	0.384745	0.706129	0.99914
351	108350662_at	108350662	NA	4.00561	-0.0984249	-0.868801	0.399408	0.99914
352	108350688_at	108350688	LOC108350688	3.86984	0.00783284	0.164821	0.871409	0.99914
353	108350874_at	108350874	LOC108350874	3.75212	-0.0297233	-0.598929	0.558658	0.99914
354	108350978_at	108350978	LOC108350978	5.01568	0.0509679	0.666013	0.516081	0.99914
355	108351469_at	108351469	NA	4.27284	-0.000673242	-0.0128601	0.989918	0.99914
356	108351513_at	108351513	NA	4.08572	0.0827152	2.0076	0.0641135	0.99914
357	108351584_at	108351584	Tbc1d22al	6.60938	-0.151169	-2.30653	0.0366588	0.99914
358	108351758_at	108351758	LOC108351758	3.85499	0.0624445	1.49819	0.15599	0.99914
359	108352161_at	108352161	LOC108352161	5.49354	0.0412813	0.377241	0.711575	0.99914
360	108352342_at	108352342	NA	3.81705	-0.0257447	-0.555687	0.587077	0.99914
361	108352385_at	108352385	LOC108352385	4.74538	0.0182774	0.347702	0.733166	0.99914
362	108352561_at	108352561	NA	5.33519	0.0551046	0.946612	0.359673	0.99914
363	108352597_at	108352597	NA	4.43186	-2.22326e-05	-0.000422645	0.999669	0.999768
364	108352807_at	108352807	LOC108352807	4.21	0.0578243	1.15881	0.265659	0.99914
365	108352824_at	108352824	LOC108352824	3.70972	0.0524703	1.1206	0.281059	0.99914
366	108353239_at	108353239	LOC108353239	4.32243	-0.000872226	-0.0141184	0.988932	0.99914
367	112400_at	112400	Nrg1	4.08051	0.0336424	0.850884	0.408958	0.99914
368	113882_at	113882	Hemgn	3.98535	-0.0277428	-0.570408	0.577319	0.99914
369	113886_at	113886	Kif1c	6.20419	0.0617908	0.660119	0.519746	0.99914
370	113892_at	113892	Nat8f3	4.38385	-0.069991	-1.0915	0.293232	0.99914
371	113893_at	113893	Sncb	8.19004	-0.0130411	-0.196907	0.846692	0.99914
372	113894_at	113894	Sqstm1	9.0054	-0.0193626	-0.415008	0.684341	0.99914
373	113898_at	113898	Prdx5	8.12132	0.102089	1.37523	0.190378	0.99914
374	113901_at	113901	Chia	4.06395	0.0322997	0.557632	0.585783	0.99914
375	113902_at	113902	Ces1d	4.98011	-0.00773678	-0.0379321	0.97027	0.99914
376	113906_at	113906	Hspb8	5.00778	-0.10587	-1.40772	0.180736	0.99914
377	113911_at	113911	Gucy2e	6.36768	0.107603	1.72844	0.105589	0.99914
378	113912_at	113912	Rtn4r	5.81142	-0.0821904	-0.610747	0.551022	0.99914
379	113914_at	113914	Taar1	4.44573	0.0276569	0.491021	0.630916	0.99914
380	113918_at	113918	Slc6a20a	7.73458	0.0990335	0.251354	0.805142	0.99914
381	113922_at	113922	Selenof	8.91288	0.0748121	0.721866	0.482099	0.99914
382	113927_at	113927	Csnk1a1	7.20533	0.0748461	0.951228	0.357405	0.99914
383	113929_at	113929	Nup88	6.15582	0.0960162	0.985701	0.340784	0.99914
384	113931_at	113931	Prrx2	4.26837	0.0557074	0.923405	0.371227	0.99914
385	113936_at	113936	Cpb2	4.60788	0.0701404	0.89316	0.386663	0.99914
386	113937_at	113937	Clec2d	3.84412	0.111977	1.80707	0.0919884	0.99914
387	113940_at	113940	Gmfg	4.83501	-0.0942829	-0.890606	0.387987	0.99914
388	113947_at	113947	Maged2	7.54551	0.134116	2.00894	0.0639566	0.99914
389	113948_at	113948	Bbs2	4.71449	0.021831	0.225545	0.82477	0.99914
390	113955_at	113955	Gpnmb	4.34274	0.0862969	1.26773	0.225294	0.99914
391	113956_at	113956	Pecr	6.66398	0.0066499	0.0941431	0.926311	0.99914
392	113958_at	113958	Mrps7	7.37675	0.0145061	0.26986	0.791151	0.99914
393	113959_at	113959	C5ar1	4.74378	0.0108734	0.166437	0.87016	0.99914
394	113960_at	113960	Cdc42bpb	5.70064	0.0964208	1.49036	0.158012	0.99914
395	113970_at	113970	Magi2	4.38101	0.113398	3.10126	0.00770552	0.99914
396	113975_at	113975	Pom121	6.5141	-0.0886232	-1.47749	0.161385	0.99914
397	113976_at	113976	Acsl4	7.16224	0.0910117	0.667231	0.515325	0.99914
398	113983_at	113983	Pitx1	4.57921	0.018159	0.318629	0.754648	0.99914
399	113984_at	113984	Nr2f2	5.57117	-0.0240243	-0.292269	0.774309	0.99914
400	113990_at	113990	Hmgn3	8.75768	-0.0391488	-0.546489	0.593216	0.99914
401	113995_at	113995	P2rx5	3.85955	0.00264436	0.0459551	0.963986	0.99914
402	114004_at	114004	Ppp1r14a	4.46902	-0.133679	-1.68428	0.113979	0.99914
403	114017_at	114017	Gfm1	4.97896	0.0201148	0.270596	0.790597	0.99914
404	114020_at	114020	Nat8f5	4.85478	0.108368	0.765961	0.456249	0.99914
405	114022_at	114022	Glrx2	6.98434	0.111998	1.67969	0.114885	0.99914
406	114023_at	114023	Copb1	7.16052	-0.037402	-0.583598	0.568648	0.99914
407	114024_at	114024	Acsl3	7.84574	-0.120364	-1.99299	0.0658492	0.99914
408	114027_at	114027	Dao	3.77577	-0.0640619	-0.865095	0.401371	0.99914
409	114029_at	114029	Megf8	5.85965	-0.0647248	-0.953756	0.356167	0.99914
410	114031_at	114031	Fstl3	4.10934	-0.139785	-1.07285	0.30124	0.99914
411	114032_at	114032	Kcnh4	5.14949	0.0627271	1.14731	0.270224	0.99914
412	114089_at	114089	Inpp5e	5.18207	0.0351015	0.536566	0.599877	0.99914
413	114090_at	114090	Egr2	4.03829	-0.0300465	-0.598069	0.559216	0.99914
414	114091_at	114091	Fcnb	3.95232	0.0948079	1.60963	0.129485	0.99914
415	114093_at	114093	St14	5.2368	0.111857	1.93097	0.0737074	0.99914
416	114095_at	114095	Stxbp3	7.16373	-0.0247339	-0.231232	0.820434	0.99914
417	114096_at	114096	Idh3a	8.02867	0.109515	1.37854	0.189377	0.99914
418	114097_at	114097	Ltc4s	4.89917	0.0921251	1.20587	0.247584	0.99914
419	114098_at	114098	Ltb4r2	4.49805	0.119623	1.7245	0.106316	0.99914
420	114099_at	114099	Cysltr1	4.18724	0.055195	0.850245	0.409302	0.99914
421	114100_at	114100	Sc5d	7.79396	-0.0371897	-0.33978	0.738998	0.99914
422	114101_at	114101	Cds2	4.96549	0.0596456	0.944844	0.360544	0.99914
423	114102_at	114102	Cdh23	4.4946	0.0118406	0.209236	0.837237	0.99914
424	114103_at	114103	Il5ra	3.91594	-0.0262764	-0.498383	0.625847	0.99914
425	114104_at	114104	Asah2	4.31748	0.0258229	0.463142	0.650284	0.99914
426	114105_at	114105	Cxcl2	4.05393	0.058315	1.24606	0.232914	0.99914
427	114106_at	114106	Bco1	4.49794	0.0986573	1.27872	0.221507	0.99914
428	114107_at	114107	Kremen1	4.00668	0.0276766	0.574852	0.57439	0.99914
429	114108_at	114108	Pdlim3	5.48995	0.255469	3.64335	0.00260545	0.99914
430	114109_at	114109	Nkx2-5	5.60103	-0.019929	-0.166044	0.870464	0.99914
431	114110_at	114110	Flt4	4.10456	-0.0131651	-0.178403	0.860928	0.99914
432	114111_at	114111	Vegfc	4.93119	0.0483477	0.861225	0.403428	0.99914
433	114113_at	114113	Pafah1b3	5.69526	0.0605286	0.529171	0.604864	0.99914
434	114114_at	114114	Dnm1l	6.79147	0.137566	2.80452	0.0139059	0.99914
435	114115_at	114115	P2rx2	4.27055	-0.0210897	-0.460369	0.652225	0.99914
436	114116_at	114116	Cdc42bpa	4.50007	0.0150704	0.212913	0.834422	0.99914
437	114117_at	114117	Gng3	9.47578	0.100597	1.43706	0.172378	0.99914
438	114119_at	114119	Gng10	8.4222	-0.00230084	-0.0261507	0.979501	0.99914
439	114121_at	114121	Ccnl1	5.54875	-0.0852552	-1.09692	0.290938	0.99914
440	114122_at	114122	Vcan	4.15478	-0.0414096	-0.879394	0.393831	0.99914
441	114123_at	114123	Sardh	4.86239	0.0398887	0.821357	0.425024	0.99914
442	114124_at	114124	Akap1	5.25902	0.0526049	0.852538	0.40807	0.99914
443	114125_at	114125	Dll3	4.57988	0.0401561	0.47947	0.638907	0.99914
444	114200_at	114200	P3h1	4.24689	0.0375496	0.612306	0.550019	0.99914
445	114202_at	114202	Mpp3	5.12384	-0.00984298	-0.132885	0.89615	0.99914
446	114203_at	114203	Sh2b2	4.1736	0.0197138	0.462071	0.651033	0.99914
447	114205_at	114205	Crcp	6.13153	0.0449175	0.707772	0.490545	0.99914
448	114207_at	114207	Ryr1	4.73441	-0.0436569	-0.432294	0.672023	0.99914
449	114208_at	114208	Skil	7.81067	0.00918276	0.135609	0.894035	0.99914
450	114209_at	114209	Phyh	6.84812	-0.0502752	-0.679678	0.507641	0.99914
451	114210_at	114210	Spata2	5.44448	-0.00420451	-0.0777591	0.939105	0.99914
452	114212_at	114212	Chek2	4.02189	0.0216097	0.428922	0.674418	0.99914
453	114213_at	114213	Rax	3.82543	0.0168292	0.369281	0.717368	0.99914
454	114214_at	114214	Dffa	4.53863	0.0233901	0.291685	0.774746	0.99914
455	114215_at	114215	Insl3	4.78724	0.0455117	0.595847	0.560659	0.99914
456	114216_at	114216	S100a3	5.19764	0.0440331	0.773049	0.452175	0.99914
457	114243_at	114243	Nox1	4.71695	-0.00367489	-0.0880776	0.931046	0.99914
458	114244_at	114244	Hcn2	7.4604	0.0283462	0.223974	0.825969	0.99914
459	114245_at	114245	Hcn3	4.79027	0.0881176	1.44216	0.170956	0.99914
460	114246_at	114246	Trpv6	5.91261	0.011988	0.235066	0.817515	0.99914
461	114247_at	114247	Slfn4	4.06403	-0.0936848	-1.22722	0.239704	0.99914
462	114248_at	114248	Pde6h	4.4877	0.00483005	0.0535589	0.958033	0.99914
463	114481_at	114481	Dnajc14	5.26092	-0.0205144	-0.352375	0.729734	0.99914
464	114483_at	114483	Cdk6	4.19872	-0.0787451	-0.997196	0.335366	0.99914
465	114488_at	114488	Rbm3	7.65809	-0.0800848	-0.591445	0.563523	0.99914
466	114489_at	114489	Dag1	5.73335	0.0372855	0.675659	0.510115	0.99914
467	114490_at	114490	Cited2	5.83791	-0.000323033	-0.00337461	0.997354	0.999508
468	114491_at	114491	Cited4	4.24027	-0.110822	-1.25884	0.228397	0.99914
469	114492_at	114492	Ccl28	4.38872	0.108717	2.07597	0.0565315	0.99914
470	114493_at	114493	Cacna1f	4.61356	-0.024111	-0.329273	0.746758	0.99914
471	114495_at	114495	Map2k6	6.72765	-0.118163	-1.90844	0.0767648	0.99914
472	114496_at	114496	Bik	4.13139	-0.00712327	-0.135375	0.894216	0.99914
473	114498_at	114498	Dmrt1	4.32202	-0.0252634	-0.355137	0.727709	0.99914
474	114499_at	114499	Hdgf	6.43344	0.0590205	1.00136	0.333416	0.99914
475	114505_at	114505	Klf4	4.57576	0.00816474	0.0994146	0.922199	0.99914
476	114506_at	114506	Ankh	6.80126	-0.0449485	-0.548549	0.591839	0.99914
477	114508_at	114508	Fbp2	4.4667	0.0180228	0.342563	0.736947	0.99914
478	114510_at	114510	Mllt3	3.81814	-0.00362324	-0.078524	0.938507	0.99914
479	114511_at	114511	Emb	6.31982	0.0806045	1.1597	0.265306	0.99914
480	114512_at	114512	Aatf	4.34967	-0.0141799	-0.208845	0.837537	0.99914
481	114513_at	114513	Rasgrf2	5.90021	0.0698229	0.90559	0.380267	0.99914
482	114514_at	114514	Clasp2	8.91746	-4.41395e-05	-0.000495308	0.999612	0.999768
483	114515_at	114515	Lancl1	7.12744	0.029439	0.285638	0.779281	0.99914
484	114517_at	114517	Itga6	5.06822	-0.0513279	-0.442825	0.664565	0.99914
485	114518_at	114518	Slc7a10	6.51258	0.0618591	0.714758	0.486348	0.99914
486	114519_at	114519	Nfil3	4.77809	0.0123753	0.260809	0.797986	0.99914
487	114520_at	114520	Strn3	7.87948	0.0292648	0.390974	0.701622	0.99914
488	114521_at	114521	Tdg	5.71084	0.165358	2.47368	0.0265901	0.99914
489	114522_at	114522	Stag3	4.37736	0.0558176	1.01431	0.327413	0.99914
490	114523_at	114523	Ntn1	4.08349	-0.00943911	-0.162816	0.872958	0.99914
491	114552_at	114552	Bcl2l10	4.5374	0.0431172	0.739131	0.471874	0.99914
492	114554_at	114554	Pi4k2a	4.94472	-0.0337971	-0.595974	0.560576	0.99914
493	114555_at	114555	Casp4	4.76613	0.0458802	0.773665	0.451822	0.99914
494	114557_at	114557	Wif1	4.05964	-0.00872254	-0.16503	0.871247	0.99914
495	114558_at	114558	Becn1	8.10511	0.0366595	0.581509	0.570017	0.99914
496	114559_at	114559	Arhgef7	4.65018	-0.0507031	-0.999938	0.334082	0.99914
497	114560_at	114560	Rap2a	4.65706	-0.0457187	-0.362456	0.722351	0.99914
498	114561_at	114561	Pitpnb	7.20007	0.0354961	0.482369	0.636897	0.99914
499	114562_at	114562	Cdc37	8.79891	0.0717747	1.19428	0.251946	0.99914
500	114587_at	114587	Dlk1	4.55845	0.204438	2.87055	0.0122004	0.99914
501	114589_at	114589	Cntn5	4.36704	0.071058	1.31332	0.209908	0.99914
502	114590_at	114590	Ubqln1	8.04762	-0.00479453	-0.0668596	0.947626	0.99914
503	114592_at	114592	Aurkb	4.50695	-0.0440757	-0.576532	0.573285	0.99914
504	114593_at	114593	Nppc	4.20146	-0.0555485	-0.903484	0.381346	0.99914
505	114596_at	114596	Wap	5.05846	0.0471703	0.715284	0.486033	0.99914
506	114597_at	114597	Suclg1	7.72327	0.0846125	1.285	0.219366	0.99914
507	114598_at	114598	Clec4f	4.68931	0.122458	2.22507	0.0427824	0.99914
508	114612_at	114612	Ddx39b	7.59955	0.0926047	0.80251	0.435489	0.99914
509	114613_at	114613	Slc5a5	4.30193	0.0152362	0.244666	0.810216	0.99914
510	114628_at	114628	Abcg5	4.30263	-0.0119575	-0.158906	0.875982	0.99914
511	114629_at	114629	Slc26a3	3.77714	0.075177	1.77085	0.0980471	0.99914
512	114630_at	114630	Atp5mc3	10.6039	0.0235823	0.48271	0.636661	0.99914
513	114632_at	114632	Aimp1	6.91995	-0.0538974	-0.779708	0.448369	0.99914
514	114633_at	114633	Plce1	3.91571	-0.0422155	-0.790497	0.442244	0.99914
515	114634_at	114634	Six1	3.86475	0.0107728	0.199056	0.845042	0.99914
516	114635_at	114635	Trafd1	6.58296	0.0693029	1.02088	0.324396	0.99914
517	114636_at	114636	Zyx	6.02452	-0.11028	-1.76472	0.0991074	0.99914
518	114638_at	114638	Hps1	4.52856	-0.0276403	-0.414775	0.684507	0.99914
519	114639_at	114639	Zp3	4.04442	0.0701975	1.62628	0.125878	0.99914
520	114700_at	114700	Cyp27b1	4.76191	-0.0153762	-0.30387	0.765635	0.99914
521	114705_at	114705	Rgs14	6.12581	-0.0674995	-1.10339	0.288211	0.99914
522	114709_at	114709	Ifitm2	6.50224	0.152786	0.52434	0.608133	0.99914
523	114711_at	114711	Gne	4.98694	-0.164626	-2.48896	0.0258148	0.99914
524	114764_at	114764	Mapre1	6.50158	0.0104488	0.160889	0.874448	0.99914
525	114765_at	114765	Wbp4	5.66733	0.00851739	0.157647	0.876956	0.99914
526	114767_at	114767	Ptpre	4.33538	0.0550853	0.864657	0.401603	0.99914
527	114768_at	114768	Uox	4.35722	0.0587505	1.11138	0.284876	0.99914
528	114839_at	114839	Ccnc	4.71921	0.0233792	0.291918	0.774572	0.99914
529	114845_at	114845	Klf3	5.33261	-0.0628713	-0.569029	0.578229	0.99914
530	114846_at	114846	Gsto1	7.9139	0.00756466	0.0789099	0.938206	0.99914
531	114851_at	114851	Cdkn1a	4.46689	0.0924887	1.58849	0.134195	0.99914
532	114856_at	114856	Dusp1	4.44886	-0.00477177	-0.0939797	0.926439	0.99914
533	114858_at	114858	Shc3	4.79712	-0.0269535	-0.315383	0.75706	0.99914
534	114859_at	114859	Eif2ak4	4.77892	0.11671	0.954504	0.355802	0.99914
535	114860_at	114860	Gale	4.8995	0.00834328	0.075789	0.940645	0.99914
536	114861_at	114861	Scpep1	7.1186	0.0268943	0.218962	0.829797	0.99914
537	114862_at	114862	Cacna1h	5.42243	-0.253063	-2.02337	0.0622859	0.99914
538	114901_at	114901	Sorbs2	7.18704	0.00304863	0.020601	0.983851	0.99914
539	114903_at	114903	Lim2	4.61508	-0.0276212	-0.312926	0.758887	0.99914
540	114906_at	114906	Pkia	7.08873	0.0478467	0.696395	0.497427	0.99914
541	115768_at	115768	Zfp37	4.62222	-0.110746	-1.15286	0.268015	0.99914
542	115769_at	115769	Tjp2	6.58135	-0.123273	-1.78317	0.0959472	0.99914
543	115771_at	115771	Usp2	5.60716	-0.00702469	-0.0849119	0.933517	0.99914
544	116456_at	116456	Dnajc2	4.99607	0.0144926	0.209752	0.836842	0.99914
545	116457_at	116457	Mapk8ip1	8.36868	0.0764752	1.21188	0.245346	0.99914
546	116458_at	116458	Ipo13	6.11336	-0.100171	-1.30419	0.212921	0.99914
547	116459_at	116459	Serpini1	7.98652	-0.0955794	-1.09417	0.292102	0.99914
548	116463_at	116463	Akr1b7	3.90771	-0.00074596	-0.0130073	0.989803	0.99914
549	116464_at	116464	Ncoa6	4.71194	-0.0226592	-0.543152	0.595452	0.99914
550	116465_at	116465	Ifngr1	6.84227	-0.107996	-1.4395	0.171697	0.99914
551	116466_at	116466	Wnt2b	4.92169	-0.0249533	-0.415173	0.684222	0.99914
552	116467_at	116467	Tm4sf4	3.8296	0.0653817	1.25168	0.230921	0.99914
553	116468_at	116468	Rfc2	6.48515	-0.139936	-1.51017	0.152936	0.99914
554	116469_at	116469	Trpv5	3.77734	0.0410203	1.05796	0.307746	0.99914
555	116470_at	116470	Stx1a	5.13486	0.100647	1.56828	0.138833	0.99914
556	116472_at	116472	Il17b	4.70564	-0.0300859	-0.475346	0.641772	0.99914
557	116474_at	116474	Prl2a1	4.65613	0.0340134	0.786319	0.44461	0.99914
558	116475_at	116475	Ift172	5.84486	0.0834816	1.12117	0.280825	0.99914
559	116477_at	116477	Wnk1	5.4144	0.0170484	0.32354	0.751004	0.99914
560	116478_at	116478	Kidins220	8.04244	0.063104	1.05536	0.308891	0.99914
561	116482_at	116482	Sacm1l	7.57483	0.227848	1.7308	0.105156	0.99914
562	116483_at	116483	Dars1	7.11212	-0.00950176	-0.109733	0.914157	0.99914
563	116484_at	116484	Txn1	10.2525	0.0836148	0.937434	0.364212	0.99914
564	116486_at	116486	Sec14l2	5.38794	0.0962379	1.06828	0.303225	0.99914
565	116487_at	116487	Tgfbi	4.52288	-0.0467428	-0.506489	0.620289	0.99914
566	116489_at	116489	Kcnk4	4.41939	-0.0320288	-0.594394	0.561604	0.99914
567	116490_at	116490	Snai1	4.66901	0.065822	1.09931	0.289927	0.99914
568	116493_at	116493	Gripap1	7.38201	-0.0210882	-0.186443	0.854736	0.99914
569	116498_at	116498	F2rl3	4.14951	-0.00552451	-0.0959856	0.924874	0.99914
570	116499_at	116499	Fgf4	4.53538	-0.0723726	-1.13651	0.274567	0.99914
571	116500_at	116500	Snap29	3.93061	-0.0078382	-0.199877	0.844412	0.99914
572	116501_at	116501	Nherf2	5.05418	-0.0452755	-0.822591	0.424344	0.99914
573	116502_at	116502	Bak1	4.23996	0.0199979	0.322177	0.752015	0.99914
574	116504_at	116504	Mprip	8.24978	0.060282	0.784502	0.445641	0.99914
575	116506_at	116506	Calcr	6.74277	0.103178	1.45037	0.168693	0.99914
576	116508_at	116508	Nrxn3	6.01149	0.0905183	1.3931	0.185024	0.99914
577	116509_at	116509	Slc6a9	6.85413	-0.0346886	-0.693002	0.49949	0.99914
578	116510_at	116510	Timp1	5.30139	-0.120374	-1.11124	0.284935	0.99914
579	116543_at	116543	Ebf1	4.05063	0.0385763	0.816439	0.427738	0.99914
580	116544_at	116544	Pou2f3	4.28402	-0.03501	-0.591848	0.563261	0.99914
581	116545_at	116545	Pou6f1	4.57231	-0.0273169	-0.389559	0.702645	0.99914
582	116546_at	116546	Ralb	5.0443	0.0157534	0.197877	0.845947	0.99914
583	116547_at	116547	S100a8	3.55904	0.00297404	0.0759802	0.940495	0.99914
584	116548_at	116548	Pcsk5	4.01833	0.094392	2.19463	0.0453071	0.99914
585	116549_at	116549	Csnk2a1	6.06915	0.0667848	1.26118	0.227576	0.99914
586	116550_at	116550	Atp5f1c	9.93903	0.0658138	1.21128	0.245569	0.99914
587	116551_at	116551	Pdk1	5.4444	-0.033893	-0.599207	0.558478	0.99914
588	116552_at	116552	Plod1	6.00581	-0.17572	-1.4752	0.161993	0.99914
589	116553_at	116553	Il13	4.06609	-0.0481543	-1.11043	0.285271	0.99914
590	116554_at	116554	Mapk8	7.01492	0.0402873	0.465227	0.648826	0.99914
591	116555_at	116555	Nup107	5.30261	0.0350019	0.681378	0.506597	0.99914
592	116556_at	116556	Gucy2f	4.16227	-0.0837774	-0.974693	0.346031	0.99914
593	116557_at	116557	Foxj1	3.97188	-0.00217427	-0.0508407	0.960161	0.99914
594	116560_at	116560	Kcnj9	4.59918	0.0190461	0.296807	0.770912	0.99914
595	116561_at	116561	Cltb	8.19045	0.0726332	1.08734	0.295007	0.99914
596	116562_at	116562	Il2	4.12435	-0.0540715	-0.646557	0.528235	0.99914
597	116563_at	116563	Ap2m1	10.402	0.0377075	0.537818	0.599034	0.99914
598	116564_at	116564	Npr2	6.84215	-0.101557	-1.49053	0.157969	0.99914
599	116565_at	116565	Lrpap1	7.32702	0.0413861	0.68013	0.507364	0.99914
600	116568_at	116568	Ggt1	4.51005	-0.104034	-0.969056	0.34874	0.99914
601	116590_at	116590	Mapk1	7.62207	0.0908327	1.08998	0.29388	0.99914
602	116592_at	116592	Tff2	4.16249	-0.025565	-0.39508	0.698657	0.99914
603	116593_at	116593	Upb1	3.69578	0.0164545	0.317095	0.755788	0.99914
604	116595_at	116595	Nrxn2	6.39259	-0.0436924	-0.734331	0.474703	0.99914
605	116596_at	116596	Map3k8	3.63016	-0.0086879	-0.234054	0.818285	0.99914
606	116597_at	116597	Opcml	6.78014	0.170578	1.87774	0.0811175	0.99914
607	116598_at	116598	Pdia4	5.97314	0.0549779	0.761767	0.458669	0.99914
608	116600_at	116600	Cacnb2	5.78576	0.071844	1.35827	0.195575	0.99914
609	116601_at	116601	Atp2a1	5.04146	0.0520235	1.1786	0.257936	0.99914
610	116630_at	116630	Csf2	4.68025	-0.0313998	-0.331709	0.744956	0.99914
611	116631_at	116631	Nat1	3.84449	-0.00501849	-0.109142	0.914618	0.99914
612	116632_at	116632	Nat2	5.19501	0.0592168	1.01837	0.325548	0.99914
613	116633_at	116633	Akap8	6.90214	-0.0290402	-0.334202	0.743114	0.99914
614	116635_at	116635	Scg3	8.51	0.124948	2.09594	0.0544785	0.99914
615	116636_at	116636	Eif4ebp1	5.18745	0.0101765	0.119254	0.906745	0.99914
616	116637_at	116637	Ccl4	4.88031	0.0108677	0.185366	0.855564	0.99914
617	116638_at	116638	Slc17a7	5.12543	-0.0458731	-0.957562	0.35431	0.99914
618	116639_at	116639	Cux1	5.30769	-0.0313792	-0.498006	0.626106	0.99914
619	116640_at	116640	Tnc	4.12447	-0.0805837	-1.72057	0.107044	0.99914
620	116641_at	116641	Lgals8	6.64197	0.0653836	0.827046	0.421897	0.99914
621	116642_at	116642	Slc28a1	4.27923	-0.0602932	-0.771397	0.453122	0.99914
622	116643_at	116643	Vcp	9.41099	0.0466227	0.598157	0.559159	0.99914
623	116644_at	116644	Rtn1	11.1807	0.0865601	1.46201	0.165522	0.99914
624	116645_at	116645	Plaa	5.03829	0.0863882	1.30456	0.212797	0.99914
625	116647_at	116647	Nlgn1	5.6548	0.159313	1.34571	0.199497	0.99914
626	116648_at	116648	Phox2a	4.66219	-0.0201162	-0.287723	0.777717	0.99914
627	116649_at	116649	Kcnj4	4.69694	-0.0516347	-0.666776	0.515607	0.99914
628	116653_at	116653	Cap2	7.52964	0.0759354	0.643118	0.5304	0.99914
629	116654_at	116654	Exoc4	5.88045	0.00471722	0.102488	0.919803	0.99914
630	116656_at	116656	Cdc123	6.84182	0.00333	0.0426258	0.966594	0.99914
631	116657_at	116657	Cplx2	5.15801	-0.0515665	-0.533376	0.602025	0.99914
632	116658_at	116658	Cntn4	5.87935	0.0407029	0.647147	0.527864	0.99914
633	116659_at	116659	Dync1i2	8.86532	-0.14095	-1.70101	0.110734	0.99914
634	116660_at	116660	Ptprn	8.60594	-0.0565307	-1.10194	0.288822	0.99914
635	116662_at	116662	Ecm1	4.71596	-0.0133535	-0.181333	0.85867	0.99914
636	116663_at	116663	Dusp6	5.57174	-0.110754	-1.45601	0.167151	0.99914
637	116664_at	116664	Atp6v1f	9.11742	0.0674904	1.04818	0.312075	0.99914
638	116665_at	116665	Rere	5.75371	0.0815223	1.2265	0.239968	0.99914
639	116666_at	116666	Lman1	6.20091	-0.123525	-0.856176	0.406122	0.99914
640	116667_at	116667	Map3k1	5.50855	-0.0624092	-0.87982	0.393608	0.99914
641	116668_at	116668	Myt1l	7.06847	-0.0231986	-0.240651	0.813267	0.99914
642	116669_at	116669	Vwf	4.85154	0.0130217	0.130547	0.897966	0.99914
643	116670_at	116670	Ppp1r12a	6.0716	0.0720712	0.705483	0.491926	0.99914
644	116671_at	116671	Cdk5r1	4.78782	0.0134381	0.207702	0.838412	0.99914
645	116673_at	116673	Sdc3	5.77133	-0.0102418	-0.182451	0.857809	0.99914
646	116674_at	116674	Jdp2	4.80118	0.0671561	1.38625	0.187062	0.99914
647	116675_at	116675	Pgap2	5.26834	-0.0851647	-1.58074	0.135956	0.99914
648	116676_at	116676	Aldh1a2	5.39725	0.139731	0.473464	0.643081	0.99914
649	116677_at	116677	F2rl1	4.29175	-0.000623266	-0.00970679	0.99239	0.99914
650	116679_at	116679	Cgrrf1	6.25957	0.125998	1.29956	0.21446	0.99914
651	116681_at	116681	Dlgap2	4.29477	0.107179	1.50794	0.153501	0.99914
652	116682_at	116682	Kynu	4.27026	0.0553466	0.964886	0.350753	0.99914
653	116683_at	116683	Efna5	4.68659	0.0652697	1.00658	0.330989	0.99914
654	116684_at	116684	Oplah	4.4097	-0.056805	-0.857988	0.405154	0.99914
655	116685_at	116685	Lmnb1	3.94095	0.0210568	0.43132	0.672715	0.99914
656	116686_at	116686	Gsr	4.24098	0.0211927	0.350806	0.730886	0.99914
657	116689_at	116689	Ptpn6	4.63713	-0.06473	-0.790897	0.442019	0.99914
658	116690_at	116690	Nfasc	5.82026	-0.0337011	-0.621511	0.544116	0.99914
659	116691_at	116691	Cyth1	4.3263	0.050305	1.04171	0.314964	0.99914
660	116692_at	116692	Cyth2	7.11944	-0.0650576	-0.898209	0.384057	0.99914
661	116693_at	116693	Cyth3	4.95602	-0.0679432	-1.37315	0.191008	0.99914
662	116694_at	116694	Capn9	4.19235	0.0344869	0.475607	0.64159	0.99914
663	116695_at	116695	Kcnd1	4.88046	0.0684985	1.34788	0.198816	0.99914
664	116696_at	116696	St8sia4	4.14845	0.0315007	0.590757	0.563972	0.99914
665	116697_at	116697	Pabpn1	6.99751	-0.028375	-0.336073	0.741732	0.99914
666	116698_at	116698	Trim28	7.88727	0.0339985	0.415893	0.683707	0.99914
667	116699_at	116699	Inpp4b	4.13118	0.0101062	0.19138	0.850939	0.99914
668	116700_at	116700	Cga	9.39232	-0.271241	-0.71992	0.483261	0.99914
669	116711_at	116711	Ceacam9	3.99401	0.0283092	0.380478	0.709224	0.99914
670	116717_at	116717	Trip10	5.49691	0.0179037	0.204388	0.840952	0.99914
671	116718_at	116718	Pex12	4.54186	0.106928	1.78841	0.0950678	0.99914
672	116719_at	116719	Acacb	4.21462	0.027841	0.563551	0.581854	0.99914
673	116720_at	116720	Pik3c2g	4.20589	0.00716281	0.144014	0.887514	0.99914
674	116721_at	116721	Abcc5	7.72814	0.0759434	1.12336	0.279926	0.99914
675	116723_at	116723	Pip4k2a	6.79402	-0.125988	-1.66893	0.117029	0.99914
676	116724_at	116724	Epb41l3	7.46839	0.0220241	0.335798	0.741935	0.99914
677	116726_at	116726	Slc7a9	3.7894	0.0227254	0.529135	0.604888	0.99914
678	116728_at	116728	Septin5	7.46585	0.121266	1.26674	0.22564	0.99914
679	116741_at	116741	Pcdha4	6.21985	0.0289265	0.383445	0.707071	0.99914
680	116743_at	116743	Sh3gl2	6.37111	0.036348	0.408252	0.68918	0.99914
681	116744_at	116744	Lpar1	7.38876	-0.122932	-1.32079	0.20747	0.99914
682	116745_at	116745	Kcnh6	4.96943	0.0477733	0.743202	0.469482	0.99914
683	116777_at	116777	Cdh3	4.66505	0.0408883	0.57098	0.576942	0.99914
684	116831_at	116831	Fxyd3	5.33069	-0.00597502	-0.0593384	0.95351	0.99914
685	116967_at	116967	Magt1	5.42706	0.105634	0.922192	0.371838	0.99914
686	116996_at	116996	Il16	5.08552	-0.0219728	-0.139037	0.891374	0.99914
687	117016_at	117016	Mark1	5.9285	-0.0655398	-1.17427	0.259612	0.99914
688	117017_at	117017	Polr2g	7.01526	0.0226869	0.237061	0.815997	0.99914
689	117018_at	117018	Kcnh2	4.53879	0.0252366	0.373696	0.714153	0.99914
690	117019_at	117019	Eif2b4	6.87787	-0.00214413	-0.0215736	0.983088	0.99914
691	117020_at	117020	Mcf2l	6.14165	0.0266693	0.428135	0.674977	0.99914
692	117021_at	117021	Nup155	5.98763	-0.0500894	-0.763231	0.457824	0.99914
693	117022_at	117022	Il1r2	3.7261	-0.0114393	-0.283689	0.780745	0.99914
694	117023_at	117023	Kcns1	4.09629	-0.0247535	-0.353127	0.729182	0.99914
695	117024_at	117024	Crym	8.34116	-0.245791	-1.53029	0.147923	0.99914
696	117026_at	117026	Apbb3	6.14819	-0.104486	-1.31645	0.208884	0.99914
697	117027_at	117027	Ccr3	4.25956	0.0712894	1.39453	0.184601	0.99914
698	117028_at	117028	Bin1	7.93461	-0.0278343	-0.373342	0.714411	0.99914
699	117029_at	117029	Ccr5	4.28247	-0.0766236	-1.21259	0.245084	0.99914
700	117030_at	117030	Erp29	7.74924	0.0304305	0.459556	0.652794	0.99914
701	117033_at	117033	Mmp12	4.47692	-0.0123781	-0.180386	0.859399	0.99914
702	117034_at	117034	Ptf1a	4.18163	0.00274696	0.0582711	0.954345	0.99914
703	117035_at	117035	Slc25a20	5.75436	-0.0656929	-0.568736	0.578423	0.99914
704	117036_at	117036	Lamc1	5.31513	-0.0152964	-0.185511	0.855453	0.99914
705	117037_at	117037	Spam1	3.86498	0.0484995	1.03404	0.318415	0.99914
706	117038_at	117038	Mt3	10.455	0.11683	2.44462	0.028127	0.99914
707	117039_at	117039	Gps1	7.54849	0.100874	1.21872	0.242817	0.99914
708	117041_at	117041	Nln	4.06227	-0.0648839	-1.18047	0.257216	0.99914
709	117044_at	117044	Rraga	8.73453	0.0434898	0.870321	0.398604	0.99914
710	117045_at	117045	Eif4e	5.26521	0.122991	2.09418	0.0546562	0.99914
711	117048_at	117048	Cdh17	4.44916	0.000277605	0.0048128	0.996227	0.99914
712	117049_at	117049	Rab28	8.82896	0.0353981	0.495704	0.627689	0.99914
713	117050_at	117050	Arl5a	6.69739	0.059145	0.686838	0.503252	0.99914
714	117051_at	117051	Arfrp1	6.48767	0.0926699	2.15952	0.0483915	0.99914
715	117052_at	117052	Kcnj12	3.71573	-0.0280389	-0.546367	0.593298	0.99914
716	117054_at	117054	Cd52	4.20468	-0.107019	-1.01484	0.327169	0.99914
717	117055_at	117055	Gjb4	5.06908	0.015977	0.21285	0.83447	0.99914
718	117056_at	117056	H3f3b	9.26833	0.0431073	0.454474	0.65636	0.99914
719	117059_at	117059	Calb2	8.60019	-0.0829066	-0.638611	0.533245	0.99914
720	117060_at	117060	Ubr5	8.23402	-0.0374948	-0.594571	0.561488	0.99914
721	117061_at	117061	Mmp10	3.97076	-0.0228911	-0.395203	0.698568	0.99914
722	117062_at	117062	Hmga1	5.16925	0.010077	0.153252	0.880356	0.99914
723	117063_at	117063	Ptpn2	4.33524	-0.0304999	-0.66716	0.51537	0.99914
724	117064_at	117064	Vip	4.85863	-0.190299	-0.790405	0.442297	0.99914
725	117088_at	117088	Adarb2	4.4534	0.0437214	0.636364	0.534666	0.99914
726	117089_at	117089	Bex3	9.49256	0.0326468	0.500724	0.624239	0.99914
727	117092_at	117092	Serpinb7	3.75607	0.017768	0.436105	0.66932	0.99914
728	117095_at	117095	Bhlhe41	8.52361	-0.0191473	-0.194052	0.848885	0.99914
729	117096_at	117096	Nlgn2	5.15777	0.0341988	0.529976	0.60432	0.99914
730	117098_at	117098	Pdha2	3.63024	0.00458216	0.114262	0.910631	0.99914
731	117099_at	117099	Bdh1	5.13928	0.0773672	1.26531	0.226136	0.99914
732	117100_at	117100	Slc6a7	5.37338	0.0741783	1.47537	0.161947	0.99914
733	117101_at	117101	Kcnc3	4.90972	0.0150108	0.253563	0.803469	0.99914
734	117103_at	117103	Rab8a	7.10333	0.109444	2.43807	0.0284849	0.99914
735	117104_at	117104	Ppp2r2a	7.28418	0.151314	1.25406	0.23008	0.99914
736	117105_at	117105	Kcnb2	4.17284	0.0539694	0.810376	0.431101	0.99914
737	117106_at	117106	Scarb2	4.90678	0.0550652	0.696496	0.497366	0.99914
738	117107_at	117107	Zbtb7a	4.81702	-0.0442285	-0.768596	0.454731	0.99914
739	117108_at	117108	B3gat1	6.34671	0.163567	2.37534	0.0321399	0.99914
740	117130_at	117130	Grifin	4.43557	-0.140723	-0.832802	0.418749	0.99914
741	117140_at	117140	Hivep1	4.12535	-0.03745	-0.695693	0.497854	0.99914
742	117152_at	117152	Cand1	7.87549	0.131075	1.19738	0.250772	0.99914
743	117179_at	117179	Cuzd1	4.40085	0.00512075	0.0834728	0.934641	0.99914
744	117182_at	117182	Hsd17b3	4.68112	0.0817062	1.13569	0.274898	0.99914
745	117184_at	117184	Ctrl	4.26302	0.0575935	0.906134	0.379989	0.99914
746	117185_at	117185	Neu3	4.09932	-0.0112976	-0.168643	0.868457	0.99914
747	117186_at	117186	Sh3bp5	6.14347	-0.0325047	-0.40057	0.6947	0.99914
748	117232_at	117232	Barhl1	4.96088	0.00870292	0.115328	0.909801	0.99914
749	117240_at	117240	Heph	4.84427	0.0410238	0.95604	0.355052	0.99914
750	117241_at	117241	Pop5	5.6552	0.0640132	0.946498	0.359729	0.99914
751	117242_at	117242	Tenm2	5.28347	-0.0237416	-0.357887	0.725694	0.99914
752	117243_at	117243	Acsl6	7.8628	-0.318849	-1.57491	0.137296	0.99914
753	117255_at	117255	Ptpn12	4.82248	0.0284623	0.473574	0.643004	0.99914
754	117256_at	117256	Ppp2r2c	4.34052	0.0647818	0.90011	0.383078	0.99914
755	117257_at	117257	Gpr176	5.54545	-0.0647879	-1.23892	0.23547	0.99914
756	117258_at	117258	Cntn1	6.52849	0.0655843	0.681843	0.506312	0.99914
757	117259_at	117259	Tra2b	7.49383	-0.124705	-0.933505	0.366167	0.99914
758	117260_at	117260	Nudt1	4.21668	-0.0211127	-0.45474	0.656173	0.99914
759	117261_at	117261	Slc15a1	3.66386	0.0259767	0.575079	0.574241	0.99914
760	117262_at	117262	Psmc4	8.14604	-0.0794978	-1.1141	0.283745	0.99914
761	117263_at	117263	Psmc1	8.34306	0.037062	0.448729	0.660401	0.99914
762	117264_at	117264	P2ry6	5.66967	0.0897073	1.38621	0.187071	0.99914
763	117267_at	117267	Slc26a2	4.30793	0.032777	0.628389	0.539729	0.99914
764	117268_at	117268	Khdrbs1	7.25189	0.0814501	1.89341	0.0788692	0.99914
765	117269_at	117269	Rps6ka2	4.9388	-0.0511091	-0.842213	0.413634	0.99914
766	117270_at	117270	Tff1	4.7877	0.0625282	0.837206	0.41635	0.99914
767	117271_at	117271	Hrk	4.97122	0.114474	2.11251	0.0528268	0.99914
768	117272_at	117272	Prpsap2	8.02024	-0.0178945	-0.274591	0.787586	0.99914
769	117273_at	117273	Rhoa	8.29355	-0.0633855	-0.748559	0.466346	0.99914
770	117274_at	117274	Nr0b2	4.22049	-0.027495	-0.559401	0.584607	0.99914
771	117276_at	117276	Pfkfb3	4.40617	-0.0300903	-0.564907	0.580956	0.99914
772	117277_at	117277	Epn1	5.32844	-0.00581808	-0.0844815	0.933854	0.99914
773	117278_at	117278	Ebp	5.14959	0.0677386	0.89677	0.384798	0.99914
774	117279_at	117279	Cflar	5.16366	0.0781951	1.5159	0.151493	0.99914
775	117280_at	117280	Hnrnpu	7.61805	0.0570373	0.694362	0.498663	0.99914
776	117281_at	117281	Ppp2r1a	9.01511	-0.0975166	-1.59118	0.133588	0.99914
777	117282_at	117282	Hnrnpk	9.18208	-0.0177817	-0.138795	0.891562	0.99914
778	117284_at	117284	Lrrc7	4.81065	0.0988744	1.22014	0.242295	0.99914
779	117287_at	117287	Park7	8.32262	0.0342216	0.433854	0.670916	0.99914
780	117505_at	117505	Csrp3	4.17757	-0.0131216	-0.193781	0.849093	0.99914
781	117512_at	117512	C9	4.82943	-0.0296743	-0.557807	0.585666	0.99914
782	117513_at	117513	Sec22a	4.60831	0.0332628	0.382855	0.707499	0.99914
783	117514_at	117514	Txnip	7.60803	0.0813955	0.441404	0.66557	0.99914
784	117515_at	117515	Septin2	7.74359	-0.0723875	-1.19676	0.251006	0.99914
785	117517_at	117517	C7	4.6467	-0.635518	-1.82576	0.0889928	0.99914
786	117518_at	117518	Ccl17	4.77684	0.0288078	0.20616	0.839593	0.99914
787	117519_at	117519	Keap1	5.61959	0.0503687	0.835806	0.417112	0.99914
788	117520_at	117520	Oxr1	8.73529	0.0325217	0.459876	0.65257	0.99914
789	117521_at	117521	Scaper	5.2253	0.0786645	1.11345	0.284017	0.99914
790	117522_at	117522	Xpnpep2	4.15445	-0.0444496	-0.764272	0.457222	0.99914
791	117523_at	117523	St8sia2	4.23264	-0.103146	-0.886169	0.390293	0.99914
792	117526_at	117526	Tbp	5.65498	0.0473462	0.73246	0.475809	0.99914
793	117533_at	117533	Gmpr	6.03003	-0.0839277	-1.11754	0.28232	0.99914
794	117535_at	117535	Chd4	6.37016	-0.0138512	-0.150527	0.882467	0.99914
795	117536_at	117536	Nsmf	7.45429	-0.0295232	-0.316735	0.756055	0.99914
796	117537_at	117537	Klhl41	3.73666	0.0204726	0.457422	0.654291	0.99914
797	117538_at	117538	Wipf1	5.6862	-0.145759	-0.944941	0.360497	0.99914
798	117539_at	117539	Il10ra	4.84906	-0.0732613	-0.602042	0.556641	0.99914
799	117540_at	117540	Plscr1	4.04856	-0.0269761	-0.605472	0.554423	0.99914
800	117541_at	117541	Smu1	6.5889	0.053127	0.538747	0.598409	0.99914
801	117542_at	117542	Baiap2	5.29482	0.101884	1.53938	0.145703	0.99914
802	117543_at	117543	Decr1	6.03976	0.190839	1.18926	0.253853	0.99914
803	117544_at	117544	Ppat	4.99474	0.01926	0.260747	0.798032	0.99914
804	117547_at	117547	Ncr1	3.80221	-0.0105011	-0.195175	0.848022	0.99914
805	117548_at	117548	Kif1b	6.85109	0.0155537	0.0857556	0.932859	0.99914
806	117549_at	117549	Gpr37	7.73789	-0.0862816	-0.914371	0.375793	0.99914
807	117550_at	117550	Kif5b	7.99804	-0.09432	-0.819151	0.42624	0.99914
808	117551_at	117551	Ccl22	4.19757	0.0342711	0.594607	0.561465	0.99914
809	117552_at	117552	Ptpn23	5.1733	0.0394476	0.611753	0.550374	0.99914
810	117553_at	117553	Uba3	6.64478	0.139515	1.70982	0.109059	0.99914
811	117554_at	117554	Pnliprp2	3.72207	-0.0406992	-0.99172	0.337939	0.99914
812	117556_at	117556	Sv2b	5.30667	-0.09997	-1.41247	0.17936	0.99914
813	117557_at	117557	Tpm3	6.89785	0.0185172	0.312191	0.759434	0.99914
814	117558_at	117558	Mylk2	3.98201	0.00949488	0.165058	0.871226	0.99914
815	117559_at	117559	Sv2a	7.11184	0.050151	0.477615	0.640195	0.99914
816	117560_at	117560	Klf9	5.86564	-0.00971859	-0.175716	0.862999	0.99914
817	117582_at	117582	Tmem158	5.45582	0.171043	2.66136	0.0184397	0.99914
818	117596_at	117596	Atp6v1b2	9.56453	0.0357101	0.61528	0.548108	0.99914
819	117855_at	117855	Sf1	6.86833	-0.0258976	-0.407268	0.689886	0.99914
820	117955_at	117955	Slc4a7	4.33409	0.0395107	0.825504	0.422743	0.99914
821	124451_at	124451	Lhx5	3.98421	0.034239	0.601583	0.556938	0.99914
822	124461_at	124461	Pacsin2	5.15216	-0.0583303	-0.872785	0.397304	0.99914
823	140433_at	140433	Lama5	4.55513	0.0650319	1.15517	0.267095	0.99914
824	140447_at	140447	Slc8a2	5.41047	0.0739225	1.04976	0.311372	0.99914
825	140448_at	140448	Slc8a3	4.4153	0.0336583	0.730868	0.476751	0.99914
826	140473_at	140473	Ackr2	4.87125	0.0268747	0.333118	0.743914	0.99914
827	140544_at	140544	Pcyt1a	5.62066	-0.0076674	-0.176026	0.86276	0.99914
828	140568_at	140568	Chst10	7.2713	0.00319635	0.0468598	0.963278	0.99914
829	140581_at	140581	Patj	5.27936	-0.214423	-2.14201	0.0500017	0.99914
830	140583_at	140583	Chek1	4.16079	-0.0865136	-1.68681	0.113484	0.99914
831	140585_at	140585	Ryk	4.60184	-0.0296018	-0.549412	0.591262	0.99914
832	140590_at	140590	Bmpr2	5.48432	-0.0146852	-0.102606	0.919711	0.99914
833	140592_at	140592	Ppfia4	4.60612	0.0343156	0.548523	0.591856	0.99914
834	140593_at	140593	Siah2	4.68208	0.0936266	1.58738	0.134447	0.99914
835	140594_at	140594	Sytl4	4.96251	0.036769	0.412426	0.686189	0.99914
836	140595_at	140595	Gpr83	4.93679	0.0158144	0.20045	0.843973	0.99914
837	140607_at	140607	Pip4k2c	6.1168	0.0331891	0.381614	0.708399	0.99914
838	140608_at	140608	Atp5me	9.8359	0.0253499	0.411848	0.686603	0.99914
839	140610_at	140610	Brinp1	5.52037	0.165524	1.9562	0.070413	0.99914
840	140638_at	140638	Apoa5	4.14996	0.0880929	2.11696	0.0523916	0.99914
841	140639_at	140639	Nploc4	5.75841	0.110971	1.94971	0.0712467	0.99914
842	140655_at	140655	Rps16	10.2777	0.00554071	0.0614589	0.951851	0.99914
843	140656_at	140656	A1bg	3.75305	0.00771939	0.1174	0.908188	0.99914
844	140657_at	140657	Faf1	6.59838	0.0641664	0.92555	0.370148	0.99914
845	140665_at	140665	Rab3d	5.09654	0.0171813	0.213724	0.833802	0.99914
846	140666_at	140666	Rcan2	7.61479	-0.0254797	-0.375028	0.713184	0.99914
847	140668_at	140668	Abcc3	4.16236	-0.0180291	-0.279739	0.783712	0.99914
848	140669_at	140669	Abcb6	5.82672	0.123622	1.65369	0.120128	0.99914
849	140671_at	140671	Phkg2	6.09184	-0.0261828	-0.421063	0.680015	0.99914
850	140673_at	140673	Napa	8.24635	-0.0673801	-0.831788	0.419302	0.99914
851	140674_at	140674	Gabrg1	6.56798	0.161137	1.94316	0.0720984	0.99914
852	140675_at	140675	Gabra4	4.73808	-0.0993322	-1.76952	0.0982772	0.99914
853	140693_at	140693	Plcd4	5.97171	0.054853	0.588664	0.565337	0.99914
854	140694_at	140694	Dnm1	9.26755	0.079058	1.35776	0.195734	0.99914
855	140720_at	140720	Baalc	7.53829	0.0280927	0.409032	0.688621	0.99914
856	140722_at	140722	Caskin1	5.87732	-0.116062	-1.79231	0.0944155	0.99914
857	140724_at	140724	Cacng3	5.04361	-0.018816	-0.202138	0.842677	0.99914
858	140725_at	140725	Cacng4	4.21778	0.0644385	1.3676	0.192701	0.99914
859	140726_at	140726	Cacng5	4.36808	0.131979	2.19542	0.0452393	0.99914
860	140727_at	140727	Cacng6	4.23888	0.0681699	1.11051	0.285236	0.99914
861	140728_at	140728	Cacng7	4.37619	0.0381526	0.590025	0.564449	0.99914
862	140729_at	140729	Cacng8	4.84165	-0.022391	-0.268266	0.792353	0.99914
863	140734_at	140734	Dynll2	9.18155	0.0555497	1.4751	0.162019	0.99914
864	140808_at	140808	Manea	5.42216	0.0488284	0.721921	0.482067	0.99914
865	140860_at	140860	Slco2b1	5.14238	-0.0748478	-1.42872	0.174719	0.99914
866	140866_at	140866	Dgka	6.11926	-0.0821627	-1.00649	0.331031	0.99914
867	140868_at	140868	Fabp5	8.57975	-0.136341	-1.08735	0.295001	0.99914
868	140908_at	140908	Cdk5	6.79179	-0.0112386	-0.14736	0.884921	0.99914
869	140910_at	140910	Msmo1	7.81274	0.000403015	0.0066796	0.994763	0.99914
870	140914_at	140914	Olr1	3.53124	0.023346	0.602468	0.556365	0.99914
871	140915_at	140915	Slco3a1	5.22736	-0.0531322	-1.02488	0.32257	0.99914
872	140922_at	140922	Txnl1	8.30138	0.0758794	1.0576	0.307905	0.99914
873	140923_at	140923	Bnip3l	7.93121	0.0110896	0.130419	0.898065	0.99914
874	140924_at	140924	Il2rg	4.01424	-0.032525	-0.756098	0.461955	0.99914
875	140925_at	140925	As3mt	5.15782	-0.00502454	-0.0601696	0.952859	0.99914
876	140926_at	140926	Daxx	6.1643	-0.0188178	-0.259033	0.799328	0.99914
877	140928_at	140928	Pde11a	3.83529	0.00529012	0.12603	0.901476	0.99914
878	140929_at	140929	Pde7b	5.35512	0.063347	1.41064	0.179888	0.99914
879	140931_at	140931	Hnrnph1	8.94014	-0.0168297	-0.216793	0.831454	0.99914
880	140932_at	140932	Bnip1	5.27388	0.131889	2.11506	0.0525771	0.99914
881	140933_at	140933	Trpc5	3.8493	0.0171517	0.42703	0.675764	0.99914
882	140934_at	140934	Elp1	6.66026	0.0722772	1.25136	0.231035	0.99914
883	140935_at	140935	Afap1	4.46415	0.0182966	0.344887	0.735236	0.99914
884	140936_at	140936	Rcvrn	3.85126	-0.0969082	-1.36312	0.194077	0.99914
885	140937_at	140937	Higd1a	6.13923	-0.0346415	-0.658921	0.520492	0.99914
886	140938_at	140938	Psmc3ip	4.34065	0.0189474	0.398422	0.696247	0.99914
887	140939_at	140939	Trim63	3.85233	0.0261288	0.529533	0.604619	0.99914
888	140940_at	140940	Arf3	8.24567	0.0629807	1.03998	0.315741	0.99914
889	140941_at	140941	Siah1	4.56712	0.0954835	1.68501	0.113836	0.99914
890	140942_at	140942	Ddit4	5.90329	0.0827217	0.75152	0.464618	0.99914
891	140943_at	140943	Ppp4r1	4.64796	0.0440886	0.89787	0.384231	0.99914
892	140944_at	140944	Slc28a3	4.64549	0.0779623	0.95719	0.354491	0.99914
893	140945_at	140945	Rtn3	9.73541	0.0246103	0.58278	0.569184	0.99914
894	154968_at	154968	Oga	7.957	0.061578	0.720898	0.482677	0.99914
895	154985_at	154985	Cyp26a1	4.09988	-0.0158084	-0.34414	0.735786	0.99914
896	155012_at	155012	Cfh	5.04781	-0.160838	-0.940016	0.362931	0.99914
897	155140_at	155140	Il23a	5.74554	-0.000718909	-0.00593992	0.995343	0.99914
898	155151_at	155151	Coro1a	6.06535	-0.0669522	-0.819887	0.425834	0.99914
899	155173_at	155173	Sdf4	8.42677	-0.0464158	-0.716098	0.485545	0.99914
900	155183_at	155183	Skap2	5.34532	-0.0390486	-0.455523	0.655624	0.99914
901	155192_at	155192	Abcg8	4.06176	0.0200173	0.251668	0.804904	0.99914
902	155205_at	155205	Slc36a1	5.47788	0.0306342	0.503403	0.622402	0.99914
903	155268_at	155268	Cldn16	4.31104	0.0283058	0.68976	0.501467	0.99914
904	155423_at	155423	Anxa7	5.85793	0.0243217	0.247652	0.80795	0.99914
905	155696_at	155696	Dcbld2	4.27841	0.0529462	0.864446	0.401715	0.99914
906	155812_at	155812	Trim9	5.74133	0.0166124	0.253249	0.803706	0.99914
907	155918_at	155918	Lcp2	4.00362	0.0425073	0.96415	0.35111	0.99914
908	156117_at	156117	Casp12	4.27997	0.0321612	0.491272	0.630743	0.99914
909	156275_at	156275	Ggt7	6.85836	0.070449	0.808906	0.431919	0.99914
910	156435_at	156435	Tmprss2	4.30659	-0.0278253	-0.438714	0.667473	0.99914
911	156726_at	156726	Runx3	4.49462	-0.00665391	-0.0878767	0.931202	0.99914
912	156767_at	156767	Tnfrsf1b	4.06564	0.029078	0.42737	0.675522	0.99914
913	156873_at	156873	Kcnk15	4.28164	0.0770612	1.26796	0.225217	0.99914
914	157074_at	157074	Sdha	8.50965	0.00207592	0.0291459	0.977154	0.99914
915	161452_at	161452	Lef1	4.47628	-0.023254	-0.462917	0.650441	0.99914
916	161475_at	161475	Psmd9	6.07354	-0.0780723	-0.897255	0.384549	0.99914
917	161476_at	161476	Hspb2	4.08767	-0.0233476	-0.400751	0.694571	0.99914
918	170465_at	170465	Acaa2	6.79744	0.128908	1.53296	0.147266	0.99914
919	170496_at	170496	Lcn2	4.05016	-0.0420669	-0.87426	0.396528	0.99914
920	170501_at	170501	Galnt10	4.5733	0.0736724	0.848978	0.409983	0.99914
921	170512_at	170512	Ifi27	9.2939	0.108006	0.496418	0.627198	0.99914
922	170520_at	170520	Cygb	6.37703	0.0593004	0.711427	0.488346	0.99914
923	170538_at	170538	Prkcd	4.95035	0.0203076	0.255831	0.801752	0.99914
924	170551_at	170551	Slc5a6	7.04893	-0.0235163	-0.187368	0.854024	0.99914
925	170566_at	170566	Slc16a10	4.22222	-0.00165282	-0.0291902	0.977119	0.99914
926	170567_at	170567	Slc38a1	6.31618	-0.0934474	-1.41068	0.179878	0.99914
927	170570_at	170570	Acot12	4.45106	-0.0263986	-0.280338	0.783262	0.99914
928	170573_at	170573	Slc38a4	3.7565	0.0147399	0.355442	0.727485	0.99914
929	170577_at	170577	Mark3	6.00825	0.0786443	0.757268	0.461275	0.99914
930	170578_at	170578	Asz1	3.86899	0.00714021	0.157569	0.877016	0.99914
931	170579_at	170579	Fgf22	4.34357	-0.0192119	-0.187513	0.853912	0.99914
932	170580_at	170580	Fgf21	4.39213	-0.0241429	-0.254401	0.802834	0.99914
933	170582_at	170582	Fgf19	4.48806	0.101682	2.05165	0.0591292	0.99914
934	170583_at	170583	Fgf23	3.97492	0.0065102	0.0815133	0.936172	0.99914
935	170587_at	170587	Cs	7.32247	0.0194032	0.208016	0.838171	0.99914
936	170588_at	170588	Acot8	6.69173	0.0160237	0.263014	0.796319	0.99914
937	170630_at	170630	Fgf12	4.75996	-0.109489	-1.90952	0.0766157	0.99914
938	170632_at	170632	Fgf11	4.06555	-0.0149959	-0.293443	0.77343	0.99914
939	170633_at	170633	Fgf3	4.22519	-0.0890315	-0.829412	0.420601	0.99914
940	170634_at	170634	Tas1r3	4.13849	0.0327298	0.653244	0.52404	0.99914
941	170635_at	170635	Dhrs9	4.87715	-0.0365011	-0.568911	0.578307	0.99914
942	170636_at	170636	Pnma1	4.65808	-0.0926726	-0.773212	0.452082	0.99914
943	170637_at	170637	Samsn1	4.62094	0.13553	1.78161	0.0962122	0.99914
944	170641_at	170641	Adgrl3	6.14785	-0.0136425	-0.198745	0.845281	0.99914
945	170667_at	170667	Atp6v0c	11.0668	-0.0206268	-0.319873	0.753724	0.99914
946	170668_at	170668	Rasgrp4	4.01625	0.0283028	0.527915	0.605713	0.99914
947	170670_at	170670	Hadha	7.80665	0.0163283	0.17337	0.864809	0.99914
948	170673_at	170673	Palm	6.18496	-0.0140019	-0.173087	0.865027	0.99914
949	170698_at	170698	Slco1a4	6.489	0.102149	0.977521	0.344677	0.99914
950	170699_at	170699	Atp2c1	6.00951	-0.0527081	-0.736488	0.47343	0.99914
951	170700_at	170700	Fgf6	4.4023	0.0196861	0.300218	0.768363	0.99914
952	170704_at	170704	Hrh4	3.93247	-0.0412469	-0.725966	0.479659	0.99914
953	170714_at	170714	Dynlrb1	9.72551	0.0861085	1.64883	0.12113	0.99914
954	170724_at	170724	Anp32b	6.95846	-0.180576	-2.33797	0.0345244	0.99914
955	170739_at	170739	Kcnh7	4.25587	-0.00183931	-0.0311464	0.975586	0.99914
956	170751_at	170751	Xpnpep1	7.02089	0.111195	1.46382	0.165034	0.99914
957	170796_at	170796	Grin3b	4.33212	0.0125549	0.205908	0.839787	0.99914
958	170808_at	170808	Capn8	4.18236	-0.029096	-0.473485	0.643067	0.99914
959	170816_at	170816	Olr59	4.51221	0.0399612	0.61245	0.549926	0.99914
960	170818_at	170818	Icmt	5.06792	0.0290941	0.520665	0.610626	0.99914
961	170819_at	170819	Il24	4.48399	-0.0189687	-0.26356	0.795906	0.99914
962	170820_at	170820	Prdm4	5.17601	-0.0471176	-0.900222	0.383021	0.99914
963	170821_at	170821	Atxn10	8.33042	0.0837734	1.47958	0.160834	0.99914
964	170824_at	170824	Steap3	4.47661	0.0145039	0.260423	0.798277	0.99914
965	170841_at	170841	Mutyh	5.41843	0.0174622	0.233666	0.81858	0.99914
966	170842_at	170842	Tob1	6.22389	0.0556199	0.426162	0.676381	0.99914
967	170843_at	170843	Khdrbs2	3.82755	0.0204	0.434282	0.670612	0.99914
968	170845_at	170845	Ndel1	6.11406	0.0289085	0.366779	0.719194	0.99914
969	170847_at	170847	Kcnj15	4.0015	0.0254105	0.552479	0.589215	0.99914
970	170848_at	170848	Kcnq2	5.30512	-0.0466903	-0.44257	0.664746	0.99914
971	170849_at	170849	Zfp111	4.33745	-0.00293302	-0.0713666	0.944102	0.99914
972	170851_at	170851	Map2k1	8.22011	0.168864	1.6445	0.12203	0.99914
973	170896_at	170896	Ucn2	4.18299	-0.00504081	-0.043972	0.965539	0.99914
974	170897_at	170897	Sphk1	5.0835	-0.0194312	-0.219315	0.829527	0.99914
975	170898_at	170898	Tmlhe	4.57854	0.0631139	0.932061	0.366888	0.99914
976	170899_at	170899	Kcnk2	6.07582	0.18655	1.38753	0.186678	0.99914
977	170900_at	170900	Rbm14	5.60607	-0.0598398	-1.12277	0.280166	0.99914
978	170902_at	170902	Zfp347	3.94822	-0.0344447	-0.455021	0.655976	0.99914
979	170904_at	170904	Stk17b	4.5919	0.00690897	0.13493	0.894562	0.99914
980	170905_at	170905	Lfng	4.87257	-0.0325992	-0.778861	0.448852	0.99914
981	170906_at	170906	Zdhhc7	5.92167	0.0576761	0.705498	0.491917	0.99914
982	170907_at	170907	Serinc5	4.77157	-0.0944103	-1.07302	0.301164	0.99914
983	170908_at	170908	Tesk2	4.20851	-0.029876	-0.560626	0.583794	0.99914
984	170909_at	170909	Erg	4.92823	0.0266649	0.315742	0.756793	0.99914
985	170911_at	170911	Pik3ca	5.63494	-0.00106667	-0.0122812	0.990372	0.99914
986	170912_at	170912	A1cf	4.42316	0.100569	2.0842	0.055677	0.99914
987	170913_at	170913	Abcb1a	4.18599	-0.0198684	-0.452321	0.657873	0.99914
988	170914_at	170914	Nap1l3	6.53709	-0.00195652	-0.0107488	0.991573	0.99914
989	170915_at	170915	Ep300	4.52382	-0.0381177	-0.566431	0.579947	0.99914
990	170917_at	170917	Cry2	6.60246	0.0402622	0.815887	0.428044	0.99914
991	170919_at	170919	Agpat4	5.24619	0.0228434	0.520379	0.61082	0.99914
992	170920_at	170920	Map4k3	5.51848	0.0334364	0.518161	0.612327	0.99914
993	170922_at	170922	Ilk	7.70758	-0.0111311	-0.161015	0.87435	0.99914
994	170923_at	170923	Rap2b	4.34416	-0.0824247	-1.23055	0.238494	0.99914
995	170925_at	170925	Slco6b1	3.80622	0.0372883	0.742458	0.469918	0.99914
996	170926_at	170926	Cysltr2	4.19801	0.0298535	0.42354	0.678249	0.99914
997	170927_at	170927	Clcc1	5.32795	-0.0201104	-0.407058	0.690037	0.99914
998	170928_at	170928	Necab2	6.42469	0.010336	0.146819	0.88534	0.99914
999	170929_at	170929	Bcl2a1	4.05223	-0.0503355	-0.787702	0.443826	0.99914
1000	170933_at	170933	Syf2	7.08791	0.0632388	1.07393	0.30077	0.99914
1001	170943_at	170943	Slc25a10	5.46495	-0.0550488	-0.654225	0.523426	0.99914
1002	170944_at	170944	Dkc1	5.09664	-0.0262367	-0.398926	0.695884	0.99914
1003	170945_at	170945	Chrna2	5.59326	-0.108316	-1.31725	0.208623	0.99914
1004	170955_at	170955	Zfp483	4.52896	0.0976757	1.2882	0.218278	0.99914
1005	170956_at	170956	Ythdc1	6.97762	-0.114312	-1.2589	0.228377	0.99914
1006	171009_at	171009	Actn3	4.27797	0.0244778	0.372103	0.715312	0.99914
1007	171010_at	171010	Ppp1r14c	4.267	0.0224045	0.239303	0.814292	0.99914
1008	171011_at	171011	Kcng3	4.35122	0.0271166	0.608394	0.552538	0.99914
1009	171015_at	171015	Cyb5r4	5.92376	-0.0980176	-0.806068	0.433501	0.99914
1010	171016_at	171016	Hrg	6.38354	-0.0267283	-0.26223	0.796911	0.99914
1011	171018_at	171018	Zfp384	6.44937	0.0442289	0.588072	0.565723	0.99914
1012	171026_at	171026	Akap5	3.90169	-0.00117014	-0.0232538	0.981772	0.99914
1013	171027_at	171027	Svs5	4.29068	-0.0550489	-1.09432	0.292037	0.99914
1014	171028_at	171028	Atp12a	4.54765	-0.126375	-1.70654	0.109681	0.99914
1015	171039_at	171039	Rph3a	4.08976	-0.0675027	-0.69356	0.499151	0.99914
1016	171040_at	171040	Il11	4.46683	-0.00873089	-0.134098	0.895208	0.99914
1017	171041_at	171041	Klc1	8.03827	-0.00988853	-0.21229	0.834899	0.99914
1018	171043_at	171043	Fbxo32	3.88358	0.0441882	0.923323	0.371268	0.99914
1019	171044_at	171044	Sstr3	6.02779	-0.0528358	-0.711631	0.488224	0.99914
1020	171045_at	171045	Mmp3	3.7716	-0.0123556	-0.244314	0.810484	0.99914
1021	171046_at	171046	Tcf3	4.50933	0.0235401	0.469644	0.645742	0.99914
1022	171047_at	171047	Dnph1	4.57566	-0.0783308	-0.86082	0.403643	0.99914
1023	171048_at	171048	Tspan8	4.62836	0.0559972	0.289029	0.776737	0.99914
1024	171049_at	171049	Folr1	5.85758	0.0724135	1.1321	0.276355	0.99914
1025	171050_at	171050	Mob4	7.31676	0.0244526	0.20075	0.843742	0.99914
1026	171051_at	171051	Cabp1	4.49181	-0.0591672	-0.534629	0.601181	0.99914
1027	171052_at	171052	Mmp13	3.61492	-0.0165644	-0.372282	0.715182	0.99914
1028	171053_at	171053	Pank4	4.65583	-0.0897129	-1.09444	0.291985	0.99914
1029	171054_at	171054	Ccr4	4.10108	0.0840567	1.88957	0.0794149	0.99914
1030	171055_at	171055	Cd79b	4.10883	0.00830684	0.138969	0.891427	0.99914
1031	171056_at	171056	Cx3cr1	4.98671	0.0270204	0.484675	0.635301	0.99914
1032	171057_at	171057	Zng1a	4.90829	0.102118	1.33518	0.202837	0.99914
1033	171058_at	171058	Rab3c	4.17523	-0.0563564	-0.739513	0.471649	0.99914
1034	171059_at	171059	Wfdc18	3.891	0.0308059	0.602127	0.556586	0.99914
1035	171060_at	171060	Il13ra2	3.9959	0.0266863	0.567648	0.579142	0.99914
1036	171061_at	171061	Mrpl17	8.64857	0.0124734	0.259137	0.79925	0.99914
1037	171062_at	171062	Nkg7	4.32322	-0.0214665	-0.341111	0.738016	0.99914
1038	171063_at	171063	Gtf3c1	6.63935	0.0857133	1.27661	0.222231	0.99914
1039	171064_at	171064	Igsf6	3.8015	0.0337729	0.712377	0.487776	0.99914
1040	171068_at	171068	Pou2f1	4.06251	0.00744386	0.118457	0.907365	0.99914
1041	171069_at	171069	Atp5mk	10.5385	-0.0104565	-0.192745	0.849889	0.99914
1042	171070_at	171070	Ptpn21	4.24279	-0.0867444	-1.25253	0.230621	0.99914
1043	171071_at	171071	Ppp1r15a	5.4516	0.026357	0.410543	0.687537	0.99914
1044	171073_at	171073	Hdgfl2	6.61839	0.106983	1.15846	0.265794	0.99914
1045	171074_at	171074	Hdgfl1	4.63347	0.0737191	1.13032	0.27708	0.99914
1046	171075_at	171075	Fcer2	4.38219	0.087174	1.35976	0.195114	0.99914
1047	171078_at	171078	Mlxipl	5.0384	0.0584921	0.774996	0.45106	0.99914
1048	171079_at	171079	B3galt4	4.98027	-0.0313352	-0.765236	0.456666	0.99914
1049	171080_at	171080	Slc17a1	4.15056	0.0382826	0.553273	0.588685	0.99914
1050	171081_at	171081	Csf2rb	5.40428	0.117289	1.83678	0.0872692	0.99914
1051	171083_at	171083	Itfg1	9.188	0.0635129	0.702618	0.493656	0.99914
1052	171085_at	171085	Pcsk4	5.50389	0.0826581	0.899697	0.383291	0.99914
1053	171086_at	171086	Trak2	6.82781	-0.100035	-0.980011	0.343489	0.99914
1054	171087_at	171087	Mpc1	8.62869	-0.0469495	-0.257518	0.800474	0.99914
1055	171088_at	171088	Inpp5j	6.22449	-0.0465269	-0.499774	0.624892	0.99914
1056	171090_at	171090	Giot1	3.6021	0.0271997	0.735781	0.473848	0.99914
1057	171091_at	171091	Zbp1	4.34214	-0.0313694	-0.500271	0.62455	0.99914
1058	171092_at	171092	G3bp1	6.84011	0.0300346	0.415687	0.683855	0.99914
1059	171096_at	171096	Cst6	5.02828	0.148826	1.76275	0.099451	0.99914
1060	171097_at	171097	Adap1	4.95356	0.0179498	0.306813	0.76344	0.99914
1061	171099_at	171099	Rasd2	6.67393	0.0129512	0.174405	0.86401	0.99914
1062	171100_at	171100	Angptl2	4.51571	-0.0386687	-0.635427	0.53526	0.99914
1063	171101_at	171101	Grp	4.26069	-0.0628549	-0.764191	0.457269	0.99914
1064	171102_at	171102	Cdc25a	4.41872	-0.0313154	-0.466084	0.648227	0.99914
1065	171103_at	171103	Cdc25b	4.31813	-0.148923	-2.33504	0.0347181	0.99914
1066	171104_at	171104	Gper1	4.13124	-0.0677532	-1.03188	0.31939	0.99914
1067	171106_at	171106	Il1rl2	4.49293	-0.0155099	-0.20865	0.837686	0.99914
1068	171107_at	171107	Arr3	3.82881	0.0151085	0.262069	0.797033	0.99914
1069	171108_at	171108	P2ry14	4.05743	0.0926563	1.90889	0.0767032	0.99914
1070	171109_at	171109	Dusp5	4.28314	-0.0072512	-0.104498	0.918236	0.99914
1071	171111_at	171111	Rab26	7.03903	0.103308	0.877061	0.395055	0.99914
1072	171112_at	171112	Wfdc1	5.13116	0.0444683	0.4794	0.638956	0.99914
1073	171113_at	171113	Blcap	7.34152	0.000672253	0.00894229	0.99299	0.99914
1074	171114_at	171114	Ndrg2	11.511	0.0724449	1.30577	0.212397	0.99914
1075	171115_at	171115	Pde5a	4.67754	0.0745723	1.03622	0.31743	0.99914
1076	171116_at	171116	Opa1	7.91794	-0.00839644	-0.108444	0.915162	0.99914
1077	171119_at	171119	Dscam	4.47127	-0.0870061	-1.14964	0.269294	0.99914
1078	171120_at	171120	Jmjd1c	5.94674	0.0507149	0.533638	0.601849	0.99914
1079	171121_at	171121	Ppp6c	5.84459	0.0923494	0.877227	0.394968	0.99914
1080	171122_at	171122	Rab29	6.63954	0.0374499	0.424895	0.677283	0.99914
1081	171123_at	171123	Rph3al	5.42414	0.108222	1.63768	0.123458	0.99914
1082	171124_at	171124	Mms19	5.6259	-0.0811463	-1.38897	0.186249	0.99914
1083	171125_at	171125	Ptprh	4.7183	0.0103878	0.176419	0.862457	0.99914
1084	171126_at	171126	Ap3m1	6.8906	0.0560959	0.909676	0.378181	0.99914
1085	171128_at	171128	Gchfr	6.9331	0.104769	2.16906	0.0475347	0.99914
1086	171129_at	171129	Uggt1	5.41186	0.0662114	1.36218	0.194365	0.99914
1087	171131_at	171131	Chrnb3	3.8784	0.00224974	0.0445888	0.965056	0.99914
1088	171133_at	171133	Gcsh	7.75204	0.0926532	0.889845	0.388381	0.99914
1089	171134_at	171134	Lgals2	4.19551	-0.0385501	-0.641549	0.531389	0.99914
1090	171135_at	171135	Slc31a1	4.42974	0.00423029	0.0912592	0.928562	0.99914
1091	171136_at	171136	Cblb	4.79373	0.0337075	0.633468	0.536502	0.99914
1092	171137_at	171137	Khsrp	4.80961	0.0478101	0.727922	0.478497	0.99914
1093	171138_at	171138	Kcne2	4.31244	0.0160772	0.299099	0.769198	0.99914
1094	171139_at	171139	Timm9	6.01518	0.119063	1.43354	0.173361	0.99914
1095	171142_at	171142	Ehhadh	3.8327	0.0150084	0.381267	0.708651	0.99914
1096	171143_at	171143	Trpm4	4.28061	-0.0017407	-0.0336346	0.973637	0.99914
1097	171144_at	171144	Slco4a1	4.38794	0.0419196	0.71166	0.488207	0.99914
1098	171145_at	171145	Eif2b3	5.5267	-0.0166461	-0.225814	0.824565	0.99914
1099	171146_at	171146	Kcnh5	4.15684	0.0103297	0.221553	0.827817	0.99914
1100	171147_at	171147	Slc2a13	6.95326	0.00342466	0.0575173	0.954935	0.99914
1101	171148_at	171148	Slc6a5	4.56954	0.011814	0.0881429	0.930995	0.99914
1102	171149_at	171149	Serpini2	3.74275	0.0396457	0.765281	0.456641	0.99914
1103	171150_at	171150	Cdk7	4.57869	0.0962928	1.14385	0.27161	0.99914
1104	171151_at	171151	Slc25a21	5.42957	-0.00785978	-0.118011	0.907713	0.99914
1105	171152_at	171152	Taf9b	3.91868	-0.0796937	-1.40247	0.182266	0.99914
1106	171155_at	171155	Hadhb	9.13416	0.0946295	1.40029	0.182904	0.99914
1107	171158_at	171158	Gpha2	6.61968	0.00926896	0.120234	0.905983	0.99914
1108	171159_at	171159	Zhx1	6.08916	0.0128768	0.0834035	0.934695	0.99914
1109	171160_at	171160	Hopx	6.16017	0.0925707	0.691043	0.500684	0.99914
1110	171161_at	171161	Csap1	3.88438	0.0162132	0.203409	0.841703	0.99914
1111	171162_at	171162	Reg3a	3.85654	0.0328694	0.654193	0.523446	0.99914
1112	171163_at	171163	Slc6a13	6.07527	0.025593	0.0590846	0.953708	0.99914
1113	171164_at	171164	Gbp2	4.02624	-0.0396317	-1.00514	0.331655	0.99914
1114	171178_at	171178	Adh7	3.4838	0.00995701	0.231471	0.820253	0.99914
1115	171287_at	171287	Epha7	4.1998	0.0338385	0.656395	0.522069	0.99914
1116	171293_at	171293	Ctsd	9.09636	0.0388402	0.735698	0.473897	0.99914
1117	171296_at	171296	Myo9a	4.09129	0.0758101	1.20427	0.248181	0.99914
1118	171297_at	171297	Nlgn3	5.02472	0.087041	1.05192	0.310416	0.99914
1119	171302_at	171302	Foxe3	4.55908	-0.00299368	-0.0389972	0.969436	0.99914
1120	171305_at	171305	Clk3	6.65941	0.0204956	0.271892	0.78962	0.99914
1121	171329_at	171329	Usp15	5.10464	-0.0272631	-0.590225	0.564319	0.99914
1122	171335_at	171335	Cox8a	10.3072	0.0860872	1.61869	0.127511	0.99914
1123	171337_at	171337	Rap1b	7.56132	-0.0690792	-0.439122	0.667184	0.99914
1124	171341_at	171341	Mgst1	7.35375	-0.0756715	-0.515994	0.613802	0.99914
1125	171352_at	171352	Cyp3a9	4.66006	-0.0519295	-0.645476	0.528915	0.99914
1126	171356_at	171356	Foxc2	3.96466	-0.0106397	-0.202137	0.842678	0.99914
1127	171358_at	171358	Camk1g	4.92621	-0.0287412	-0.219564	0.829336	0.99914
1128	171365_at	171365	Snrpb	6.22589	0.00132157	0.0128522	0.989925	0.99914
1129	171366_at	171366	Ppp4c	5.67774	0.0383515	0.38166	0.708366	0.99914
1130	171369_at	171369	Cd40	4.46792	-0.0589953	-0.904258	0.380949	0.99914
1131	171371_at	171371	Xcl1	4.00034	-0.152009	-1.0428	0.314476	0.99914
1132	171373_at	171373	Slc12a5	9.56848	0.0849198	0.911061	0.377475	0.99914
1133	171374_at	171374	Atp5f1b	10.5806	0.0611799	0.884512	0.391156	0.99914
1134	171378_at	171378	Ppp3cc	4.19224	0.00528358	0.119353	0.906669	0.99914
1135	171379_at	171379	Smarca4	6.04187	-0.0408402	-0.876923	0.395128	0.99914
1136	171380_at	171380	Cyp2t1	4.23671	-0.00868367	-0.142078	0.889015	0.99914
1137	171381_at	171381	Psd	5.29673	-0.0970691	-1.26191	0.227324	0.99914
1138	171384_at	171384	Trpm8	4.19023	0.0192379	0.333141	0.743897	0.99914
1139	171385_at	171385	Acmsd	5.53192	-0.0202929	-0.295489	0.771899	0.99914
1140	171386_at	171386	Avpi1	5.43045	-0.0715089	-0.688946	0.501964	0.99914
1141	171387_at	171387	Rnf39	4.60131	0.0274002	0.528712	0.605174	0.99914
1142	171393_at	171393	Clstn3	7.26058	0.186848	1.78597	0.0954762	0.99914
1143	171394_at	171394	Clstn2	5.8777	-0.0361877	-0.612235	0.550065	0.99914
1144	171396_at	171396	Sulf1	5.42607	0.0416736	0.538479	0.59859	0.99914
1145	171397_at	171397	UST4r	3.81828	-0.026041	-0.444018	0.663724	0.99914
1146	171398_at	171398	Ust5r	3.80836	-0.0573541	-0.942742	0.361582	0.99914
1147	171400_at	171400	Elovl5	8.06456	-0.0820918	-0.984855	0.341185	0.99914
1148	171403_at	171403	Spata19	4.55901	-0.16573	-1.56414	0.1398	0.99914
1149	171406_at	171406	Prl8a9	4.07189	0.0777024	1.17814	0.258114	0.99914
1150	171407_at	171407	Gprasp1	10.6469	0.0121129	0.251848	0.804768	0.99914
1151	171408_at	171408	Dcxr	5.42621	-0.0454213	-0.465422	0.648689	0.99914
1152	171409_at	171409	Tnnt1	3.82011	-0.0424998	-0.817117	0.427363	0.99914
1153	171410_at	171410	Acsbg1	8.73066	-0.0199075	-0.322299	0.751924	0.99914
1154	171411_at	171411	Tmem176b	8.60184	-0.185642	-2.3743	0.032204	0.99914
1155	171412_at	171412	Defb22	4.30435	-0.0372398	-0.757103	0.461371	0.99914
1156	171413_at	171413	Spata6	4.52585	-0.0217891	-0.430581	0.673239	0.99914
1157	171414_at	171414	Pmfbp1	4.60405	0.194831	2.55824	0.0225618	0.99914
1158	171415_at	171415	Atg3	7.72721	-0.0618233	-0.824126	0.4235	0.99914
1159	171433_at	171433	Micu2	6.17736	-0.0253478	-0.331725	0.744944	0.99914
1160	171434_at	171434	Phldb1	5.89709	-0.051147	-0.663523	0.517628	0.99914
1161	171435_at	171435	Aagab	5.18489	0.00450343	0.094809	0.925792	0.99914
1162	171436_at	171436	Mk1	4.02651	-0.0214337	-0.319751	0.753815	0.99914
1163	171437_at	171437	Dnttip1	5.31748	-0.0575097	-0.605162	0.554623	0.99914
1164	171438_at	171438	Crtac1	5.02929	-0.0919613	-1.35975	0.195118	0.99914
1165	171439_at	171439	Bzw2	4.78264	0.0583659	1.03376	0.318538	0.99914
1166	171440_at	171440	Abtb2	4.94822	0.00431948	0.0666672	0.947777	0.99914
1167	171441_at	171441	Yif1a	6.48733	-0.0473342	-0.441892	0.665225	0.99914
1168	171442_at	171442	Svop	6.47966	0.0950031	1.384	0.187734	0.99914
1169	171443_at	171443	Slc12a9	5.49688	-0.0555898	-0.619195	0.545598	0.99914
1170	171444_at	171444	Pacs1	6.15141	0.24493	2.8838	0.0118836	0.99914
1171	171445_at	171445	Akr7a2	5.55871	-0.0339372	-0.446366	0.662066	0.99914
1172	171447_at	171447	Adgrl2	5.47295	-0.023965	-0.420197	0.680633	0.99914
1173	171449_at	171449	Zg16	4.58349	-0.0506292	-0.91424	0.375859	0.99914
1174	171451_at	171451	Mtarc2	7.32117	0.0257152	0.190022	0.851982	0.99914
1175	171452_at	171452	Rab3il1	4.2213	0.0226159	0.604723	0.554907	0.99914
1176	171454_at	171454	Nacc1	3.97936	0.0423021	0.883064	0.391912	0.99914
1177	171455_at	171455	Exoc2	5.25311	0.00428918	0.0648202	0.949221	0.99914
1178	171458_at	171458	Ipmk	5.01061	0.0733045	1.06257	0.305721	0.99914
1179	171459_at	171459	Gp2	4.25993	0.0223206	0.506244	0.620457	0.99914
1180	171460_at	171460	Hspbap1	4.27885	-0.021497	-0.404874	0.691606	0.99914
1181	171493_at	171493	Osgin1	4.25498	-0.0956713	-1.01971	0.324934	0.99914
1182	171494_at	171494	Ap1g1	5.9554	0.119592	1.49168	0.15767	0.99914
1183	171495_at	171495	Capn5	4.14609	-0.00489146	-0.10488	0.917939	0.99914
1184	171496_at	171496	Atp2c2	4.09584	-0.00485899	-0.0756277	0.940771	0.99914
1185	171497_at	171497	Sgk2	4.39585	0.0129831	0.224071	0.825895	0.99914
1186	171498_at	171498	Sgk3	4.69958	0.0378358	0.537681	0.599126	0.99914
1187	171499_at	171499	Crlf2	7.65182	-0.117261	-1.20558	0.247691	0.99914
1188	171500_at	171500	Stau2	5.91071	0.133622	1.19346	0.252255	0.99914
1189	171501_at	171501	Rnf38	6.10015	0.0121496	0.235379	0.817277	0.99914
1190	171503_at	171503	Camk1	6.08582	-0.106344	-1.42413	0.176021	0.99914
1191	171516_at	171516	Akr1c3	3.99508	0.0668626	1.26311	0.226905	0.99914
1192	171517_at	171517	Gpc2	4.07593	0.077997	1.68552	0.113735	0.99914
1193	171518_at	171518	Cyp2c22	4.41259	-0.119158	-1.64604	0.121709	0.99914
1194	171519_at	171519	Calcb	4.27312	0.0749531	1.10898	0.285876	0.99914
1195	171521_at	171521	Cyp2c13	3.82055	0.0748722	1.79061	0.0946998	0.99914
1196	171522_at	171522	Cyp2d4	6.5656	-0.0647178	-0.728761	0.478	0.99914
1197	171529_at	171529	Kif2c	4.40194	0.118015	2.25579	0.0403685	0.99914
1198	171547_at	171547	Crispld2	4.72088	-0.0237084	-0.284191	0.780368	0.99914
1199	171548_at	171548	Dkk3	7.88203	-0.0428195	-0.487137	0.633598	0.99914
1200	171549_at	171549	Klc3	4.51481	-0.0346813	-0.723307	0.481241	0.99914
1201	171551_at	171551	Cxcl3	3.98323	0.018503	0.469192	0.646058	0.99914
1202	171552_at	171552	Prpf18	7.33295	-0.0433112	-0.752381	0.464116	0.99914
1203	171553_at	171553	A3galt2	4.2811	0.0433436	0.8403	0.41467	0.99914
1204	171554_at	171554	Cdhr5	4.07758	0.0418111	0.579728	0.571185	0.99914
1205	171556_at	171556	Prl5a1	4.09634	0.0399301	0.755773	0.462144	0.99914
1206	171562_at	171562	Ero1a	5.1326	0.0665085	1.1176	0.282296	0.99914
1207	171564_at	171564	Pbld1	4.2012	-0.0725618	-1.13579	0.274856	0.99914
1208	171565_at	171565	Stambp	5.51434	0.00550437	0.108112	0.91542	0.99914
1209	171566_at	171566	Nme7	5.45591	-0.0518992	-0.611387	0.55061	0.99914
1210	171569_at	171569	Spon2	5.13349	0.0322069	0.329704	0.746439	0.99914
1211	171571_at	171571	Grip2	4.62531	0.0381336	0.547074	0.592825	0.99914
1212	171572_at	171572	Ttl	5.1011	0.062923	1.25742	0.228897	0.99914
1213	171573_at	171573	Sslp1l1	3.86991	-0.0288076	-0.548979	0.591552	0.99914
1214	171574_at	171574	Dnm3	4.90006	0.0789209	1.25342	0.230304	0.99914
1215	171575_at	171575	Dnase2	5.29639	0.016705	0.206228	0.839541	0.99914
1216	171576_at	171576	Bub1b	4.00744	0.041238	0.788526	0.44336	0.99914
1217	171577_at	171577	Epcam	4.26315	-0.0526105	-0.713301	0.487221	0.99914
1218	171581_at	171581	Rhov	4.48925	0.0331014	0.423782	0.678076	0.99914
1219	191569_at	191569	Pde9a	6.01297	0.0255429	0.466597	0.647869	0.99914
1220	191571_at	191571	Fat3	3.91455	0.0294554	0.411998	0.686495	0.99914
1221	191572_at	191572	Ahnak	6.901	-0.223818	-0.7068	0.491131	0.99914
1222	191573_at	191573	Grin3a	4.43649	-0.0404661	-0.604979	0.554742	0.99914
1223	191574_at	191574	Akr1c14	3.89504	0.00785124	0.177596	0.86155	0.99914
1224	191575_at	191575	Nme1	7.96889	0.0112904	0.226843	0.82378	0.99914
1225	191595_at	191595	Syt12	4.53739	-0.0914007	-1.54988	0.143174	0.99914
1226	192107_at	192107	Prss8	4.75753	0.0646442	0.978539	0.344191	0.99914
1227	192109_at	192109	Pou3f3	5.08497	0.037796	0.579936	0.571049	0.99914
1228	192110_at	192110	Pou3f1	3.83069	0.0388297	0.802279	0.435618	0.99914
1229	192117_at	192117	Syngap1	3.94417	-0.0534389	-0.731269	0.476514	0.99914
1230	192126_at	192126	Dab2ip	5.62975	-0.0576899	-1.01443	0.327358	0.99914
1231	192129_at	192129	Vmp1	6.27649	-0.0685845	-0.338097	0.740239	0.99914
1232	192147_at	192147	Polr2m	8.3738	-0.0802523	-0.82497	0.423036	0.99914
1233	192152_at	192152	Tgoln2	6.68087	0.0537906	0.657251	0.521535	0.99914
1234	192153_at	192153	Gpr26	4.29727	0.0793188	1.68041	0.114742	0.99914
1235	192154_at	192154	Hip1	5.03236	-0.100389	-1.96265	0.0695926	0.99914
1236	192155_at	192155	Sftpb	4.0053	-0.0214881	-0.322414	0.751839	0.99914
1237	192172_at	192172	Mpst	6.6645	-0.0215341	-0.26143	0.797516	0.99914
1238	192177_at	192177	Unc13d	4.45366	0.0881564	1.2676	0.225342	0.99914
1239	192178_at	192178	Tnrc6b	6.59139	-0.110973	-2.07636	0.0564907	0.99914
1240	192179_at	192179	Gpm6b	7.74091	-0.0203992	-0.178216	0.861072	0.99914
1241	192180_at	192180	Nip7	4.26021	0.0406782	0.327434	0.748118	0.99914
1242	192181_at	192181	Podxl	4.42125	0.0411322	1.03573	0.317653	0.99914
1243	192183_at	192183	Nectin1	6.32009	0.0420047	0.525124	0.607602	0.99914
1244	192189_at	192189	Syt17	5.83628	0.084935	0.990995	0.338281	0.99914
1245	192203_at	192203	Fap	4.55445	0.0074585	0.108285	0.915286	0.99914
1246	192204_at	192204	Ehd4	5.37927	-0.0217189	-0.396706	0.697484	0.99914
1247	192205_at	192205	Prok1	5.71142	0.017905	0.218643	0.83004	0.99914
1248	192206_at	192206	Prok2	4.20488	0.0866727	1.71109	0.108819	0.99914
1249	192208_at	192208	Slc38a5	5.45524	0.0306917	0.439944	0.666602	0.99914
1250	192209_at	192209	Spdya	3.91289	-0.00185084	-0.0478917	0.96247	0.99914
1251	192210_at	192210	Dnajc21	4.31463	0.0166287	0.342635	0.736894	0.99914
1252	192211_at	192211	Prom2	4.51722	0.0637832	1.08499	0.296008	0.99914
1253	192213_at	192213	Rasgrf1	9.94955	0.0366252	0.545363	0.59397	0.99914
1254	192215_at	192215	Slc9a5	4.59811	0.0365383	0.756349	0.461809	0.99914
1255	192218_at	192218	Kat5	6.80729	-0.00340583	-0.042463	0.966721	0.99914
1256	192223_at	192223	Opn4	4.16896	-0.0133152	-0.232581	0.819407	0.99914
1257	192224_at	192224	Prl2b1	4.59121	0.0761849	1.30883	0.211386	0.99914
1258	192225_at	192225	Spata7	5.66667	0.178674	2.57752	0.0217288	0.99914
1259	192226_at	192226	Cand2	6.16325	-0.0210033	-0.301874	0.767126	0.99914
1260	192227_at	192227	Ptgr1	4.16519	0.00716141	0.107794	0.915668	0.99914
1261	192229_at	192229	Cep19	7.87797	-0.0312076	-0.559572	0.584493	0.99914
1262	192234_at	192234	Eif2b5	4.44076	0.0125232	0.220076	0.828946	0.99914
1263	192235_at	192235	Hyou1	7.05619	0.00312127	0.0510512	0.959996	0.99914
1264	192241_at	192241	Atp5po	9.80583	0.0319312	0.545978	0.593559	0.99914
1265	192243_at	192243	Golgb1	6.41917	0.00691184	0.112367	0.912106	0.99914
1266	192245_at	192245	Hspb6	6.77267	0.195644	3.1924	0.00642204	0.99914
1267	192246_at	192246	Phf5a	6.05873	0.127513	1.44984	0.168836	0.99914
1268	192248_at	192248	Cdh13	6.65175	-0.0227379	-0.45645	0.654973	0.99914
1269	192249_at	192249	Ehd3	5.19464	0.0686808	0.749232	0.465953	0.99914
1270	192251_at	192251	Gpr149	4.47939	0.102106	1.14442	0.271381	0.99914
1271	192253_at	192253	Myo16	4.67512	0.0623773	1.09468	0.291883	0.99914
1272	192254_at	192254	Tamalin	4.27824	-0.0301953	-0.513205	0.615702	0.99914
1273	192256_at	192256	Pja2	9.46967	0.0913863	1.58867	0.134155	0.99914
1274	192258_at	192258	Gabrr3	4.10567	-0.0141129	-0.315586	0.756909	0.99914
1275	192259_at	192259	Plb1	3.89141	0.0170782	0.400065	0.695064	0.99914
1276	192260_at	192260	Cdipt	8.02058	0.00445283	0.0541445	0.957575	0.99914
1277	192262_at	192262	C1s	5.06671	-0.16239	-1.1389	0.273602	0.99914
1278	192263_at	192263	Pigl	6.75816	0.0419553	0.434082	0.670754	0.99914
1279	192268_at	192268	Gls2	6.37306	-0.0697955	-0.872191	0.397617	0.99914
1280	192269_at	192269	Sub1	9.04572	0.0282506	0.375232	0.713035	0.99914
1281	192270_at	192270	Plpp3	7.97795	0.0359418	0.492686	0.629768	0.99914
1282	192271_at	192271	Adam6	4.20251	-0.017529	-0.395005	0.698711	0.99914
1283	192272_at	192272	Acot2	3.71866	0.002668	0.0682547	0.946535	0.99914
1284	192273_at	192273	Slc22a25	4.002	0.0171321	0.29599	0.771523	0.99914
1285	192274_at	192274	Foxe1	4.29801	-0.0355731	-0.556962	0.586228	0.99914
1286	192275_at	192275	Dad1	8.12046	0.0159728	0.183145	0.857274	0.99914
1287	192276_at	192276	Coro7	5.92362	0.0110558	0.12497	0.9023	0.99914
1288	192277_at	192277	Stip1	8.73946	-0.0700754	-1.05457	0.30924	0.99914
1289	192280_at	192280	Ppp1r3b	3.88291	0.0178	0.209012	0.837409	0.99914
1290	192348_at	192348	Fnbp1	4.21599	-0.00897311	-0.117298	0.908268	0.99914
1291	192349_at	192349	Caly	10.0716	0.00935095	0.114741	0.910257	0.99914
1292	192350_at	192350	Cdk12	4.21783	0.0265628	0.529156	0.604874	0.99914
1293	192351_at	192351	Fbxo6	7.20408	-0.00777155	-0.153684	0.880022	0.99914
1294	192352_at	192352	Ss18l1	4.11904	0.0223074	0.504338	0.621762	0.99914
1295	192356_at	192356	Unc50	7.68811	0.0108611	0.17301	0.865086	0.99914
1296	192357_at	192357	Gmpr2	5.38472	0.129249	1.3719	0.191387	0.99914
1297	192359_at	192359	Zc3h14	7.04337	0.0924456	1.19916	0.250103	0.99914
1298	192360_at	192360	Eml2	4.98929	-0.00371501	-0.0423225	0.966831	0.99914
1299	192361_at	192361	Ppp1r2	6.43583	0.0764676	1.1102	0.285367	0.99914
1300	192363_at	192363	Nos1ap	5.96599	-0.00315765	-0.031167	0.97557	0.99914
1301	192645_at	192645	Wbp2	6.4594	0.0261409	0.506825	0.620059	0.99914
1302	192648_at	192648	Prokr1	4.30035	0.00599671	0.082576	0.935342	0.99914
1303	192649_at	192649	Prokr2	4.54526	0.0128464	0.206232	0.839538	0.99914
1304	201097_at	201097	H1f4	3.84841	0.00467667	0.0852922	0.93322	0.99914
1305	207118_at	207118	Bod1l1	3.72634	0.0286047	0.484933	0.635122	0.99914
1306	207120_at	207120	Nudt6	4.16268	0.037163	0.783014	0.446487	0.99914
1307	207122_at	207122	Pkn2	5.18448	-0.0528383	-0.644167	0.529739	0.99914
1308	207123_at	207123	Phaf1	5.19273	0.051352	0.825813	0.422573	0.99914
1309	207126_at	207126	Muc13	4.18889	-0.0194378	-0.298434	0.769696	0.99914
1310	24152_at	24152	Asip	4.00279	0.0388875	0.73971	0.471533	0.99914
1311	24157_at	24157	Acaa1a	6.26747	-0.00926714	-0.0644817	0.949486	0.99914
1312	24158_at	24158	Acadm	6.7763	-0.00927668	-0.126976	0.90074	0.99914
1313	24159_at	24159	Acly	8.55277	0.0125443	0.172888	0.86518	0.99914
1314	24162_at	24162	Acp2	6.30132	-0.0505898	-0.755061	0.462557	0.99914
1315	24163_at	24163	Acr	4.46887	-0.0367308	-0.358598	0.725173	0.99914
1316	24165_at	24165	Ada	4.57005	-0.0126055	-0.171829	0.865997	0.99914
1317	24166_at	24166	Adcyap1	7.86991	0.169624	1.51663	0.151311	0.99914
1318	24167_at	24167	Adcyap1r1	5.40446	0.0451933	0.753951	0.463202	0.99914
1319	24170_at	24170	Add1	7.49436	0.0783116	1.23018	0.238627	0.99914
1320	24171_at	24171	Add2	4.47032	0.048266	0.925463	0.370192	0.99914
1321	24172_at	24172	Adh1c	4.58724	0.0520416	0.68924	0.501784	0.99914
1322	24173_at	24173	Adra1b	4.70133	-0.0397243	-0.547267	0.592696	0.99914
1323	24174_at	24174	Adra2b	4.41122	0.0626261	1.23061	0.238471	0.99914
1324	24175_at	24175	Adra2c	4.90301	0.0164731	0.191775	0.850634	0.99914
1325	24176_at	24176	Adrb2	4.20833	-0.042255	-0.590981	0.563826	0.99914
1326	24177_at	24177	Afp	3.94451	-0.0243987	-0.446197	0.662186	0.99914
1327	24179_at	24179	Agt	10.0927	0.164558	1.10727	0.286586	0.99914
1328	24180_at	24180	Agtr1a	4.16228	-0.0244187	-0.504301	0.621787	0.99914
1329	24182_at	24182	Agtr2	4.30258	0.0299522	0.56577	0.580385	0.99914
1330	24183_at	24183	Ak1	6.93188	-0.0987473	-0.848274	0.410362	0.99914
1331	24184_at	24184	Ak2	6.39688	0.0182373	0.228258	0.822701	0.99914
1332	24185_at	24185	Akt1	7.14626	-0.0146508	-0.268878	0.791892	0.99914
1333	24186_at	24186	Alb	4.24555	-0.0416901	-0.630384	0.53846	0.99914
1334	24188_at	24188	Aldh1a1	6.16834	-0.44076	-2.25929	0.0401012	0.99914
1335	24190_at	24190	Aldob	4.07825	0.0270884	0.442683	0.664666	0.99914
1336	24191_at	24191	Aldoc	10.832	0.0271204	0.584251	0.568221	0.99914
1337	24192_at	24192	Akr1b1	8.36674	0.00348453	0.0439242	0.965577	0.99914
1338	24197_at	24197	Alpi	4.3837	-0.0292371	-0.440522	0.666193	0.99914
1339	24203_at	24203	Amy1	3.70181	-0.0243659	-0.54633	0.593323	0.99914
1340	24205_at	24205	Apc	6.85175	0.0181847	0.314718	0.757554	0.99914
1341	24206_at	24206	Apeh	6.77439	-0.0504853	-0.75657	0.46168	0.99914
1342	24207_at	24207	Apoc3	4.82606	0.0106759	0.121407	0.905071	0.99914
1343	24208_at	24208	Ar	4.71653	0.0979571	1.53834	0.145954	0.99914
1344	24209_at	24209	Ascl2	4.79177	0.0863718	1.33751	0.202093	0.99914
1345	24210_at	24210	Asgr1	3.81054	0.0446876	0.832487	0.41892	0.99914
1346	24211_at	24211	Atp1a1	8.48473	-0.0591577	-0.90793	0.379072	0.99914
1347	24212_at	24212	Atp1a2	11.336	0.0376638	0.461595	0.651366	0.99914
1348	24213_at	24213	Atp1a3	8.74505	0.0216274	0.295481	0.771904	0.99914
1349	24214_at	24214	Atp1b2	7.10674	0.088789	0.688273	0.502374	0.99914
1350	24215_at	24215	Atp2b2	5.52953	0.050081	0.755764	0.462149	0.99914
1351	24216_at	24216	Atp4a	4.28344	-0.00879362	-0.140707	0.890079	0.99914
1352	24217_at	24217	Atp4b	4.17365	0.00591276	0.14616	0.885851	0.99914
1353	24218_at	24218	Atp7b	5.17977	0.018046	0.290494	0.775639	0.99914
1354	24221_at	24221	Avp	9.61149	0.251447	0.954717	0.355698	0.99914
1355	24223_at	24223	B2m	8.94417	-0.0570744	-0.723834	0.480927	0.99914
1356	24224_at	24224	Bcl2	4.2576	0.0269322	0.426363	0.676238	0.99914
1357	24225_at	24225	Bdnf	5.59065	-0.122334	-2.20256	0.0446365	0.99914
1358	24230_at	24230	Tspo	5.47238	0.109835	0.934135	0.365854	0.99914
1359	24232_at	24232	C3	4.42865	-0.261751	-3.25033	0.00571913	0.99914
1360	24235_at	24235	C4bpa	3.80872	-0.000822174	-0.0162378	0.987271	0.99914
1361	24236_at	24236	C4bpb	4.46779	-0.0391336	-0.608313	0.55259	0.99914
1362	24239_at	24239	Cacna1c	4.93883	0.0584713	1.3105	0.210836	0.99914
1363	24240_at	24240	Cad	4.51804	0.00299555	0.0640316	0.949838	0.99914
1364	24241_at	24241	Calca	4.26588	-0.00660135	-0.149808	0.883024	0.99914
1365	24242_at	24242	Calm1	10.2409	0.00178874	0.0249749	0.980423	0.99914
1366	24244_at	24244	Calm3	7.6017	0.148724	1.38465	0.18754	0.99914
1367	24245_at	24245	Camk2b	8.71717	0.076475	1.24035	0.234959	0.99914
1368	24246_at	24246	Camk2d	6.13459	0.120456	2.04275	0.0601057	0.99914
1369	24247_at	24247	Casr	4.1817	0.0623722	1.33421	0.203147	0.99914
1370	24248_at	24248	Cat	7.19209	-0.120358	-0.809775	0.431436	0.99914
1371	24249_at	24249	S100g	4.27513	0.005368	0.0661788	0.948159	0.99914
1372	24250_at	24250	Cbs	6.95045	0.127139	1.47195	0.162857	0.99914
1373	24251_at	24251	Cd53	5.18427	-0.0677488	-0.589889	0.564537	0.99914
1374	24252_at	24252	Cebpa	3.93707	0.00485695	0.088716	0.930547	0.99914
1375	24253_at	24253	Cebpb	4.33011	-0.0606037	-1.25629	0.229295	0.99914
1376	24254_at	24254	Cel	5.07118	0.0502248	0.721397	0.48238	0.99914
1377	24256_at	24256	Psg19	4.50304	0.0590781	0.836936	0.416497	0.99914
1378	24257_at	24257	Cgm4	3.94638	0.0454841	1.04249	0.314614	0.99914
1379	24258_at	24258	Chga	8.06149	-0.0154562	-0.238634	0.8148	0.99914
1380	24259_at	24259	Chgb	8.98064	-0.00112926	-0.0148403	0.988366	0.99914
1381	24260_at	24260	Chrm3	5.42024	-5.9558e-05	-0.000940585	0.999263	0.999768
1382	24261_at	24261	Chrnb1	3.87702	-0.0154159	-0.397082	0.697213	0.99914
1383	24264_at	24264	Ckb	9.96308	-0.0463343	-0.767621	0.455293	0.99914
1384	24265_at	24265	Ckm	4.22117	0.0662202	1.28764	0.21847	0.99914
1385	24267_at	24267	Comt	4.70422	0.41471	2.06929	0.0572341	0.99914
1386	24268_at	24268	Cp	4.59522	0.0193518	0.173211	0.864932	0.99914
1387	24269_at	24269	Cpa1	3.93998	-0.00150343	-0.0242346	0.981003	0.99914
1388	24271_at	24271	Cpb1	4.86629	0.0459177	0.827868	0.421446	0.99914
1389	24273_at	24273	Cryaa	4.93775	0.0404924	0.487952	0.633035	0.99914
1390	24277_at	24277	Crygc	3.89271	-0.00526025	-0.0954215	0.925314	0.99914
1391	24278_at	24278	Crygd	4.95807	0.0107985	0.173967	0.864348	0.99914
1392	24283_at	24283	Prl3b1	3.91125	-0.0128073	-0.288029	0.777487	0.99914
1393	24284_at	24284	Csn1s1	4.00201	0.0500079	1.11523	0.283276	0.99914
1394	24291_at	24291	Ctrb1	3.96185	0.0499572	1.26914	0.224805	0.99914
1395	24296_at	24296	Cyp1a1	4.25865	0.0697436	1.33145	0.204028	0.99914
1396	24297_at	24297	Cyp1a2	4.81353	0.0736667	1.20845	0.246621	0.99914
1397	24298_at	24298	Cyp21a1	4.7521	-0.0704056	-0.964561	0.35091	0.99914
1398	24299_at	24299	Cyp2a3	4.1122	0.0273499	0.447826	0.661038	0.99914
1399	24303_at	24303	Cyp2d3	4.15124	0.0271059	0.437134	0.668591	0.99914
1400	24307_at	24307	Cyp4b1	4.77709	-0.0384607	-0.576425	0.573355	0.99914
1401	24309_at	24309	Dbp	6.23916	-0.00871252	-0.109435	0.914389	0.99914
1402	24311_at	24311	Ddc	7.141	-0.136558	-1.63956	0.123063	0.99914
1403	24312_at	24312	Dhfr	5.91165	0.132972	1.30865	0.211444	0.99914
1404	24314_at	24314	Nqo1	7.29305	0.102762	0.803338	0.435026	0.99914
1405	24315_at	24315	Prl8a2	3.9877	-0.0182248	-0.33327	0.743802	0.99914
1406	24316_at	24316	Drd1	4.29635	0.0988407	1.60465	0.130583	0.99914
1407	24318_at	24318	Drd2	4.81355	0.0385851	0.539697	0.597771	0.99914
1408	24323_at	24323	Edn1	4.60164	0.00616764	0.0967581	0.924271	0.99914
1409	24324_at	24324	Edn2	4.36349	0.0660112	0.70197	0.494048	0.99914
1410	24326_at	24326	Ednra	4.46065	0.0245526	0.449134	0.660116	0.99914
1411	24329_at	24329	Egfr	4.33851	0.0579071	1.19955	0.249955	0.99914
1412	24331_at	24331	Cela1	4.21952	-0.0166867	-0.280797	0.782917	0.99914
1413	24332_at	24332	Cela2a	4.15443	-0.0120606	-0.144743	0.886949	0.99914
1414	24335_at	24335	Epo	4.17022	-0.00487445	-0.0790707	0.93808	0.99914
1415	24336_at	24336	Epor	4.60407	-0.0348304	-0.457639	0.654138	0.99914
1416	24346_at	24346	Ces1c	4.11001	-0.00203099	-0.0375749	0.97055	0.99914
1417	24356_at	24356	Ets1	4.69978	-0.0404721	-0.542906	0.595617	0.99914
1418	24360_at	24360	Fabp1	3.89606	0.00684557	0.121951	0.904648	0.99914
1419	24361_at	24361	Fancc	4.76568	0.0412973	0.645763	0.528735	0.99914
1420	24362_at	24362	Fbp1	4.26848	-0.0467017	-0.4966	0.627073	0.99914
1421	24366_at	24366	Fgb	3.96749	0.0818977	1.65279	0.120313	0.99914
1422	24367_at	24367	Fgg	4.01845	-0.00204802	-0.0453273	0.964478	0.99914
1423	24368_at	24368	Fh	7.37953	0.093024	1.23135	0.238205	0.99914
1424	24370_at	24370	Foxg1	3.85878	0.236442	1.39454	0.184598	0.99914
1425	24373_at	24373	Fst	4.1753	-0.00230152	-0.0504075	0.9605	0.99914
1426	24375_at	24375	Fuca1	7.69864	0.0444244	0.716715	0.485176	0.99914
1427	24377_at	24377	G6pd	7.45797	-0.0297455	-0.44842	0.660619	0.99914
1428	24379_at	24379	Gad1	7.83088	0.115769	1.57449	0.137392	0.99914
1429	24380_at	24380	Gad2	5.726	0.196032	1.55558	0.141816	0.99914
1430	24382_at	24382	Ganc	5.11297	0.0656331	1.08571	0.295701	0.99914
1431	24384_at	24384	Gc	4.16911	0.152648	3.33871	0.0047917	0.99914
1432	24385_at	24385	Gck	5.39662	0.0571354	0.960552	0.352855	0.99914
1433	24387_at	24387	Gfap	10.9413	-0.182077	-1.54929	0.143315	0.99914
1434	24388_at	24388	Gfi1	3.73755	-0.00121061	-0.0233345	0.981708	0.99914
1435	24390_at	24390	B4galt1	5.03563	0.0226408	0.288485	0.777145	0.99914
1436	24391_at	24391	Gh1	4.38925	0.00734527	0.128926	0.899225	0.99914
1437	24392_at	24392	Gja1	8.64721	0.0845877	1.12734	0.278296	0.99914
1438	24397_at	24397	Glra2	5.23412	-0.0328232	-0.369191	0.717434	0.99914
1439	24398_at	24398	Gls	6.41263	0.0601627	1.10526	0.28743	0.99914
1440	24399_at	24399	Glud1	9.70475	-0.0271149	-0.49835	0.62587	0.99914
1441	24401_at	24401	Got1	8.08036	0.685754	2.88222	0.011921	0.99914
1442	24404_at	24404	Gpx1	8.67944	-0.0400679	-0.301958	0.767063	0.99914
1443	24406_at	24406	Grik4	4.59046	-0.0471808	-1.0035	0.332419	0.99914
1444	24407_at	24407	Grik5	5.5594	-0.0310373	-0.465366	0.648729	0.99914
1445	24408_at	24408	Grin1	7.09401	-0.0226735	-0.342415	0.737056	0.99914
1446	24409_at	24409	Grin2a	4.43116	0.00545527	0.0580584	0.954512	0.99914
1447	24410_at	24410	Grin2b	5.59068	0.120018	1.7382	0.103811	0.99914
1448	24411_at	24411	Grin2c	5.95466	0.11228	1.25206	0.230786	0.99914
1449	24412_at	24412	Grin2d	4.12696	-0.0441888	-0.679114	0.507988	0.99914
1450	24413_at	24413	Nr3c1	4.6843	-0.0641578	-1.26574	0.225986	0.99914
1451	24414_at	24414	Grm1	5.44542	0.0265131	0.560309	0.584004	0.99914
1452	24415_at	24415	Grm2	5.21884	-0.0504556	-0.533437	0.601984	0.99914
1453	24416_at	24416	Grm3	6.19951	-0.124006	-0.950866	0.357583	0.99914
1454	24417_at	24417	Grm4	5.08397	0.0509688	0.644536	0.529507	0.99914
1455	24418_at	24418	Grm5	5.00681	0.10856	1.27707	0.222073	0.99914
1456	24419_at	24419	Grm6	4.31051	0.0160825	0.219403	0.82946	0.99914
1457	24423_at	24423	Gstm1	8.92738	0.010827	0.136975	0.892974	0.99914
1458	24424_at	24424	Gstm2	4.50132	-0.065089	-0.370918	0.716175	0.99914
1459	24426_at	24426	Gstp1	9.49548	-0.0922945	-1.27958	0.221212	0.99914
1460	24434_at	24434	Gusb	5.05558	-0.100385	-1.24995	0.231533	0.99914
1461	24437_at	24437	H1f0	7.18415	-0.131827	-1.32418	0.206369	0.99914
1462	24438_at	24438	H1f6	4.26388	-0.0425936	-0.562843	0.582323	0.99914
1463	24439_at	24439	Hagh	7.7671	-0.0844721	-1.01551	0.326862	0.99914
1464	24440_at	24440	Hbb	10.8796	-0.60923	-2.63548	0.0193998	0.99914
1465	24443_at	24443	Hdc	6.77392	-0.27631	-1.80181	0.0928471	0.99914
1466	24446_at	24446	Hgf	3.9544	-0.0145568	-0.296635	0.771041	0.99914
1467	24448_at	24448	Hrh1	3.94571	0.0274244	0.619263	0.545555	0.99914
1468	24450_at	24450	Hmgcs2	4.68563	-0.00349064	-0.0526712	0.958728	0.99914
1469	24451_at	24451	Hmox1	4.71123	0.0867542	1.47037	0.163278	0.99914
1470	24457_at	24457	Hoxb8	3.73968	0.0137649	0.303635	0.765811	0.99914
1471	24459_at	24459	Hoxc4	4.76641	0.0392896	0.490951	0.630964	0.99914
1472	24460_at	24460	Hoxc8	3.58565	-0.0504884	-1.01111	0.328889	0.99914
1473	24464_at	24464	Hp	4.30766	0.0176254	0.444393	0.663458	0.99914
1474	24471_at	24471	Hspb1	4.6402	-0.059075	-0.649261	0.526536	0.99914
1475	24473_at	24473	Htr1a	4.51033	-0.0110326	-0.101294	0.920734	0.99914
1476	24476_at	24476	Iapp	4.57879	0.0226284	0.243605	0.811022	0.99914
1477	24477_at	24477	Ibsp	3.82104	0.0295617	0.60663	0.553676	0.99914
1478	24479_at	24479	Idh1	8.64918	-0.0138691	-0.234298	0.818099	0.99914
1479	24481_at	24481	Ifnb1	4.09034	-0.0461162	-0.879675	0.393684	0.99914
1480	24482_at	24482	Igf1	4.52277	0.0318545	0.446688	0.66184	0.99914
1481	24483_at	24483	Igf2	6.1141	0.283775	2.46701	0.0269358	0.99914
1482	24484_at	24484	Igfbp3	4.07659	-0.0469714	-0.814114	0.429026	0.99914
1483	24493_at	24493	Il1a	4.11274	0.0153575	0.298057	0.769978	0.99914
1484	24494_at	24494	Il1b	4.10237	-0.0430586	-0.637647	0.533855	0.99914
1485	24495_at	24495	Il3	3.82674	-0.0643603	-1.50452	0.154371	0.99914
1486	24497_at	24497	Il5	4.18862	0.0104843	0.160201	0.87498	0.99914
1487	24498_at	24498	Il6	3.7798	-0.0224669	-0.495902	0.627553	0.99914
1488	24499_at	24499	Il6r	3.84613	-0.0385523	-0.754113	0.463109	0.99914
1489	24500_at	24500	Il9r	4.40691	0.0485806	0.82934	0.42064	0.99914
1490	24503_at	24503	Ina	7.20342	0.0575074	0.713605	0.487039	0.99914
1491	24504_at	24504	Inha	4.64484	-0.0346081	-0.822277	0.424517	0.99914
1492	24505_at	24505	Ins1	5.01805	0.0865187	1.02689	0.321652	0.99914
1493	24506_at	24506	Ins2	4.29523	0.0483052	0.809198	0.431756	0.99914
1494	24508_at	24508	Irf1	5.37509	-0.0865527	-1.11826	0.282026	0.99914
1495	24511_at	24511	Itgb1	6.14723	-0.0757685	-0.613423	0.549301	0.99914
1496	24513_at	24513	Ivd	6.42448	-0.0557694	-0.578616	0.571915	0.99914
1497	24514_at	24514	Jak2	4.49379	0.0373313	0.706713	0.491184	0.99914
1498	24516_at	24516	Jun	5.55096	0.0537578	0.799096	0.437402	0.99914
1499	24517_at	24517	Junb	5.08465	0.0574798	0.854693	0.406915	0.99914
1500	24518_at	24518	Jund	4.23121	0.148426	1.49793	0.156058	0.99914
1501	24520_at	24520	Kcna1	5.40404	-0.0537314	-0.588059	0.565732	0.99914
1502	24521_at	24521	Kcnj1	3.7757	0.0192709	0.366333	0.719519	0.99914
1503	24522_at	24522	Zfp354a	5.11908	0.11167	1.77554	0.0972428	0.99914
1504	24523_at	24523	Klk1	4.03124	-0.0309059	-0.517795	0.612576	0.99914
1505	24525_at	24525	Kras	7.65309	0.00997616	0.106791	0.916449	0.99914
1506	24528_at	24528	Lalba	4.13881	-0.0420144	-0.588966	0.56514	0.99914
1507	24530_at	24530	Lcat	5.70551	-0.129906	-0.6264	0.540996	0.99914
1508	24534_at	24534	Ldhb	10.4619	0.00453102	0.110242	0.913761	0.99914
1509	24536_at	24536	Lepr	4.34187	0.0396667	0.795376	0.439493	0.99914
1510	24538_at	24538	Lipc	4.01042	0.0796696	1.47804	0.161242	0.99914
1511	24546_at	24546	Slco2a1	4.66842	0.0324114	0.368391	0.718018	0.99914
1512	24547_at	24547	Mbp	11.7408	-0.232747	-2.42545	0.0291873	0.99914
1513	24548_at	24548	Mbl1	5.34565	-0.0394092	-0.656425	0.522051	0.99914
1514	24551_at	24551	Mdh1	10.5858	0.139997	2.03237	0.0612649	0.99914
1515	24552_at	24552	Me1	6.61599	-0.0156156	-0.177753	0.861428	0.99914
1516	24553_at	24553	Met	3.95219	0.0516723	1.32612	0.205745	0.99914
1517	24558_at	24558	Mog	5.55484	-0.24742	-2.38979	0.0312603	0.99914
1518	24560_at	24560	Cd200	8.56967	0.0671449	0.888927	0.388858	0.99914
1519	24561_at	24561	Mpg	4.29034	-0.02569	-0.565989	0.58024	0.99914
1520	24564_at	24564	Mpz	4.11146	0.208272	1.10314	0.288316	0.99914
1521	24566_at	24566	Mst1	4.34319	0.0611595	0.820533	0.425477	0.99914
1522	245708_at	245708	Gucy2g	4.0067	0.0847312	1.48202	0.160193	0.99914
1523	245709_at	245709	Exoc8	4.56907	0.0524895	1.09806	0.290453	0.99914
1524	24571_at	24571	Muc1	4.83613	-0.0597139	-0.810696	0.430923	0.99914
1525	24572_at	24572	Muc2	4.60173	0.0305456	0.632035	0.537411	0.99914
1526	24575_at	24575	Mx1	4.15255	0.0478208	0.728227	0.478316	0.99914
1527	24577_at	24577	Myc	4.11784	-0.049062	-0.90752	0.379281	0.99914
1528	24581_at	24581	Mycs	3.72809	0.0290565	0.751564	0.464592	0.99914
1529	24582_at	24582	Myh11	6.74675	0.116409	0.530766	0.603787	0.99914
1530	24583_at	24583	Myh3	3.9774	0.0147723	0.255887	0.801709	0.99914
1531	24584_at	24584	Myl11	4.09656	0.00534381	0.121723	0.904825	0.99914
1532	24585_at	24585	Myl3	4.12221	0.0107727	0.137463	0.892595	0.99914
1533	24586_at	24586	Ncam1	5.95355	0.0749654	1.49901	0.155779	0.99914
1534	24587_at	24587	Nefh	7.91494	-0.086364	-1.13614	0.274718	0.99914
1535	24588_at	24588	Nefm	7.3741	-0.11872	-1.31861	0.208178	0.99914
1536	24590_at	24590	Mme	4.10566	-0.0108245	-0.237495	0.815666	0.99914
1537	245903_at	245903	Magi3	5.70547	-0.0350323	-0.683438	0.505333	0.99914
1538	24591_at	24591	Neu1	4.13255	-0.0309483	-0.507942	0.619295	0.99914
1539	245916_at	245916	Cst11	3.94212	-0.0165033	-0.373885	0.714015	0.99914
1540	245917_at	245917	Sycn	4.58964	-0.114412	-1.1815	0.256823	0.99914
1541	245918_at	245918	Cgref1	4.74325	-0.0157034	-0.266118	0.793975	0.99914
1542	245919_at	245919	Impg2	4.23813	0.0810514	1.83324	0.087819	0.99914
1543	24592_at	24592	Nf1	4.32572	-0.019295	-0.298446	0.769687	0.99914
1544	245920_at	245920	Cxcl10	4.36558	0.0288627	0.409339	0.6884	0.99914
1545	245921_at	245921	Acvr1c	4.67118	0.0271658	0.494965	0.628198	0.99914
1546	245922_at	245922	Nup58	4.0802	-0.0297154	-0.620501	0.544762	0.99914
1547	245924_at	245924	Scaf4	4.94971	0.000461559	0.00706036	0.994465	0.99914
1548	245925_at	245925	Phrf1	4.97177	-0.0049357	-0.111665	0.912653	0.99914
1549	245926_at	245926	Scaf8	4.62452	0.0505555	1.18115	0.256955	0.99914
1550	24594_at	24594	Klk1b3	3.95086	-0.0115698	-0.182532	0.857746	0.99914
1551	245953_at	245953	Tmem37	5.21749	-0.00960948	-0.128836	0.899295	0.99914
1552	245955_at	245955	Lgals3bp	4.98235	-0.0492256	-0.566055	0.580195	0.99914
1553	245956_at	245956	Scn3b	6.11957	0.350508	3.99765	0.00128872	0.99914
1554	245957_at	245957	Ddx46	5.64863	0.0723313	1.33109	0.204145	0.99914
1555	245958_at	245958	Atp5f1e	8.87384	0.031247	0.494526	0.628501	0.99914
1556	245959_at	245959	Slc25a3	10.5577	-0.0317978	-0.516342	0.613565	0.99914
1557	24596_at	24596	Ngfr	4.4703	-0.00936355	-0.111473	0.912802	0.99914
1558	245961_at	245961	Dmgdh	3.68778	-0.00762496	-0.181873	0.858254	0.99914
1559	245962_at	245962	Cd48	5.16445	-0.0770425	-0.585443	0.567441	0.99914
1560	245963_at	245963	Egfl7	6.32921	0.0994089	1.76312	0.0993853	0.99914
1561	245965_at	245965	Atp5f1d	8.68769	0.0551652	0.787466	0.44396	0.99914
1562	245966_at	245966	Tmem150a	5.90398	0.105103	1.47293	0.162596	0.99914
1563	245975_at	245975	Setd4	5.59539	0.0348487	0.357186	0.726207	0.99914
1564	245976_at	245976	Xab2	4.57743	-0.00989815	-0.178525	0.860834	0.99914
1565	245977_at	245977	Adgrf5	4.48784	0.0800492	1.67871	0.115077	0.99914
1566	245978_at	245978	Cklf	3.98088	-0.00205535	-0.0376512	0.97049	0.99914
1567	24598_at	24598	Nos1	4.55095	-0.0419735	-0.57066	0.577153	0.99914
1568	245980_at	245980	Nr2f6	4.69763	-0.0224482	-0.248408	0.807377	0.99914
1569	245982_at	245982	Coro6	5.09095	0.0146264	0.271341	0.790035	0.99914
1570	245983_at	245983	Il11ra1	5.15895	-0.147523	-1.9804	0.06738	0.99914
1571	245985_at	245985	Prb3	3.78417	-0.0222271	-0.423641	0.678177	0.99914
1572	245986_at	245986	Gng8	3.985	-0.150364	-2.41058	0.0300353	0.99914
1573	24600_at	24600	Nos3	3.79051	-0.0102519	-0.208669	0.837671	0.99914
1574	24602_at	24602	Nppa	5.46581	0.038132	0.844804	0.412233	0.99914
1575	24603_at	24603	Npr1	4.85906	0.0131684	0.215304	0.832593	0.99914
1576	246042_at	246042	Nifk	6.30357	0.100866	0.859297	0.404455	0.99914
1577	246043_at	246043	Klrh1	4.35174	0.00656098	0.0882992	0.930873	0.99914
1578	246046_at	246046	Lmbrd1	8.74421	-0.0426632	-0.833701	0.418258	0.99914
1579	24605_at	24605	Nras	6.54969	-0.0399903	-0.482218	0.637002	0.99914
1580	246060_at	246060	Cdkn1c	5.52735	-0.00697712	-0.031876	0.975015	0.99914
1581	246073_at	246073	Foxi2	3.88596	0.0496863	1.03324	0.318773	0.99914
1582	246074_at	246074	Scd	5.37562	0.0661794	0.938786	0.363541	0.99914
1583	246075_at	246075	Prlhr	4.13836	0.0271341	0.506629	0.620193	0.99914
1584	246097_at	246097	Fas	3.89483	-0.053601	-0.823861	0.423646	0.99914
1585	24610_at	24610	Odf1	4.28822	-0.075275	-0.94838	0.358804	0.99914
1586	246115_at	246115	Plpp2	4.83644	0.00100478	0.0112776	0.991159	0.99914
1587	246117_at	246117	Mcfd2	8.01257	0.170908	2.37873	0.0319319	0.99914
1588	246118_at	246118	Tubb3	8.41382	-0.0175502	-0.325925	0.749237	0.99914
1589	24612_at	24612	Omp	5.39532	-0.0229502	-0.318205	0.754963	0.99914
1590	246120_at	246120	Plbd2	6.85677	-0.0251852	-0.386875	0.704587	0.99914
1591	24613_at	24613	Oprd1	4.2317	0.0337316	0.382138	0.708019	0.99914
1592	246136_at	246136	Man2c1	5.16604	0.00581599	0.12233	0.904353	0.99914
1593	246138_at	246138	Ly6i	4.13413	0.0135147	0.346732	0.733879	0.99914
1594	24614_at	24614	Orm1	4.05225	0.0522138	0.761545	0.458798	0.99914
1595	246142_at	246142	Bmf	4.62174	-0.013902	-0.1875	0.853923	0.99914
1596	246143_at	246143	Nradd	5.07441	0.099811	1.44591	0.16992	0.99914
1597	246144_at	246144	Il3ra	4.62207	0.083932	1.23634	0.236399	0.99914
1598	246146_at	246146	Hspbp1	7.33745	0.12343	2.05682	0.0585682	0.99914
1599	246147_at	246147	Ctsq	3.75453	-0.022035	-0.422503	0.678988	0.99914
1600	24615_at	24615	S100a4	5.30001	-0.076358	-0.740678	0.470964	0.99914
1601	246151_at	246151	Sert1	3.86587	0.0413239	0.766382	0.456006	0.99914
1602	246153_at	246153	Kcnc2	4.43775	0.0470635	1.05339	0.309763	0.99914
1603	24616_at	24616	Pah	4.0379	0.0665594	1.01992	0.324834	0.99914
1604	24617_at	24617	Serpine1	3.96964	0.0418599	0.805855	0.433619	0.99914
1605	246172_at	246172	Nexn	4.09346	0.0106724	0.201477	0.843184	0.99914
1606	246174_at	246174	Fgd4	4.01902	-0.0126315	-0.258321	0.799867	0.99914
1607	24618_at	24618	Reg3b	4.55889	0.00908516	0.11791	0.907791	0.99914
1608	246185_at	246185	Dus1l	4.81606	0.026852	0.349253	0.732026	0.99914
1609	246187_at	246187	Slc7a6os	6.05829	0.187825	3.13135	0.00725589	0.99914
1610	24620_at	24620	Reg3g	4.34949	0.0852315	1.45037	0.168691	0.99914
1611	246211_at	246211	Hsd3b7	4.77171	-0.0195382	-0.295226	0.772095	0.99914
1612	246212_at	246212	Sipa1l1	6.32345	-0.0954535	-1.08893	0.294326	0.99914
1613	246215_at	246215	Tpcn1	7.35438	-0.122581	-1.61649	0.127988	0.99914
1614	246216_at	246216	Prpf19	7.2753	0.0828802	1.17392	0.259748	0.99914
1615	246217_at	246217	Ngef	7.16779	-0.0427153	-0.397091	0.697207	0.99914
1616	246219_at	246219	Tas2r126	4.22209	-0.0290387	-0.519865	0.61117	0.99914
1617	246232_at	246232	Uxs1	4.9871	0.069559	1.21174	0.245397	0.99914
1618	246233_at	246233	Macrod1	4.24084	-0.051357	-1.00323	0.332547	0.99914
1619	246237_at	246237	Plekha5	5.27282	-0.044416	-0.673882	0.511211	0.99914
1620	246239_at	246239	Slc15a3	4.28462	-0.065028	-1.23343	0.237451	0.99914
1621	24624_at	24624	Pccb	7.30313	0.0169249	0.303473	0.765932	0.99914
1622	246240_at	246240	Ripk3	4.3273	0.0485531	0.941261	0.362315	0.99914
1623	246244_at	246244	Tax1bp1	8.59053	-0.0356045	-0.645686	0.528783	0.99914
1624	246246_at	246246	Pnpla7	5.01863	-0.139786	-2.42083	0.029448	0.99914
1625	246249_at	246249	Arhgap4	5.17639	-0.0126466	-0.168469	0.868591	0.99914
1626	246254_at	246254	Gpsm1	5.68645	0.0243631	0.521181	0.610276	0.99914
1627	246255_at	246255	Ppp2r2d	6.14668	0.036466	0.332479	0.744387	0.99914
1628	24626_at	24626	Pde4b	5.72273	-0.0483346	-0.578985	0.571673	0.99914
1629	246263_at	246263	Acsm2	4.1307	0.0921078	2.04925	0.0593912	0.99914
1630	246264_at	246264	Zfp382	4.03651	-0.00964498	-0.196591	0.846934	0.99914
1631	246266_at	246266	Aspg	3.8189	0.0314552	0.679203	0.507933	0.99914
1632	24627_at	24627	Pde4d	4.24016	-0.00892004	-0.147549	0.884774	0.99914
1633	246271_at	246271	Fev	4.55131	0.0297441	0.531049	0.603595	0.99914
1634	246272_at	246272	Cant1	5.41419	-0.0640233	-0.938448	0.363709	0.99914
1635	246273_at	246273	Trib3	4.16358	0.0241997	0.353184	0.72914	0.99914
1636	246274_at	246274	Faim2	6.85991	-0.0119106	-0.171231	0.866459	0.99914
1637	246279_at	246279	Zfp180	6.65262	-0.258399	-3.43952	0.00391607	0.99914
1638	246280_at	246280	Slc15a4	5.88056	0.0190662	0.370134	0.716747	0.99914
1639	246281_at	246281	Asmt	3.80899	-0.0523346	-0.436663	0.668924	0.99914
1640	246282_at	246282	Zfp91	5.96603	-0.112363	-1.86488	0.0830047	0.99914
1641	246284_at	246284	Atrx	3.78427	-0.0808723	-1.68207	0.114414	0.99914
1642	24629_at	24629	Pdgfrb	4.38591	0.077706	1.62401	0.126364	0.99914
1643	246294_at	246294	Optn	5.06413	-0.0069069	-0.0817861	0.935959	0.99914
1644	246295_at	246295	Cep104	4.66017	0.0410668	0.630782	0.538207	0.99914
1645	246296_at	246296	Lrrc15	4.38629	-0.000397785	-0.00697699	0.99453	0.99914
1646	246298_at	246298	Retsat	6.78388	-0.0905994	-0.318665	0.754621	0.99914
1647	246299_at	246299	Gtf3a	4.27868	0.0385639	0.741052	0.470744	0.99914
1648	246301_at	246301	Ascl3	4.58729	0.0567154	0.763791	0.4575	0.99914
1649	246303_at	246303	Serbp1	9.3813	0.021595	0.373554	0.714256	0.99914
1650	246305_at	246305	Spag11a	4.03724	0.0350514	0.741093	0.47072	0.99914
1651	246306_at	246306	Smim38	4.5758	-0.0650907	-0.561415	0.58327	0.99914
1652	246307_at	246307	Asrgl1	6.55642	0.0735319	0.890616	0.387982	0.99914
1653	24631_at	24631	Rhox5	6.11297	0.0167194	0.204584	0.840802	0.99914
1654	246310_at	246310	Arfgap1	6.03172	0.0514408	0.851096	0.408844	0.99914
1655	246311_at	246311	Pdp2	4.62348	0.0484902	1.13279	0.276073	0.99914
1656	246314_at	246314	Tor1aip1	6.85726	0.076636	1.3259	0.205816	0.99914
1657	246323_at	246323	Aard	5.13182	0.0443755	0.453662	0.65693	0.99914
1658	246324_at	246324	Rab31	5.98456	-0.058082	-1.29161	0.217129	0.99914
1659	246325_at	246325	Kcnh8	4.74588	0.0440403	0.763772	0.457511	0.99914
1660	246326_at	246326	Zdhhc2	5.24158	0.032267	0.428354	0.674822	0.99914
1661	246327_at	246327	Prim1	5.07222	0.350157	1.63429	0.124173	0.99914
1662	246328_at	246328	Serpina4	5.71477	0.0980261	1.18503	0.255466	0.99914
1663	246331_at	246331	Nrp1	5.65906	-0.059249	-0.629294	0.539153	0.99914
1664	246332_at	246332	Uhmk1	5.64653	0.0168416	0.153568	0.880112	0.99914
1665	246334_at	246334	Tp63	3.98333	0.0375127	0.74229	0.470017	0.99914
1666	246358_at	246358	Ppbp	4.59127	-0.0273822	-0.489648	0.631863	0.99914
1667	24638_at	24638	Pfkfb1	5.15554	0.0639591	0.934227	0.365808	0.99914
1668	24640_at	24640	Pfkfb2	4.59279	0.0727116	1.67234	0.116345	0.99914
1669	24644_at	24644	Pgk1	9.58152	-0.197742	-2.21071	0.0439564	0.99914
1670	24645_at	24645	Pgm1	7.52111	0.00246071	0.0397181	0.968871	0.99914
1671	24648_at	24648	Serpina1	4.30898	-0.0200538	-0.423499	0.678278	0.99914
1672	24649_at	24649	Pim1	4.63664	0.0263955	0.374056	0.713891	0.99914
1673	24650_at	24650	Pkd1	4.54799	-0.0138619	-0.307487	0.762938	0.99914
1674	24651_at	24651	Pklr	4.51408	0.0697976	1.56886	0.138697	0.99914
1675	24655_at	24655	Plcd1	5.94031	0.0667867	0.916382	0.374773	0.99914
1676	24656_at	24656	Prl4a1	4.21148	0.00741408	0.122506	0.904216	0.99914
1677	24657_at	24657	Prl6a1	3.81049	0.0772008	1.75763	0.100345	0.99914
1678	24659_at	24659	Pmch	10.3248	0.0629824	0.475049	0.641978	0.99914
1679	24660_at	24660	Pmp22	7.35783	0.0599715	0.567225	0.579421	0.99914
1680	24661_at	24661	Pnmt	4.17246	-0.0811033	-0.937706	0.364077	0.99914
1681	24666_at	24666	Ppm1a	6.14682	0.101281	1.43674	0.172465	0.99914
1682	24667_at	24667	Ppm1b	6.74452	-0.0598022	-0.947788	0.359094	0.99914
1683	24668_at	24668	Ppp1ca	8.64958	0.0443698	0.866232	0.400768	0.99914
1684	24669_at	24669	Ppp1cc	8.61457	0.0413973	0.436595	0.668973	0.99914
1685	24672_at	24672	Ppp2ca	7.52028	0.0487375	0.533222	0.602129	0.99914
1686	24673_at	24673	Ppp2cb	9.30049	-0.0716404	-1.29926	0.21456	0.99914
1687	24674_at	24674	Ppp3ca	9.3963	0.0888393	1.21092	0.245701	0.99914
1688	24675_at	24675	Ppp3cb	6.29202	-0.180815	-1.33415	0.203163	0.99914
1689	246755_at	246755	Bcas1	8.78198	-0.213998	-1.61559	0.128185	0.99914
1690	246756_at	246756	Tradd	4.39959	0.0234284	0.334022	0.743246	0.99914
1691	246760_at	246760	Mafk	4.8465	-0.0297424	-0.450745	0.658982	0.99914
1692	246766_at	246766	Ggta1	4.63743	-0.0747995	-1.03548	0.317763	0.99914
1693	246768_at	246768	Cby1	6.46723	-0.143245	-1.53607	0.146507	0.99914
1694	246769_at	246769	Hint3	4.92166	-0.00886366	-0.181349	0.858658	0.99914
1695	24677_at	24677	Ppy	5.18496	0.0321177	0.308	0.762556	0.99914
1696	246770_at	246770	Gtf2ird1	6.07828	-0.120216	-0.645276	0.529041	0.99914
1697	246771_at	246771	Slc25a25	5.7483	0.123984	1.32274	0.206835	0.99914
1698	246776_at	246776	Filip1	4.12237	-0.0981581	-1.05275	0.310047	0.99914
1699	24678_at	24678	Pkib	3.87453	-0.0294702	-0.61817	0.546254	0.99914
1700	246781_at	246781	Ptpn7	4.61308	0.0145574	0.20901	0.83741	0.99914
1701	24679_at	24679	Prkar2b	7.26258	0.0156549	0.249804	0.806317	0.99914
1702	24680_at	24680	Prkca	6.79341	0.00665771	0.117817	0.907864	0.99914
1703	24681_at	24681	Prkcg	5.59449	0.0173814	0.24788	0.807777	0.99914
1704	24683_at	24683	Prl	4.16313	-0.0139973	-0.297488	0.770403	0.99914
1705	24684_at	24684	Prlr	4.33138	0.00902336	0.208493	0.837806	0.99914
1706	24686_at	24686	Prnp	11.3183	-0.0330609	-0.721808	0.482134	0.99914
1707	24688_at	24688	Prph	5.10522	-0.0276632	-0.457141	0.654487	0.99914
1708	24689_at	24689	Prps2	5.12115	0.00736351	0.126414	0.901177	0.99914
1709	24691_at	24691	Prss1	4.23348	0.0494787	0.808733	0.432015	0.99914
1710	24693_at	24693	Ptgs1	4.85019	-0.0326921	-0.425403	0.676921	0.99914
1711	24694_at	24694	Pth	4.05687	0.0486133	1.12693	0.278462	0.99914
1712	24695_at	24695	Pthlh	5.07713	0.0776728	1.08671	0.295275	0.99914
1713	24699_at	24699	Ptprc	3.95415	-0.0148185	-0.339452	0.739239	0.99914
1714	24701_at	24701	Pygm	6.17588	5.78276334524847e-05	0.000963206	0.999245	0.999768
1715	24703_at	24703	Raf1	6.85321	-0.0185041	-0.229708	0.821596	0.99914
1716	24705_at	24705	Rara	5.39243	0.00204002	0.0233067	0.98173	0.99914
1717	24706_at	24706	Rarb	4.90237	0.0402523	0.335875	0.741878	0.99914
1718	24708_at	24708	Rb1	5.10859	0.0425799	0.411	0.68721	0.99914
1719	24710_at	24710	Rbp2	3.96239	-0.00276322	-0.059027	0.953754	0.99914
1720	24714_at	24714	Reg1a	4.24762	-0.0138662	-0.220407	0.828693	0.99914
1721	24715_at	24715	Ren	4.30186	0.0461935	0.597928	0.559307	0.99914
1722	24716_at	24716	Ret	4.46251	-0.00719256	-0.166016	0.870486	0.99914
1723	24717_at	24717	Rho	3.85629	-0.0204886	-0.392046	0.700847	0.99914
1724	24718_at	24718	Reln	5.9971	0.0849617	1.20117	0.249345	0.99914
1725	24747_at	24747	RT1-M3-1	6.74427	-0.0623732	-0.72379	0.480953	0.99914
1726	24750_at	24750	RT1-N3	3.86857	0.0154455	0.309537	0.761411	0.99914
1727	24763_at	24763	Acsm3	5.80304	-0.0335414	-0.48827	0.632815	0.99914
1728	24765_at	24765	Scg2	10.5455	-0.0152526	-0.243681	0.810965	0.99914
1729	24766_at	24766	Scn2a	7.24398	0.133393	1.26179	0.227364	0.99914
1730	24767_at	24767	Scnn1b	4.57818	0.000793776	0.0144046	0.988708	0.99914
1731	24768_at	24768	Scnn1g	4.4636	0.0310928	0.635702	0.535086	0.99914
1732	24769_at	24769	Sct	4.29711	-0.120824	-1.81041	0.0914471	0.99914
1733	24770_at	24770	Ccl2	4.00589	0.0146587	0.221671	0.827727	0.99914
1734	24771_at	24771	Sdc4	8.49958	0.0291783	0.515114	0.614401	0.99914
1735	24772_at	24772	Cxcl12	6.08299	-0.0628539	-0.959398	0.353416	0.99914
1736	24773_at	24773	Sftpa1	3.88135	-0.0182927	-0.361617	0.722964	0.99914
1737	24775_at	24775	Shbg	4.37835	0.022513	0.296095	0.771445	0.99914
1738	24777_at	24777	Slc10a1	3.79687	0.0192506	0.408732	0.688836	0.99914
1739	24778_at	24778	Slc2a1	7.19561	0.0235003	0.244607	0.810261	0.99914
1740	24779_at	24779	Slc4a1	4.37238	0.0168843	0.330998	0.745481	0.99914
1741	24780_at	24780	Slc4a2	4.67587	-0.143389	-1.94819	0.0714434	0.99914
1742	24781_at	24781	Slc4a3	7.00263	-0.0627059	-0.834228	0.417971	0.99914
1743	24782_at	24782	Slc9a1	5.42954	0.0824717	1.27714	0.22205	0.99914
1744	24783_at	24783	Slc9a2	5.87777	-0.0299085	-0.348187	0.732809	0.99914
1745	24784_at	24784	Slc9a3	3.9726	0.017148	0.313169	0.758706	0.99914
1746	24785_at	24785	Slc9a4	3.99138	0.0269193	0.480687	0.638063	0.99914
1747	24786_at	24786	Sod1	10.6306	0.0220839	0.379472	0.709954	0.99914
1748	24787_at	24787	Sod2	7.92783	-0.0844791	-1.553	0.142431	0.99914
1749	24788_at	24788	Sord	7.26428	-0.0882672	-0.894552	0.385944	0.99914
1750	24790_at	24790	Sp1	5.13029	0.0074471	0.179839	0.859821	0.99914
1751	24791_at	24791	Sparc	9.35716	0.0322842	0.409595	0.688217	0.99914
1752	24792_at	24792	Agxt	4.42754	0.0165776	0.222416	0.827159	0.99914
1753	24794_at	24794	Serpina3c	4.3667	0.0193992	0.226201	0.82427	0.99914
1754	24795_at	24795	Serpina3n	4.17025	-0.0463356	-0.551131	0.590114	0.99914
1755	24796_at	24796	Spn	4.05163	0.00649205	0.13024	0.898204	0.99914
1756	24797_at	24797	Sst	8.28912	0.0609114	0.63226	0.537269	0.99914
1757	24799_at	24799	Eef1a2	8.61724	0.027635	0.316924	0.755915	0.99914
1758	24800_at	24800	Sts	4.74909	-0.0201267	-0.361301	0.723195	0.99914
1759	24803_at	24803	Vamp2	5.19257	0.0438384	0.911967	0.377014	0.99914
1760	24804_at	24804	Syp	9.15087	0.0214926	0.307887	0.762639	0.99914
1761	24805_at	24805	Syt2	4.0227	0.0145365	0.312479	0.75922	0.99914
1762	24806_at	24806	Tac1	6.76823	0.0228349	0.155357	0.878727	0.99914
1763	24807_at	24807	Tacr1	5.44408	-0.0509022	-1.17517	0.259263	0.99914
1764	24808_at	24808	Tacr3	4.41944	-0.0449651	-0.818662	0.42651	0.99914
1765	24811_at	24811	Tap1	4.41762	-0.0696713	-1.4136	0.179033	0.99914
1766	24813_at	24813	Tat	4.15869	-0.0299389	-0.596611	0.560163	0.99914
1767	24816_at	24816	Tbxa2r	4.50458	0.0266885	0.361765	0.722856	0.99914
1768	24817_at	24817	Hnf1a	4.07382	0.0496466	0.705001	0.492216	0.99914
1769	24822_at	24822	Tmbim6	9.08085	0.0165413	0.302132	0.766933	0.99914
1770	24825_at	24825	Tf	9.16862	-0.300382	-1.9639	0.0694353	0.99914
1771	24826_at	24826	Tg	4.64633	0.103937	1.45328	0.167894	0.99914
1772	24827_at	24827	Tgfa	4.51695	-0.0494948	-1.24298	0.234015	0.99914
1773	24828_at	24828	H2ac1	4.44476	0.0659687	1.15922	0.265497	0.99914
1774	24829_at	24829	H2bc1	3.65226	-0.00201774	-0.0433379	0.966036	0.99914
1775	24831_at	24831	Thrb	4.22206	-0.00088431	-0.0193988	0.984793	0.99914
1776	24832_at	24832	Thy1	8.41524	-0.0416282	-0.871249	0.398114	0.99914
1777	24833_at	24833	Spink1	3.86547	-0.00424736	-0.0769013	0.939775	0.99914
1778	24834_at	24834	Tk1	4.56847	-0.0123283	-0.196601	0.846926	0.99914
1779	24837_at	24837	Tnnt2	4.48604	0.0333926	0.255235	0.802203	0.99914
1780	24838_at	24838	Tnnt3	3.97941	-0.0385442	-0.705459	0.49194	0.99914
1781	24839_at	24839	Tnp1	4.01704	-0.00857338	-0.177347	0.861742	0.99914
1782	24840_at	24840	Tnp2	4.209	0.0423757	0.986621	0.340348	0.99914
1783	24841_at	24841	Klk1c2	3.69874	-0.0322808	-0.781609	0.447285	0.99914
1784	24842_at	24842	Tp53	7.34117	0.00304889	0.0510837	0.959971	0.99914
1785	24851_at	24851	Tpm1	5.14077	0.0232185	0.436506	0.669036	0.99914
1786	24852_at	24852	Tpm4	5.40062	0.0338737	0.481123	0.637761	0.99914
1787	24854_at	24854	Clu	11.1531	-0.0227285	-0.406709	0.690288	0.99914
1788	24855_at	24855	Tsc2	7.49049	0.0721818	1.3832	0.187974	0.99914
1789	24856_at	24856	Ttr	5.14583	-0.0964421	-0.503713	0.62219	0.99914
1790	24864_at	24864	Pgc	5.43266	0.0527936	0.555288	0.587343	0.99914
1791	24867_at	24867	Smr3b	3.97317	0.0351993	0.590697	0.564011	0.99914
1792	24873_at	24873	Vdr	4.01486	-0.00273423	-0.0632703	0.950434	0.99914
1793	24874_at	24874	Vhl	7.25136	-0.00503129	-0.096766	0.924265	0.99914
1794	24875_at	24875	Vipr1	4.03979	0.0032283	0.0399398	0.968697	0.99914
1795	24877_at	24877	Vsnl1	9.23695	0.0680466	1.02613	0.322001	0.99914
1796	24883_at	24883	Wt1	3.93275	0.00119874	0.0293528	0.976992	0.99914
1797	24884_at	24884	Yes1	4.47203	-0.0763241	-1.37666	0.189943	0.99914
1798	24886_at	24886	Tbxas1	5.98822	0.14924	1.78002	0.096481	0.99914
1799	24887_at	24887	Bax	7.03173	0.0337626	0.540892	0.596968	0.99914
1800	24888_at	24888	Bcl2l1	4.60353	-0.066973	-0.716778	0.485138	0.99914
1801	24889_at	24889	Cckar	4.07429	-0.0411506	-0.513599	0.615434	0.99914
1802	24890_at	24890	Esr1	4.48701	0.00854316	0.145824	0.886111	0.99914
1803	24891_at	24891	Abcb4	4.58752	0.0241359	0.478399	0.63965	0.99914
1804	24894_at	24894	Cyp2a1	3.84603	0.032934	0.651573	0.525086	0.99914
1805	24895_at	24895	Cyp2a2	3.7605	0.037583	0.954489	0.355809	0.99914
1806	24896_at	24896	Gnas	10.1901	0.0466022	0.555408	0.587263	0.99914
1807	24898_at	24898	Slc6a3	4.79426	0.0372213	0.58306	0.569001	0.99914
1808	24899_at	24899	Smcp	4.69177	0.0237217	0.434338	0.670572	0.99914
1809	24902_at	24902	Sult2a6	3.44803	0.0267841	0.651738	0.524983	0.99914
1810	24904_at	24904	Slc22a1	4.48372	-0.0709508	-0.891608	0.387467	0.99914
1811	24906_at	24906	Lypd8l1	4.23573	0.122527	2.05513	0.058751	0.99914
1812	24907_at	24907	Dmd	4.86628	0.0291511	0.292579	0.774077	0.99914
1813	24908_at	24908	Dnajb9	6.34978	0.0229352	0.125217	0.902108	0.99914
1814	24913_at	24913	Plaat3	7.67554	-0.122278	-1.73156	0.105017	0.99914
1815	24914_at	24914	Lox	4.01139	-0.0356124	-0.590239	0.564309	0.99914
1816	24915_at	24915	Pdlim4	5.8912	0.0854523	0.81063	0.43096	0.99914
1817	24916_at	24916	Rnf112	7.77239	0.000608254	0.00833337	0.993467	0.99914
1818	24917_at	24917	Kpnb1	4.61048	-0.0400079	-0.557186	0.586079	0.99914
1819	24918_at	24918	Stat5a	5.63229	0.0598786	1.13419	0.275504	0.99914
1820	24922_at	24922	Gabrb3	5.62364	0.046858	0.518357	0.612195	0.99914
1821	24923_at	24923	Stx1b	8.07244	0.120737	1.45521	0.167368	0.99914
1822	24924_at	24924	Ptn	8.49626	-0.0569205	-0.530101	0.604236	0.99914
1823	24925_at	24925	Adrb1	4.09699	0.00088722	0.0151716	0.988106	0.99914
1824	24926_at	24926	Ceacam3	3.94923	-0.061864	-1.05884	0.307358	0.99914
1825	24929_at	24929	Ptger3	3.96397	-0.0206377	-0.423233	0.678468	0.99914
1826	24930_at	24930	Cd8a	4.11749	0.0244005	0.534572	0.601219	0.99914
1827	24931_at	24931	Cd8b	4.12467	0.0407829	0.655674	0.52252	0.99914
1828	24932_at	24932	Cd4	4.57203	0.0393106	0.573402	0.575345	0.99914
1829	24933_at	24933	Klra22	4.9643	0.102887	1.24749	0.232405	0.99914
1830	24934_at	24934	Klrk1	5.40822	-0.0326477	-0.48015	0.638436	0.99914
1831	24936_at	24936	Cd9	8.637	-0.084378	-1.14166	0.272491	0.99914
1832	24937_at	24937	Kap	4.25953	0.060426	1.18699	0.254716	0.99914
1833	24938_at	24938	Grpr	4.17937	0.00326324	0.0677636	0.946919	0.99914
1834	24941_at	24941	Atp7a	4.10211	-0.0710518	-0.750219	0.465377	0.99914
1835	24942_at	24942	Chm	4.25221	0.0600235	1.10631	0.286989	0.99914
1836	24943_at	24943	Plp1	11.262	-0.138173	-1.73878	0.103706	0.99914
1837	24944_at	24944	Lamp2	7.61676	0.0242884	0.147188	0.885054	0.99914
1838	24947_at	24947	Gabra3	4.41843	0.161867	2.56734	0.0221651	0.99914
1839	24948_at	24948	Fmr1	3.893	-0.084845	-1.26629	0.225795	0.99914
1840	24949_at	24949	Syn1	7.39262	0.0208522	0.277374	0.785491	0.99914
1841	24950_at	24950	Srd5a1	6.44177	-0.0540808	-0.82811	0.421313	0.99914
1842	24952_at	24952	Gcg	3.86398	0.0329622	0.891395	0.387577	0.99914
1843	24953_at	24953	Gcgr	4.72078	0.075141	1.56364	0.139916	0.99914
1844	24954_at	24954	Insr	4.66319	0.021271	0.443966	0.66376	0.99914
1845	24957_at	24957	Glul	9.41913	0.045643	0.53775	0.59908	0.99914
1846	24959_at	24959	Pgam2	4.67992	-0.0355052	-0.268203	0.792402	0.99914
1847	24962_at	24962	Cth	3.79742	-0.0258101	-0.556503	0.586534	0.99914
1848	24963_at	24963	Hspa1l	3.83346	0.0417541	1.12154	0.280671	0.99914
1849	24967_at	24967	Psmb9	4.25321	-0.020298	-0.252452	0.804311	0.99914
1850	24974_at	24974	RT1-A2	6.02015	-0.926006	-1.97766	0.0677171	0.99914
1851	25007_at	25007	Tacr2	4.12206	-0.0599062	-1.04613	0.31299	0.99914
1852	25009_at	25009	Vars1	5.61101	0.00472274	0.0764957	0.940092	0.99914
1853	25012_at	25012	Snap25	10.6303	-0.0418646	-0.752461	0.46407	0.99914
1854	25013_at	25013	Semg1	3.91267	0.00468201	0.0872203	0.931715	0.99914
1855	25014_at	25014	Acat1	8.1154	0.0128512	0.145993	0.88598	0.99914
1856	25017_at	25017	Myo5a	6.06589	0.136243	2.2948	0.0374871	0.99914
1857	25019_at	25019	Xrcc6	4.76557	0.0421576	0.503451	0.622369	0.99914
1858	25021_at	25021	Itgam	5.22192	-0.0720251	-1.03107	0.319758	0.99914
1859	25022_at	25022	Fgfr2	4.8707	-0.0510302	-1.06492	0.304691	0.99914
1860	25023_at	25023	Prkcb	7.60615	-0.0128105	-0.0957158	0.925084	0.99914
1861	25024_at	25024	Gipr	4.56829	0.0506198	0.666727	0.515638	0.99914
1862	25026_at	25026	Adm	4.23371	-0.0412806	-0.473004	0.643401	0.99914
1863	25027_at	25027	Slc16a1	6.65743	-0.106974	-1.04312	0.314335	0.99914
1864	25028_at	25028	Ampd1	3.85709	-0.0478576	-0.75154	0.464606	0.99914
1865	25029_at	25029	Calcrl	4.07149	0.0226112	0.547746	0.592376	0.99914
1866	25030_at	25030	Andpro	3.67521	-0.00683958	-0.191842	0.850583	0.99914
1867	25031_at	25031	Plcb4	4.38603	-0.0276724	-0.523252	0.60887	0.99914
1868	25033_at	25033	Sstr1	4.98185	0.0429479	0.856615	0.405887	0.99914
1869	25035_at	25035	Cyb5r3	7.53972	0.163478	2.04624	0.0597215	0.99914
1870	25037_at	25037	Mobp	8.97386	-0.257857	-1.77308	0.0976641	0.99914
1871	25040_at	25040	Gip	4.4632	-0.0611895	-0.64372	0.530021	0.99914
1872	25041_at	25041	P2rx6	5.05089	0.100936	1.55598	0.141721	0.99914
1873	25043_at	25043	Eln	5.02101	-0.028676	-0.357306	0.726119	0.99914
1874	25044_at	25044	Sds	4.73861	-0.00774439	-0.121911	0.904679	0.99914
1875	25046_at	25046	Pigr	4.14093	0.00539158	0.106932	0.916339	0.99914
1876	25047_at	25047	Fcer1a	3.77354	-0.00761956	-0.195227	0.847982	0.99914
1877	25048_at	25048	Klkb1	3.83406	0.0113712	0.244401	0.810418	0.99914
1878	25049_at	25049	Atxn1	4.13006	0.0320746	0.612183	0.550098	0.99914
1879	25050_at	25050	Camk4	4.15513	-0.01526	-0.278505	0.784641	0.99914
1880	25051_at	25051	Glp1r	4.97376	0.130378	1.78256	0.0960502	0.99914
1881	25052_at	25052	Prss2	4.09251	0.0547825	0.820931	0.425258	0.99914
1882	25053_at	25053	Cyp2d2	4.31529	0.0900939	2.04273	0.0601086	0.99914
1883	25054_at	25054	Ntrk2	7.24882	0.0176504	0.248006	0.807681	0.99914
1884	25055_at	25055	Lipa	6.93889	0.182043	2.99343	0.00955516	0.99914
1885	25056_at	25056	Rbp1	5.96147	-0.0133354	-0.0810366	0.936544	0.99914
1886	25058_at	25058	Hk1	8.5981	0.143975	1.62946	0.125199	0.99914
1887	25059_at	25059	Hk2	4.44539	-0.0289126	-0.607743	0.552957	0.99914
1888	25061_at	25061	Crabp1	5.89291	0.042531	0.375557	0.712799	0.99914
1889	25062_at	25062	Gpd2	5.42646	0.018902	0.387798	0.703919	0.99914
1890	25065_at	25065	Slc12a1	3.61453	0.012606	0.296108	0.771435	0.99914
1891	25066_at	25066	Pvr	3.94247	0.0729752	1.48507	0.159393	0.99914
1892	25069_at	25069	Tnfrsf8	4.32716	0.0462004	0.540536	0.597208	0.99914
1893	25073_at	25073	Scarb1	5.62227	0.0562549	0.772307	0.4526	0.99914
1894	25075_at	25075	Htr1b	4.08451	0.0693679	1.22418	0.240816	0.99914
1895	25080_at	25080	Apoa4	4.80164	0.0267229	0.381363	0.708581	0.99914
1896	25081_at	25081	Apoa1	4.18624	0.0195111	0.365214	0.720336	0.99914
1897	25083_at	25083	Adra2a	4.38824	0.0774852	1.36967	0.192069	0.99914
1898	25084_at	25084	Il4r	4.95729	0.000957159	0.0126562	0.990078	0.99914
1899	25085_at	25085	Th	5.59984	0.123341	1.3355	0.202734	0.99914
1900	25086_at	25086	Cyp2e1	4.54394	-0.0642226	-0.798849	0.437541	0.99914
1901	25094_at	25094	Mitf	4.11364	0.0303266	0.653616	0.523807	0.99914
1902	25095_at	25095	Ampd3	7.27525	-0.111929	-0.856627	0.40588	0.99914
1903	25096_at	25096	Pld1	5.03061	-0.00143092	-0.0331402	0.974024	0.99914
1904	25097_at	25097	Pld2	4.90276	0.00136356	0.0310948	0.975627	0.99914
1905	25098_at	25098	Foxa1	3.9067	0.074365	1.65727	0.119393	0.99914
1906	25099_at	25099	Foxa2	4.09848	0.00574485	0.0968578	0.924194	0.99914
1907	25100_at	25100	Foxa3	4.16388	0.0346681	0.615414	0.548022	0.99914
1908	25101_at	25101	Chrna3	3.92919	0.0304666	0.486785	0.633841	0.99914
1909	25102_at	25102	Chrna5	3.87867	-0.0385356	-0.691472	0.500422	0.99914
1910	25104_at	25104	Pc	5.74285	-0.144996	-2.3252	0.0353767	0.99914
1911	25105_at	25105	Nppb	4.03753	0.0493659	1.14088	0.272805	0.99914
1912	25106_at	25106	Rgn	3.89536	-0.0337428	-0.654408	0.523311	0.99914
1913	25107_at	25107	Avpr1a	4.44637	-0.0266447	-0.358992	0.724885	0.99914
1914	25108_at	25108	Avpr2	4.48957	-0.0444753	-0.592366	0.562923	0.99914
1915	25109_at	25109	Cd1d1	4.42657	-0.0657607	-1.12862	0.277771	0.99914
1916	25110_at	25110	Klrd1	3.73803	0.0501509	1.07899	0.298587	0.99914
1917	25111_at	25111	Chrm4	4.1862	0.0133535	0.233523	0.818689	0.99914
1918	25112_at	25112	Gadd45a	4.85411	-0.175675	-1.72676	0.105899	0.99914
1919	25113_at	25113	Ddn	6.00762	0.182465	1.06999	0.302479	0.99914
1920	25114_at	25114	Fgfr4	3.91204	0.0128101	0.209689	0.83689	0.99914
1921	25116_at	25116	Hsd11b1	6.31807	-0.128664	-1.26809	0.225171	0.99914
1922	25117_at	25117	Hsd11b2	5.17002	-0.03326	-0.285538	0.779356	0.99914
1923	25118_at	25118	Itga1	5.2816	0.207547	1.84272	0.0863515	0.99914
1924	25119_at	25119	Mr1	4.99362	-0.0356999	-0.317593	0.755417	0.99914
1925	25120_at	25120	Aanat	4.38578	0.0394317	0.528887	0.605056	0.99914
1926	25121_at	25121	Pcsk2	6.52238	0.0680026	1.01167	0.328629	0.99914
1927	25122_at	25122	Scnn1a	4.15992	0.00944047	0.205877	0.83981	0.99914
1928	25123_at	25123	Tagln	6.94262	0.359603	0.919964	0.372962	0.99914
1929	25124_at	25124	Stat1	6.20639	-0.1579	-2.2238	0.0428851	0.99914
1930	25125_at	25125	Stat3	6.53142	0.0499271	0.468705	0.646397	0.99914
1931	25126_at	25126	Stat5b	4.9181	0.0494869	0.677845	0.508769	0.99914
1932	25128_at	25128	Umod	4.94111	0.0288699	0.299155	0.769157	0.99914
1933	25129_at	25129	Egr4	4.61301	-0.0083071	-0.145535	0.886335	0.99914
1934	25130_at	25130	Stx2	4.60372	-0.0376145	-0.62104	0.544417	0.99914
1935	25132_at	25132	Myo5b	4.97017	0.146341	1.17024	0.261176	0.99914
1936	25133_at	25133	Pcdhb12	4.17488	0.00676673	0.146257	0.885775	0.99914
1937	25136_at	25136	Gfra2	5.57189	0.0339634	0.528372	0.605404	0.99914
1938	25139_at	25139	Slc2a4	4.24049	0.0193356	0.370259	0.716656	0.99914
1939	25146_at	25146	Cyp17a1	4.0272	-0.0749393	-1.20999	0.246048	0.99914
1940	25147_at	25147	Cyp19a1	3.97816	-0.00699642	-0.154972	0.879025	0.99914
1941	25148_at	25148	Egr3	4.53148	-0.0305029	-0.612308	0.550017	0.99914
1942	25149_at	25149	Esr2	4.0473	0.000898325	0.0175983	0.986204	0.99914
1943	25150_at	25150	Fyn	5.99737	-0.00616703	-0.0402228	0.968476	0.99914
1944	25151_at	25151	Igf2r	6.07538	0.0089274	0.128714	0.89939	0.99914
1945	25152_at	25152	Map1a	8.06887	-0.0216908	-0.288671	0.777006	0.99914
1946	25153_at	25153	Mas1	4.1801	-0.0740881	-1.05993	0.306881	0.99914
1947	25154_at	25154	Pgr	4.46019	0.0489081	0.866173	0.400799	0.99914
1948	25155_at	25155	Syk	5.45025	0.062899	1.00952	0.329625	0.99914
1949	25156_at	25156	Vav1	4.22373	-0.0840888	-0.945328	0.360306	0.99914
1950	25159_at	25159	Gata2	4.69907	0.0641702	1.06472	0.304777	0.99914
1951	25162_at	25162	Sp4	3.93659	0.0304503	0.650872	0.525525	0.99914
1952	25163_at	25163	Cdkn2a	3.76717	-0.0805605	-1.7046	0.110048	0.99914
1953	25164_at	25164	Cdkn2b	4.13457	-0.0163395	-0.254889	0.802464	0.99914
1954	25165_at	25165	Zfp386	5.14821	0.109223	1.14178	0.27244	0.99914
1955	25166_at	25166	Casp1	4.18019	0.0128925	0.29073	0.775463	0.99914
1956	25167_at	25167	Ptpra	9.60733	-0.0522812	-0.825025	0.423006	0.99914
1957	25177_at	25177	Fhl1	7.49518	0.0859731	1.23531	0.236772	0.99914
1958	25179_at	25179	Idh3g	8.81172	0.0183759	0.370196	0.716702	0.99914
1959	25181_at	25181	Bgn	5.68782	0.0339491	0.185899	0.855155	0.99914
1960	25183_at	25183	Gdi1	10.0238	-0.0518566	-1.04299	0.31439	0.99914
1961	25186_at	25186	Efnb1	4.47682	0.0596361	1.53179	0.147552	0.99914
1962	25187_at	25187	Htr2c	6.29668	0.139122	1.42268	0.176433	0.99914
1963	25193_at	25193	Ccnd3	5.63797	-0.154769	-1.44113	0.171242	0.99914
1964	25194_at	25194	Gnrh1	4.41842	-0.00182731	-0.0196949	0.984561	0.99914
1965	25195_at	25195	Drd5	4.52649	0.118079	1.75617	0.100602	0.99914
1966	25196_at	25196	Inhbb	4.14486	-0.0376669	-0.692351	0.499887	0.99914
1967	25197_at	25197	St6gal1	5.31835	0.0143209	0.213071	0.834302	0.99914
1968	25202_at	25202	Gucy1b1	7.22492	0.105083	1.14544	0.270973	0.99914
1969	25203_at	25203	Ccnb1	4.76718	0.0427444	0.963669	0.351342	0.99914
1970	25204_at	25204	Pcsk1	4.29467	0.0620867	1.49542	0.156702	0.99914
1971	25205_at	25205	Il6st	6.83761	0.113583	1.76332	0.0993507	0.99914
1972	25206_at	25206	Gucy1b2	3.95092	0.0840301	1.7581	0.100264	0.99914
1973	25216_at	25216	Sdc1	4.2342	-0.0306345	-0.522472	0.6094	0.99914
1974	25217_at	25217	Tapbp	5.30956	-0.0612551	-0.742497	0.469896	0.99914
1975	25218_at	25218	Vps52	5.84412	0.0805348	0.964199	0.351086	0.99914
1976	25223_at	25223	Tspy1	3.8138	0.036998	0.6506	0.525696	0.99914
1977	25227_at	25227	Arsb	5.6928	0.0800484	0.881703	0.392623	0.99914
1978	25229_at	25229	Chrm1	4.50399	-0.0498261	-0.355416	0.727504	0.99914
1979	25230_at	25230	Add3	8.15771	0.0343186	0.473261	0.643222	0.99914
1980	25231_at	25231	Onecut1	4.01524	0.00987903	0.209549	0.836998	0.99914
1981	25232_at	25232	Tyro3	5.23794	-0.158456	-1.62482	0.126191	0.99914
1982	25233_at	25233	Akt2	4.59311	0.00342203	0.0659498	0.948338	0.99914
1983	25235_at	25235	Ghr	3.62059	-0.0264152	-0.624004	0.542524	0.99914
1984	25236_at	25236	Gpc3	5.93702	0.00673154	0.0444286	0.965182	0.99914
1985	25237_at	25237	Acvrl1	4.41474	-0.0781877	-1.10295	0.288397	0.99914
1986	25238_at	25238	Grk2	5.70191	-0.0422171	-0.579983	0.571018	0.99914
1987	25239_at	25239	Apod	9.43847	-0.291232	-2.23705	0.041825	0.99914
1988	25240_at	25240	Aqp1	4.37548	0.118378	2.2167	0.0434632	0.99914
1989	25241_at	25241	Aqp5	3.83388	0.0254414	0.447894	0.66099	0.99914
1990	25242_at	25242	Arnt	4.38837	0.0579578	0.785244	0.44522	0.99914
1991	25243_at	25243	Arnt2	6.0879	0.0924131	2.32368	0.0354799	0.99914
1992	25244_at	25244	Bckdha	4.64953	-0.0292566	-0.488493	0.632661	0.99914
1993	25245_at	25245	Bdkrb2	4.15957	0.0404359	0.626123	0.541172	0.99914
1994	25246_at	25246	Bsg	9.79457	0.06253	0.699843	0.495335	0.99914
1995	25247_at	25247	Nsg1	8.97177	-0.0773197	-1.16819	0.261977	0.99914
1996	25248_at	25248	Cnr1	6.22823	0.06366	1.16859	0.261822	0.99914
1997	25249_at	25249	Coq7	5.39674	0.0668396	0.931295	0.367271	0.99914
1998	25250_at	25250	Cox8b	4.13248	0.0156389	0.284177	0.780378	0.99914
1999	25251_at	25251	Cyp2g1	4.20379	-0.0245057	-0.39679	0.697424	0.99914
[truncated: 8,070 more rows]

## Sheet: MetaAnalysis_bHR_bLR_AMY
	ENTREZID	Log2FC_estimate	SE	pval	CI_lb	CI_ub	Number_Of_Comparisons	FDR	SYMBOL
X64640	64640	1.01307	0.149826	1.36429599755075e-11	0.719419	1.30673	2	9.73152335052948e-08	Rpl30
X24252	24252	0.432927	0.0701634	6.81761816098375e-10	0.295409	0.570444	2	2.08952595478352e-06	Cebpa
X297930	297930	-0.324386	0.0529179	8.78813663865211e-10	-0.428103	-0.220669	2	2.08952595478352e-06	Wwp1
X297804	297804	-0.323421	0.0555745	5.89889241225264e-09	-0.432345	-0.214497	2	1.05191998941495e-05	Plag1
X307989	307989	-0.56607	0.101648	2.56277138490281e-08	-0.765296	-0.366845	2	3.65604965770234e-05	Ablim1
X25292	25292	1.0549	0.19106	3.36526733409604e-08	0.680428	1.42937	2	4.00074198235117e-05	Apoc1
X25404.1	25404	-0.470325	0.0868856	6.19261106822401e-08	-0.640617	-0.300032	2	6.31027067852027e-05	Cav1
X64352	64352	1.00998	0.192814	1.62225950350062e-07	0.632072	1.38789	2	0.000144645	Gstm5
X114491	114491	1.0106	0.19535	2.30039262085418e-07	0.627718	1.39347	2	0.000182319	Cited4
X293997	293997	1.17913	0.246575	1.7352049292408e-06	0.695853	1.66241	2	0.00123772	Kazald1
X291005	291005	0.684903	0.145007	2.32099840757856e-06	0.400695	0.969111	2	0.00150506	Gadd45g
X362793	362793	0.368372	0.0794739	3.5671034394852e-06	0.212606	0.524138	2	0.00212035	Clba1
X296635	296635	0.2367	0.0512646	3.88930215304519e-06	0.136223	0.337177	2	0.00213403	Plpp7
X85424	85424	-0.382415	0.0836853	4.88477649588489e-06	-0.546435	-0.218395	2	0.00226577	Elf1
X116568	116568	-0.382007	0.0836309	4.92933539331614e-06	-0.545921	-0.218093	2	0.00226577	Ggt1
X24588	24588	-0.424721	0.0935848	5.66959912734709e-06	-0.608143	-0.241298	2	0.00226577	Nefm
X140666	140666	-0.500409	0.110397	5.819986900609e-06	-0.716783	-0.284036	2	0.00226577	Rcan2
X56759	56759	-1.1648	0.257514	6.0899031840073e-06	-1.66951	-0.660079	2	0.00226577	Rnase4
X65130	65130	0.994078	0.219871	6.14942268231833e-06	0.563139	1.42502	2	0.00226577	Cldn3
X500750	500750	-0.539146	0.119431	6.35291925149201e-06	-0.773227	-0.305066	2	0.00226577	Tmem196
X365900	365900	1.31791	0.299534	1.08314737306331e-05	0.730835	1.90499	2	0.00367909	Alx3
X171101	171101	0.567867	0.129774	1.20970330104891e-05	0.313516	0.822219	2	0.00383093	Grp
X300092	300092	0.264383	0.0605464	1.26187027665003e-05	0.145714	0.383052	2	0.00383093	Snu13
X303589	303589	0.69317	0.158912	1.28897020395522e-05	0.381708	1.00463	2	0.00383093	Efcab3
X303536	303536	-0.215459	0.0495813	1.38918801755008e-05	-0.312636	-0.118281	2	0.00396363	Dnajc7
X29695	29695	0.777145	0.17956	1.50433692903291e-05	0.425214	1.12908	2	0.00412709	Gabrr2
X305343	305343	-0.21503	0.0504139	1.9964470928017e-05	-0.313839	-0.11622	2	0.00527432	Pds5a
X317241	317241	-0.972991	0.231532	2.64090172021005e-05	-1.42678	-0.519197	2	0.0067277	Rlim
X25129	25129	0.696604	0.168059	3.39835418006224e-05	0.367213	1.02599	2	0.00835878	Egr4
X29364	29364	-0.206916	0.0500779	3.59806888962777e-05	-0.305067	-0.108765	2	0.00855501	Cd47
X24884	24884	-0.252143	0.0611853	3.77265453729956e-05	-0.372065	-0.132222	2	0.00868076	Yes1
X58813	58813	-0.688285	0.168719	4.51365753062669e-05	-1.01897	-0.357602	2	0.0100612	Nt5e
X293454	293454	-0.140083	0.0345873	5.11898113885687e-05	-0.207873	-0.072293	2	0.0110648	Ubfd1
X116677	116677	-0.714416	0.180216	7.36359095329977e-05	-1.06763	-0.361199	2	0.0154484	F2rl1
X360918	360918	0.944204	0.23877	7.67111804939377e-05	0.476223	1.41218	2	0.0156337	Pf4
X171553	171553	0.706916	0.180119	8.68313215363803e-05	0.35389	1.05994	2	0.0172047	A3galt2
X89820	89820	-0.160944	0.0410869	8.95954051487387e-05	-0.241473	-0.0804154	2	0.0172725	Prmt3
X246307	246307	0.318745	0.081547	9.27824320279524e-05	0.158916	0.478574	2	0.0174162	Asrgl1
X25334	25334	0.651766	0.16734	9.8257082115832e-05	0.323785	0.979746	2	0.017971	Bhlha15
X246143	246143	0.620613	0.159776	0.000102642	0.307457	0.933769	2	0.0183036	Nradd
X29478	29478	1.32062	0.343137	0.000118764	0.648083	1.99316	2	0.020662	Ndufs6-ps1
X25667	25667	0.885609	0.233544	0.000149414	0.427871	1.34335	2	0.0253755	Bmp3
X316077	316077	-0.353551	0.0935714	0.000157834	-0.536948	-0.170154	2	0.0258192	Entpd3
X297458	297458	-0.215702	0.0571432	0.000160155	-0.327701	-0.103704	2	0.0258192	Ccdc174
X29317	29317	0.497462	0.131961	0.000163393	0.238824	0.7561	2	0.0258192	Csrp2
X170945	170945	-0.588607	0.156445	0.000168296	-0.895233	-0.28198	2	0.0258192	Chrna2
X29518	29518	1.02574	0.27302	0.000171951	0.490631	1.56085	2	0.0258192	Lgals7
X25556	25556	0.781675	0.208201	0.000173744	0.373608	1.18974	2	0.0258192	Il1rl1
X116636	116636	0.337868	0.0904019	0.000185937	0.160683	0.515052	2	0.0270671	Eif4ebp1
X116723	116723	-0.166356	0.0445755	0.000189962	-0.253722	-0.0789896	2	0.0271	Pip4k2a
X288917	288917	0.178731	0.0480539	0.0001997	0.0845475	0.272915	2	0.0279306	Farsa
X63878	63878	0.751409	0.20255	0.000207472	0.354418	1.1484	2	0.0284596	Stc2
X59305	59305	0.943839	0.254877	0.00021297	0.444289	1.44339	2	0.0286626	Tcam1
X499943	499943	0.700875	0.18999	0.000225129	0.328501	1.07325	2	0.0292448	Spata25
X83476	83476	0.902634	0.24471	0.000225496	0.423012	1.38226	2	0.0292448	Ccn1
X25378	25378	0.917674	0.253408	0.000293097	0.421003	1.41434	2	0.037333	Amh
X29636	29636	0.729197	0.201664	0.0002993	0.333943	1.12445	2	0.037333	F2rl2
X498918	498918	1.25571	0.347628	0.000303563	0.574377	1.93705	2	0.037333	Irx5
X315963	315963	-0.624391	0.175731	0.000380716	-0.968818	-0.279964	2	0.0450558	Inhca
X25186	25186	0.242431	0.0683213	0.000387587	0.108524	0.376338	2	0.0450558	Efnb1
X498065	498065	0.949894	0.268283	0.00039916	0.424068	1.47572	2	0.0450558	Lca5l
X81710	81710	1.02063	0.288304	0.000399925	0.455569	1.5857	2	0.0450558	Msx1
X79557	79557	0.733073	0.207144	0.000401729	0.327077	1.13907	2	0.0450558	Chrna1
X29701	29701	0.772225	0.21831	0.000404258	0.344346	1.2001	2	0.0450558	Scn11a
X24443	24443	0.766438	0.217496	0.000425227	0.340153	1.19272	2	0.0466637	Hdc
X298532	298532	0.820953	0.233595	0.000440705	0.363115	1.27879	2	0.0476295	Tekt2
X116699	116699	-0.307638	0.0878122	0.00045943	-0.479747	-0.135529	2	0.0489122	Inpp4b
X310782	310782	1.01559	0.290941	0.000481721	0.44536	1.58583	2	0.0505311	Mybphl
X64463	64463	0.6183	0.177692	0.000502155	0.270029	0.96657	2	0.0516271	Surf1
X680018	680018	0.744561	0.214125	0.000506645	0.324883	1.16424	2	0.0516271	Iho1
X54309	54309	0.276162	0.0795925	0.00052105	0.120163	0.43216	2	0.0519045	Syt5
X24943	24943	-0.594852	0.171515	0.00052392	-0.931016	-0.258689	2	0.0519045	Plp1
X56825	56825	1.00682	0.291647	0.000556043	0.435205	1.57844	2	0.0543323	Cym
X363425	363425	-0.379642	0.110144	0.000567332	-0.59552	-0.163763	2	0.0546862	Cav2
X114592	114592	0.880509	0.256967	0.000611311	0.376863	1.38416	2	0.0581397	Aurkb
X304407	304407	1.09194	0.32164	0.000686484	0.46154	1.72235	2	0.0644301	Cldn4
X298227	298227	-0.345384	0.102383	0.000742289	-0.546051	-0.144718	2	0.0687629	Mtap
X83521	83521	0.544364	0.162381	0.000801156	0.226104	0.862624	2	0.0732647	Rrad
X494520	494520	0.524606	0.157174	0.000844655	0.21655	0.832662	2	0.0762648	Ggnbp1
X29132	29132	-0.831472	0.250877	0.00091886	-1.32318	-0.339762	2	0.0819278	Atp1a4
X304346	304346	0.481098	0.146286	0.00100637	0.194382	0.767814	2	0.0886227	Mblac1
X289453	289453	0.398275	0.121279	0.00102363	0.160572	0.635978	2	0.0890436	Abcg3l1
X360742	360742	-0.963365	0.295297	0.00110488	-1.54214	-0.384594	2	0.0942468	Dgcr2
X25120	25120	0.542488	0.166352	0.00110987	0.216444	0.868532	2	0.0942468	Aanat
X29387	29387	0.427218	0.131372	0.00114606	0.169734	0.684702	2	0.0961751	Pla2g2c
X25632	25632	0.427423	0.131636	0.00116626	0.169421	0.685425	2	0.0967314	Hba-a1
X685719	685719	0.575621	0.178413	0.00125387	0.225937	0.925305	2	0.102356	Dand5
X362220	362220	-0.271555	0.0842213	0.00126277	-0.436626	-0.106485	2	0.102356	Lamp5
X170739	170739	-0.198155	0.0616624	0.00131103	-0.319012	-0.0772994	2	0.105074	Kcnh7
X116560	116560	0.268532	0.0837433	0.00134311	0.104398	0.432666	2	0.105576	Kcnj9
X24705	24705	0.282242	0.0880412	0.0013469	0.109684	0.4548	2	0.105576	Rara
X24547.2	24547	-0.474962	0.148951	0.00142912	-0.766902	-0.183023	2	0.110033	Mbp
X170579	170579	0.345018	0.108253	0.00143687	0.132846	0.557191	2	0.110033	Fgf22
X301127	301127	0.60215	0.189088	0.00145003	0.231545	0.972755	2	0.110033	Znrf4
X294210	294210	0.819589	0.257906	0.00148367	0.314103	1.32508	2	0.1114	Trim10
X288683	288683	0.158662	0.0500442	0.00152212	0.060577	0.256747	2	0.11272	Rita1
X450229	450229	1.2625	0.398606	0.00153865	0.48125	2.04376	2	0.11272	Krt27
X361087	361087	-0.310682	0.0982885	0.00157274	-0.503324	-0.11804	2	0.11272	Slain1
X117271	117271	0.291804	0.0924112	0.00159038	0.110681	0.472926	2	0.11272	Hrk
X362708	362708	0.39291	0.124544	0.00160613	0.148809	0.637012	2	0.11272	Trim54
X316432	316432	-0.29507	0.0935326	0.00160647	-0.47839	-0.111749	2	0.11272	Ica1l
X207119	207119	-1.23525	0.391677	0.00161187	-2.00292	-0.467578	2	0.11272	Rin1
X365527	365527	0.542069	0.172089	0.00163308	0.204781	0.879357	2	0.113095	RT1-M6-2
X297077	297077	0.55875	0.178176	0.00171305	0.209531	0.907969	2	0.117492	Tmem176a
X246211	246211	0.363409	0.116227	0.00176774	0.135608	0.591211	2	0.120089	Hsd3b7
X25021	25021	0.544006	0.174629	0.00183816	0.201739	0.886274	2	0.123694	Itgam
X54264	54264	0.400698	0.129751	0.00201365	0.146391	0.655005	2	0.134237	Mafb
X313375	313375	0.489266	0.159018	0.00209237	0.177596	0.800935	2	0.136415	Cyp2j3
X361969	361969	0.824468	0.268026	0.00209748	0.299146	1.34979	2	0.136415	Fga
X24631	24631	0.772452	0.251547	0.00213477	0.27943	1.26547	2	0.136415	Rhox5
X24188	24188	-0.356749	0.116181	0.00213615	-0.58446	-0.129038	2	0.136415	Aldh1a1
X367455	367455	0.755243	0.246023	0.00214195	0.273048	1.23744	2	0.136415	Lrg1
X414784	414784	-0.605208	0.198275	0.0022705	-0.993821	-0.216595	2	0.143323	RT1-T24-4
X81508	81508	0.618316	0.203945	0.00243115	0.218592	1.01804	2	0.15182	Bhmt
X498695	498695	-0.386236	0.127523	0.00245567	-0.636177	-0.136295	2	0.15182	Idnk
X245957	245957	-0.0972507	0.0321466	0.00248452	-0.160257	-0.0342444	2	0.15182	Ddx46
X80878	80878	0.678405	0.224301	0.00249026	0.238782	1.11803	2	0.15182	Slc16a3
X113965	113965	-0.199937	0.0662353	0.00253953	-0.329756	-0.0701185	2	0.153512	Hadh
X301045	301045	0.533215	0.176935	0.00258149	0.186429	0.88	2	0.153536	Cmtm8
X83618	83618	0.228568	0.0758493	0.00258296	0.0799062	0.37723	2	0.153536	Rest
X360792	360792	0.411705	0.137204	0.00269372	0.142791	0.68062	2	0.158796	Styxl1
X29412	29412	-0.508986	0.170131	0.00277397	-0.842437	-0.175536	2	0.162186	Adra1a
X282817	282817	0.635051	0.212817	0.00284479	0.217938	1.05216	2	0.164975	Pycard
X83516	83516	-0.213334	0.0716167	0.0028935	-0.3537	-0.0729679	2	0.166446	Ppargc1a
X65275	65275	0.364316	0.122623	0.00296813	0.123979	0.604653	2	0.169373	Gpr27
X29469	29469	0.693654	0.233972	0.00302988	0.235078	1.15223	2	0.170257	Lbp
X360479	360479	0.643741	0.217147	0.00303136	0.218141	1.06934	2	0.170257	Dnaaf8
X56083	56083	-0.671942	0.227581	0.0031517	-1.11799	-0.225892	2	0.175001	Tgm2
X29353	29353	-0.372567	0.126241	0.00316501	-0.619995	-0.12514	2	0.175001	Phkg1
X114104	114104	-0.5449	0.184783	0.00318942	-0.907067	-0.182732	2	0.175001	Asah2
X292777	292777	0.324998	0.110463	0.00325944	0.108495	0.541501	2	0.177478	Tbcb
X24231	24231	0.298783	0.101743	0.00331778	0.0993707	0.498195	2	0.179286	C2
X56781	56781	0.80905	0.276653	0.00345093	0.266821	1.35128	2	0.185079	Myl1
X66025	66025	0.884615	0.303028	0.00350877	0.29069	1.47854	2	0.186439	Lpar3
X156435	156435	0.682616	0.233973	0.00352856	0.224036	1.14119	2	0.186439	Tmprss2
X64119	64119	0.513954	0.176311	0.00355643	0.168391	0.859518	2	0.186529	Kcnk12
X680280	680280	0.724702	0.24923	0.00364025	0.23622	1.21318	2	0.189369	Gas2l3
X64537	64537	0.63206	0.217581	0.00367325	0.205609	1.05851	2	0.189369	Hpse
X117232	117232	0.672127	0.231489	0.00369022	0.218417	1.12584	2	0.189369	Barhl1
X29141	29141	-0.742921	0.256699	0.00380202	-1.24604	-0.239801	2	0.193713	Gal
X25112	25112	-0.306104	0.10617	0.0039373	-0.514193	-0.0980139	2	0.1977	Gadd45a
X25331	25331	0.751061	0.260786	0.00397681	0.239931	1.26219	2	0.1977	Mat1a
X293678	293678	-0.276035	0.0958719	0.00398675	-0.46394	-0.0881297	2	0.1977	Mus81
X494339	494339	0.259335	0.0900824	0.00399114	0.0827765	0.435893	2	0.1977	Zfp799
X64572	64572	0.721055	0.251594	0.00415767	0.22794	1.21417	2	0.203236	Vax2
X444983	444983	0.534177	0.186399	0.00415989	0.168842	0.899512	2	0.203236	Apold1
X24613	24613	0.641131	0.223923	0.00419414	0.20225	1.08001	2	0.203515	Oprd1
X64544	64544	-0.211637	0.0741087	0.00429326	-0.356888	-0.066387	2	0.205573	B3gat2
X289211	289211	-0.628211	0.219985	0.00429418	-1.05937	-0.197049	2	0.205573	Fcgr2b
X306262	306262	-0.180877	0.0636656	0.00449651	-0.30566	-0.056095	2	0.213824	Btd
X246280	246280	0.202377	0.0714046	0.00459359	0.0624268	0.342328	2	0.216994	Slc15a4
X117130	117130	1.1998	0.424663	0.00472375	0.367473	2.03212	2	0.218776	Grifin
X25685	25685	0.67424	0.238757	0.00474349	0.206284	1.1422	2	0.218776	Igfbp1
X360643	360643	-0.116	0.0410792	0.00474565	-0.196514	-0.0354861	2	0.218776	Cdc27
X362634	362634	0.312894	0.110828	0.00475399	0.0956758	0.530113	2	0.218776	C1qc
X309452	309452	0.329684	0.117093	0.00486897	0.100186	0.559182	2	0.22263	Nfkb2
X29209	29209	-0.44096	0.156995	0.00497332	-0.748663	-0.133256	2	0.224836	Casq2
X309225	309225	0.679448	0.241942	0.00498024	0.20525	1.15365	2	0.224836	Or5a3
X81520	81520	0.277192	0.0988329	0.005037	0.0834835	0.470901	2	0.224992	Marcksl1
X24695	24695	0.720192	0.256914	0.00505918	0.21665	1.22373	2	0.224992	Pthlh
X113937	113937	1.15634	0.41268	0.00507833	0.347501	1.96518	2	0.224992	Clec2d
X414783	414783	0.543186	0.194902	0.00532047	0.161184	0.925187	2	0.234265	RT1-CE4
X314224	314224	0.668948	0.242307	0.00576689	0.194036	1.14386	2	0.252363	Tmem30b
X289218	289218	-0.119194	0.0433799	0.0060017	-0.204217	-0.0341714	2	0.261037	Ndufs2
X50555	50555	-0.329268	0.119962	0.00605534	-0.564388	-0.0941467	2	0.261774	Ugt8
X290789	290789	0.864526	0.315346	0.00611569	0.246459	1.48259	2	0.26279	Cldn23
X294252	294252	0.734795	0.268258	0.00616012	0.209019	1.26057	2	0.263115	Msh5
X287606	287606	-0.308461	0.113098	0.00638417	-0.530129	-0.0867922	2	0.269099	Septin4
X54300	54300	0.395978	0.145211	0.00639304	0.111369	0.680586	2	0.269099	Slc12a3
X64458	64458	0.351291	0.128873	0.0064134	0.0987036	0.603878	2	0.269099	Scrg1
X29131	29131	0.535982	0.197176	0.00656196	0.149524	0.922439	2	0.273722	Cartpt
X54234	54234	-0.242414	0.0893954	0.00669378	-0.417626	-0.0672023	2	0.275393	Cacna1e
X24192	24192	0.196622	0.0725386	0.00671649	0.0544489	0.338795	2	0.275393	Akr1b1
X364754	364754	-0.362399	0.133701	0.00671785	-0.624448	-0.10035	2	0.275393	Fzd8
X58812	58812	-0.338135	0.124874	0.00677285	-0.582884	-0.0933868	2	0.276061	Apln
X29480	29480	0.105412	0.0392199	0.0071943	0.0285422	0.182281	2	0.291574	Rgs4
X64357	64357	1.11479	0.416424	0.00742735	0.298612	1.93096	2	0.298222	Cd200r1
X24379	24379	-0.275692	0.103067	0.00747533	-0.477699	-0.0736852	2	0.298222	Gad1
X296562	296562	0.135957	0.0508343	0.00748378	0.0363237	0.235591	2	0.298222	Npdc1
X312480	312480	0.554663	0.208081	0.00768476	0.146832	0.962493	2	0.303093	Pcgf1
X292794	292794	0.51098	0.191777	0.00771133	0.135105	0.886855	2	0.303093	Ffar2
X297516	297516	-0.32723	0.12286	0.00773476	-0.568031	-0.0864283	2	0.303093	Cpne9
X362941	362941	0.305967	0.115005	0.00780345	0.0805606	0.531373	2	0.303093	Fbxl6
X287167	287167	0.533697	0.200652	0.00781847	0.140426	0.926968	2	0.303093	Hba-a3
X361171	361171	-0.22307	0.0839764	0.00789943	-0.38766	-0.058479	2	0.304577	Golga7
X313211	313211	0.310994	0.117439	0.00809386	0.0808174	0.54117	2	0.308764	Nipsnap3b
X367195	367195	0.561262	0.212042	0.00812242	0.145667	0.976856	2	0.308764	Rpl7-ps3
X501103	501103	0.0888104	0.0335603	0.00813789	0.0230335	0.154587	2	0.308764	Slc35b2
X117024	117024	0.316072	0.119904	0.00838785	0.0810647	0.551079	2	0.316564	Crym
X85258	85258	0.732763	0.2785	0.00851076	0.186913	1.27861	2	0.317921	Cnga4
X307742	307742	0.491299	0.186734	0.00851297	0.125308	0.85729	2	0.317921	Snx20
X24591	24591	-0.15179	0.0578727	0.00872023	-0.265219	-0.038362	2	0.323965	Neu1
X266759	266759	-0.104892	0.0400252	0.00877591	-0.18334	-0.0264446	2	0.324345	Hspa4
X497194	497194	0.618216	0.236596	0.00897615	0.154497	1.08194	2	0.330035	Rnase13
X500113	500113	-0.402177	0.154378	0.00918361	-0.704752	-0.0996014	2	0.334081	Gimap7
X294239	294239	0.372971	0.14321	0.00920464	0.092284	0.653658	2	0.334081	Ddah2
X54257	54257	0.261055	0.100269	0.00922668	0.0645308	0.45758	2	0.334081	Grik2
X295106	295106	-0.243714	0.0940794	0.00958338	-0.428106	-0.0593214	2	0.345059	Ift80
X294025	294025	0.384306	0.148449	0.00963114	0.0933502	0.675261	2	0.345059	Stn1
X117088	117088	-0.292902	0.113227	0.00968576	-0.514824	-0.0709807	2	0.345059	Adarb2
X114216	114216	0.331338	0.128152	0.00972339	0.0801653	0.582511	2	0.345059	S100a3
X89803	89803	0.344114	0.133376	0.00987939	0.0827011	0.605527	2	0.347247	Sfrp4
X287702	287702	0.958849	0.371844	0.00991916	0.230049	1.68765	2	0.347247	Krt17
X171387	171387	0.276686	0.107317	0.00993107	0.0663491	0.487022	2	0.347247	Rnf39
X81781	81781	0.38251	0.148581	0.0100411	0.0912956	0.673724	2	0.34938	Snrpn
X24547	24547	-0.517942	0.201596	0.0101931	-0.913062	-0.122821	2	0.35295	Mbp
X362280	362280	0.613718	0.239379	0.0103536	0.144543	1.08289	2	0.355434	Tfap2c
X289048	289048	-0.370057	0.144442	0.010408	-0.653159	-0.0869554	2	0.355434	Lhx9
X362152	362152	-0.0879047	0.0343142	0.0104144	-0.155159	-0.0206501	2	0.355434	Hnrnpa3
X299261	299261	-0.305665	0.119536	0.0105551	-0.539951	-0.0713785	2	0.357749	Moap1
X313430	313430	-0.476292	0.186329	0.0105825	-0.84149	-0.111094	2	0.357749	Fam151a
X60443	60443	0.0505113	0.0198427	0.0109095	0.0116203	0.0894024	2	0.367064	Epn2
X296654	296654	-0.30002	0.117943	0.0109662	-0.531184	-0.0688561	2	0.36724	Gsn
X294519	294519	-0.238886	0.0944513	0.0114323	-0.424008	-0.0537651	2	0.378949	Cep57l1
X304325	304325	1.01729	0.402323	0.0114536	0.228754	1.80583	2	0.378949	Tmem184a
X60587	60587	0.653968	0.258897	0.0115376	0.14654	1.1614	2	0.378949	Dusp4
X65200	65200	0.66972	0.265213	0.0115626	0.149913	1.18953	2	0.378949	Slc16a8
X245921	245921	-0.766916	0.303818	0.0115943	-1.36239	-0.171443	2	0.378949	Acvr1c
X501101	501101	0.244754	0.0970077	0.0116346	0.0546223	0.434885	2	0.378949	Lrrc73
X29554	29554	-0.107685	0.0427761	0.0118218	-0.191525	-0.0238458	2	0.382145	Pdha1
X363972	363972	-0.174628	0.0693828	0.0118399	-0.310616	-0.0386404	2	0.382145	Dpp10
X25541	25541	-0.148604	0.0591008	0.0119231	-0.264439	-0.0327683	2	0.383097	Scp2
X360985	360985	0.307921	0.122691	0.0120821	0.0674521	0.54839	2	0.383968	Tmem17
X688618	688618	-0.689672	0.274821	0.0120893	-1.22831	-0.151032	2	0.383968	Gxylt2
X287938	287938	0.339045	0.135138	0.0121117	0.0741786	0.603911	2	0.383968	Ydjc
X79559	79559	-0.185038	0.0738151	0.0121838	-0.329713	-0.0403628	2	0.384546	Alcam
X315648	315648	0.176369	0.070586	0.0124669	0.0380234	0.314715	2	0.39121	Ppp2r1b
X304966	304966	0.358492	0.143536	0.0125047	0.0771663	0.639818	2	0.39121	Fcgr3a
X59107	59107	-0.385228	0.154547	0.0126799	-0.688134	-0.0823223	2	0.394961	Ltbp1
X314637	314637	0.297011	0.11929	0.0127811	0.0632059	0.530816	2	0.396368	Slc39a3
X296972	296972	-0.318576	0.12803	0.0128363	-0.569511	-0.0676405	2	0.396368	Akr1b10
X94267	94267	0.149405	0.0601688	0.0130245	0.0314763	0.267334	2	0.399548	Nudt4
X288174	288174	0.475363	0.191527	0.0130659	0.0999778	0.850749	2	0.399548	Nit2
X290946	290946	-0.168014	0.0677266	0.0131098	-0.300756	-0.0352727	2	0.399548	Fastkd3
X116717	116717	-0.362225	0.146099	0.0131633	-0.648573	-0.0758773	2	0.399548	Trip10
X246326	246326	-0.0893285	0.0361412	0.013449	-0.160164	-0.018493	2	0.40649	Zdhhc2
X29629	29629	-0.101024	0.041057	0.0138714	-0.181494	-0.0205537	2	0.417488	Gria4
X288077	288077	0.258269	0.105181	0.0140699	0.0521182	0.46442	2	0.421683	Hcls1
X361465	361465	-0.163736	0.0668827	0.0143609	-0.294824	-0.0326482	2	0.426522	Echdc1
X25322	25322	0.876606	0.358379	0.0144439	0.174196	1.57902	2	0.426522	Hsd17b1
X25659	25659	0.218322	0.0893032	0.0144963	0.0432907	0.393353	2	0.426522	Khk
X192356	192356	0.174065	0.0712216	0.0145256	0.0344734	0.313657	2	0.426522	Unc50
X288016	288016	0.676019	0.276617	0.0145303	0.133859	1.21818	2	0.426522	P3h2
X25662	25662	0.412212	0.16891	0.0146702	0.0811541	0.74327	2	0.428862	Igfbp2
X24919	24919	0.418047	0.17149	0.0147798	0.0819323	0.754161	2	0.429987	Yy1
X25684	25684	0.667363	0.2739	0.0148292	0.130529	1.2042	2	0.429987	Mep1a
X296501	296501	-0.157796	0.0648273	0.0149286	-0.284856	-0.0307374	2	0.431116	Hat1
X84594	84594	-0.595494	0.24485	0.0150126	-1.07539	-0.115596	2	0.431795	Nfs1
X63887	63887	0.483306	0.199138	0.0152244	0.0930038	0.873609	2	0.436126	Nmu
X25366	25366	0.195923	0.0808831	0.0154227	0.037395	0.354451	2	0.438147	Acvr2b
X24385	24385	0.640536	0.264643	0.0155045	0.121845	1.15923	2	0.438147	Gck
X498607	498607	0.917912	0.379351	0.0155337	0.174398	1.66143	2	0.438147	Mef2b
X114508	114508	0.68098	0.281498	0.0155578	0.129253	1.23271	2	0.438147	Fbp2
X64016	64016	0.290199	0.120011	0.015602	0.0549808	0.525416	2	0.438147	Qtrt1
X361787	361787	-0.538096	0.223114	0.0158762	-0.975392	-0.1008	2	0.440959	RT1-T24-1
X287716	287716	-0.0989863	0.0410446	0.0158793	-0.179432	-0.0185404	2	0.440959	Psme3
X246060	246060	0.485943	0.20168	0.0159756	0.0906568	0.881229	2	0.440959	Cdkn1c
X29194	29194	-0.0968714	0.0402064	0.0159808	-0.175674	-0.0180684	2	0.440959	Chka
X116745	116745	-0.281164	0.11673	0.0160113	-0.509951	-0.0523763	2	0.440959	Kcnh6
X84484	84484	-0.23583	0.0980736	0.0161892	-0.428051	-0.0436092	2	0.441481	Slc4a4
X310444	310444	-0.359461	0.1495	0.0161979	-0.652475	-0.0664468	2	0.441481	P2ry13
X497770	497770	-0.301157	0.125272	0.0162159	-0.546686	-0.0556279	2	0.441481	Scn3a
X192274	192274	0.874147	0.364393	0.0164437	0.15995	1.58834	2	0.445982	Foxe1
X260325	260325	-0.330387	0.137916	0.0165951	-0.600698	-0.0600756	2	0.448381	Homez
X24567	24567	1.11771	0.467883	0.0169008	0.200673	2.03474	2	0.452563	Mt1
X113882	113882	0.504144	0.211041	0.0169013	0.090512	0.917776	2	0.452563	Hemgn
X29466	29466	-0.373225	0.156351	0.016982	-0.679667	-0.0667826	2	0.452563	Tle5
X24587	24587	-0.629101	0.263654	0.0170289	-1.14585	-0.112348	2	0.452563	Nefh
X684028	684028	0.248004	0.104099	0.0172008	0.0439738	0.452035	2	0.452563	Cryga
X25641	25641	0.614453	0.258117	0.0172882	0.108553	1.12035	2	0.452563	Igfbp6
X367315	367315	1.32543	0.556895	0.0173108	0.233938	2.41693	2	0.452563	Gpr35
X294799	294799	-0.187016	0.0785949	0.0173366	-0.341059	-0.0329726	2	0.452563	Brix1
X64012	64012	-0.189092	0.0794732	0.0173446	-0.344857	-0.0333275	2	0.452563	Rad50
X690899	690899	0.178598	0.0750894	0.0173843	0.0314259	0.325771	2	0.452563	Vsir
X500088	500088	0.65022	0.273767	0.0175449	0.113646	1.18679	2	0.454441	Rab19
X300992	300992	-0.396955	0.167191	0.0175838	-0.724643	-0.0692676	2	0.454441	Cacna2d2
X192262	192262	0.5082	0.21433	0.0177348	0.0881209	0.92828	2	0.456686	C1s
X304807	304807	0.711621	0.300896	0.0180298	0.121875	1.30137	2	0.46128	Rabif
X29162	29162	-0.293489	0.124119	0.0180507	-0.536759	-0.0502201	2	0.46128	Cdh7
X114113	114113	0.298501	0.1263	0.0181072	0.0509565	0.546045	2	0.46128	Pafah1b3
X114017	114017	-0.120042	0.0508432	0.0182248	-0.219693	-0.0203909	2	0.462626	Gfm1
X691947	691947	-0.162828	0.0690683	0.0183985	-0.2982	-0.0274571	2	0.465378	Eif3j
X79113	79113	0.514763	0.219326	0.0189238	0.0848931	0.944633	2	0.474502	Fgr
X307212	307212	-0.412719	0.176	0.0190271	-0.757671	-0.0677661	2	0.474502	Cndp1
X305539	305539	0.267704	0.114358	0.0192354	0.0435671	0.49184	2	0.474502	Spred2
X300258	300258	0.176449	0.0754147	0.0192983	0.0286391	0.324259	2	0.474502	Myg1
X191571	191571	-0.443024	0.189353	0.0193009	-0.814149	-0.0718981	2	0.474502	Fat3
X89807	89807	0.360274	0.154029	0.0193356	0.0583821	0.662166	2	0.474502	Angpt1
X360468	360468	0.315433	0.134922	0.0193933	0.0509899	0.579876	2	0.474502	Emp2
X24891	24891	-0.196237	0.0839722	0.0194432	-0.360819	-0.0316541	2	0.474502	Abcb4
X308390	308390	0.234049	0.10018	0.0194761	0.0377003	0.430399	2	0.474502	Fkrp
X63885	63885	-0.386558	0.165473	0.019487	-0.710879	-0.0622372	2	0.474502	Pde10a
X29215	29215	0.294057	0.12594	0.0195483	0.0472201	0.540894	2	0.474502	Arg2
X297592	297592	0.520497	0.223189	0.0196961	0.083054	0.957939	2	0.474502	Spsb2
X60584	60584	0.62276	0.267058	0.0197043	0.0993369	1.14618	2	0.474502	Lif
X114100	114100	-0.142553	0.0611418	0.0197266	-0.262388	-0.0227169	2	0.474502	Sc5d
X171099	171099	-0.765486	0.328547	0.0198107	-1.40943	-0.121546	2	0.474502	Rasd2
X29625	29625	0.333922	0.143344	0.0198317	0.052973	0.61487	2	0.474502	Crhbp
X25041	25041	0.544937	0.23416	0.0199548	0.0859914	1.00388	2	0.474502	P2rx6
X353231	353231	-0.228449	0.0981937	0.0199912	-0.420905	-0.0359929	2	0.474502	Spg7
X362653	362653	-0.443074	0.190515	0.0200363	-0.816476	-0.0696718	2	0.474502	Ctrc
X25247	25247	-0.15372	0.0661256	0.0200897	-0.283324	-0.0241163	2	0.474502	Nsg1
X25311	25311	-0.238503	0.102686	0.0201978	-0.439763	-0.037243	2	0.474656	Dcc
X307404	307404	-0.659599	0.284118	0.0202561	-1.21646	-0.102738	2	0.474656	Arsi
X296813	296813	-0.343648	0.14812	0.0203376	-0.633958	-0.0533376	2	0.474656	Slc25a40
X79246	79246	-0.300386	0.129574	0.0204348	-0.554346	-0.0464266	2	0.474656	Htr3a
X116685	116685	0.264011	0.11395	0.0205093	0.0406726	0.48735	2	0.474656	Lmnb1
X25722	25722	0.312173	0.134746	0.0205172	0.0480757	0.576269	2	0.474656	Scn4a
X361612	361612	0.34757	0.150078	0.020562	0.0534229	0.641718	2	0.474656	P4ha3
X308577	308577	0.327587	0.141712	0.0207974	0.0498371	0.605337	2	0.477289	Fuz
X24697	24697	0.209862	0.0908247	0.0208535	0.0318489	0.387875	2	0.477289	Ptpn1
X311551	311551	-0.227412	0.0984459	0.0208868	-0.420363	-0.0344621	2	0.477289	Pofut1
X252920	252920	-0.448638	0.194382	0.0209977	-0.829619	-0.0676568	2	0.477289	Olfm3
X84426	84426	0.406293	0.176108	0.0210514	0.0611269	0.751459	2	0.477289	Wnt4
X689256	689256	0.131421	0.0569762	0.0210775	0.0197496	0.243092	2	0.477289	Tpd52l1
X84014	84014	-0.0825144	0.0358615	0.0213962	-0.152802	-0.0122272	2	0.482972	Ralbp1
X289827	289827	-0.132137	0.0576101	0.0218116	-0.24505	-0.0192227	2	0.487931	Ugp2
X29301	29301	0.584798	0.254996	0.0218271	0.0850155	1.08458	2	0.487931	Hal
X65165	65165	-0.15793	0.0689219	0.0219382	-0.293015	-0.0228457	2	0.487931	Tmed2
X93662	93662	-0.543688	0.237289	0.0219492	-1.00877	-0.0786097	2	0.487931	Cdhr1
X296098	296098	0.367816	0.160542	0.0219579	0.0531603	0.682472	2	0.487931	Lcmt2
X116501	116501	-0.143531	0.062704	0.0220779	-0.266429	-0.0206335	2	0.489073	Nherf2
X25300	25300	0.468608	0.204903	0.022197	0.0670063	0.870211	2	0.489359	Cd247
X29235	29235	0.835384	0.365498	0.0222775	0.11902	1.55175	2	0.489359	Galr3
X310669	310669	-0.313882	0.137349	0.0222966	-0.583082	-0.0446815	2	0.489359	Golph3l
X291434	291434	0.983374	0.430533	0.0223666	0.139544	1.8272	2	0.489362	Rpl17
X311456	311456	-0.130124	0.0569986	0.022434	-0.24184	-0.0184091	2	0.489362	Mkks
X315508	315508	-0.138685	0.0608006	0.02255	-0.257852	-0.0195176	2	0.490394	Ncapd3
X309175	309175	-0.317925	0.139771	0.0229288	-0.59187	-0.0439795	2	0.496041	Cdc42ep2
X499520	499520	0.60644	0.266656	0.0229515	0.0838037	1.12908	2	0.496041	Shisal2b
X58851	58851	-0.124794	0.0548995	0.0230183	-0.232395	-0.0171927	2	0.496041	Nr1h2
X305923	305923	-0.236956	0.104575	0.023458	-0.441919	-0.0319924	2	0.502725	Zdhhc20
X364705	364705	-0.38037	0.167916	0.0234982	-0.70948	-0.0512602	2	0.502725	Serpinb6b
X295496	295496	0.3008	0.132892	0.0236057	0.0403359	0.561263	2	0.502725	Trmt10a
X295455	295455	-0.299418	0.132286	0.0236104	-0.558694	-0.0401417	2	0.502725	Slc39a8
X294322	294322	-0.175307	0.0774921	0.0236814	-0.327189	-0.0234255	2	0.502737	Pknox1
X245982	245982	-0.307407	0.136012	0.0238123	-0.573986	-0.0408282	2	0.502822	Coro6
X84031	84031	-0.365411	0.161692	0.0238264	-0.682321	-0.0485	2	0.502822	Chn2
X305309	305309	-0.50984	0.22611	0.024144	-0.953008	-0.0666722	2	0.507059	Slc10a4
X29413	29413	0.571611	0.253748	0.0242797	0.0742746	1.06895	2	0.507059	Adra1d
X24472	24472	-0.644086	0.285997	0.0243175	-1.20463	-0.0835428	2	0.507059	Hspa1a
X25216	25216	0.600881	0.266813	0.0243182	0.0779363	1.12383	2	0.507059	Sdc1
X24534	24534	-0.136973	0.0608487	0.0243826	-0.256235	-0.0177119	2	0.507059	Ldhb
X282844	282844	-0.348979	0.155257	0.0245918	-0.653277	-0.0446815	2	0.509923	Rffl
X60337	60337	0.574152	0.255773	0.0247828	0.0728461	1.07546	2	0.510797	Npff
X116601	116601	0.444783	0.198203	0.0248274	0.0563123	0.833253	2	0.510797	Atp2a1
X29177	29177	-0.423646	0.188812	0.0248488	-0.793711	-0.0535813	2	0.510797	Hpca
X404641	404641	0.51052	0.22765	0.0249247	0.0643348	0.956706	2	0.510885	Mas1l
X65023	65023	-0.359918	0.160655	0.0250703	-0.674796	-0.0450403	2	0.512396	Kcnip1
X290648	290648	0.230669	0.103134	0.0253128	0.0285302	0.432809	2	0.515675	Pgpep1
X25565	25565	-0.470104	0.210277	0.0253753	-0.88224	-0.0579686	2	0.515675	Tle4
X363866	363866	0.498035	0.223144	0.0256214	0.0606814	0.935389	2	0.518443	Rxfp2
X310864	310864	-0.58199	0.260831	0.0256616	-1.09321	-0.0707714	2	0.518443	Manba
X207120	207120	0.282627	0.126752	0.025763	0.0341979	0.531055	2	0.518443	Nudt6
X252922	252922	0.622243	0.279136	0.0258022	0.0751467	1.16934	2	0.518443	Pzp
X29559	29559	-0.257348	0.115581	0.025977	-0.483883	-0.030813	2	0.519464	Grik1
X312135	312135	-0.176807	0.0794304	0.026018	-0.332488	-0.0211268	2	0.519464	Tmem168
X494202	494202	0.448154	0.201404	0.0260715	0.0534086	0.842899	2	0.519464	Oas3
X25284	25284	0.137012	0.061809	0.0266435	0.0158687	0.258155	2	0.52808	Amacr
X315500	315500	-0.347979	0.156995	0.0266574	-0.655684	-0.0402746	2	0.52808	Eepd1
X291850	291850	0.127544	0.057569	0.026726	0.0147107	0.240377	2	0.52808	Spmip8
X291091	291091	0.533124	0.240983	0.0269466	0.0608063	1.00544	2	0.530279	Serpinb1a
X65190	65190	0.34408	0.155665	0.0270785	0.0389817	0.649179	2	0.530279	Rsad2
X57022	57022	0.627559	0.28414	0.0272009	0.070654	1.18446	2	0.530279	Adam4
X304884	304884	-0.236329	0.107088	0.0273234	-0.446218	-0.0264403	2	0.530279	Tor3a
X367620	367620	0.444029	0.201251	0.0273595	0.0495853	0.838474	2	0.530279	MGC116197
X315650	315650	0.549778	0.249252	0.0274039	0.0612539	1.0383	2	0.530279	Btg4
X81685	81685	-0.351929	0.159598	0.0274474	-0.664736	-0.0391224	2	0.530279	Mlh1
X494125	494125	0.271445	0.123176	0.0275447	0.0300239	0.512867	2	0.530279	Rcn3
X299841	299841	0.164799	0.0748039	0.0275894	0.0181857	0.311412	2	0.530279	Rxylt1
X690348	690348	0.692484	0.314362	0.0276072	0.0763458	1.30862	2	0.530279	Ctag2l1
X363448	363448	-0.18203	0.0826605	0.0276551	-0.344042	-0.0200188	2	0.530279	Dynlt3
X288652	288652	0.374145	0.170114	0.0278515	0.0407268	0.707563	2	0.532613	Rilpl2
X54278	54278	-0.316533	0.144072	0.028017	-0.598908	-0.0341572	2	0.532787	Nr4a2
X362264	362264	-0.124518	0.0566926	0.0280655	-0.235633	-0.0134024	2	0.532787	Srsf6
X81523	81523	0.506242	0.230519	0.0280847	0.0544341	0.95805	2	0.532787	Myoc
X25262	25262	-0.379116	0.173166	0.0285731	-0.718515	-0.0397177	2	0.538187	Itpr1
X140726	140726	-0.802087	0.366372	0.0285774	-1.52016	-0.0840106	2	0.538187	Cacng5
X192172	192172	0.430992	0.196889	0.0285957	0.0450977	0.816887	2	0.538187	Mpst
X29584	29584	-0.60602	0.277135	0.0287623	-1.1492	-0.0628445	2	0.538604	Gjb1
X291637	291637	-0.415329	0.189939	0.0287689	-0.787603	-0.0430546	2	0.538604	Pcdhga5
X54267	54267	0.388947	0.178131	0.0290001	0.0398161	0.738078	2	0.541512	Maf
X116720	116720	0.382001	0.17525	0.0292757	0.0385181	0.725484	2	0.545232	Pik3c2g
X58826	58826	0.550886	0.252855	0.0293569	0.0552987	1.04647	2	0.545319	Prg2
X25645	25645	0.701655	0.323347	0.0300087	0.0679066	1.3354	2	0.55598	Adrb3
X84406	84406	-0.357189	0.164742	0.0301453	-0.680077	-0.0343012	2	0.557063	Hs3st1
X683630	683630	-0.144785	0.0669213	0.0305017	-0.275948	-0.0136218	2	0.561476	Mat2b
X296285	296285	0.204413	0.0945047	0.0305415	0.0191874	0.389639	2	0.561476	Commd7
X310773	310773	-0.15235	0.0705592	0.0308364	-0.290643	-0.0140563	2	0.564882	Cept1
X298545	298545	0.727611	0.337168	0.0309275	0.0667729	1.38845	2	0.564882	Cnksr1
X289753	289753	0.333885	0.154753	0.0309644	0.0305741	0.637197	2	0.564882	Rhbdd3
X117180	117180	-0.185978	0.0863509	0.0312598	-0.355223	-0.0167335	2	0.565831	Csde1
X309901	309901	-0.228537	0.106143	0.0313096	-0.436573	-0.0205016	2	0.565831	Phyhipl
X304291	304291	-0.138176	0.0643117	0.0316718	-0.264224	-0.0121269	2	0.565831	Zdhhc4
X80841	80841	0.709263	0.330144	0.0316862	0.0621935	1.35633	2	0.565831	Fabp7
X295051	295051	-0.182079	0.0848391	0.0318599	-0.34836	-0.015797	2	0.565831	Alg5
X24298	24298	0.531965	0.247889	0.0318744	0.0461119	1.01782	2	0.565831	Cyp21a1
X360504	360504	0.332558	0.154991	0.0319	0.0287814	0.636335	2	0.565831	Hba-a2
X94341	94341	0.30974	0.144395	0.0319457	0.0267312	0.592748	2	0.565831	Kcnj13
X84431	84431	-0.178183	0.0830913	0.0319985	-0.34104	-0.0153274	2	0.565831	Asah1
X292770.1	292770	0.266635	0.124359	0.0320266	0.0228963	0.510374	2	0.565831	Spint2
X306000	306000	-0.199975	0.0933464	0.0321702	-0.38293	-0.0170194	2	0.565831	Slc25a37
X685814	685814	0.206872	0.096594	0.0322207	0.0175509	0.396193	2	0.565831	Cnpy2
X29659	29659	-0.503534	0.235121	0.0322264	-0.964363	-0.0427045	2	0.565831	P2rx4
X307170	307170	-0.175457	0.0819618	0.0322972	-0.336099	-0.0148145	2	0.565831	Acbd5
X304656	304656	-0.221777	0.103612	0.0323177	-0.424852	-0.0187013	2	0.565831	Yju2b
X25626	25626	0.535331	0.250162	0.03236	0.045022	1.02564	2	0.565831	Krt8
X84472	84472	0.10346	0.048399	0.032545	0.00859991	0.198321	2	0.565831	Ilf3
X312720	312720	0.423484	0.198367	0.0327736	0.0346908	0.812276	2	0.565831	Akap3
X25527	25527	-0.357062	0.167289	0.0328096	-0.684941	-0.0291821	2	0.565831	Ptgis
X296947	296947	0.40591	0.1902	0.0328329	0.0331246	0.778695	2	0.565831	Fscn3
X66026	66026	0.543826	0.25486	0.0328574	0.0443094	1.04334	2	0.565831	Trpv4
X84480	84480	-0.132081	0.0619209	0.0329193	-0.253444	-0.0107186	2	0.565831	Bnip3
X64369	64369	0.119996	0.0562593	0.0329315	0.00973022	0.230263	2	0.565831	Plpp1
X113917	113917	0.485802	0.227925	0.0330551	0.0390776	0.932526	2	0.565831	Lenep
X83788.1	83788	0.165481	0.0776485	0.0330763	0.0132928	0.317669	2	0.565831	Septin9
X290623	290623	0.442278	0.207533	0.0330789	0.0355215	0.849035	2	0.565831	Cyp4f18
X58852	58852	0.298894	0.140371	0.0332282	0.0237719	0.574017	2	0.566658	Nr1h3
X83629	83629	-0.407748	0.191579	0.0333079	-0.783237	-0.0322597	2	0.566658	Slc12a2
X500577	500577	0.856598	0.402601	0.0333655	0.0675134	1.64568	2	0.566658	Fhad1
X246097	246097	-0.506201	0.238123	0.0335204	-0.972913	-0.0394879	2	0.566999	Fas
X29699	29699	-0.139674	0.0657132	0.0335446	-0.268469	-0.0108782	2	0.566999	Prkar2a
X64468	64468	0.191028	0.0900027	0.0337978	0.0146265	0.367431	2	0.568766	Hyal2
X361833.1	361833	-0.112988	0.053251	0.0338539	-0.217359	-0.00861834	2	0.568766	Ank3
X689055	689055	-0.345336	0.162787	0.0338883	-0.664393	-0.0262793	2	0.568766	Rad51ap1
X246233	246233	0.4454	0.210229	0.0341203	0.0333598	0.857441	2	0.569758	Macrod1
X298894	298894	0.299584	0.141424	0.0341471	0.0223968	0.576771	2	0.569758	Mycn
X29609	29609	0.981189	0.463293	0.0341871	0.0731512	1.88923	2	0.569758	Pitx3
X116491	116491	0.386727	0.182838	0.0344184	0.0283713	0.745083	2	0.571368	Kcnk6
X54266	54266	0.441828	0.208918	0.0344439	0.0323557	0.8513	2	0.571368	Madcam1
X25329	25329	-0.480603	0.22776	0.0348472	-0.927003	-0.0342018	2	0.576716	Lhb
X293820	293820	-0.172842	0.0819524	0.0349402	-0.333466	-0.012218	2	0.576917	Psat1
X64186	64186	0.390555	0.185354	0.0351114	0.0272669	0.753843	2	0.578406	Ascl1
X308983	308983	-0.403059	0.191394	0.035212	-0.778184	-0.0279335	2	0.578727	Nfatc2ip
X360243	360243	0.459605	0.21843	0.0353674	0.0314896	0.88772	2	0.578848	Top2a
X58981	58981	-0.464594	0.221004	0.0355362	-0.897754	-0.0314335	2	0.578848	Kcnab3
X297822	297822	0.409779	0.194939	0.0355455	0.0277056	0.791852	2	0.578848	Tp53inp1
X291567	291567	0.339853	0.161691	0.0355654	0.0229436	0.656763	2	0.578848	Ppargc1b
X25116	25116	0.421832	0.200759	0.0356252	0.0283504	0.815313	2	0.578848	Hsd11b1
X366012	366012	0.123959	0.0590657	0.0358463	0.0081926	0.239726	2	0.581016	Trub2
X25341	25341	-0.241627	0.11518	0.0359215	-0.467375	-0.0158777	2	0.581016	Tnfrsf11b
X89829	89829	0.426604	0.203992	0.036503	0.0267873	0.826421	2	0.589086	Socs3
X298006	298006	0.823224	0.393886	0.0366173	0.0512215	1.59523	2	0.589597	Ccl21
X502372	502372	0.483557	0.231602	0.0368088	0.0296253	0.937488	2	0.591345	Syce1
X290348	290348	-0.210174	0.101005	0.0374504	-0.40814	-0.0122071	2	0.598919	Synb
X54297	54297	-0.313042	0.150453	0.037465	-0.607925	-0.0181591	2	0.598919	Rgs8
X29517	29517	-0.516537	0.248344	0.0375321	-1.00328	-0.0297924	2	0.598919	Sgk1
X362630	362630	-0.136626	0.065859	0.0380309	-0.265707	-0.00754465	2	0.604955	Srsf10
X298748	298748	-0.167287	0.0806592	0.03808	-0.325376	-0.00919745	2	0.604955	Ndufaf7
X89776	89776	0.525142	0.253512	0.0383152	0.0282674	1.02202	2	0.607338	Slc22a7
X25458	25458	0.211896	0.102344	0.0384112	0.0113065	0.412486	2	0.60751	Gss
X24974	24974	0.547155	0.264475	0.0385613	0.0287944	1.06552	2	0.608535	RT1-A2
X365466	365466	0.543138	0.26286	0.0388038	0.0279415	1.05833	2	0.611009	Cpn1
X303772	303772	-0.875922	0.42444	0.0390452	-1.70781	-0.0440339	2	0.613457	Slc16a6
X29477	29477	-0.140533	0.0681305	0.0391402	-0.274067	-0.00700009	2	0.613599	Mapt
X266689	266689	0.242043	0.117443	0.0393078	0.0118601	0.472227	2	0.614873	Cyp4f6
X25298	25298	0.425138	0.206448	0.0394655	0.0205076	0.829768	2	0.615991	Cck
X84423	84423	0.546456	0.26548	0.0395548	0.0261243	1.06679	2	0.616036	Nrtn
X25268	25268	0.444527	0.216248	0.0398173	0.0206896	0.868364	2	0.61803	Proc
X114107	114107	-0.650301	0.316412	0.0398561	-1.27046	-0.0301454	2	0.61803	Kremen1
X24877	24877	-0.20308	0.0989616	0.0401592	-0.397041	-0.00911871	2	0.620987	Vsnl1
X24842	24842	0.157735	0.0768964	0.0402405	0.00702121	0.308449	2	0.620987	Tp53
X25139	25139	-0.365699	0.178378	0.0403516	-0.715314	-0.0160839	2	0.620987	Slc2a4
X500925	500925	-0.281119	0.137152	0.0403951	-0.549932	-0.0123056	2	0.620987	Ccdc184
X25275	25275	-0.384626	0.187753	0.0405041	-0.752616	-0.0166362	2	0.621324	Cnp
X24967	24967	0.425865	0.208067	0.0406809	0.0180609	0.833669	2	0.622698	Psmb9
X85327	85327	0.524769	0.256568	0.0408209	0.021906	1.02763	2	0.623502	Lin7a
X53372	53372	-0.145501	0.0714542	0.0417225	-0.285548	-0.00545289	2	0.635912	Nup54
X295635	295635	0.473826	0.232837	0.0418495	0.0174744	0.930178	2	0.636118	Arhgap15
X499772	499772	0.360903	0.177403	0.0419144	0.0131997	0.708606	2	0.636118	Ier5l
X287437	287437	-0.356474	0.175482	0.0422145	-0.700412	-0.0125357	2	0.639312	Tnfsf13
X83824	83824	-0.153332	0.0755288	0.0423451	-0.301365	-0.00529822	2	0.639932	Cxxc4
X83806	83806	-0.0765279	0.037732	0.0425403	-0.150481	-0.00257453	2	0.641521	Psmd1
X246327	246327	-0.359237	0.177202	0.0426345	-0.706547	-0.0119273	2	0.641586	Prim1
X303476	303476	0.313977	0.155184	0.043047	0.00982159	0.618133	2	0.644377	Abi3
X114096	114096	-0.255721	0.126427	0.0431066	-0.503514	-0.00792849	2	0.644377	Idh3a
X192359.1	192359	-0.10399	0.0514279	0.0431706	-0.204787	-0.00319324	2	0.644377	Zc3h14
X363005	363005	-0.277129	0.137084	0.0432176	-0.545808	-0.00844945	2	0.644377	Pcbp2
X29335	29335	-0.372157	0.184138	0.0432716	-0.73306	-0.0112535	2	0.644377	Oprk1
X302470	302470	0.256387	0.127096	0.0436681	0.00728251	0.505491	2	0.646857	F8
X691774	691774	-0.321437	0.159354	0.0436833	-0.633766	-0.00910753	2	0.646857	Lpar6
X29644	29644	-0.168343	0.0834684	0.0437111	-0.331939	-0.00474827	2	0.646857	Ptpn5
X29639	29639	0.428468	0.212607	0.0438722	0.0117668	0.845169	2	0.646857	Fxyd2
X25318	25318	-0.115863	0.0575141	0.0439549	-0.228589	-0.00313777	2	0.646857	Fnta
X363146	363146	0.134182	0.0666441	0.0440708	0.0035623	0.264802	2	0.646857	Dalrd3
X294270	294270	0.442752	0.219903	0.044073	0.0117499	0.873753	2	0.646857	RT1-Db1
X311547	311547	-0.365194	0.181488	0.0441968	-0.720904	-0.00948381	2	0.647342	Foxs1
X498849	498849	0.258078	0.128532	0.0446556	0.0061593	0.509997	2	0.652722	Pcdhga10
X114024	114024	-0.0953483	0.0475329	0.0448625	-0.188511	-0.00218546	2	0.653634	Acsl3
X25655	25655	0.260692	0.13002	0.0449613	0.00585772	0.515526	2	0.653634	Gja4
X361881	361881	-0.166097	0.0828662	0.0450268	-0.328512	-0.0036826	2	0.653634	Zbed3
X360687	360687	-0.156314	0.0780062	0.0450845	-0.309203	-0.00342455	2	0.653634	Cadm2
X25085	25085	-0.390481	0.194969	0.0451999	-0.772613	-0.00834963	2	0.653681	Th
X306436	306436	-0.162289	0.0810675	0.0452961	-0.321178	-0.00339917	2	0.653681	Fbxo8
X246060.1	246060	0.433198	0.216461	0.0453627	0.00894239	0.857454	2	0.653681	Cdkn1c
X65034	65034	-0.327983	0.164037	0.0455605	-0.64949	-0.00647594	2	0.654687	Pdzd2
X308875	308875	-0.4224	0.211367	0.0456707	-0.836672	-0.00812927	2	0.654687	Rhog
X297891	297891	0.371024	0.185785	0.0458189	0.00689142	0.735156	2	0.654687	Tssk3
X84357	84357	-0.187087	0.0936994	0.0458609	-0.370734	-0.00343946	2	0.654687	Sh3kbp1
X286996	286996	-0.158714	0.0795005	0.0458914	-0.314532	-0.00289596	2	0.654687	Zfp689
X292067	292067	-0.14693	0.0736387	0.0460123	-0.291259	-0.00260063	2	0.655102	Zc3h18
X83619	83619	-0.243502	0.122621	0.0470547	-0.483835	-0.00316898	2	0.667097	Nfe2l2
X309295	309295	-0.367625	0.185235	0.0471838	-0.730678	-0.00457203	2	0.667097	Ikbkg
X84020	84020	-0.433224	0.218347	0.0472438	-0.861177	-0.00527183	2	0.667097	Kcnq1
X246146	246146	0.186272	0.0938823	0.0472449	0.0022658	0.370278	2	0.667097	Hspbp1
X291318	291318	-0.0648153	0.032689	0.0473912	-0.128885	-0.000746067	2	0.667097	Nmt2
X24215	24215	-0.441343	0.222612	0.0474159	-0.877655	-0.00503145	2	0.667097	Atp2b2
X363062	363062	-0.241832	0.122114	0.0476609	-0.48117	-0.002493	2	0.669223	Dixdc1
X363113	363113	-0.105523	0.0533323	0.0478615	-0.210052	-0.000993671	2	0.67072	Syncrip
X100049583	100049583	0.205377	0.104026	0.0483491	0.00148996	0.409264	2	0.675654	Trex1
X81739	81739	0.573308	0.290457	0.0484031	0.0040224	1.14259	2	0.675654	P2rx3
X290291	290291	-0.206435	0.104668	0.0485781	-0.411581	-0.00128871	2	0.675778	Cab39l
X140942	140942	0.267322	0.13562	0.0487114	0.00151153	0.533132	2	0.675778	Ddit4
X360161	360161	0.122997	0.062438	0.0488483	0.00062123	0.245374	2	0.675778	Nek6
X313241	313241	-0.370306	0.187998	0.0488693	-0.738775	-0.00183599	2	0.675778	Slc25a51
X309172	309172	-0.216152	0.109745	0.0488857	-0.431247	-0.00105614	2	0.675778	Frmd8
X25265	25265	-0.406772	0.206793	0.0491778	-0.812079	-0.0014647	2	0.678324	P2ry1
X360654	360654	0.592321	0.301231	0.0492601	0.00191882	1.18272	2	0.678324	Dnai2
X58819	58819	-0.160523	0.0816946	0.0494242	-0.320642	-0.000404387	2	0.679273	Txnrd1
X84588	84588	-0.633399	0.322536	0.049552	-1.26556	-0.00124082	2	0.67972	Cldn11
X25409	25409	-0.352475	0.17975	0.0498887	-0.704779	-0.000171307	2	0.683025	Cdh6
X312382	312382	0.49916	0.25482	0.0501278	-0.000278313	0.998598	2	0.684984	Abcg2
X29409	29409	-0.287102	0.146687	0.05032	-0.574604	0.000400547	2	0.686296	Mag
X171566	171566	-0.144594	0.0739805	0.0506438	-0.289593	0.000405287	2	0.686978	Nme7
X362171	362171	-0.305159	0.156142	0.0506575	-0.611191	0.000873426	2	0.686978	Prr5l
X64522	64522	0.580137	0.29687	0.0506803	-0.00171806	1.16199	2	0.686978	Slc5a2
X291676	291676	-0.335659	0.171932	0.0509048	-0.672639	0.00132088	2	0.686978	Spata24
X309527	309527	0.352871	0.180759	0.0509195	-0.00141115	0.707153	2	0.686978	Ch25h
X310721	310721	0.452292	0.231976	0.051208	-0.0023734	0.906957	2	0.686978	Tent5c
X360867	360867	-0.171656	0.088048	0.0512267	-0.344227	0.000914663	2	0.686978	Ccdc181
X56227	56227	0.696276	0.357159	0.0512372	-0.00374178	1.39629	2	0.686978	Espn
X25280	25280	-0.300647	0.154312	0.0513791	-0.603094	0.00179997	2	0.686978	St8sia1
X171061	171061	0.175661	0.0901626	0.0513826	-0.00105429	0.352377	2	0.686978	Mrpl17
X287835	287835	0.182125	0.093499	0.0514295	-0.00112996	0.365379	2	0.686978	Galk1
X362251	362251	0.399632	0.205393	0.0516915	-0.00293094	0.802196	2	0.688326	Rbm39
X29737	29737	-0.371597	0.191143	0.0518863	-0.74623	0.00303695	2	0.688326	Kcnab1
X360747	360747	1.22667	0.630992	0.0518912	-0.0100511	2.46339	2	0.688326	Spag6l
X114115	114115	-0.397249	0.204364	0.0519164	-0.797796	0.00329792	2	0.688326	P2rx2
X353250	353250	0.728667	0.37575	0.0524727	-0.0077888	1.46512	2	0.694411	Hcar2
X301430	301430	-0.171156	0.0883581	0.0527372	-0.344334	0.00202319	2	0.696089	Orc2
X25176	25176	-0.164304	0.0848677	0.0528673	-0.330642	0.00203352	2	0.696089	Slc25a5
X301122	301122	0.123988	0.0640498	0.0528922	-0.00154771	0.249523	2	0.696089	Dus3l
X171096	171096	0.499083	0.258175	0.0532216	-0.00693087	1.0051	2	0.699134	Cst6
X171051	171051	-0.175713	0.0911565	0.0539048	-0.354377	0.00295011	2	0.705604	Cabp1
X59085	59085	0.185249	0.0961251	0.0539588	-0.00315262	0.373651	2	0.705604	Asl
X316711	316711	-0.534142	0.277224	0.0540109	-1.07749	0.009208	2	0.705604	Gtf2a1l
X291797	291797	-0.188529	0.0979947	0.0543706	-0.380596	0.00353678	2	0.709004	Thoc1
X29585	29585	-0.653333	0.339976	0.0546432	-1.31967	0.013008	2	0.711259	Gjb3
X114851	114851	0.350659	0.182551	0.0547472	-0.00713529	0.708453	2	0.711314	Cdkn1a
X64042	64042	0.681632	0.355047	0.0548784	-0.0142468	1.37751	2	0.711723	Nmur2
X311952	311952	-0.0900005	0.0469052	0.0550128	-0.181933	0.00193198	2	0.712172	Galnt11
X83612	83612	-0.509566	0.265772	0.0551991	-1.03047	0.0113374	2	0.713288	Slc32a1
X294329	294329	-0.346119	0.180665	0.05539	-0.700216	0.00797815	2	0.714461	Trpm2
X313840	313840	-0.275678	0.144027	0.055612	-0.557966	0.00661083	2	0.714812	Rmdn2
X79462	79462	0.184276	0.0963218	0.0557318	-0.00451142	0.373063	2	0.714812	Txn2
X24406	24406	-0.442634	0.231418	0.0557857	-0.896205	0.0109364	2	0.714812	Grik4
X25327	25327	-0.191371	0.100087	0.0558714	-0.387538	0.00479687	2	0.714812	Kcnc1
X63997	63997	-0.244805	0.128207	0.0562046	-0.496086	0.00647683	2	0.714812	Slc29a1
X305150	305150	0.448518	0.234911	0.0562218	-0.0118985	0.908934	2	0.714812	Hsd17b13
X310946	310946	-0.140371	0.0735228	0.0562348	-0.284473	0.00373147	2	0.714812	Lrrc40
X366270	366270	0.466909	0.244638	0.0563171	-0.0125721	0.946391	2	0.714812	Edn3
X155140	155140	0.312111	0.163532	0.0563191	-0.00840655	0.632629	2	0.714812	Il23a
X64387	64387	-0.26336	0.138066	0.0564572	-0.533966	0.00724498	2	0.715292	Ccdc80
X79217	79217	0.585596	0.307179	0.0566028	-0.0164644	1.18766	2	0.715561	Gja3
X500040	500040	-0.756704	0.397058	0.0566791	-1.53492	0.0215152	2	0.715561	Tes
X292770	292770	0.240438	0.12625	0.0568495	-0.00700654	0.487883	2	0.716444	Spint2
X259222	259222	0.930527	0.489068	0.0570859	-0.0280293	1.88908	2	0.717313	Npb
X24962	24962	0.346413	0.182093	0.0571196	-0.010483	0.70331	2	0.717313	Cth
X83727	83727	-0.186156	0.0980299	0.0575675	-0.378291	0.00597851	2	0.721667	Fbn1
X362739	362739	-0.177146	0.0933889	0.0578466	-0.360184	0.00589336	2	0.723895	Ppp2r3c
X57305	57305	0.472922	0.249564	0.0580928	-0.0162135	0.962058	2	0.724471	Uts2r
X171085	171085	0.439314	0.231831	0.0580958	-0.0150666	0.893696	2	0.724471	Pcsk4
X300260.1	300260	-0.35728	0.188681	0.0582833	-0.727088	0.012529	2	0.725262	Sp7
X171075	171075	0.621859	0.328511	0.0583626	-0.02201	1.26573	2	0.725262	Fcer2
X192268	192268	-0.100751	0.0533142	0.0587914	-0.205244	0.00374338	2	0.72932	Gls2
X287936	287936	0.342641	0.181559	0.0591309	-0.0132076	0.69849	2	0.732259	Ccdc116
X499331	499331	-0.13217	0.0701235	0.0594539	-0.26961	0.00526924	2	0.734982	C1h9orf40
X288176	288176	0.193806	0.102992	0.0598683	-0.00805412	0.395667	2	0.738824	Cmss1
X54260	54260	0.125971	0.0669811	0.060014	-0.0053098	0.257251	2	0.739341	Itpkb
X116508	116508	-0.218433	0.116192	0.0601174	-0.446164	0.00929912	2	0.739341	Nrxn3
X54321	54321	-0.319119	0.169916	0.0603668	-0.652148	0.0139091	2	0.740333	Cnn3
X140728	140728	-0.130538	0.0695384	0.0604901	-0.266831	0.00575497	2	0.740333	Cacng7
X366889	366889	-0.120186	0.064029	0.0605095	-0.245681	0.00530807	2	0.740333	Zdhhc17
X24659	24659	-0.37036	0.197558	0.0608346	-0.757566	0.0168454	2	0.742847	Pmch
X192263	192263	0.211467	0.112859	0.0609683	-0.00973283	0.432667	2	0.742847	Pigl
X50554	50554	-0.0841559	0.0449303	0.0610639	-0.172218	0.00390586	2	0.742847	Smad4
X300206	300206	-0.661023	0.353008	0.0611315	-1.35291	0.0308603	2	0.742847	Kansl2
X192281	192281	0.366617	0.195972	0.0613788	-0.0174821	0.750716	2	0.743207	Oas1a
X170465	170465	-0.294705	0.15755	0.061407	-0.603497	0.0140866	2	0.743207	Acaa2
X294141	294141	0.380487	0.203461	0.0614737	-0.0182894	0.779264	2	0.743207	Clic2
X303743	303743	-0.756983	0.405109	0.0616797	-1.55098	0.037016	2	0.744436	Notum
X303583	303583	-0.257259	0.137804	0.0619229	-0.52735	0.0128319	2	0.744988	Arhgap27
X81503	81503	0.562589	0.301371	0.0619343	-0.0280873	1.15327	2	0.744988	Cxcl1
X81742	81742	-0.389742	0.209007	0.0622195	-0.799389	0.0199049	2	0.746102	Pde1c
X291874	291874	-0.240619	0.129045	0.0622362	-0.493544	0.0123051	2	0.746102	Nup93
X26760	26760	-0.345126	0.185265	0.0624793	-0.708239	0.0179865	2	0.746634	Akr7a3
X83810	83810	0.2858	0.153425	0.0624899	-0.0149069	0.586508	2	0.746634	Trpv1
X367153	367153	-0.233856	0.125732	0.0628911	-0.480285	0.0125735	2	0.749752	Cep70
X474154	474154	-0.168462	0.0906093	0.0629974	-0.346053	0.00912928	2	0.749752	Rbm4b
X295344	295344	0.340043	0.183009	0.0631598	-0.0186484	0.698734	2	0.749752	St7l
X65206	65206	0.599774	0.322827	0.0631864	-0.0329563	1.2325	2	0.749752	Kcnn4
X287678	287678	0.812608	0.437594	0.0633125	-0.0450605	1.67028	2	0.749752	Krt23
X58827	58827	0.261169	0.140678	0.0633815	-0.0145542	0.536892	2	0.749752	Mest
X25241	25241	0.521538	0.281423	0.0638514	-0.0300413	1.07312	2	0.753432	Aqp5
X362423	362423	-0.255459	0.137873	0.0639039	-0.525685	0.0147682	2	0.753432	Rassf4
X29501	29501	0.203665	0.11001	0.0641211	-0.01195	0.419281	2	0.753969	Slc12a4
X500442	500442	-0.234733	0.12681	0.0641608	-0.483276	0.01381	2	0.753969	Dnai1
X363089	363089	-0.102778	0.0555606	0.064337	-0.211675	0.00611872	2	0.754796	Mindy2
X116839	116839	-0.16825	0.0910871	0.0647278	-0.346778	0.0102774	2	0.75585	Rims2
X300743	300743	0.389781	0.211031	0.064743	-0.0238329	0.803395	2	0.75585	Lman1l
X291983	291983	0.341705	0.185004	0.0647447	-0.0208957	0.704307	2	0.75585	Psmb10
X310914	310914	-0.181291	0.0982308	0.0649551	-0.37382	0.0112373	2	0.756421	Bmpr1b
X24626	24626	-0.223149	0.120948	0.0650367	-0.460202	0.0139039	2	0.756421	Pde4b
X171071	171071	0.217582	0.117984	0.0651602	-0.0136634	0.448827	2	0.756421	Ppp1r15a
X316108	316108	0.1433	0.0777214	0.0652179	-0.00903141	0.295631	2	0.756421	Snupn
X64624	64624	-0.133157	0.0722561	0.0653514	-0.274776	0.00846245	2	0.75674	Cul5
X286975	286975	-0.747858	0.406405	0.0657422	-1.5444	0.048682	2	0.759563	Skap1
X192211	192211	0.376734	0.204777	0.0658082	-0.0246215	0.778089	2	0.759563	Prom2
X291259.2	291259	-0.263286	0.143242	0.0660545	-0.544034	0.0174627	2	0.761174	Zmynd11
X363040	363040	-0.201365	0.10962	0.0662181	-0.416215	0.0134853	2	0.761828	St3gal4
X114553	114553	-0.204626	0.111456	0.0663669	-0.423076	0.0138235	2	0.76231	Ncf1
X64626	64626	-0.451739	0.246277	0.0666137	-0.934433	0.0309552	2	0.763916	Rem2
X302822	302822	-0.500039	0.272888	0.0668922	-1.03489	0.0348113	2	0.765878	Igsf1
X64160	64160	0.33464	0.182717	0.0670317	-0.0234796	0.692759	2	0.766245	Basp1
X361438	361438	0.152892	0.0837998	0.0680787	-0.0113531	0.317136	2	0.776799	Gas8
X287818	287818	0.339489	0.186253	0.0683436	-0.0255594	0.704537	2	0.776799	Cd300lf
X288753	288753	-0.083141	0.0456176	0.0683696	-0.17255	0.00626791	2	0.776799	Diablo
X29577	29577	0.188338	0.103351	0.0684081	-0.0142268	0.390902	2	0.776799	Hes1
X315598	315598	0.180331	0.0989902	0.0684995	-0.0136861	0.374348	2	0.776799	C1qtnf5
X29384	29384	-0.0769215	0.0422491	0.0686574	-0.159728	0.00588514	2	0.777222	Macroh2a1
X170583	170583	0.584057	0.320906	0.0687547	-0.0449062	1.21302	2	0.777222	Fgf23
X298943	298943	-0.179914	0.0989351	0.0689868	-0.373823	0.0139951	2	0.778612	Bcap29
X29691	29691	-0.533004	0.293238	0.069118	-1.10774	0.0417325	2	0.77886	Pde1b
X83837	83837	-0.265899	0.146789	0.0700732	-0.553601	0.0218022	2	0.780194	Bambi
X24437	24437	-0.104001	0.0574588	0.0702942	-0.216618	0.00861616	2	0.780194	H1f0
X117057	117057	-0.420052	0.232123	0.070356	-0.875005	0.0349002	2	0.780194	Myo1b
X24547.4	24547	-0.398965	0.220676	0.0706187	-0.831483	0.0335522	2	0.780194	Mbp
X29556	29556	-0.34096	0.188655	0.0707127	-0.710718	0.0287975	2	0.780194	Myh6
X25096	25096	-0.530684	0.293645	0.0707263	-1.10622	0.0448492	2	0.780194	Pld1
X287151	287151	0.230934	0.127822	0.0708105	-0.0195916	0.48146	2	0.780194	Metrn
X171144	171144	0.219149	0.121353	0.0709357	-0.0186974	0.456996	2	0.780194	Slco4a1
X361276	361276	0.58459	0.323871	0.0710736	-0.0501862	1.21937	2	0.780194	Cdnf
X25511	25511	0.301258	0.166901	0.0710738	-0.0258627	0.628379	2	0.780194	Pemt
X293524	293524	-0.445563	0.24691	0.0711439	-0.929497	0.0383713	2	0.780194	Bag3
X366196	366196	-0.123127	0.0682472	0.0712107	-0.256889	0.0106351	2	0.780194	Crls1
X25421	25421	0.303277	0.168149	0.0712898	-0.0262878	0.632843	2	0.780194	Crybb1
X290626	290626	-0.24412	0.135415	0.0714267	-0.509528	0.0212884	2	0.780194	Haus8
X64441	64441	-0.1287	0.0713947	0.0714429	-0.268631	0.0112313	2	0.780194	Hsf2
X291984	291984	0.440026	0.244204	0.0715639	-0.0386041	0.918656	2	0.780194	Dpep2
X303287	303287	0.282834	0.157051	0.0717178	-0.0249803	0.590647	2	0.780194	Fbxo39
X81824	81824	0.0937023	0.0520701	0.0719332	-0.00835326	0.195758	2	0.780194	Arpc1a
X117045	117045	-0.113773	0.0633164	0.072351	-0.237871	0.0103244	2	0.780194	Eif4e
X259271	259271	-0.21577	0.120138	0.0724921	-0.451235	0.0196964	2	0.780194	Aptx
X114214	114214	0.162315	0.0905032	0.0728977	-0.0150682	0.339698	2	0.780194	Dffa
X300111	300111	-0.1083	0.0604074	0.0730001	-0.226697	0.0100961	2	0.780194	Samm50
X245980	245980	0.405769	0.226982	0.0738295	-0.0391081	0.850647	2	0.780194	Nr2f6
X500069	500069	0.145581	0.0814462	0.073864	-0.0140502	0.305213	2	0.780194	Cep41
X299194	299194	-0.104716	0.0585891	0.07389	-0.219548	0.0101166	2	0.780194	Ptgr2
X114209	114209	-0.124302	0.0695496	0.0738989	-0.260616	0.0120129	2	0.780194	Phyh
X295985	295985	0.354436	0.198326	0.0739158	-0.0342767	0.743148	2	0.780194	Mettl15
X81632	81632	-0.275142	0.154092	0.07417	-0.577157	0.0268738	2	0.780194	Abat
X25242	25242	-0.33251	0.186236	0.0741925	-0.697525	0.0325055	2	0.780194	Arnt
X116593	116593	0.628613	0.352352	0.0744159	-0.0619844	1.31921	2	0.780194	Upb1
X499146	499146	0.430354	0.241312	0.0745226	-0.0426091	0.903318	2	0.780194	Spib
X311532	311532	-0.344362	0.193287	0.0748126	-0.723198	0.0344732	2	0.780194	Sdcbp2
X54355	54355	0.168956	0.0948429	0.0748418	-0.0169324	0.354845	2	0.780194	Rassf5
X24790	24790	-0.290034	0.162907	0.0750158	-0.609326	0.0292575	2	0.780194	Sp1
X293665	293665	0.196254	0.110252	0.075069	-0.0198368	0.412344	2	0.780194	Zdhhc24
X116493	116493	-0.196391	0.110426	0.0753247	-0.412822	0.0200404	2	0.780194	Gripap1
X499653	499653	0.099404	0.0559337	0.0755393	-0.010224	0.209032	2	0.780194	Gon4l
X296655	296655	-0.26039	0.146529	0.0755601	-0.547582	0.0268024	2	0.780194	Stom
X81022.1	81022	0.0674244	0.0379468	0.0755986	-0.00694989	0.141799	2	0.780194	Stxbp5
X685433	685433	-0.263025	0.148063	0.0756604	-0.553224	0.0271731	2	0.780194	Evi2a
X362219	362219	-0.11669	0.0656898	0.0756696	-0.24544	0.0120593	2	0.780194	Gpcpd1
X171447	171447	-0.359098	0.2022	0.0757403	-0.755402	0.0372066	2	0.780194	Adgrl2
X307008	307008	-0.345757	0.194737	0.0758143	-0.727435	0.0359208	2	0.780194	C17h7orf25
X60347	60347	-0.113035	0.0637997	0.0764412	-0.23808	0.01201	2	0.780194	Cep78
X246314	246314	-0.118189	0.0667795	0.076753	-0.249075	0.0126961	2	0.780194	Tor1aip1
X100360501	100360501	0.144285	0.0815493	0.0768446	-0.0155489	0.304118	2	0.780194	Rnh1
X305339	305339	-0.233309	0.131899	0.0769184	-0.491826	0.0252073	2	0.780194	Nsun7
X691966	691966	0.379305	0.214518	0.0770322	-0.0411429	0.799753	2	0.780194	Sqor
X171396	171396	-0.195077	0.110407	0.0772478	-0.411471	0.0213175	2	0.780194	Sulf1
X314638	314638	0.801252	0.454101	0.0776514	-0.08877	1.69127	2	0.780194	Creb3l3
X115769	115769	-0.231604	0.131283	0.0777062	-0.488914	0.0257066	2	0.780194	Tjp2
X367767	367767	-0.153263	0.0869117	0.077828	-0.323606	0.0170811	2	0.780194	Mageh1
X171155	171155	-0.103206	0.0585952	0.0781799	-0.218051	0.0116381	2	0.780194	Hadhb
X25343	25343	0.486558	0.276273	0.0782133	-0.0549274	1.02804	2	0.780194	Pdc
X83765	83765	-0.163841	0.0930531	0.0782855	-0.346221	0.0185401	2	0.780194	Rtn4
X287106	287106	0.426422	0.242372	0.0785145	-0.0486181	0.901462	2	0.780194	Prss30
X192348	192348	-0.332292	0.188942	0.0786285	-0.70261	0.0380272	2	0.780194	Fnbp1
X314180	314180	-0.0893329	0.0508019	0.0786698	-0.188903	0.0102369	2	0.780194	Mdga2
X24800	24800	0.385753	0.219391	0.0786985	-0.0442459	0.815753	2	0.780194	Sts
X89819	89819	0.405505	0.230665	0.0787504	-0.0465899	0.857599	2	0.780194	Bud31
X24669	24669	-0.305665	0.173909	0.0788135	-0.64652	0.0351908	2	0.780194	Ppp1cc
X498945	498945	0.190094	0.108285	0.0791743	-0.0221407	0.402329	2	0.780194	Zfp90
X60662	60662	-0.432524	0.246475	0.0792871	-0.915606	0.0505586	2	0.780194	Fgf5
X309070	309070	-0.355898	0.202854	0.0793524	-0.753484	0.041688	2	0.780194	Uros
X362557	362557	-0.210276	0.119926	0.0795373	-0.445327	0.0247752	2	0.780194	Ndc1
X246760	246760	0.174066	0.0993345	0.0797185	-0.020626	0.368758	2	0.780194	Mafk
X81802	81802	-0.119386	0.0681884	0.0799758	-0.253033	0.0142607	2	0.780194	Stx3
X24896.1	24896	-0.152503	0.0871279	0.0800614	-0.32327	0.018265	2	0.780194	Gnas
X24716	24716	-0.288499	0.164828	0.0800663	-0.611555	0.0345583	2	0.780194	Ret
X290783	290783	-0.0908577	0.0519164	0.080105	-0.192612	0.0108966	2	0.780194	Tusc3
X289089	289089	-0.226858	0.129656	0.0801726	-0.480979	0.0272639	2	0.780194	Ivns1abp
X290633	290633	0.138569	0.0793349	0.0807011	-0.0169246	0.294062	2	0.780194	Gtpbp3
X60418	60418	0.109367	0.062625	0.0807445	-0.0133755	0.23211	2	0.780194	Gde1
X362650	362650	0.515035	0.294933	0.0807631	-0.0630238	1.09309	2	0.780194	Fblim1
X302890	302890	-0.180741	0.103526	0.0808375	-0.383648	0.0221666	2	0.780194	Cpped1
X311055	311055	-0.220269	0.12621	0.0809393	-0.467636	0.0270976	2	0.780194	Tanc1
X116459	116459	-0.17097	0.0979742	0.0809758	-0.362996	0.0210558	2	0.780194	Serpini1
X54239	54239	0.264263	0.151502	0.081109	-0.0326755	0.561201	2	0.780194	Chrnb2
X85263	85263	-0.0873243	0.0500782	0.0812013	-0.185476	0.0108272	2	0.780194	Slc25a14
X500086	500086	0.133672	0.0767857	0.0817107	-0.0168252	0.284169	2	0.780194	Ift56
X84509	84509	0.212432	0.12228	0.0823409	-0.0272319	0.452096	2	0.780194	Ran
X25012	25012	-0.203734	0.117288	0.0823809	-0.433614	0.0261469	2	0.780194	Snap25
X292073	292073	-0.252883	0.145589	0.0823925	-0.538232	0.0324654	2	0.780194	Galns
X24787	24787	-0.0947013	0.0545282	0.0824329	-0.201575	0.0121719	2	0.780194	Sod2
X246264	246264	0.109097	0.0628358	0.0825236	-0.0140587	0.232253	2	0.780194	Zfp382
X114597	114597	-0.123311	0.0711476	0.0830658	-0.262757	0.016136	2	0.780194	Suclg1
X117261	117261	-0.43935	0.253519	0.083095	-0.936239	0.0575388	2	0.780194	Slc15a1
X25117	25117	0.512231	0.2956	0.0831215	-0.0671334	1.0916	2	0.780194	Hsd11b2
X58966	58966	0.358988	0.207178	0.0831406	-0.0470744	0.76505	2	0.780194	Ramp2
X81660	81660	-0.312785	0.180793	0.0836172	-0.667132	0.0415626	2	0.780194	Gatm
X84398	84398	0.223862	0.129403	0.0836364	-0.0297624	0.477487	2	0.780194	Cd93
X29422	29422	0.31771	0.183723	0.0837578	-0.0423808	0.677802	2	0.780194	Chrne
X307799.1	307799	0.53629	0.310251	0.0838863	-0.0717905	1.14437	2	0.780194	Pard6a
X25385	25385	0.452157	0.261644	0.0839639	-0.0606566	0.964971	2	0.780194	Faslg
X245960	245960	0.523938	0.303269	0.0840542	-0.0704592	1.11834	2	0.780194	Alg10
X366856	366856	-0.223934	0.129658	0.0841476	-0.478059	0.0301912	2	0.780194	Mterf2
X140868	140868	0.438499	0.253907	0.0841658	-0.0591485	0.936147	2	0.780194	Fabp5
X192255	192255	-0.186906	0.108382	0.0846156	-0.39933	0.0255188	2	0.780194	Ubb
X297498	297498	-0.159097	0.0923039	0.0847763	-0.340009	0.0218154	2	0.780194	Crbn
X83517	83517	0.373178	0.216568	0.0848631	-0.0512885	0.797644	2	0.780194	Fcna
X25235	25235	-0.157134	0.0912394	0.0850308	-0.33596	0.0216922	2	0.780194	Ghr
X619345	619345	-0.207605	0.120549	0.0850391	-0.443877	0.028666	2	0.780194	Surf2
X117259	117259	-0.108118	0.0628333	0.0853023	-0.231269	0.0150327	2	0.780194	Tra2b
X498791	498791	0.547938	0.318479	0.0853449	-0.0762702	1.17215	2	0.780194	Ucn3
X24944	24944	-0.0788728	0.0458438	0.0853475	-0.168725	0.0109794	2	0.780194	Lamp2
X192218	192218	-0.216551	0.126012	0.085707	-0.46353	0.0304285	2	0.780194	Kat5
X84468	84468	-0.218501	0.127451	0.0864566	-0.4683	0.0312983	2	0.780194	Chst3
X291388	291388	-1.26747	0.739414	0.086501	-2.71669	0.181758	2	0.780194	Cbln2
X361884	361884	-0.26247	0.153187	0.0866391	-0.56271	0.0377704	2	0.780194	Mccc2
X171164	171164	-0.293294	0.171215	0.0867107	-0.628869	0.0422823	2	0.780194	Gbp2
X501072	501072	0.408209	0.238348	0.0867754	-0.0589448	0.875362	2	0.780194	Acaa1b
X25339	25339	0.386858	0.225898	0.0867975	-0.0558929	0.829609	2	0.780194	Npr3
X293150	293150	-0.207482	0.121156	0.0867994	-0.444943	0.0299782	2	0.780194	Stard10
X414790	414790	-0.392429	0.229197	0.0868614	-0.841648	0.0567888	2	0.780194	RT1-CE13
X94196	94196	-0.137586	0.0803747	0.0869323	-0.295118	0.0199456	2	0.780194	Rnf138
X360629	360629	-0.202835	0.118722	0.0875468	-0.435527	0.0298565	2	0.780194	Nt5c3b
X310062	310062	-0.155549	0.0910992	0.087735	-0.3341	0.0230021	2	0.780194	Zswim6
X24522	24522	-0.152102	0.0890845	0.0877499	-0.326704	0.0225006	2	0.780194	Zfp354a
X293128	293128	-0.211266	0.123746	0.0877743	-0.453803	0.0312714	2	0.780194	Nars2
X29598	29598	-0.300681	0.176145	0.08782	-0.645919	0.0445564	2	0.780194	Atp2b1
X29428.1	29428	-0.135902	0.0796199	0.0878446	-0.291954	0.0201506	2	0.780194	Celf2
X304509	304509	0.33457	0.19621	0.0881643	-0.0499948	0.719134	2	0.780194	Cfap73
X316435	316435	-0.13783	0.0808532	0.0882508	-0.2963	0.0206391	2	0.780194	Cyp20a1
X246046	246046	-0.2199	0.12903	0.0883326	-0.472793	0.0329935	2	0.780194	Lmbrd1
X361501	361501	-0.206238	0.121015	0.0883388	-0.443424	0.0309482	2	0.780194	Isoc2b
X24494	24494	-0.406892	0.238798	0.0883965	-0.874927	0.0611434	2	0.780194	Il1b
X360681	360681	-0.0879392	0.0516104	0.0883988	-0.189094	0.0132153	2	0.780194	Narf
X361878	361878	-0.104734	0.0615353	0.088754	-0.22534	0.0158734	2	0.780194	Tent2
X24398	24398	0.0776552	0.0456327	0.0888038	-0.0117834	0.167094	2	0.780194	Gls
X499356	499356	0.205352	0.120702	0.0888844	-0.0312198	0.441924	2	0.780194	Blnk
X25374	25374	0.228744	0.134479	0.0889487	-0.0348292	0.492317	2	0.780194	Alad
X294715	294715	-0.14447	0.0850592	0.0894206	-0.311183	0.0222431	2	0.780194	Rgs7bp
X191569	191569	-0.252289	0.14868	0.0897226	-0.543696	0.0391179	2	0.780194	Pde9a
X25256	25256	0.321769	0.190077	0.0904858	-0.0507739	0.694313	2	0.780194	Fmo1
X500893	500893	0.29249	0.172833	0.0905836	-0.0462564	0.631236	2	0.780194	Gli4
X353302	353302	0.729856	0.431404	0.0906809	-0.11568	1.57539	2	0.780194	Kif15
X362721	362721	0.191492	0.113253	0.0908669	-0.0304787	0.413463	2	0.780194	Eipr1
X361747	361747	0.454179	0.26866	0.090926	-0.0723853	0.980743	2	0.780194	Spata6l
X286973	286973	-0.668265	0.395931	0.0914436	-1.44428	0.107746	2	0.780194	Elavl2
X365542	365542	0.423839	0.25136	0.0917604	-0.0688173	0.916495	2	0.780194	RT1-DOb
X361391	361391	-0.525869	0.311919	0.0918124	-1.13722	0.0854815	2	0.780194	Cbfb
X81918	81918	-0.43424	0.257741	0.0920284	-0.939403	0.0709227	2	0.780194	Pard3
X65248	65248	-0.309289	0.183647	0.0921531	-0.669232	0.0506529	2	0.780194	Prkaa1
X300029	300029	0.133564	0.0793171	0.0921967	-0.0218948	0.289022	2	0.780194	Top1mt
X361301	361301	-0.343988	0.204284	0.0922069	-0.744379	0.0564018	2	0.780194	Tpgs2
X29528	29528	-0.290467	0.172505	0.092217	-0.628571	0.0476368	2	0.780194	Vamp3
X25476	25476	-0.391437	0.232474	0.092223	-0.847078	0.0642043	2	0.780194	Lgals9
X360604	360604	0.339793	0.201833	0.0922714	-0.0557922	0.735378	2	0.780194	Spata20
X29705	29705	-0.580973	0.34513	0.0923085	-1.25742	0.0954698	2	0.780194	Gabra1
X64846	64846	0.305913	0.181804	0.092442	-0.0504159	0.662241	2	0.780194	Slc13a3
X29591	29591	-0.137455	0.0817446	0.092663	-0.297671	0.0227617	2	0.780194	Tgfbr1
X29680	29680	0.783694	0.466144	0.0927186	-0.129931	1.69732	2	0.780194	Cyp11a1
X363269	363269	-0.282263	0.168034	0.0929974	-0.611604	0.0470781	2	0.780194	Sp100
X60377	60377	0.224345	0.133667	0.0932715	-0.0376374	0.486327	2	0.780194	Lin7b
X500899	500899	0.157549	0.0939006	0.0933816	-0.0264932	0.341591	2	0.780194	Mfsd3
X115768	115768	-0.24771	0.147691	0.0935007	-0.53718	0.0417597	2	0.780194	Zfp37
X83501	83501	-0.291368	0.17387	0.093781	-0.632147	0.0494108	2	0.780194	Cdh2
X363644	363644	0.165871	0.0990663	0.0940626	-0.0282951	0.360038	2	0.780194	Glod4
X25108	25108	0.531986	0.317854	0.0941932	-0.090996	1.15497	2	0.780194	Avpr2
X25585	25585	0.480175	0.287117	0.0944448	-0.0825634	1.04291	2	0.780194	Id3
X64157	64157	-0.399033	0.238624	0.0944804	-0.866729	0.0686621	2	0.780194	Ddah1
X307091	307091	-0.171066	0.102331	0.0945859	-0.371632	0.0294997	2	0.780194	Akr1e2
X292671	292671	0.389105	0.232902	0.0947841	-0.0673738	0.845585	2	0.780194	Mill1
X64515	64515	0.238847	0.143176	0.0952749	-0.0417728	0.519467	2	0.780194	Cdc20
X287931	287931	-0.175945	0.105513	0.0954121	-0.382747	0.0308572	2	0.780194	Ppm1f
X29153	29153	-0.250709	0.15035	0.0954151	-0.545389	0.043972	2	0.780194	Capn1
X25364.1	25364	0.0937518	0.0562406	0.0955192	-0.0164778	0.203981	2	0.780194	Asic2
X64046	64046	-0.25895	0.155406	0.0956571	-0.56354	0.0456398	2	0.780194	Mre11
X366277	366277	0.192455	0.115533	0.0957538	-0.0339861	0.418896	2	0.780194	Polr3k
X365802	365802	-0.140872	0.084696	0.0962584	-0.306874	0.0251288	2	0.780194	Selenot
X499095	499095	-0.146712	0.0882195	0.0963066	-0.319618	0.0261954	2	0.780194	Zfp94
X306351	306351	0.466056	0.28034	0.0964191	-0.0834001	1.01551	2	0.780194	Gdf1
X311030	311030	0.155348	0.0935647	0.0968485	-0.0280353	0.338731	2	0.780194	Stam2
X114031	114031	0.634901	0.382541	0.0969759	-0.114865	1.38467	2	0.780194	Fstl3
X24674	24674	-0.26742	0.161207	0.097145	-0.583381	0.048541	2	0.780194	Ppp3ca
X294019	294019	0.367121	0.221328	0.097173	-0.0666746	0.800916	2	0.780194	Calhm2
X296145	296145	0.375664	0.226579	0.0973214	-0.0684232	0.81975	2	0.780194	Fbln7
X311187	311187	-0.207503	0.125483	0.0982026	-0.453445	0.0384397	2	0.780194	Pacsin3
X360942	360942	0.108785	0.0658378	0.0984685	-0.0202544	0.237825	2	0.780194	Pcdh7
X297383	297383	-0.519651	0.315163	0.0991815	-1.13736	0.0980563	2	0.780194	Rtkn
X306243	306243	-0.180606	0.109654	0.099547	-0.395523	0.0343118	2	0.780194	Cacna2d3
X309381	309381	0.173368	0.105271	0.099584	-0.0329593	0.379695	2	0.780194	Pyroxd2
X360896	360896	-0.213192	0.129677	0.100172	-0.467355	0.0409706	2	0.780194	Esrrg
X24440	24440	0.905026	0.550623	0.10025	-0.174175	1.98423	2	0.780194	Hbb
X361813	361813	-0.140161	0.0852988	0.100345	-0.307344	0.0270211	2	0.780194	Stk38
X25520	25520	-0.0963844	0.0586605	0.100365	-0.211357	0.0185881	2	0.780194	Prkag1
X24253	24253	0.555391	0.338303	0.100653	-0.10767	1.21845	2	0.780194	Cebpb
X191576	191576	-0.315558	0.192466	0.101098	-0.692784	0.0616678	2	0.780194	Tecr
X317673	317673	0.698913	0.426341	0.101145	-0.1367	1.53453	2	0.780194	Bbc3
X363285	363285	0.348672	0.212718	0.101186	-0.0682467	0.765591	2	0.780194	Scly
X171147	171147	-0.444634	0.27134	0.101284	-0.976451	0.0871832	2	0.780194	Slc2a13
X25701	25701	-0.406549	0.248421	0.101728	-0.893446	0.0803473	2	0.780194	Mxi1
X25360	25360	0.356115	0.217745	0.10195	-0.0706565	0.782887	2	0.780194	Tshr
X406865	406865	0.486604	0.29779	0.102247	-0.0970525	1.07026	2	0.780194	Mpig6b
X301164	301164	-0.286315	0.175268	0.102346	-0.629833	0.0572034	2	0.780194	Kat2b
X64392	64392	0.224054	0.137216	0.102499	-0.0448838	0.492991	2	0.780194	Aldh1l1
X500959	500959	-0.348798	0.213771	0.102755	-0.767781	0.0701854	2	0.780194	Tpi1l1
X140610	140610	-0.417305	0.256008	0.103091	-0.919072	0.0844612	2	0.780194	Brinp1
X246255	246255	-0.0782759	0.0480258	0.103129	-0.172405	0.015853	2	0.780194	Ppp2r2d
X54248	54248	-0.120031	0.0736999	0.103388	-0.26448	0.024418	2	0.780194	Dgkb
X500445	500445	0.400237	0.245888	0.103584	-0.0816947	0.882169	2	0.780194	Spata31f3
X363289	363289	0.115858	0.0712003	0.103692	-0.0236918	0.255408	2	0.780194	Mterf4
X497101	497101	0.551961	0.339311	0.103798	-0.113076	1.217	2	0.780194	Xkrx
X291259	291259	-0.234271	0.144037	0.10385	-0.516577	0.0480356	2	0.780194	Zmynd11
X85385	85385	-0.236208	0.145259	0.103924	-0.520909	0.048494	2	0.780194	Shc1
X81771	81771	-0.442405	0.272099	0.103971	-0.975709	0.0908983	2	0.780194	Rps6ka1
X308990	308990	0.533667	0.328318	0.104065	-0.109825	1.17716	2	0.780194	C1h16orf54
X83584	83584	-0.439606	0.270474	0.104094	-0.969725	0.0905125	2	0.780194	Casp6
X259242	259242	-0.349844	0.215259	0.104114	-0.771743	0.0720549	2	0.780194	Wipf3
X58814	58814	-0.166119	0.102224	0.104151	-0.366474	0.0342359	2	0.780194	Tmod2
X288771	288771	-0.385892	0.237561	0.104293	-0.851503	0.0797193	2	0.780194	Rbms2
X297073	297073	0.528324	0.325482	0.104546	-0.109609	1.16626	2	0.780194	Rarres2
X291948	291948	-0.0945046	0.0582712	0.104845	-0.208714	0.0197049	2	0.780194	Pgrmc1
X114246	114246	0.18519	0.114201	0.104886	-0.0386398	0.40902	2	0.780194	Trpv6
X298689	298689	-0.097032	0.0598537	0.104985	-0.214343	0.0202792	2	0.780194	Ube2j2
X362605	362605	0.49618	0.306148	0.105079	-0.10386	1.09622	2	0.780194	Tmem54
X85423	85423	0.15537	0.095924	0.105293	-0.0326379	0.343377	2	0.780194	Tfpt
X25469	25469	-0.198358	0.12247	0.105308	-0.438395	0.0416788	2	0.780194	Kcna4
X64832	64832	-0.739974	0.457192	0.10555	-1.63605	0.156105	2	0.780194	Cplx1
X361857	361857	0.261375	0.161684	0.105968	-0.0555188	0.578269	2	0.780194	Traf3ip2
X362093	362093	0.138355	0.0855871	0.105978	-0.0293927	0.306103	2	0.780194	Wdr5
X25017	25017	-0.267612	0.1656	0.10609	-0.592182	0.0569574	2	0.780194	Myo5a
X64826	64826	0.356434	0.220663	0.106248	-0.0760571	0.788924	2	0.780194	Foxq1
X361757	361757	-0.242887	0.150453	0.106447	-0.53777	0.0519958	2	0.780194	Opalin
X29474	29474	-0.0996509	0.0617849	0.106773	-0.220747	0.0214452	2	0.780194	Coro1b
X293668	293668	-0.298838	0.185469	0.107125	-0.662351	0.0646753	2	0.780194	Brms1
X361698	361698	-0.253612	0.157581	0.107527	-0.562466	0.0552408	2	0.780194	Pold4
X84387	84387	0.539494	0.335216	0.10753	-0.117517	1.1965	2	0.780194	Pglyrp1
X114587	114587	0.216497	0.134759	0.108153	-0.0476258	0.48062	2	0.780194	Dlk1
X89788	89788	0.280891	0.174929	0.108331	-0.0619641	0.623746	2	0.780194	Gna15
X494343	494343	0.436076	0.271646	0.108426	-0.0963403	0.968491	2	0.780194	Tacstd2
X64896	64896	-0.296335	0.184675	0.108575	-0.65829	0.065621	2	0.780194	Nolc1
X298906	298906	-0.47004	0.292955	0.108609	-1.04422	0.104142	2	0.780194	Slc66a3
X24718	24718	-0.34999	0.218664	0.109469	-0.778564	0.0785837	2	0.780194	Reln
X685567	685567	0.286447	0.179006	0.109552	-0.0643981	0.637292	2	0.780194	Ppil6
X114613	114613	0.406447	0.254133	0.109743	-0.0916434	0.904538	2	0.780194	Slc5a5
X294392	294392	-0.126084	0.0788351	0.109745	-0.280598	0.0284298	2	0.780194	Kpna5
X361825	361825	0.0902694	0.056463	0.109879	-0.0203959	0.200935	2	0.780194	Smarcb1
X24896.2	24896	-0.148012	0.0926028	0.109964	-0.32951	0.0334861	2	0.780194	Gnas
X116549	116549	0.0621096	0.0388652	0.110026	-0.0140648	0.138284	2	0.780194	Csnk2a1
X29751	29751	-0.129542	0.0810634	0.110035	-0.288424	0.0293391	2	0.780194	Sema3a
X24558	24558	-0.203274	0.127418	0.110637	-0.453008	0.0464602	2	0.780194	Mog
X317553	317553	-0.417211	0.261543	0.110669	-0.929826	0.0954029	2	0.780194	Il1rapl1
X116744	116744	-0.256109	0.16057	0.110713	-0.57082	0.0586029	2	0.780194	Lpar1
X293653	293653	0.198015	0.124171	0.110779	-0.0453549	0.441386	2	0.780194	Acy3
X58950	58950	0.13273	0.0834456	0.111697	-0.0308209	0.29628	2	0.780194	Fkbp1b
X308518	308518	0.466993	0.293617	0.111726	-0.108486	1.04247	2	0.780194	Nudt19
X29686	29686	-0.277612	0.174742	0.11213	-0.620101	0.0648768	2	0.780194	Scn1b
X289565	289565	0.403114	0.25385	0.112286	-0.0944222	0.90065	2	0.780194	Arl9
X305166	305166	-0.173832	0.10955	0.112562	-0.388547	0.0408822	2	0.780194	Gpat3
X83472	83472	-0.332288	0.209456	0.112641	-0.742815	0.0782387	2	0.780194	Ugdh
X58971	58971	0.389178	0.245363	0.11271	-0.0917252	0.870081	2	0.780194	Fxyd1
X313057	313057	-0.794063	0.50081	0.11284	-1.77563	0.187507	2	0.780194	Serinc2
X116675	116675	-0.127086	0.080175	0.112942	-0.284226	0.030054	2	0.780194	Pgap2
X25425	25425	-0.155063	0.0978345	0.112978	-0.346815	0.0366893	2	0.780194	Ctsh
X287798	287798	0.135377	0.0855097	0.11338	-0.0322185	0.302973	2	0.780194	Mtnap1
X64471	64471	-0.331292	0.209441	0.113698	-0.74179	0.0792055	2	0.780194	Plekhb1
X140931	140931	-0.351585	0.222345	0.113819	-0.787373	0.0842035	2	0.780194	Hnrnph1
X24667	24667	-0.402551	0.254677	0.113961	-0.901708	0.0966059	2	0.780194	Ppm1b
X114589	114589	-0.198741	0.125827	0.114227	-0.445356	0.0478754	2	0.780194	Cntn5
X310653	310653	0.0765382	0.0484825	0.11441	-0.0184858	0.171562	2	0.780194	mrpl9
X50645	50645	-0.229097	0.145164	0.114521	-0.513615	0.0554196	2	0.780194	Rab27a
X25261	25261	0.557343	0.353216	0.114586	-0.134946	1.24963	2	0.780194	Id1
X25181	25181	-0.325445	0.206308	0.114686	-0.729801	0.0789106	2	0.780194	Bgn
X246153.1	246153	-0.156998	0.0995708	0.114853	-0.352154	0.0381568	2	0.780194	Kcnc2
X297419	297419	0.477827	0.303214	0.115054	-0.116461	1.07211	2	0.780194	Gkn2
X64001	64001	0.54602	0.346639	0.115214	-0.13338	1.22542	2	0.780194	Cyb5a
X24377	24377	-0.362081	0.229917	0.115295	-0.812711	0.0885485	2	0.780194	G6pd
X361545	361545	0.308059	0.195641	0.115346	-0.0753907	0.69151	2	0.780194	Rbm42
X64630	64630	-0.131847	0.0838036	0.115653	-0.296099	0.0324052	2	0.780194	Snap23
X59300	59300	-0.319263	0.202954	0.115701	-0.717046	0.07852	2	0.780194	Nat8f1
X24464	24464	0.226013	0.143711	0.11579	-0.055655	0.507681	2	0.780194	Hp
X312440	312440	-0.0948065	0.0602931	0.115851	-0.212979	0.0233657	2	0.780194	Kdm3a
X291023	291023	0.370032	0.235544	0.116189	-0.0916245	0.83169	2	0.780194	Id4
X192147	192147	-0.0672016	0.0428034	0.116414	-0.151095	0.0166916	2	0.780194	Polr2m
X619558	619558	-0.457448	0.291714	0.116849	-1.0292	0.114302	2	0.780194	Retreg1
X25481	25481	0.497562	0.317429	0.117004	-0.124588	1.11971	2	0.780194	Mmp11
X24419	24419	0.318072	0.20325	0.1176	-0.080291	0.716436	2	0.780194	Grm6
X292757	292757	0.575784	0.368201	0.11787	-0.145877	1.29744	2	0.780194	Fbxo17
X79121	79121	0.0912438	0.0583675	0.11799	-0.0231544	0.205642	2	0.780194	Arf6
X296119	296119	0.194701	0.124672	0.118356	-0.0496505	0.439053	2	0.780194	Dtwd1
X498547	498547	0.258413	0.165481	0.118386	-0.0659243	0.58275	2	0.780194	Epsti1
X25320	25320	0.571077	0.36589	0.118573	-0.146054	1.28821	2	0.780194	Gast
X29758	29758	-0.4883	0.312985	0.118727	-1.10174	0.12514	2	0.780194	St6galnac3
X171500.2	171500	-0.128193	0.082272	0.119196	-0.289443	0.0330575	2	0.780194	Stau2
X54348	54348	-0.119282	0.076595	0.119397	-0.269406	0.0308414	2	0.780194	Stk39
X306879	306879	0.45732	0.293714	0.119465	-0.11835	1.03299	2	0.780194	Fars2
X24914	24914	0.646937	0.415676	0.119625	-0.167773	1.46165	2	0.780194	Lox
X360518	360518	-0.593212	0.381158	0.119627	-1.34027	0.153845	2	0.780194	Gfpt2
X171374	171374	-0.223522	0.143808	0.120112	-0.50538	0.0583369	2	0.780194	Atp5f1b
X89811	89811	-0.130852	0.0842727	0.120489	-0.296023	0.0343193	2	0.780194	Vegfb
X364241	364241	0.407598	0.262539	0.120538	-0.10697	0.922165	2	0.780194	Kcnk5
X299602	299602	0.154906	0.0998176	0.120689	-0.0407332	0.350545	2	0.780194	Cdc34
X301112	301112	0.327281	0.211044	0.120957	-0.0863581	0.740921	2	0.780194	Crb3
X287112	287112	0.507609	0.327484	0.121135	-0.134248	1.14946	2	0.780194	Abca17
X60357	60357	-0.288729	0.186313	0.121213	-0.653896	0.076437	2	0.780194	Prom1
X302642	302642	0.384821	0.248349	0.121258	-0.101935	0.871577	2	0.780194	Sat1
X266714	266714	0.348679	0.225204	0.121555	-0.0927135	0.790071	2	0.780194	Myo7a
X286904	286904	0.32687	0.21113	0.121576	-0.0869372	0.740677	2	0.780194	Cyp4f4
X362890	362890	-0.140072	0.0905453	0.121869	-0.317537	0.0373939	2	0.780194	Tspan31
X83833	83833	-0.0831569	0.0537798	0.122045	-0.188563	0.0222496	2	0.780194	Smarcd2
X83628	83628	-0.284375	0.18431	0.12285	-0.645615	0.0768653	2	0.780194	Cd82
X24660	24660	-0.289363	0.187654	0.123074	-0.657159	0.078433	2	0.780194	Pmp22
X294251	294251	0.478482	0.310361	0.123147	-0.129814	1.08678	2	0.780194	Ncr3
X361285	361285	-0.238322	0.154669	0.123353	-0.541468	0.0648237	2	0.780194	Mllt10
X25731	25731	0.0677648	0.0440176	0.123684	-0.018508	0.154038	2	0.780194	Syt3
X29687	29687	0.696772	0.453094	0.124096	-0.191276	1.58482	2	0.780194	C1qb
X29639.1	29639	0.360252	0.234457	0.124406	-0.0992751	0.81978	2	0.780194	Fxyd2
X301323	301323	-0.172985	0.112584	0.124416	-0.393646	0.0476751	2	0.780194	Prim2
X83462	83462	0.203677	0.132593	0.124511	-0.0561994	0.463554	2	0.780194	Dynlt1
X308958	308958	-0.443525	0.288771	0.124562	-1.00951	0.122457	2	0.780194	Cdr2
X315923	315923	0.406857	0.264908	0.124577	-0.112353	0.926067	2	0.780194	Lysmd3
X117280	117280	-0.0380581	0.0247999	0.124881	-0.086665	0.0105489	2	0.780194	Hnrnpu
X290354	290354	0.380206	0.247815	0.124972	-0.105502	0.865914	2	0.780194	Pdlim2
X294410	294410	-0.257945	0.168238	0.125223	-0.587684	0.0717951	2	0.780194	Man1a1
X58979	58979	-0.314081	0.204937	0.125381	-0.715751	0.0875879	2	0.780194	Gng7
X293688	293688	-0.495555	0.323444	0.125493	-1.12949	0.138383	2	0.780194	Tm7sf2
X29169	29169	-0.304589	0.198917	0.125712	-0.694459	0.0852817	2	0.780194	Vtn
X64057	64057	-0.235589	0.153978	0.126013	-0.537382	0.0662029	2	0.780194	Hapln2
X414792	414792	0.511834	0.334656	0.126157	-0.14408	1.16775	2	0.780194	RT1-CE10
X296369	296369	0.371348	0.242861	0.126251	-0.104651	0.847348	2	0.780194	Tnnc2
X294962	294962	-0.445531	0.291426	0.126315	-1.01672	0.125654	2	0.780194	Gnb4
X361722	361722	-0.236761	0.154875	0.126334	-0.540311	0.0667894	2	0.780194	Bscl2
X315344	315344	0.148731	0.097303	0.12638	-0.0419793	0.339441	2	0.780194	Smug1
X89843	89843	-0.0892594	0.0584648	0.126831	-0.203848	0.0253295	2	0.780194	Cxadr
X170588	170588	0.190614	0.124916	0.127026	-0.0542169	0.435444	2	0.780194	Acot8
X286920	286920	0.229296	0.150271	0.127039	-0.0652297	0.523822	2	0.780194	Asic3
X170914	170914	-0.144551	0.0948203	0.127391	-0.330395	0.0412934	2	0.780194	Nap1l3
X140585	140585	0.12046	0.0790217	0.127413	-0.0344203	0.275339	2	0.780194	Ryk
X499419	499419	0.633667	0.415751	0.127471	-0.18119	1.44852	2	0.780194	C20h21orf58
X171158	171158	0.499026	0.327504	0.127577	-0.14287	1.14092	2	0.780194	Gpha2
X171075.1	171075	0.530242	0.348128	0.127728	-0.152077	1.21256	2	0.780194	Fcer2
X308318	308318	-0.300337	0.197231	0.127816	-0.686903	0.0862281	2	0.780194	Zfp772
X316575	316575	-0.0766932	0.0503879	0.127995	-0.175452	0.0220653	2	0.780194	Trip12
X294431	294431	0.428432	0.281604	0.12816	-0.123502	0.980366	2	0.780194	Calhm5
X155173	155173	-0.101013	0.0663955	0.128162	-0.231146	0.0291195	2	0.780194	Sdf4
X29735	29735	-0.153318	0.100785	0.128201	-0.350854	0.0442175	2	0.780194	Slc16a7
X171148	171148	0.360329	0.236879	0.128222	-0.103946	0.824604	2	0.780194	Slc6a5
X64646	64646	0.557577	0.366752	0.128433	-0.161243	1.2764	2	0.780194	H2ac25
X290651	290651	0.127307	0.0837575	0.128524	-0.0368547	0.291469	2	0.780194	Isyna1
X56042	56042	-0.109538	0.0720921	0.128658	-0.250836	0.0317601	2	0.780194	Uso1
X361381	361381	-0.169384	0.111515	0.128778	-0.387949	0.0491808	2	0.780194	Rad23a
X297784	297784	0.192842	0.126983	0.128851	-0.0560392	0.441723	2	0.780194	Rrs1
X25639	25639	-0.10797	0.0711631	0.129211	-0.247447	0.0315069	2	0.780194	Fkbp1a
X171369	171369	0.275012	0.181287	0.129267	-0.0803034	0.630328	2	0.780194	Cd40
X59076	59076	-0.214197	0.141262	0.129442	-0.491067	0.062672	2	0.780194	Grk6
X81517	81517	0.28467	0.187759	0.129482	-0.0833305	0.652671	2	0.780194	Mdk
X114125	114125	0.469276	0.309559	0.129531	-0.137448	1.076	2	0.780194	Dll3
X64561	64561	-0.405495	0.26755	0.129625	-0.929884	0.118894	2	0.780194	Phka1
X83529	83529	-0.258347	0.170528	0.129776	-0.592575	0.0758808	2	0.780194	Vdac1
X64044	64044	-0.288603	0.190767	0.130317	-0.662499	0.0852937	2	0.780194	Casp8
X170698	170698	-0.233664	0.154501	0.130437	-0.536481	0.0691523	2	0.780194	Slco1a4
X192272	192272	0.425975	0.281866	0.130721	-0.126473	0.978423	2	0.780194	Acot2
X81752	81752	-0.208199	0.137838	0.130925	-0.478355	0.0619578	2	0.780194	Ptger2
X361916	361916	-0.714885	0.473406	0.131021	-1.64274	0.212974	2	0.780194	Chmp4c
X317435	317435	-0.741804	0.491249	0.131034	-1.70463	0.221027	2	0.780194	Shroom2
X361169	361169	-0.445973	0.295394	0.131106	-1.02493	0.132989	2	0.780194	Letm2
X24873	24873	0.555725	0.368152	0.131171	-0.165839	1.27729	2	0.780194	Vdr
X25371	25371	0.0980857	0.0649823	0.131191	-0.0292774	0.225449	2	0.780194	Adprh
X291259.1	291259	-0.322291	0.213694	0.131506	-0.741123	0.096541	2	0.780194	Zmynd11
X305156	305156	-0.243687	0.161581	0.13152	-0.56038	0.0730069	2	0.780194	Arhgap24
X246781	246781	-0.321209	0.213026	0.131595	-0.738733	0.0963136	2	0.780194	Ptpn7
X171451	171451	-0.192975	0.128022	0.131719	-0.443894	0.0579436	2	0.780194	Mtarc2
X192350	192350	-0.291584	0.193445	0.131727	-0.670729	0.0875603	2	0.780194	Cdk12
X54283	54283	-0.421854	0.27987	0.131728	-0.970388	0.126681	2	0.780194	Pfkfb4
X171126	171126	-0.310038	0.205748	0.131842	-0.713297	0.0932215	2	0.780194	Ap3m1
X29543	29543	0.100084	0.0665497	0.132607	-0.0303509	0.230519	2	0.780194	Timp2
X114097	114097	0.399773	0.266107	0.133019	-0.121787	0.921333	2	0.780194	Ltc4s
X296480	296480	0.163458	0.108816	0.133057	-0.0498168	0.376732	2	0.780194	Tpd52l2
X300046	300046	0.110765	0.0737553	0.133151	-0.0337926	0.255323	2	0.780194	Gpaa1
X363219	363219	-0.170656	0.113664	0.13325	-0.393432	0.0521211	2	0.780194	Mitd1
X25547	25547	-0.177175	0.118091	0.133532	-0.408629	0.05428	2	0.780194	St8sia3
X89816	89816	-0.265376	0.176978	0.133747	-0.612246	0.0814938	2	0.780194	Picalm
X50864	50864	-0.209247	0.139633	0.13399	-0.482923	0.0644286	2	0.780194	Ntm
X362323	362323	0.784331	0.52395	0.134404	-0.242592	1.81125	2	0.780194	Sdhaf3
X114633	114633	-0.209921	0.140232	0.134405	-0.48477	0.0649286	2	0.780194	Plce1
X310448	310448	-0.284023	0.189751	0.13444	-0.655929	0.0878821	2	0.780194	Igsf10
X113955	113955	-0.305166	0.204055	0.134783	-0.705107	0.0947754	2	0.780194	Gpnmb
X64532	64532	-0.553366	0.370263	0.135039	-1.27907	0.172335	2	0.780194	Adcy5
X406228	406228	0.409161	0.2741	0.135504	-0.128065	0.946387	2	0.780194	Krt2
X317431	317431	0.220933	0.148103	0.135765	-0.0693441	0.511211	2	0.780194	Ribc1
X29189	29189	0.502934	0.337385	0.136045	-0.158329	1.1642	2	0.780194	Fdx1
X291463	291463	0.341336	0.229017	0.136108	-0.107528	0.7902	2	0.780194	Ppic
X64314	64314	-0.115481	0.0774881	0.136143	-0.267355	0.0363926	2	0.780194	Casp2
X59316	59316	-0.655066	0.439591	0.136179	-1.51665	0.206516	2	0.780194	Nxph4
X360921	360921	-0.177601	0.119229	0.136334	-0.411286	0.0560833	2	0.780194	Rufy3
X252971	252971	0.329977	0.221539	0.136363	-0.104232	0.764186	2	0.780194	Socs1
X25315	25315	-0.157854	0.106036	0.136569	-0.36568	0.0499717	2	0.780194	Ephx1
X300675	300675	-0.11895	0.0799077	0.136594	-0.275567	0.0376659	2	0.780194	Ift46
X84597	84597	-0.273636	0.184139	0.137271	-0.634542	0.0872694	2	0.780194	Fut9
X365252	365252	-0.219459	0.147747	0.137446	-0.509037	0.0701199	2	0.780194	Zdhhc13
X24684	24684	0.681227	0.458637	0.137456	-0.217684	1.58014	2	0.780194	Prlr
X300286	300286	-0.363987	0.245108	0.137542	-0.844389	0.116415	2	0.780194	Lhfpl1
X500280	500280	-0.281609	0.189854	0.137998	-0.653716	0.0904991	2	0.780194	Lrrn1
X170840	170840	-0.342056	0.230625	0.138029	-0.794073	0.109961	2	0.780194	Slc40a1
X79438	79438	0.567498	0.382782	0.138191	-0.182741	1.31774	2	0.780194	Igfals
X54249	54249	0.419433	0.282937	0.138227	-0.135113	0.973979	2	0.780194	Cfd
X497083	497083	0.501597	0.338614	0.138521	-0.162075	1.16527	2	0.780194	Xkr5
X287612	287612	-0.176473	0.119175	0.138663	-0.410052	0.0571056	2	0.780194	Mks1
X288257	288257	-0.543158	0.36683	0.138692	-1.26213	0.175816	2	0.780194	Donson
X315461	315461	0.0595748	0.0402557	0.138897	-0.0193249	0.138475	2	0.780194	Tmed1
X300719	300719	0.231977	0.156833	0.139104	-0.0754097	0.539364	2	0.780194	Cib2
X64347	64347	0.312755	0.211499	0.139207	-0.101776	0.727286	2	0.780194	Sncg
X499010	499010	-0.394242	0.26669	0.139332	-0.916944	0.12846	2	0.780194	Syne1
X24547.3	24547	-0.386556	0.261508	0.13936	-0.899103	0.125991	2	0.780194	Mbp
X307475	307475	0.230816	0.156807	0.141027	-0.0765197	0.538151	2	0.780194	Gpr151
X79209	79209	0.531081	0.360835	0.141071	-0.176142	1.2383	2	0.780194	Frk
X305341	305341	-0.393114	0.267103	0.141083	-0.916627	0.130399	2	0.780194	Rhoh
X293004	293004	0.604378	0.410879	0.141308	-0.20093	1.40969	2	0.780194	Adamts17
X266688	266688	0.26585	0.180766	0.141375	-0.0884444	0.620145	2	0.780194	Rab8b
X362235	362235	-0.37631	0.256009	0.141586	-0.878078	0.125458	2	0.780194	Syndig1
X83535	83535	-0.329975	0.22453	0.141662	-0.770046	0.110095	2	0.780194	Kcnj11
X312559	312559	-0.343671	0.233884	0.141723	-0.802076	0.114734	2	0.780194	Chchd4
X84511	84511	-0.168014	0.114414	0.141977	-0.392262	0.0562341	2	0.780194	Slco1c1
X308310	308310	0.407529	0.277593	0.142082	-0.136543	0.951601	2	0.780194	Tmc4
X83809	83809	-0.32702	0.222953	0.14244	-0.764001	0.109961	2	0.780194	Nsfl1c
X293544	293544	0.591012	0.402956	0.14246	-0.198767	1.38079	2	0.780194	Pdilt
X499762	499762	-0.262247	0.178944	0.142777	-0.61297	0.0884766	2	0.780194	Med22
X314198	314198	0.133536	0.0911193	0.142784	-0.0450549	0.312126	2	0.780194	Cdkl1
X114846	114846	0.30812	0.210262	0.142809	-0.103986	0.720225	2	0.780194	Gsto1
X297832	297832	-0.309046	0.210973	0.142959	-0.722545	0.104453	2	0.780194	Cntnap5a
X25444	25444	-0.133589	0.0912186	0.143059	-0.312374	0.0451962	2	0.780194	Fgf9
X361717	361717	-0.21336	0.145722	0.143152	-0.498971	0.0722506	2	0.780194	Dnajc4
X306487	306487	-0.16152	0.110355	0.143291	-0.377811	0.0547711	2	0.780194	Mtus1
X691002	691002	0.218433	0.149264	0.143358	-0.074119	0.510985	2	0.780194	Dhdh
X289992	289992	-0.190944	0.130485	0.143376	-0.446691	0.0648029	2	0.780194	Fermt2
X81510	81510	0.46456	0.317488	0.143403	-0.157706	1.08682	2	0.780194	Mia
X25056	25056	-0.204226	0.139593	0.143464	-0.477823	0.0693709	2	0.780194	Rbp1
X79129	79129	0.225291	0.154052	0.143623	-0.0766457	0.527228	2	0.780194	Cyba
X192248	192248	-0.249189	0.170443	0.143739	-0.583251	0.0848733	2	0.780194	Cdh13
X24259	24259	-0.217371	0.148842	0.144178	-0.509097	0.0743549	2	0.780194	Chgb
X192226	192226	0.171939	0.117752	0.14424	-0.0588504	0.402729	2	0.780194	Cand2
X291675	291675	0.336555	0.230569	0.144381	-0.115352	0.788461	2	0.780194	Mzb1
X316626	316626	0.175601	0.120307	0.144399	-0.0601971	0.4114	2	0.780194	Hes6
X246776	246776	-0.225365	0.154517	0.144699	-0.528213	0.0774823	2	0.780194	Filip1
X304023	304023	-0.22396	0.153622	0.144878	-0.525054	0.0771336	2	0.780194	St3gal6
X84490	84490	-0.20755	0.142595	0.145526	-0.487032	0.071932	2	0.780194	Fen1
X83782	83782	0.247226	0.169865	0.145551	-0.0857035	0.580156	2	0.780194	Nme2
X309176	309176	0.178432	0.122678	0.145815	-0.0620128	0.418877	2	0.780194	Mrpl49
X25613	25613	-0.0921051	0.0633319	0.145857	-0.216233	0.0320232	2	0.780194	Ptprz1
X24484	24484	0.278986	0.191883	0.145963	-0.0970973	0.65507	2	0.780194	Igfbp3
X361328	361328	-0.260121	0.178913	0.145974	-0.610783	0.0905414	2	0.780194	Snx24
X29427	29427	0.648989	0.446411	0.146004	-0.225961	1.52394	2	0.780194	Aif1
X259218	259218	-0.103156	0.0709761	0.146115	-0.242267	0.0359545	2	0.780194	Rwdd1
X171084	171084	-0.360044	0.247762	0.146172	-0.845649	0.12556	2	0.780194	Nat8b
X499589	499589	0.47036	0.323709	0.146215	-0.164099	1.10482	2	0.780194	Lrrc34
X171051.2	171051	-0.133199	0.0917451	0.146546	-0.313016	0.0466177	2	0.780194	Cabp1
X83425	83425	-0.845497	0.582621	0.146726	-1.98741	0.29642	2	0.780194	Akap12
X24183	24183	-1.02623	0.707468	0.146898	-2.41285	0.360376	2	0.780194	Ak1
X316516	316516	-0.404519	0.278925	0.146982	-0.951202	0.142165	2	0.780194	Tmbim1
X140910	140910	-0.356729	0.246039	0.14709	-0.838957	0.125499	2	0.780194	Msmo1
X361751	361751	0.30639	0.21134	0.147129	-0.107829	0.720609	2	0.780194	Rnls
X362100	362100	0.737324	0.508748	0.147256	-0.259803	1.73445	2	0.780194	Endog
X414787	414787	-0.261728	0.180614	0.14731	-0.615726	0.0922693	2	0.780194	RT1-M10-1
X29331	29331	-0.094264	0.065064	0.147397	-0.221787	0.0332591	2	0.780194	Hapln1
X85266	85266	-0.802319	0.554007	0.147558	-1.88815	0.283515	2	0.780194	Prss12
X296320	296320	-0.0797659	0.0550942	0.14767	-0.187749	0.0282168	2	0.780194	Ctnnbl1
X304299	304299	0.255352	0.176427	0.147798	-0.0904382	0.601143	2	0.780194	Radil
X25445	25445	0.248397	0.171666	0.147903	-0.0880622	0.584857	2	0.780194	Fosl1
X306587	306587	0.127881	0.0883989	0.147997	-0.0453771	0.30114	2	0.780194	Tcta
X299145	299145	-0.41086	0.284253	0.148345	-0.967985	0.146266	2	0.780194	Rhoj
X65201	65201	-0.0626464	0.0434694	0.149539	-0.147845	0.022552	2	0.780194	Clip1
X360845	360845	-0.143918	0.0999152	0.149752	-0.339749	0.0519117	2	0.780194	Zc3h11a
X64563	64563	0.286519	0.198927	0.149777	-0.103372	0.67641	2	0.780194	Nphs1
X116650	116650	-0.269428	0.187113	0.14989	-0.636162	0.0973068	2	0.780194	Srp54a
X29709	29709	-0.447113	0.310554	0.149945	-1.05579	0.161561	2	0.780194	Gabrg2
X290669	290669	-0.345762	0.240441	0.150424	-0.817017	0.125493	2	0.780194	Gatad2a
X170908	170908	-0.356567	0.248026	0.150542	-0.842689	0.129555	2	0.780194	Tesk2
X499417	499417	-0.199724	0.139037	0.150865	-0.472231	0.0727832	2	0.780194	Sumo3
X83504	83504	0.917066	0.639305	0.151437	-0.335949	2.17008	2	0.780194	Kl
X29511	29511	-0.612922	0.427579	0.151723	-1.45096	0.225117	2	0.780194	Padi2
X65155	65155	0.0775132	0.0540894	0.151842	-0.0285001	0.183527	2	0.780194	Alas1
X362151	362151	-0.367221	0.256371	0.152034	-0.869698	0.135256	2	0.780194	Lnpk
X300982	300982	0.236226	0.164939	0.152086	-0.0870484	0.559501	2	0.780194	Abhd14a
X313581	313581	-0.165912	0.115871	0.15218	-0.393014	0.06119	2	0.780194	Utp11
X24176	24176	0.445695	0.31151	0.1525	-0.164853	1.05624	2	0.780194	Adrb2
X56782	56782	-0.34093	0.238291	0.152507	-0.807971	0.126111	2	0.780194	Srgn
X170899	170899	-0.451413	0.315627	0.152657	-1.07003	0.167205	2	0.780194	Kcnk2
X432358	432358	-0.319648	0.223498	0.152659	-0.757696	0.1184	2	0.780194	Elavl4
X59317.1	59317	-0.119986	0.0839629	0.152994	-0.28455	0.0445783	2	0.780194	Epb41l1
X64631	64631	-0.122414	0.0857024	0.153188	-0.290388	0.0455597	2	0.780194	Ube2g1
X85382	85382	0.227908	0.159577	0.153234	-0.0848566	0.540672	2	0.780194	Ngb
X113961	113961	-0.35793	0.250701	0.153373	-0.849294	0.133435	2	0.780194	Gorasp2
X304567	304567	0.138997	0.0973703	0.153432	-0.051845	0.32984	2	0.780194	Pus1
X25029	25029	-0.117103	0.0820397	0.153465	-0.277898	0.0436914	2	0.780194	Calcrl
X309004	309004	0.219518	0.153832	0.15358	-0.0819868	0.521022	2	0.780194	Vkorc1
X289443	289443	-0.148606	0.104196	0.153806	-0.352826	0.0556142	2	0.780194	Lrrc8c
X29719	29719	-0.197362	0.138421	0.153924	-0.468662	0.0739387	2	0.780194	Kcnj16
X25289	25289	0.142217	0.0998049	0.154172	-0.0533971	0.337831	2	0.780194	Adcy6
X25676	25676	0.112289	0.0788565	0.154455	-0.0422665	0.266845	2	0.780194	Rasa1
X309957	309957	-0.101128	0.071033	0.15454	-0.24035	0.0380942	2	0.780194	Mef2a
X305021	305021	0.205027	0.144017	0.154553	-0.077241	0.487295	2	0.780194	Sccpdh
X291760	291760	0.32611	0.229248	0.154874	-0.123207	0.775427	2	0.780194	Dsc2
X171081	171081	0.240994	0.169432	0.154923	-0.091088	0.573075	2	0.780194	Csf2rb
X304919	304919	-0.123528	0.0868486	0.154928	-0.293748	0.046692	2	0.780194	Dars2
X300963	300963	-0.373225	0.262501	0.155083	-0.887718	0.141267	2	0.780194	Cep63
X298441	298441	0.088068	0.0619516	0.155154	-0.0333549	0.209491	2	0.780194	Nasp
X81639	81639	0.248744	0.175001	0.155205	-0.0942515	0.591739	2	0.780194	Alox15
X361695	361695	0.278829	0.196262	0.155405	-0.105838	0.663497	2	0.780194	Tmem134
X81826	81826	-0.520134	0.366127	0.155422	-1.23773	0.197461	2	0.780194	Slc20a1
X117260	117260	0.179255	0.126186	0.155444	-0.068065	0.426574	2	0.780194	Nudt1
X171435	171435	0.245404	0.172854	0.15569	-0.0933835	0.584192	2	0.780194	Aagab
X261738	261738	0.658022	0.463569	0.155762	-0.250557	1.5666	2	0.780194	Clrn1
X361419	361419	0.494202	0.348438	0.156093	-0.188724	1.17713	2	0.780194	Dnaaf1
X64027	64027	-0.185819	0.131014	0.156101	-0.442602	0.0709645	2	0.780194	Bspry
X24356	24356	0.13519	0.0953268	0.15614	-0.0516469	0.322027	2	0.780194	Ets1
X171413	171413	-0.53581	0.377879	0.156208	-1.27644	0.204819	2	0.780194	Spata6
X25059	25059	-0.293174	0.206823	0.156334	-0.69854	0.112193	2	0.780194	Hk2
X619550	619550	-0.269469	0.190129	0.156397	-0.642116	0.103178	2	0.780194	Gpr153
X365842	365842	-0.189672	0.133863	0.156509	-0.45204	0.0726949	2	0.780194	Clk2
X309638	309638	0.223782	0.157985	0.156635	-0.0858625	0.533427	2	0.780194	Taf11
X288924	288924	0.268627	0.18965	0.156649	-0.103081	0.640335	2	0.780194	Wdr83
X498365	498365	0.322691	0.227906	0.156807	-0.123998	0.769379	2	0.780194	Tmem156
X24816	24816	0.413255	0.291938	0.156904	-0.158932	0.985443	2	0.780194	Tbxa2r
X315863	315863	-0.257185	0.181695	0.156929	-0.613301	0.0989305	2	0.780194	Ube3d
X311854	311854	0.0965511	0.0682315	0.157053	-0.0371801	0.230282	2	0.780194	Tor1b
X113901	113901	0.564829	0.399585	0.157498	-0.218344	1.348	2	0.780194	Chia
X313873	313873	-0.130138	0.0920808	0.157566	-0.310613	0.0503369	2	0.780194	Fam98a
X64363	64363	-0.0969484	0.0686146	0.157673	-0.23143	0.0375337	2	0.780194	Araf
X25485	25485	-0.451242	0.319408	0.157731	-1.07727	0.174786	2	0.780194	Myo1d
X29419	29419	-0.412742	0.292562	0.158308	-0.986152	0.160668	2	0.780194	Numb
X291103	291103	0.304698	0.21601	0.15837	-0.118674	0.728069	2	0.780194	Uqcrfs1
X259171	259171	-0.179591	0.127326	0.158395	-0.429145	0.0699622	2	0.780194	Dclre1c
X288444	288444	-0.213386	0.151419	0.158764	-0.510162	0.0833903	2	0.780194	Hsph1
X259241	259241	-0.30476	0.216518	0.159264	-0.729126	0.119607	2	0.780194	Nr1d2
X64636	64636	0.37044	0.263284	0.159427	-0.145586	0.886467	2	0.780194	Ntsr2
X362191	362191	-0.201504	0.143242	0.159505	-0.482253	0.079245	2	0.780194	Dph6
X499856	499856	-0.224868	0.159944	0.159748	-0.538351	0.088616	2	0.780194	Fibin
X302884	302884	-0.408898	0.290952	0.159909	-0.979154	0.161358	2	0.780194	C3h15orf48
X361714	361714	-0.258288	0.184207	0.160868	-0.619328	0.102752	2	0.780194	Rasgrp2
X306014	306014	-0.260431	0.185741	0.16088	-0.624478	0.103615	2	0.780194	Reep4
X64036	64036	0.150201	0.107149	0.160975	-0.0598063	0.360208	2	0.780194	Cd55
X25451	25451	-0.740417	0.528208	0.160989	-1.77569	0.294851	2	0.780194	Gabrb2
X361969.1	361969	0.420902	0.300577	0.161419	-0.168218	1.01002	2	0.780194	Fga
X25456	25456	-0.325869	0.232742	0.161475	-0.782036	0.130298	2	0.780194	Glrb
X25688	25688	0.19572	0.13979	0.161483	-0.0782634	0.469704	2	0.780194	Clcn1
X171058	171058	-0.190791	0.136287	0.161537	-0.457908	0.0763263	2	0.780194	Rab3c
X315763	315763	0.114442	0.0817509	0.161547	-0.0457868	0.274671	2	0.780194	Mtfmt
X316312	316312	-0.397254	0.283913	0.161749	-0.953712	0.159204	2	0.780194	Zfp451
X83817	83817	-0.426487	0.304827	0.16178	-1.02394	0.170963	2	0.780194	Ache
X171378	171378	-0.153469	0.109701	0.161822	-0.36848	0.0615419	2	0.780194	Ppp3cc
X289459	289459	0.370509	0.265221	0.162419	-0.149315	0.890334	2	0.780194	Slc10a6
X306768	306768	0.108909	0.0779641	0.162441	-0.043898	0.261716	2	0.780194	Nop16
X408243	408243	-0.283585	0.203025	0.162474	-0.681506	0.114336	2	0.780194	Ece2
X364843	364843	0.339813	0.243353	0.162601	-0.13715	0.816775	2	0.780194	Pcdhga8
X290553	290553	-0.357273	0.255996	0.162828	-0.859016	0.144469	2	0.780194	Mustn1
X79220	79220	-0.182355	0.130878	0.163522	-0.438871	0.0741608	2	0.780194	Grid2
X353304	353304	-0.274509	0.197058	0.163609	-0.660734	0.111717	2	0.780194	Pigu
X499949	499949	0.365045	0.262051	0.163612	-0.148567	0.878656	2	0.780194	Apcdd1l
X363465	363465	0.124638	0.089484	0.163664	-0.0507474	0.300023	2	0.780194	Pir
X499913	499913	-0.0915546	0.0658486	0.164414	-0.220616	0.0375064	2	0.780194	Abhd12
X84050	84050	-0.23905	0.171956	0.164474	-0.576079	0.0979777	2	0.780194	Enpp2
X58923	58923	-0.358276	0.258044	0.165006	-0.864034	0.147481	2	0.780194	Mefv
X361650	361650	-0.208259	0.150055	0.165172	-0.502361	0.0858432	2	0.780194	Hirip3
X367085	367085	-0.131252	0.094643	0.165499	-0.316749	0.0542448	2	0.780194	Arhgap20
X192270	192270	-0.197468	0.142398	0.165525	-0.476563	0.0816279	2	0.780194	Plpp3
X64639	64639	0.125933	0.0908613	0.165749	-0.0521517	0.304018	2	0.780194	Bad
X319110	319110	-0.156648	0.113048	0.165846	-0.378218	0.064922	2	0.780194	Hnrnpr
X292768	292768	0.236583	0.170775	0.165945	-0.0981292	0.571296	2	0.780194	Yif1b
X79112	79112	-0.41795	0.301727	0.165995	-1.00932	0.173425	2	0.780194	Pigm
X25342	25342	0.442491	0.31963	0.166241	-0.183973	1.06895	2	0.780194	Oxtr
X304860	304860	-0.196651	0.1421	0.166392	-0.475162	0.0818599	2	0.780194	Npl
X300857	300857	-0.327491	0.236748	0.166576	-0.79151	0.136527	2	0.780194	Tmem30a
X295062	295062	0.204376	0.147783	0.16668	-0.0852729	0.494026	2	0.780194	Wwtr1
X83477	83477	-0.305951	0.221237	0.166692	-0.739567	0.127665	2	0.780194	Bcl10
X24329	24329	-0.508826	0.36817	0.166959	-1.23042	0.212774	2	0.780194	Egfr
X60356	60356	0.10013	0.0724563	0.166991	-0.0418818	0.242142	2	0.780194	Csad
X140674	140674	-0.211342	0.152981	0.167127	-0.511178	0.0884943	2	0.780194	Gabrg1
X85254	85254	-0.259341	0.18786	0.167432	-0.627539	0.108858	2	0.780194	Slc44a1
X29545	29545	0.0870567	0.0630807	0.16756	-0.0365791	0.210693	2	0.780194	Uchl1
X24941	24941	-0.15798	0.114532	0.167784	-0.382459	0.0664978	2	0.780194	Atp7a
X117255	117255	-0.0987673	0.0716188	0.167873	-0.239138	0.0416029	2	0.780194	Ptpn12
X25066	25066	-0.221944	0.161096	0.168292	-0.537687	0.0937986	2	0.780194	Pvr
X64523	64523	-0.148739	0.107967	0.168318	-0.36035	0.0628729	2	0.780194	Tep1
X59317	59317	-0.0812471	0.0589944	0.16845	-0.196874	0.0343797	2	0.780194	Epb41l1
X113992	113992	-0.451747	0.328243	0.168742	-1.09509	0.191598	2	0.780194	Ugt1a6
X290632	290632	0.605649	0.440119	0.168789	-0.256967	1.46827	2	0.780194	Mrpl34
X500651	500651	0.15991	0.116207	0.168798	-0.0678517	0.387671	2	0.780194	Sptssa
X170509	170509	0.208305	0.151381	0.168812	-0.0883963	0.505006	2	0.780194	Cyp3a62
X313725	313725	0.454766	0.330568	0.168911	-0.193135	1.10267	2	0.780194	Gpr157
X84355	84355	0.47585	0.346105	0.169171	-0.202504	1.1542	2	0.780194	Atox1
X63834	63834	0.175571	0.127871	0.169745	-0.0750529	0.426194	2	0.780194	Capn10
X25187	25187	-0.173727	0.126595	0.169966	-0.421848	0.0743936	2	0.780194	Htr2c
X302995	302995	0.475774	0.347172	0.170554	-0.204671	1.15622	2	0.780194	Haghl
X81730	81730	-0.0575347	0.0420055	0.170782	-0.139864	0.0247945	2	0.780194	Fez1
X499749	499749	-0.305421	0.223004	0.17082	-0.742501	0.13166	2	0.780194	Tprn
X24323	24323	0.395102	0.288523	0.170876	-0.170392	0.960596	2	0.780194	Edn1
X25734	25734	0.213236	0.155759	0.170996	-0.0920464	0.518518	2	0.780194	Hck
X83508	83508	0.184425	0.134725	0.171031	-0.0796317	0.448483	2	0.780194	Timeless
X500054	500054	-0.196459	0.14352	0.171042	-0.477753	0.0848349	2	0.780194	Pot1
X366988	366988	0.148854	0.108753	0.171082	-0.0642978	0.362007	2	0.780194	Bin2
X25716	25716	-0.544208	0.397817	0.171316	-1.32391	0.235499	2	0.780194	Syt1
X298081	298081	0.168976	0.123589	0.17155	-0.0732541	0.411207	2	0.780194	Trmt10b
X116684	116684	0.124103	0.0907716	0.171563	-0.0538063	0.302012	2	0.780194	Oplah
X171493	171493	-0.267767	0.195918	0.171708	-0.651759	0.116224	2	0.780194	Osgin1
X24807	24807	-0.360061	0.263519	0.171828	-0.876549	0.156428	2	0.780194	Tacr1
X363869	363869	-0.458097	0.335456	0.172066	-1.11558	0.199385	2	0.780194	Ubl3
X498847	498847	-0.320369	0.234631	0.172121	-0.780237	0.139498	2	0.780194	Pcdhga3
X24627	24627	-0.149729	0.109662	0.172139	-0.364664	0.0652055	2	0.780194	Pde4d
X360204	360204	-0.0864422	0.0633239	0.172228	-0.210555	0.0376704	2	0.780194	Zfp24
X294260	294260	0.126613	0.0927701	0.172314	-0.0552128	0.308439	2	0.780194	Skic2
X498769	498769	0.241832	0.177213	0.172365	-0.105498	0.589163	2	0.780194	Edaradd
X363193	363193	-0.320458	0.234893	0.172482	-0.78084	0.139924	2	0.780194	Ppp2r5d
X364879	364879	-0.407758	0.298967	0.172603	-0.993724	0.178207	2	0.780194	Isoc1
X362969	362969	-0.484262	0.355111	0.172665	-1.18027	0.211743	2	0.780194	Ttll1
X24852	24852	-0.167667	0.122966	0.172716	-0.408676	0.0733409	2	0.780194	Tpm4
X117052	117052	-0.161092	0.118164	0.17279	-0.392688	0.0705046	2	0.780194	Kcnj12
X314148	314148	0.188135	0.138033	0.17289	-0.0824039	0.458675	2	0.780194	Clec14a
X25202	25202	-0.493761	0.362427	0.17308	-1.2041	0.216582	2	0.780194	Gucy1b1
X291846	291846	0.435047	0.319337	0.173089	-0.190841	1.06094	2	0.780194	Prss54
X261736	261736	-0.0702623	0.0515779	0.173116	-0.171353	0.0308284	2	0.780194	Cops2
X25672	25672	-0.126643	0.0929705	0.173141	-0.308862	0.0555763	2	0.780194	Nr3c2
X117549	117549	-0.437443	0.321232	0.173272	-1.06705	0.192161	2	0.780194	Gpr37
X26956	26956	0.138674	0.101951	0.173767	-0.061147	0.338495	2	0.780194	Ak3
X295663	295663	-0.235857	0.173472	0.173947	-0.575856	0.104141	2	0.780194	Phospho2
X65053	65053	0.261998	0.192816	0.174212	-0.115915	0.639911	2	0.780194	Rassf9
X83781	83781	0.424959	0.312868	0.174378	-0.188251	1.03817	2	0.780194	Lgals3
X64545	64545	0.348752	0.256962	0.174714	-0.154884	0.852389	2	0.780194	Icos
X293408	293408	-0.380345	0.280319	0.174836	-0.92976	0.169071	2	0.780194	Hbs1l
[truncated: 5,881 more rows]

## Sheet: MetaAnalysis_bHR_bLR_nonHPC
	ENTREZID	Log2FC_estimate	SE	pval	CI_lb	CI_ub	Number_Of_Comparisons	FDR	GeneSymbol
[truncated: 11,509 more rows]
