# Supplementary material for: Bioenergetic-related gene expression in the hippocampus predicts internalizing vs. externalizing behavior in an animal model of temperament
Source: Front Mol Neurosci. 2025 Mar 4;18:1469467. doi: 10.3389/fnmol.2025.1469467 (PMC11913853; doi:10.3389/fnmol.2025.1469467)
Supplement: Supplementary file 6 [file Table_7.XLSX]

## Sheet: Column Definitions
Column Name	Definition
Index	Row index (indicating original order of output before sorting by p-value)
pathway	Name of gene set - from MsigDB (http://www.gsea-msigdb.org/gsea/msigdb/) and Brain.GMT
pvalue	Unadjusted p-value for enrichment of differential expression in gene set (from fGSEA)
FDR	False discovery rate (q-value or adjusted p-value) for enrichment of differential expression in gene set (from fGSEA)
ES	Enrichment score for enrichment of differential expression in gene set (from fGSEA)
NES	Normalized enrichment score - takes into account gene set size (from fGSEA)
nMoreExtreme	Number of times a random gene set had a more extreme enrichment score than this gene set (from fGSEA)
size	Number of genes in the gene set, after removing genes not present in the dataset
leadingEdge	Leading genes driving the enrichment of differential expression in the gene set (note that the order of this vector of leading genes depends on whether the enrichment is for upregulation or down-regulation)
fgsea package v.1.2.1, nperm=10,000, minSize=10, maxSize=1000
Directional Test input:
A continuous variable representing bLR-like vs. bHR-like differential expression for each gene by averaging the t-statistics for bLR vs. bHR comparisons in the F0 dataset and former late generation RNA-Seq meta-analysis (Birt et al., 2021)
and for bLR vs. bHR phenotypical behaviors in the F2 dataset (bHR-like phenotype set as reference).
Non-Directional Test input:
The non-directional analysis was run using the absolute value of the average t-statistic (discussed above).

## Sheet: Directional_Test
Index	pathway	pvalue	FDR	ES	NES	nMoreExtreme	size	leadingEdge
5844	GOMF_TRANSCRIPTION_REGULATOR_ACTIVITY	0.000167504	0.029262	-0.285077	-1.60976	0	977	Mta3,Zfp869,Srebf2,Rorb,Zfp248,Rnf4,Purb,Zfp286a,Atf6b,Nr2c2,Rfxank,Cnot9,Jdp2,Jund,Litaf,Zbtb2,Zfp161,Tfb1m,Ctnnb1,Actl6a,Zbed5,Bcl11b,Snw1,Egr2,Zbtb12,Id3,Atf1,Hopx,Nsd1,Zfp483,Atf6,Gabpa,Mef2d,Tbl1xr1,Ss18l1,Zfp710,Zfp628,Zfp652,Pprc1,Hdac4,Zfp689,Camta2,Hcfc1,Taf6l,Sox8,Mafg,Gon4l,Max,Birc2,Ybx3,Sp9,Klf2,Cited1,Tfe3,Usp16,Zfp524,Mga,Creg1,Ikzf5,LOC102551340,Prdm5,Pkn1,Zbtb20,Zfp39,Ncoa5,Zbtb2…
1226	GOBP_CELL_MIGRATION	0.000168067	0.029262	-0.246642	-1.39219	0	974	Ppib,Lrp8,Msn,Arrb2,Csnk2b,Rbfox2,Gcnt1,Stat3,RGD1307443,Atrn,Myo1c,Adora1,Wwc1,Anks1a,Arid5b,Plat,Arf6,Dcdc2,Dnaja4,Fmnl2,Elp5,Dner,Bves,Myd88,Pdgfra,Prkce,Sdc4,F3,Adgrg1,Smurf2,Cck,Celsr1,Rhov,Igfbp3,Slc9a1,Fam107a,S100a11,Ttbk2,Pten,Vegfc,Cemip,Ndel1,Ackr3,Rhoq,Fer,Plcb1,Mgat3,Magi2,Robo1,Golph3,Icam1,Plxna3,Prkca,Bcl11b,Ret,Synj2bp,Cpne3,Rhob,Megf8,Cd48,Zfp609,Lamc1,Sema3d,Cdc42bpb,Hdac4,Angp…
9080	MANNO_MIDBRAIN_NEUROTYPES_HGABA	0.000169924	0.029262	-0.274143	-1.53195	0	848	Anks1b,Pcdh7,Otud4,Ttll7,Plcb4,Grin3a,Rictor,Snx1,Mtmr6,Bsn,Svop,Nav3,Tafa5,Pnma2,Ank1,Bdnf,Zbtb38,Megf9,Psd2,Lonrf2,Sntg1,Slc4a8,Srcin1,Slc6a17,Sv2a,Bivm,Dnm3,Hspa12a,Cpeb4,Dscam,Sema6d,Shank2,Pde4d,Paqr8,Adgrb1,Dock3,Dnajc16,Tmem229b,Scai,Tceal5,Ubxn2b,Spock3,Cep126,Tmem185b,Dicer1,Atp1a3,Frmpd4,Caln1,Hs6st3,Pcp4,Trim9,Cmip,Ttc3,Xpa,Optn,Tnrc6a,Tnk2,Rbfox2,Ryr2,Raph1,Pgap1,Csmd1,Tlcd3b,Grip1,Pc…
5670	GOMF_SEQUENCE_SPECIFIC_DNA_BINDING	0.000171145	0.029262	-0.31123	-1.73182	0	801	Zfp46,Foxc1,Grhl1,Cebpa,Pih1d1,Zfp111,Pcbp1,Zfp24,Zfp157,Klf3,Zbtb7a,Zfp267,Stn1,Xpa,Hdac1,Taf1b,Orc3,Sars1,Stat3,Kmt2b,Carm1,Smarca4,Arid5b,LOC100911196,Cdk9,Snapc1,Zfp523,Mcm7,Tef,Prdm2,Zbtb7b,LOC501406,Terf2ip,Per1,Zfp324,Zfp496,Arid4a,Thrap3,Xrcc5,Pspc1,Mta3,Zfp869,Srebf2,Rorb,Zfp248,Purb,Zfp286a,Atf6b,Nr2c2,Rfxank,Jdp2,Jund,Litaf,Zbtb2,Zfp161,Smg6,Bcl11b,Egr2,Zbtb12,Atf1,Nsd1,Zfp483,Atf6,Gab…
2533	GOBP_POSITIVE_REGULATION_OF_TRANSCRIPTION_BY_RNA_POLYMERASE_II	0.000172533	0.029262	-0.293568	-1.62231	0	732	Abhd14b,Smarcc1,Supt16h,Cdk12,Cdk9,Psmc2,Zfp523,Tef,Setd3,Prdm2,Zbtb7b,Per1,Arid4a,Thrap3,Slc9a1,Kansl3,Zfp869,Srebf2,Rorb,Rnf4,Atf6b,Nr2c2,Rfxank,Rhoq,Jund,Litaf,Mavs,Ctnnb1,Bcl11b,Snw1,Hltf,Psmc3,Egr2,Atf1,Atf6,Zfp609,Gabpa,Mef2d,Tbl1xr1,Ss18l1,Pprc1,Hdac4,Camta2,Hcfc1,Taf6l,Tcea2,Sox8,Glmp,Mafg,Tnks,Max,Klf2,Cited1,Tfe3,Usp16,LOC102551340,Auts2,Hax1,Zfp39,Traf6,Zfp445,Pcgf5,Nr2f2,Mapk3,Kat6a,K…
9385	MEISSNER_BRAIN_HCP_WITH_H3K4ME3_AND_H3K27ME3	0.000172771	0.029262	-0.322095	-1.77826	0	721	Rprml,Kcnj4,Tmem108,Abat,Prkcz,Tenm4,Slc29a4,Trim47,Ada,Stac,Sp9,Klf2,Sowaha,Vgf,Sema3c,Plxna4,Adamts15,Slc32a1,Arhgap29,Ptpn5,Lmo1,Sulf2,Tgfb1,Plekhf1,Arx,Bace2,Cacna2d2,Pdgfd,Htr1b,Slc6a1,Fhdc1,Stk32a,Fbln2,Htra1,Irak3,Tns3,Chst7,Tubb2b,Zfp536,Egln3,Prss23,Slc7a2,Kcnk13,Hcn1,Oaf,Copz2,Kitlg,Fn1,Strip2,Tspan12,Kcna3,Thsd7b,Rap1gap2,Gypc,Ankrd63,Nfix,Dock8,Mal,Vash2,Rnf220,Cpne2,Echdc2,Nkx6-2,Hcn…
9486	Gemma_GSE50423_Contextual_fear_conditioning_in_the_mouse_hippocampus_timepoint_12.h_Up	0.000173641	0.029262	-0.303196	-1.66458	0	668	Ubr3,RGD1307443,Ccne1,Kansl2,Adora1,Ncoa3,RGD1307947,Sec61a2,Anks1a,Lrch3,Rab8b,Swt1,Tef,Rpain,Plcl1,Sdf2l1,Prdm2,Per1,Cep350,Oprl1,Zfp324,Klhl2,Dusp6,Ccdc28b,Arid4a,Bhlhe41,Rrp8,Sdc4,Igfbp3,Traf3,Fam107a,Kansl3,Plod3,Dmxl1,Efna3,Magi2,Tmtc3,Unkl,Klhl24,Nufip2,Klhl42,Chordc1,Gse1,Mtrr,Ago3,Tor1aip2,Tspan33,Ppm1e,Wipf3,Sh3gl1,Asf1a,Hdac4,Sema4d,Ints6,Spred1,Max,Sstr4,Lonrf3,Sowaha,Specc1,Mknk2,Sul…
4801	GOCC_SOMATODENDRITIC_COMPARTMENT	0.000173702	0.029262	-0.263965	-1.45238	0	694	Adcy9,Anks1b,Ttll7,Klhl1,Plcb4,Grin3a,Bmpr2,Rph3a,Bsn,Shank1,Ttbk1,Cyp46a1,Pam,Bdnf,Tmem266,Drp2,Akap12,Strn3,Ophn1,Pde9a,Psd2,Dock10,Slc4a8,Srcin1,Inpp5j,Caprin1,Lrp6,Sv2a,Slc24a1,Dnm3,Cpeb4,Mark2,Inpp5a,Dscam,Shank2,Cib1,Siah2,Adgrb1,Casc3,Nf1,Palm,Abi2,Pdyn,Strn4,Dicer1,Atp1a3,Atp13a2,Frmpd4,Penk,Trim9,Amigo1,P2ry1,Akap5,Hdac1,Lrp8,Arrb2,Sla,Syap1,Adora1,Grip1,Gnb1,Grm1,Psmc2,Smurf1,Arhgap33,S…
4459	GOCC_CHROMATIN	0.000173822	0.029262	-0.264722	-1.45077	0	655	Stag1,Mta3,Srebf2,Rorb,Rnf40,Ttc37,Rcc1,Atf6b,Nr2c2,Jdp2,Fer,Pcna,Jund,Plcb1,Ctnnb1,Set,Smarcad1,Actl6a,Zbed5,Egr2,Atf1,Hopx,Nsd1,Atf6,Gabpa,Mef2d,Rpa2,Capn2,Ino80e,Ss18l1,Asf1a,Tspyl2,Camta2,Hmgxb4,Sox8,H2ax,Ube2u,Max,Sp9,Klf2,Tfe3,Tti1,Mga,Morc2,Zbtb22,Zfhx2,Kat6a,Smarcc2,Smad5,Nfia,Mbd3,Etv3,Mlxip,Gatad2b,Nhlh1,Deaf1,Pds5a,Arx,Taf1,Cbx5,Rela,Sfpq,Sinhcaf,Csnk2a1,Rarg,Chd3,Zc3h4,Ncoa2,Atf5,Tnks…
1945	GOBP_TUBE_DEVELOPMENT	0.000174246	0.029262	-0.278697	-1.52957	0	669	Pik3cd,Tmed2,Spred1,Sox8,Thsd7a,Atxn1l,LOC100362830,Ada,Stard13,Klf2,Cited1,Mib1,Adamts9,Ift57,Wnt7b,Traf6,Nr2f2,Sema3c,Mapk3,Itga3,Smad5,Nfia,Dact2,Akt1,Spata2,Il6st,Tgfb1,Deaf1,Epn1,Pak4,Tgfb3,Fkbpl,Rarg,Hpse,Flna,Chd7,Bak1,Ramp1,Ddr1,Dlg5,Jmjd6,Alox5,Phb2,Aimp1,Sparc,Arid2,Krt1,Cthrc1,Atp7a,Ptch1,Stk40,Sox10,Itpk1,Ago2,Kras,Fn1,Tspan12,Hipk2,Atf2,Med1,Pofut1,Elk3,Vash2,Atp5f1b,Gab1,Arhgap35,Cb…
1125	GOBP_RESPONSE_TO_ORGANIC_CYCLIC_COMPOUND	0.000174368	0.029262	-0.266726	-1.45236	0	606	Kat5,Gsn,Palm,Slc16a1,Cebpa,Adcy5,Gclm,Col1a1,Atp1a3,Zbtb7a,Penk,P2ry1,Hdac1,Lrp8,Maob,Msn,Arrb2,Rbfox2,Ryr2,Stat3,Egln2,Carm1,Gpam,Gjb2,Ncoa3,Smarca4,Tmem38a,Wfdc1,Gnb1,Gna11,Spp1,Tyms,Eftud2,Per1,Insig2,Dusp6,Hcn3,Prkce,Rnls,Slc9a1,Fam107a,Pten,Epg5,Becn1,Cnot9,Pcna,Jund,Acsl3,Mavs,Ctnnb1,Golph3,Icam1,Snw1,Dut,Id3,Atf1,Gabpa,Ddx21,Pmepa1,Sod1,Angpt2,Gramd1b,Abat,Ogg1,Birc2,Sstr4,Ada,Klf2,Cited1…
5062	GOMF_DNA_BINDING_TRANSCRIPTION_FACTOR_ACTIVITY	0.000174703	0.029262	-0.326426	-1.77795	0	609	Zfp869,Srebf2,Rorb,Zfp248,Purb,Zfp286a,Atf6b,Nr2c2,Rfxank,Jdp2,Jund,Litaf,Zbtb2,Zfp161,Tfb1m,Zbed5,Bcl11b,Egr2,Zbtb12,Atf1,Hopx,Zfp483,Atf6,Gabpa,Mef2d,Zfp710,Zfp628,Zfp652,Zfp689,Sox8,Mafg,Max,Ybx3,Sp9,Klf2,Tfe3,Zfp524,Mga,Ikzf5,LOC102551340,Prdm5,Zbtb20,Zfp39,Zbtb22,Zfp445,Zfhx2,Nr2f2,Skil,Zscan2,Smad5,Nfia,Pura,Etv3,Zfp846,Mlxip,Nhlh1,Deaf1,Myrf,Arx,Rela,Rarg,Gli4,Zc3h4,Atf5,Tcf7l1,Zfp772,Zfp3…
802	GOBP_POSITIVE_REGULATION_OF_CELL_POPULATION_PROLIFERATION	0.000174795	0.029262	-0.262835	-1.42188	0	558	Pura,Akt1,Il6st,Tgfb1,Tgfb3,Rela,Sinhcaf,Csnk2a1,Rarg,Hpse,Flna,Pdgfd,Mas1,Htr1b,Bambi,Peli1,Htra1,Cnot6,St8sia1,Cthrc1,Atp7a,Arnt2,Disp3,Insr,Rprd1b,Sox10,Kras,Kitlg,Fn1,Nr4a3,Hipk2,Arrb1,Atf2,Fosl2,Med1,S1pr2,Vash2,Clec11a,Igf1r,Cep131,Zfp423,Ppp1r16b,Tnfsf12,Bmp6,Cntfr,Prkd1,Kdm4c,Prkd2,Arg1,Nolc1,Cnot8,Fgf16,Ntrk2,Tgfbr1,Ppargc1a,Nudt16,Rasal3,Cbx8,Pbx1,Id1,Akt3,Gpr37l1,Plac8,Tgfb2,Dhx9,Ttk,M…
3176	GOBP_HEAD_DEVELOPMENT	0.000174948	0.029262	-0.277414	-1.50101	0	559	Faim2,Tmem108,Tubgcp2,H2ax,Atxn1l,Sstr4,Tspan2,Unc5c,Cited1,Numb,Aplp1,Wnt7b,Zfhx2,Nr2f2,Mapk3,Plxna4,Csnk1d,Slc32a1,Mbd3,Napa,Adcy1,Tgfb3,Arx,Taf1,Rarg,Gnao1,Cdk5r1,Flna,Kdm6b,Chd7,Mas1,Bak1,Atf5,Whrn,Dlg5,Neurl1,Nanos1,Atp7a,Ptch1,Arnt2,Zswim6,Kras,Pex13,Ppt1,Sez6,Med1,Ryk,Kcnk3,Xrcc1,Pou3f4,Alk,Chd5,Arhgap35,Synj2,Zfp423,Mettl3,Gng12,Neurod1,Slc6a11,Sall1,Mafb,Git1,Ctnnd1,Plekha1,Nf2,Kndc1,Ckb…
4917	GOCC_DENDRITIC_TREE	0.000175131	0.029262	-0.274029	-1.47502	0	525	Adcy9,Anks1b,Ttll7,Klhl1,Plcb4,Bmpr2,Rph3a,Bsn,Shank1,Cyp46a1,Bdnf,Tmem266,Drp2,Strn3,Ophn1,Psd2,Dock10,Slc4a8,Srcin1,Inpp5j,Caprin1,Sv2a,Dnm3,Cpeb4,Mark2,Inpp5a,Dscam,Shank2,Cib1,Adgrb1,Casc3,Nf1,Palm,Abi2,Pdyn,Strn4,Dicer1,Frmpd4,Penk,Trim9,Amigo1,P2ry1,Akap5,Lrp8,Arrb2,Sla,Syap1,Adora1,Grip1,Gnb1,Grm1,Psmc2,Arhgap33,Slc17a8,Dner,Hcn3,Arhgef15,Cck,Sipa1l1,Hnrnpr,Sarm1,Pten,Becn1,Il1rapl1,Fez1,D…
5029	GOMF_CIS_REGULATORY_REGION_SEQUENCE_SPECIFIC_DNA_BINDING	0.000175778	0.029262	-0.32488	-1.75506	0	551	Zfp869,Srebf2,Rorb,Zfp286a,Atf6b,Nr2c2,Jdp2,Jund,Litaf,Zbtb2,Zfp161,Bcl11b,Egr2,Zbtb12,Atf1,Nsd1,Zfp483,Atf6,Gabpa,Mef2d,Zfp710,Zfp628,Zfp652,Hdac4,Zfp689,Sox8,Mafg,Max,Sp9,Klf2,Tfe3,Zfp524,Mga,Ikzf5,LOC102551340,Prdm5,Zbtb20,Zfp39,Zfp445,Zfhx2,Nr2f2,Skil,Smad5,Nfia,Snapc3,Hdac6,Mlxip,Nhlh1,Arx,Rela,Rarg,Kdm6b,Chd7,Gli4,Ncoa2,Tcf7l1,Zfp772,Zfp354a,Zfp449,Klf6,Nfil3,Sox6,Cxxc1,Arnt2,Zfp397,Zfp536,…
9079	MANNO_MIDBRAIN_NEUROTYPES_HNBGABA	0.000176056	0.029262	-0.275299	-1.4831	0	535	Ntm,Bend6,Ccdc39,Gpr155,Pcdh7,Ttll7,Klhl1,Plcb4,Grin3a,Snx1,Bsn,Svop,Tafa5,Ank1,Bdnf,Zbtb38,Psd2,Lonrf2,Srcin1,Slc6a17,Sv2a,Dnm3,Cpeb4,Dscam,Sema6d,Shank2,Pde4d,Paqr8,Adgrb1,Dock3,Scai,Spock3,Tmem185b,Dicer1,Atp1a3,Frmpd4,Caln1,Hs6st3,Cmip,Optn,Mmp17,Tnk2,Rbfox2,Ryr2,Pgap1,Csmd1,Pcgf3,Fbxl16,Celf2,Tmem196,Dner,Terf2ip,Arid4a,Cmtm4,Hcn3,Pcdh19,Mcf2,Igfbp3,Khdrbs2,Lsamp,Ncam1,Zfp248,Gabrg1,Erc2,Cdh…
803	GOBP_NEGATIVE_REGULATION_OF_CELL_POPULATION_PROLIFERATION	0.000176149	0.029262	-0.292355	-1.54997	0	433	Tgfb1,Med25,Fktn,Tgfb3,Timp2,Appl2,Rarg,Bak1,Atf5,Peli1,Ddr1,Dlg5,Neurl1,Alox5,Phb2,Aimp1,Sparc,Rapgef1,Arid2,Ctnna1,Ptch1,Atp5f1a,Sox10,Tmem115,Clmn,Pbld1,Atf2,Vhl,Zbtb16,Rest,Med1,Slc16a2,Irf1,Chd5,Emd,Tp53i11,Pdcd4,Klf4,Fuz,Strn,Nf2,Ifnlr1,Arg1,Nfib,Sox2,Tgfbr1,Ppargc1a,Srpx,Pim2,Slit3,Mn1,Col18a1,Wars1,Tgfb2,Apoe,Cdk10,Bmp2,Cdh13,Rbpj,Npr1,Prox1,Hmga1,Smarca2,Tob2,Dnaja3,Igfbp5,Lzts2,Tmem127,…
9077	MANNO_MIDBRAIN_NEUROTYPES_HDA1	0.000176647	0.029262	-0.30678	-1.63615	0	471	Klhl1,Plcb4,Grin3a,Snx1,Svop,Nav3,Pnma2,Ank1,Foxp2,Tsc1,Bdnf,Zbtb38,Psd2,Lonrf2,Sntg1,Slc4a8,Srcin1,Epb41l4b,Sv2a,Dnm3,Hspa12a,Cpeb4,Dscam,Sema6d,Shank2,Pde4d,Dock3,Rnf144a,Rcan2,Ubxn2b,Tmem185b,Atp1a3,Frmpd4,Cmip,Optn,Bicral,Rbfox2,Csmd1,Tlcd3b,Fbxl16,Tmem196,Dner,Terf2ip,Hcn3,Mid1,Zcchc12,Tmem178b,Pde1a,Tppp,Taok3,Lsamp,Ncam1,Pcdh1,Erc2,Plcb1,Cdh4,Robo1,Plxna3,Kif3c,Prkca,Gab2,Tulp4,Ralgps1,Gab…
3419	GOBP_RESPONSE_TO_GROWTH_FACTOR	0.000176929	0.029262	-0.283455	-1.52018	0	504	Bmp15,Foxc1,Lats2,Gclm,Col1a1,Rab35,Zbtb7a,Niban2,Penk,P2ry1,Ptpn1,Lrp8,Arrb2,Spred2,Rbfox2,Ptpn12,Syap1,Myo1c,Vwc2,Arf6,Smurf1,Mcm7,Mtss2,Dusp6,Pdgfra,Smurf2,Pten,Vegfc,Arhgef18,Becn1,Fez1,Fer,Elapor2,Magi2,Robo1,Ctnnb1,Hgs,Snw1,Cpne3,Megf8,Fnta,Pmepa1,Ltbp3,Rgmb,Angpt2,Pik3cd,Spred1,Tmem108,Prkcz,Glg1,Cited1,Furin,Numa1,Mapk3,Itga3,Skil,Smad5,Hdac6,Akt1,Sulf2,Tgfb1,Tgfb3,Rela,Appl2,Pdgfd,Bambi,…
9483	Gemma_GSE50423_Contextual_fear_conditioning_in_the_mouse_hippocampus_timepoint_4.h_Down	0.000177968	0.029262	-0.33899	-1.7798	0	395	Rbfox2,RGD1307443,Kansl2,Adora1,Ncoa3,RGD1307947,Lrch3,Rab8b,Dnaja4,Tef,Sdf2l1,Prdm2,Cep350,Zfp324,Klhl2,Dusp6,Ccdc28b,Pcdh19,Adgrg1,Parvb,Kansl3,Tmtc3,Unkl,Egr2,Nufip2,Chordc1,Gse1,Gabra2,Ago3,Tor1aip2,Lcat,Tspan33,Hdac4,Sema4d,Ints6,Spred1,Sstr4,Specc1,Ppt2,St3gal1,Dusp5,Ncbp3,Sfpq,Serac1,Rnf216,Atg4d,Dbn1,Scn2b,Jmjd6,Nfil3,Otub2,Uhrf2,Acin1,Cdh24,Zfp397,Disp3,Pnrc2,Nr4a3,Ryk,Creld2,Plekha3,Hsp…
3489	GOBP_CELLULAR_RESPONSE_TO_ORGANIC_CYCLIC_COMPOUND	0.000178126	0.029262	-0.298983	-1.56574	0	384	Kat5,Palm,Slc16a1,Cebpa,Adcy5,Gclm,Col1a1,Atp1a3,Zbtb7a,Penk,P2ry1,Hdac1,Lrp8,Msn,Arrb2,Rbfox2,Ryr2,Egln2,Carm1,Gpam,Gjb2,Ncoa3,Smarca4,Tmem38a,Gnb1,Gna11,Spp1,Per1,Insig2,Hcn3,Slc9a1,Fam107a,Epg5,Cnot9,Mavs,Ctnnb1,Golph3,Icam1,Snw1,Id3,Gabpa,Pmepa1,Sod1,Gramd1b,Sstr4,Klf2,Gng2,Aplp1,Fam210b,Rgs9,Mapk3,Smad5,Hdac6,Akt1,Tgfb1,Adcy1,Pak4,Taf1,Ifit1bl,Gnao1,Flna,Pgrmc2,Htr1b,Gabrb3,Taf7,Dnm2,Pak3,Gs…
9284	Park_Hippocampus_Mouse_lightcyan	0.000178158	0.029262	-0.279443	-1.49256	0	486	Khsrp,Rexo1,Mark2,Inpp5a,Dscam,Coq10b,Sema4g,Slc25a25,Col4a2,Prrt1,Daxx,Tprkb,Siah2,Myo9a,Sgsm2,Map3k3,Nr2f6,Gtpbp1,Ap2a1,Palm,Abi2,Strn4,Atp13a2,Scmh1,Tnrc6a,Bap1,Carm1,Adora1,Tsr2,Wwc1,Wfdc1,Dgkg,Arf6,Myo10,Zfp523,Ppp1r10,Per1,Stim1,Dusp8,Rnf185,Sdf4,Lig3,Adar,Traf3,Rnf40,Pacsin1,Abr,Magi2,Pld1,Scrn1,Hgs,Synj2bp,Gse1,Rab22a,Gga1,Ppm1e,Akap9,Lamc1,Cdc42bpb,Hdac4,Elfn2,Sidt2,Unc5c,Dlgap4,Furin,Ap…
1481	GOBP_EPITHELIAL_CELL_DIFFERENTIATION	0.000179695	0.029262	-0.335548	-1.74315	0	357	Pde4d,Osr1,Myo9a,Ppl,Bmp15,Foxc1,Grhl1,Abi2,Pih1d1,Dnph1,Myo1e,Hdac1,Msn,Yipf6,Spred2,Ncoa3,Hsd17b4,Tyms,Tmem132e,Arid4a,Myd88,Fem1b,Arhgef26,Plod3,Pcna,Plcb1,Pphln1,Magi2,Ctnnb1,Icam1,Bcl11b,Id3,Acta2,Slc4a7,Sod1,Spred1,Sox8,Mafg,Klf2,Cited1,Furin,Numa1,Wnt7b,Nr2f2,Skil,Dact2,Ush2a,Akt1,Il6st,Arx,Rarg,Flna,Kdm6b,Whrn,Dlg5,Tst,Gsk3a,Rapgef1,Krt1,Aldoc,Kazn,Ptch1,Rilpl2,Fosl2,Med1,S1pr2,E2f4,Tagln…
9075	MANNO_MIDBRAIN_NEUROTYPES_HNBML5	0.000179695	0.029262	-0.337112	-1.75271	0	361	Dnajc16,Scai,Spock3,Cep126,Dicer1,Atp1a3,Hs6st3,Cmip,Optn,Hdac1,Vstm2b,Rbfox2,Ryr2,Tlcd3b,Grip1,Pcgf3,Tcerg1l,Dner,Terf2ip,Hcn3,Mcf2,Taok3,Ncam1,Erc2,Plppr1,Cdh4,Robo1,Plxna3,Bcl11b,Gse1,Ralgps1,Slc38a1,Lratd1,Fto,Thsd7a,Fam81a,Ficd,Slc12a5,Gng2,Aplp1,Auts2,Nkain2,Zfhx2,Plxna4,Dcc,Irgq,Slc32a1,Ptpn5,Nfasc,Lmo1,Ush2a,Gnao1,Cdk5r1,Rab11fip4,Lpin1,Kalrn,Kif21b,Nav1,Pak3,Add2,Gpr12,Atp8a1,Tubb2b,Sybu…
9074	MANNO_MIDBRAIN_NEUROTYPES_HRN	0.000180897	0.029262	-0.3305	-1.66896	0	273	Thsd7a,Lonrf3,Slc1a2,Lrrtm4,Gng2,Aplp1,Auts2,Nkain2,Sema3c,Ptpn5,Nfasc,Slc6a15,Cdk5r1,Lpin1,Lzts1,Gabrb3,Zfp354a,Kif21b,Pak3,Smap2,Tubb2b,Sybu,Ppfia2,L1cam,Ncdn,Kcna3,Arrb1,Nrsn1,RGD1309104,Vash2,Scrt2,Nrxn1,Epb41l1,Jph4,Sh3bp5,Unc79,Bzw2,Mapk8,Hook1,Atcay,Phyhipl,Slc17a6,Asic4,Tbc1d2b,Zbed4,Slc8a2,Zbtb6,Ccdc184,Sez6l2,Chga,Elavl3,Brinp2,Ap1s2,Acvr2a,Scn3a,Dok4,Hunk,Dusp4,Dpysl2,Samd5,Rnf182,Cers…
2805	GOBP_EPITHELIAL_CELL_PROLIFERATION	0.000181324	0.029262	-0.330375	-1.64795	0	246	Ift57,Nr2f2,Pura,Akt1,Sulf2,Tgfb1,Deaf1,Htra1,Alox5,Phb2,Aimp1,Sparc,Atp7a,Ptch1,Atp5f1a,Nr4a3,Pbld1,Atf2,Med1,Vash2,Ppp1r16b,Tnfsf12,Bmp6,Prkd1,Prkd2,Arg1,Nfib,Sox2,Tgfbr1,Id1,Akt3,Tgfb2,Apoe,Dlx5,Bmp2,Cdh13,Acvr2a,Prox1,Dlx6,Igfbp5,Fgf10,Arnt,Rgcc,Igf1,Nrp2,Ncstn,Gpc3,Vash1,Zfp580,Xbp1,Apln,Vip,Sox9,Nr4a1,Wnt7a,Hes5,Wnt16,Pdgfb,Rb1,Cxcl12,Jcad,Cav2,Itgb1bp1,Nog,Thap1,Cdc73,Wnt5a,Cav1
4494	GOCC_TRANSCRIPTION_REGULATOR_COMPLEX	0.000181357	0.029262	-0.351476	-1.7801	0	279	Atf6b,Rfxank,Jund,Ctnnb1,Gtf2h2,Taf8,Atf1,Tbl1xr1,Hdac4,Taf6l,Sox8,Max,Hax1,Skil,Rbm14,Med6,Smad5,Mbd3,Snapc3,Etv3,Lin37,Gatad2b,Med25,Taf1,Cbx5,Rela,Sfpq,Csnk2a1,Rarg,Chd3,Atf5,Tcf7l1,Taf7,Drap1,Apex1,Nono,Arnt2,Bcl9l,Eya3,Nr4a3,Trim28,Hipk2,Jazf1,Med27,Zbtb16,Rest,E2f4,Chd5,Ddit3,Rlim,Neurod1,Klf4,Pou2f1,Mafb,Spen,E2f6,Nfyb,Rxra,Nfya,Rbl2,Sox2,Crem,Pbx1,Gtf2f1,Atf7ip,Rbpj,Clock,Rxrg,Gemin5,Hmga…
5699	GOMF_PROTEIN_HETERODIMERIZATION_ACTIVITY	0.000182782	0.029262	-0.341102	-1.6614	0	201	Ywhae,Taf8,Atf1,Adrb1,Atf6,Mef2d,Katnb1,Taf6l,Bcl2l2,Ralgapa2,Mafg,H2ax,Tenm4,Abcg4,Itga3,Taf1,Bak1,P4hb,Taf7,Drap1,Irak3,Phb2,Add2,Krt1,Smc1a,Tubb2b,Arnt2,Pik3r2,Zhx1,Ddit3,Sri,Mettl3,Neurod1,Bmp6,Gadd45a,Fxr2,Nfyb,Nolc1,Rraga,Npas1,Vapb,Miga1,Prmt5,Adra2c,Neurod2,Arnt,Adra2a,Tenm3,Taf12,Xbp1,Nr4a1,Ikbkg,Pdgfb,Bcl2l1,Tcf4,Macroh2a2,Bcl2,Atp1b2,Micu1,Supt3h,Tcf12,Cav2,Usf2,Taf6,Npas4,Hip1,Cav1
9173	DESCARTES_MAIN_FETAL_VISCERAL_NEURONS	0.000182782	0.029262	-0.401766	-1.95687	0	201	Spock3,Atp1a3,Frmpd4,Adcyap1r1,Caln1,Hs6st3,Trim9,Csmd1,Tlcd3b,Pcdh19,Zcchc12,Nxph1,Tmem130,Rorb,Cntn2,Fam163a,Ecel1,Frrs1l,Elovl2,Faim2,Chrna3,Stac,Vgf,Rgs9,Slc6a15,Rims3,Cdk5r1,Grm5,Lrrc7,Add2,Tubb2b,Ppfia2,L1cam,Arpp21,Pianp,Nkain3,Fam131b,Sez6,Myt1l,Kcnk3,Grm3,Alk,Scrt2,Jph4,Cntn5,Slc18a1,Bhlhe22,B4galnt1,Dlgap1,Atcay,Cntnap4,Phyhipl,Bcan,Elavl3,Enho,Acat2l1,Gabra3,Pou3f3,Kcnk9,Prima1,Neurod2…
1330	GOBP_TELENCEPHALON_DEVELOPMENT	0.000182949	0.029262	-0.35062	-1.67524	0	175	Adgrg1,Pten,Tacc1,Fez1,Ndel1,Plcb1,Robo1,Plxna3,Bcl11b,Btbd3,Tmem108,H2ax,Numb,Plxna4,Slc32a1,Arx,Cdk5r1,Flna,Kdm6b,Chd7,Mas1,Atf5,Zswim6,Pex13,Ryk,Xrcc1,Alk,Gng12,Neurod1,Sall1,Nf2,Nfib,Ntrk2,Atp2b4,Bcan,Dlx5,Crkl,Bmp2,Crk,Tnr,Prox1,Kirrel3,Pou3f3,Nsun5,Ppp1r9b,Ski,Erbb4,Efna2,Lhx6,Emx2,Xab2,Hes5,Gart,Nr2e1,Atp1b2,Cxcl12,Reln,Ezh1,Btg2,Dlx1,Wnt5a,Sun2
9557	Gemma_GSE156925_TRAP-Seq_uncovers_post-transcriptional_gene_regulation_after_acute_sleep_deprivation_treatment_Sleep.deprivation_Up	0.00018498	0.029262	-0.459328	-2.07993	0	120	Klhl24,Nufip2,Chordc1,Taf8,Gabpa,Zfp652,Hdac4,Tmem260,Spred1,Zfand3,Hsph1,Mettl7a,Il6st,Klhl7,Kif3b,Htra1,Cd2bp2,Bbx,Creld2,Pdia6,Mettl3,Aff4,Nfya,RGD1308601,Fan1,Gfod1,Hspa5,Adipor2,Kdm2a,Rc3h2,Dnajc28,Mras,Clock,Slc25a38,Cdk2ap2,Pde4b,Pdia4,Fndc3a,Rngtt,Snx27,Creb1,Xbp1,Amd1,Wnt7a,Pik3ip1,Eif4ebp2,Adamts2,Wdcp,Mfap3,Narf,Hmg20a,Slx4ip
9222	Birt_Hagenauer_2020_BredHighRespondersToNovelty_Upregulated_HC	0.000185082	0.029262	-0.794462	-3.34231	0	78	Pacsin3,Fmo5,Ap5m1,Sh3bgr,Acox3,Sox2,Rhpn2,Pdzd2,Pdlim5,LOC691921,Cct4,Harbi1,Pgm1,Aar2,Sparcl1,Samd5,Chd1l,Apln,Sox9,Hes5,Golph3l,Dnaaf2,Adamts2,Atp1b2,Ddn,Ccdc137,Dsc2,Slc27a1,Zfp110,Tmem161a,Gal,Fn3krp,Blvra,Amer2,Olfm4,Adamts20,Mrpl43,Fkbp4,Zfp563,Slc9a3r1,Cd24,Tmem101,Mettl16,Sp3,Ntn4,Prss12,Ccdc167,Pxmp4,Fcrl2,C2cd3,Ttc30a1,Cav1,Asb15,Ucp2,Tes,Sun2,Oard1,Pkib,Mfge8
9432	"Gemma_GSE100236_RNA_sequencing_of_whole,_ventral_and_dorsal_hippocampus_after_different_stress_conditions_treatment_swim.stress_Up"	0.000185082	0.029262	-0.494566	-2.08064	0	78	Klf2,Mettl7a,Dusp5,Arl4d,Plk3,Jmjd6,Tns3,Stk40,Nr4a3,Fosl2,Ifrd1,Klf4,Spry4,Mafk,Nfya,Adipor2,Spty2d1,Tob2,Irs2,Apold1,Fos,Dnajb1,Ccdc134,Ccn1,Nr4a1,Tiparp,Sik1,P4ha1,Adamts1,Ppp1r3g,Arc,Btg2,Npas4,Arid5a,Maff,Ier2
9433	"Gemma_GSE100236_RNA_sequencing_of_whole,_ventral_and_dorsal_hippocampus_after_different_stress_conditions_treatment_novelty.stress_Up"	0.000185805	0.029262	-0.491981	-2.12041	0	90	Klf2,Mettl7a,Dusp5,Arl4d,Plk3,Jmjd6,Tns3,Stk40,Nr4a3,Fosl2,Ifrd1,Klf4,Spry4,Mafk,Nfya,Adipor2,Spty2d1,Tob2,Irs2,Apold1,Fos,Dnajb1,Ccdc134,Ccn1,Nr4a1,Hes5,Tiparp,Msl1,Sik1,P4ha1,Adamts1,Ppp1r3g,Arc,Btg2,Mfap3,Ccdc117,Npas4,Arid5a,Maff,Ier2
9434	"Gemma_GSE100236_RNA_sequencing_of_whole,_ventral_and_dorsal_hippocampus_after_different_stress_conditions_treatment_restraint.stress_Up"	0.000186081	0.029262	-0.48436	-2.06878	0	86	Klf2,Mettl7a,Dusp5,Arl4d,Plk3,Jmjd6,Tns3,Stk40,Nr4a3,Fosl2,Ifrd1,Klf4,Spry4,Mafk,Nfya,Adipor2,Spty2d1,Tob2,Irs2,Apold1,Fos,Dnajb1,Ccdc134,Ccn1,Nr4a1,Tiparp,Sik1,P4ha1,Adamts1,Ppp1r3g,Arc,Btg2,Mfap3,Ccdc117,Npas4,Arid5a,Maff,Ier2
9505	Gemma_GSE74966_Genome-wide_maps_of_chromatin_changes_uppon_contextual_fear_conditioning_in_mice_(RNA-seq)_treatment_contextual.fear.conditioning_Up	0.000186116	0.029262	-0.478645	-1.99575	0	75	Cbfa2t3,Klf3,Spred2,Stat3,Plat,Dusp6,Atxn7l3,Mta3,Egr2,Synpo,Hsph1,B3gnt2,Csnk1d,Il6st,Ubtf,Rnf216,Scn2b,Nfil3,Nr4a3,Fosl2,Cd93,Crem,Ccnk,Chtf8,Dusp4,Wdtc1,Tmem100,Nab2,Cyb5d1,Fos,Akt2,Nr4a1,Lrp5,P4ha1,Arid5a
9507	Gemma_GSE74966_Genome-wide_maps_of_chromatin_changes_uppon_contextual_fear_conditioning_in_mice_(RNA-seq)_treatment_electric.shock_contextual.fear.conditioning_Up	0.000186116	0.029262	-0.478645	-1.99575	0	75	Cbfa2t3,Klf3,Spred2,Stat3,Plat,Dusp6,Atxn7l3,Mta3,Egr2,Synpo,Hsph1,B3gnt2,Csnk1d,Il6st,Ubtf,Rnf216,Scn2b,Nfil3,Nr4a3,Fosl2,Cd93,Crem,Ccnk,Chtf8,Dusp4,Wdtc1,Tmem100,Nab2,Cyb5d1,Fos,Akt2,Nr4a1,Lrp5,P4ha1,Arid5a
9144	DURANTE_ADULT_OLFACTORY_NEUROEPITHELIUM_VASCULAR_SMOOTH_MUSCLE_CELLS	0.000186254	0.029262	-0.501183	-2.02224	0	63	Rhob,Acta2,Klf2,Nr2f2,Depp1,Flna,Ptp4a3,Sparc,Myh11,Csrp1,Tagln,Efhd1,Igfbp5,RGD1564664,Lhfpl6,Sparcl1,Fos,Frzb,Timp3,Gadd45b,Hspa1a,Cavin1,Lmod1,Junb,Cryab,Adamts1,Crispld2,Cav1,Mfge8
9016	DropViz_HC_Interneuron_Gad2_cluster-markers.csv	0.000186498	0.029262	-0.631171	-2.35717	0	43	Slc32a1,Arx,Rims3,Slc6a1,Cit,Rgs12,Npas1,Dlx6,Rpp25,Igf1,Erbb4,Lhx6,Kcnmb2,Vip,Maf,Sst,Gad2,Crhbp,Reln,Rab3b,Dlx1,Htr3a,Elfn1
9497	Gemma_GSE63412_RNA-seq_analysis_of_contextual_fear_conditioning_treatment_memory.retrieval_Up	0.000190114	0.029262	-0.829772	-2.13601	0	11	Apold1,Fos,Ccn1,Nr4a1,Sik1,Junb,Arc,Btg2
9498	Gemma_GSE63412_RNA-seq_analysis_of_contextual_fear_conditioning_treatment_fear.conditioning_Up	0.000190114	0.029262	-0.829772	-2.13601	0	11	Apold1,Fos,Ccn1,Nr4a1,Sik1,Junb,Arc,Btg2
173	GOBP_REGULATION_OF_THE_FORCE_OF_HEART_CONTRACTION	0.00019084	0.029262	-0.705456	-2.10438	0	18	Atp2b4,Chga,Grk2,Apln,Nos1,Adm,Myh7,Cav1
9027	Cembrowski_HippoSeq_dg_d-dg_v__VS__ca4-ca3_d-ca3_v-ca2-ca1_d-ca1_v	0.000191168	0.029262	-0.629687	-2.15266	0	30	Slc29a4,Lrrtm4,Prdm5,Sipa1l2,Zfp536,Fam163b,Arhgap20,Prox1,Scn3a,Igfbp5,Slc4a4,Pcdh8,Pde7b,Tiam1,Cygb,Akap7,Btg2
9628	Gemma_GSE140287_Hippocampal_Gene_Expression_in_bred_High_Responder_(bHR)_vs._bred_Low_Responder_(bLR)_Rats:_RNA-Seq_Data_from_Generation_F43_phenotype_bred.High.Responder.bHR._Up	0.000191388	0.029262	-0.695486	-2.35212	0	29	Uros,Nr4a3,Ubqln1,Hnrnpa3,Rc3h2,Cbx1,Pou3f3,Gorasp2,Dcun1d3,Cavin1,Adi1,Msra,Ezh1,Blvra,Alkal2,Pxmp4,Tes
9256	Johnson_Hippocampus_Human_M18	0.000191461	0.029262	-0.636255	-2.00504	0	22	Fos,Otud1,Tob1,Gadd45b,Ch25h,Gpr183,Junb,Btg2,Ier2
1555	GOBP_N_TERMINAL_PROTEIN_AMINO_ACID_MODIFICATION	0.00020803	0.029262	0.633702	2.08172	0	24	Metap1d,Naa40,Naa16,Ppm1a,Naa30,Naa50,Hhatl,Ppm1b,Naa15,Nmt1,Crebbp
9627	Gemma_GSE140287_Hippocampal_Gene_Expression_in_bred_High_Responder_(bHR)_vs._bred_Low_Responder_(bLR)_Rats:_RNA-Seq_Data_from_Generation_F43_phenotype_bred.High.Responder.bHR._Down	0.000208638	0.029262	0.835665	2.85939	0	28	Ghdc,Bloc1s6,Tmem176a,Ddc,LOC108348293,Tubg1,Rpl17,Dkk3,Cnksr2,Ctsf,Trmt10a,Grifin,Acbd4,Psmg3,Rilpl1,Engase,LOC363337,Rrp12,Tmem59l,Pcsk2
398	GOBP_ACETYL_COA_METABOLIC_PROCESS	0.000208943	0.029262	0.580692	2.03681	0	31	Acss2,Acly,Hmgcs1,Aadat,Dld,Mvd,Ppcs,Pdha1,Gstz1,Hmgcs2,Pdha1l1,Acat1,Pmvk
7545	HP_ABNORMALITY_OF_COMPLEMENT_SYSTEM	0.000208943	0.029262	0.708211	2.08515	0	16	C1qb,C1qa,C1qc,Cfd,Cfh,Cfp
2002	GOBP_HOMOLOGOUS_RECOMBINATION	0.000209336	0.029262	0.572709	1.9732	0	29	Atm,Rad51,Brme1,Hfm1,Mus81,Hdac10,Eme2,Rad54l,Top2b,Mlh3,Rad51ap1,Psmc3ip
409	GOBP_MITOCHONDRIAL_ELECTRON_TRANSPORT_NADH_TO_UBIQUINONE	0.00021427	0.029262	0.546969	2.04913	0	42	Pink1,Dld,Dnajc15,Ndufa12,Ndufs1,Ndufs4,Ndufb4,Ndufb9,Iscu,Ndufa9,Ndufa10,Ndufab1,Ndufa6,Ndufa4,Ndufa2,Ndufb2,Ndufb3,Snca,Ndufs3,Ndufa5,Ndufa7,Ndufv3,Ndufa8,Ndufv1,Ndufs8,Ndufb8
1388	GOBP_RESPIRATORY_ELECTRON_TRANSPORT_CHAIN	0.000215285	0.029262	0.418647	1.80421	0	84	Dguok,Pink1,Dld,Cycs,Dnajc15,Ndufa12,Etfa,Etfrf1,Cyc1,Ndufs1,Ndufs4,Ndufb4,Cox4i1,Uqcc3,Cox7b,Ndufb9,Iscu,Ndufa9,Ndufa10,Ndufab1,Sdhc,Ndufa6,Ndufa4,Cox10,Cox6a1,Ndufa2,Uqcr10,Uqcrc1,Ndufb2,Cox5b,Uqcrfs1,Ndufb3,Aifm2,Snca,Uqcrh,Polg2,Cox6b1,Uqcrq,Ndufs3,Ndufa5,Slc25a18,Ndufa7,Etfb,Ghitm,Ndufv3,Mybbp1a,Ndufa8,Ndufv1,Ndufs8,Ndufb8
9223	Birt_Hagenauer_2020_BredLowRespondersToNovelty_Upregulated_HC	0.000215703	0.029262	0.779148	3.39667	0	89	Ghdc,Tmem176a,Tmem144,C1qa,Nudt4,Rarres2,C1qc,Acss2,Prss55,Tubg1,Slc43a3,Robo3,Rpl17,Nkd2,Tek,Ist1,Uhrf1,Slc11a1,Egfem1,Tnnt1,Myh7b,Trappc12,Gsap,Cnksr2,Rab3il1,Zfp612,Kctd17,Trmt10a,Larp6,Pld4,Epb41l4a,Dnaaf3,Acbd4,Psmg3,Ufsp1,Rtn4ip1,Fxyd7,Shf,Slc4a11,Rnasel,Klhdc9,Rbm3,R3hdm4,LOC363337,Rabif,Trappc6a,Zfp90,Adam19,Tmem59l,Ddx42,Ralb,Zc3hav1,Cd4,Chrm3,Man2b1,Gcfc2,Fbxo10,Fn3k,Scube2,Naa50,Dbp,Tu…
408	GOBP_OXIDATIVE_PHOSPHORYLATION	0.000215889	0.029262	0.398451	1.79097	0	105	Dguok,Pink1,Dld,Cycs,Ppif,Dnajc15,Ndufa12,Mlxipl,Atp5mf,Cyc1,Ndufs1,Ndufs4,Ndufb4,Cox4i1,Uqcc3,Dnajc30,Atp5pf,Cox7b,Atp5mc3,Ndufb9,Iscu,Ndufa9,Atpsckmt,Ndufa10,Ndufab1,Shmt2,Sdhc,Ndufa6,Ndufa4,Cox10,Cox6a1,Ndufa2,Uqcr10,Atp5mc1,Uqcrc1,Fxn,Pde12,Ndufb2,Atp5mg,Atp5po,Cox5b,Uqcrfs1
9147	DURANTE_ADULT_OLFACTORY_NEUROEPITHELIUM_RESPIRATORY_CILIATED_CELLS	0.000216169	0.029262	0.494208	2.22846	0	107	Omg,Aldh3b1,Cfap298,Cabcoco1,Nucb2,Cfap45,RGD1561795,Prdx5,Fam216b,Smim22,Tspan1,Ropn1l,Lrrc46,Fam81b,Wdr38,Mns1,Prom1,Dynlt1,Ccdc17,Cfap251,Iqcg,Slc44a4,Dnaaf4,Ccdc78,Ecrg4,Cfap300,Cfap73,Spag6l,Spa17,Cfap126,Hmgn3,Nqo1,Morn2,Fam174a,Tubb4b,Kif9,RGD1308544,Ppil6,RGD1560242,Tuba1a,Lrrc10b,Saxo2,Dynlrb2,Atp5if1,Fank1,Zmynd10,Mlf1
2554	GOBP_ALCOHOL_BIOSYNTHETIC_PROCESS	0.00021631	0.029262	0.390473	1.78753	0	118	Sc5d,Acly,Hmgcs1,Pdxp,Scd,Cyp51,Dkk3,Apoa5,Impa2,Mvd,Fdft1,Hsd17b7,Insig1,Nsdhl,Cyp27a1,Pgp,Sqle,Hmgcr,Sptlc2,Dhcr7,Dgkq,Pth1r,Moxd1,Plpp6,Plek,H6pd,Hmgcs2,Sphk1,Got1,Asah1,Cftr,Msmo1,Pmvk,Mbtps2,Gba,Pcbd1,Pts,Qdpr,Acer3,Ip6k2,Srebf1,Prkaa1,Dhcr24,Srd5a3,Ppip5k1,Cd244,Arv1,Sec14l2,Snca
1387	GOBP_ELECTRON_TRANSPORT_CHAIN	0.000216779	0.029262	0.370987	1.71599	0	125	Wdr93,Dguok,Pink1,Dld,Cycs,Dnajc15,Ndufa12,Cyb5a,Gsr,Etfa,Etfrf1,Akr7a3,Cyc1,Ndufs1,Ndufs4,Ndufb4,Cox4i1,Uqcc3,Cox7b,Srd5a1,Cyb561,Aox1,Ndufb9,Iscu,Ndufa9,Cyba,Ndufa10,Ndufab1,Sdhc,Gfus,Qdpr,Ndufa6,Ndufa4,Cox10,Cox6a1,Cybb,Ndufa2,Uqcr10,Uqcrc1,Me1,Ndufb2,Cox5b,Uqcrfs1,Ndufaf2,Fdx2,Aldh2,Ndufb3,Aifm2,Snca,Uqcrh,Cyp19a1,Polg2,Fdx1,Cox6b1,Uqcrq,Ndufs3,Ndufa5,Slc25a18,Ndufa7,Etfb,Ghitm,Ndufv3,Mybbp1a…
1202	GOBP_STEROL_METABOLIC_PROCESS	0.000217014	0.029262	0.383686	1.75801	0	119	Sc5d,Acly,Hmgcs1,Scd,Cyp51,Apoa5,Lipa,Scarb1,Mvd,Fdft1,Acadl,Cyb5r1,Hsd17b7,Insig1,Pip4p1,Nsdhl,Gba2,Ebpl,Cyp27a1,Sqle,Hmgcr,Dhcr7,Vldlr,App,Dgkq,Cyb5r2,Plpp6,Hmgcs2,Lima1,Cyp2d3,Cftr,Tsku,Msmo1,Apobr,Sult2b1,Npc1,Pmvk,Mbtps2,Gba
9203	DESCARTES_FETAL_EYE_MICROGLIA	0.000217155	0.029262	0.558668	2.44776	0	92	Tmem144,C1qb,C1qa,C1qc,Ly86,Vav1,Myo1f,Tlr2,Pld4,Fgd2,Laptm5,Rasgef1c,Ptprc,Irag2,Sp140,Inpp5d,Glipr1,Lpcat2,Adap2,Slc9a9,Cx3cr1,Lat2,Jak2,Pik3ap1,Csf2ra,Cyth4,Slco2b1,Gpr34,Irf8,Rell2,Hck,Rab20,Spi1,Hpgds,Plek,Trmt44,Cd74,Arhgap25,Azin2
9262	Johnson_Hippocampus_Human_M23	0.000217202	0.029262	0.426826	1.88926	0	97	C1qb,C1qc,Ly86,Laptm5,Casp1,Serpinb1a,Slc15a3,Fermt3,Hexb,Adap2,Sat1,Lat2,Slc2a5,Csf2ra,Fcgr2a,Serping1,Aif1,Psmb8,Was,Cd86,Sod2,Spi1,Cd74,Gpnmb,Il18bp,Mvp,Tmbim1,Axl,Slc35d2,Pycard,Npl,Cd300a,Tspo,Cyba,Mfsd1,Abi3,Ms4a6a,Rgs19,Cybb,Il4r,Ltbr,Dse,Cd53,Pbx3,Fcgrt,P2rx4
2414	GOBP_CELLULAR_RESPIRATION	0.00021777	0.029262	0.358777	1.69772	0	145	Idh1,Dguok,Pink1,Dld,Cycs,Pdha1,Dnajc15,Nop53,Ndufa12,Suclg2,Etfa,Etfrf1,Bnip3,Fahd1,Cyc1,Ndufs1,Ndufs4,Pik3ca,Ndufb4,Cox4i1,Ogdhl,Pdha1l1,Nnt,Uqcc3,Cox7b,Mdh2,Dhtkd1,Ndufb9,Iscu,Ndufa9,Ndufa10,Ndufab1,Shmt2,Sdhc,Ndufa6,Ndufa4,Cox10,Cox6a1,Coq10a,Ndufa2,Uqcr10,Uqcrc1,Fxn,Ndufb2,Cox5b,Uqcrfs1,Hif1a,Ndufb3,Aifm2,Snca,Uqcrh,Sucla2,Dlst,Polg2,Cox6b1,Uqcrq,Pdhb,Lyrm7,Idh3a,Ndufs3,Cisd1,Ndufa5,Slc25a18…
9398	VERHAAK_GLIOBLASTOMA_MESENCHYMAL	0.000218341	0.029262	0.368949	1.74936	0	147	Sypl1,Slc11a1,Aldh3b1,Casp4,Myo1f,Tlr2,Tcirg1,Laptm5,Vamp5,Casp1,Relb,Ptprc,Hfe,Fhl2,Rab32,Lgals3,Hexb,Sat1,Tradd,Rbms1,Sqor,Cyth4,Fcgr2a,Cd4,Man2b1,Cast,Man1a1,Pls3,Anxa4,Igfbp6,Efemp2,Colgalt1,Slc16a3,Mvp,Arpc1b,Tmbim1,Gna15,Tnfrsf11a,Col5a1,Ampd3,Rabgap1l,Anxa1,Pigp,Thbd,Acsl1,Chi3l1,Iqgap1,Sft2d2,Mfsd1,Mgat1,Il4r,Man2a1,Dse,Pdpn,Ccr5,Itgam,Lamb1,Itgb2
9014	DropViz_HC_Ependyma_cluster-markers.csv	0.000219635	0.029262	0.496763	2.37853	0	158	Nudt4,Rarres2,Iqck,Rgs22,Bphl,Hydin,Dnaaf3,Rdh10,Cfap45,RGD1561795,Fhad1,Fam216b,Kif6,Riiad1,Lgals3,Lrrc74b,Lrrc46,Lrrc34,Mns1,Sostdc1,Spag8,Cfap251,Iqcg,Fam183a,Fbxo36,Armc3,Bbox1,Erich2,Lrrc71,Morn3,Dnah12,Folr1,Tmem212,RGD1359634,Lrrc51,Ppp1r32,Ak9,Ubxn10,Tango6,Spa17,Cfap126,Cfap52,Tsnaxip1,Ttc29,LOC690276,Ttc12,Kif9,Bdh2,RGD1308544,Ppil6,Anxa1,RGD1560242,Hdc,Dynlrb2,RGD1563941,Fank1,Efcab10,…
9017	DropViz_HC_Microglia_Macrophage_C1qb_cluster-markers.csv	0.000220216	0.029262	0.423933	2.05812	0	176	C1qb,C1qa,C1qc,Slc11a1,Cfh,Ly86,Vav1,Rab3il1,Blnk,Pld4,Gsdmd,Tlr7,Fgd2,Pde3b,Unc93b1,Laptm5,Fam111a,Ptprc,Hfe,Inpp5d,Clec4a3,Slc15a3,Fermt3,Ctsd,Hexb,Lpcat2,Adap2,Cd180,Mrc1,Cx3cr1,Slc2a5,Cyth4,Fcgr1a,Serinc3,Slco2b1,Fcgr2a,Gpr34,Irf8,Mlxipl,Ctss,Man2b1,Aif1,Psmb8,Hck,Was,Cd86,Spi1,Hpgds,Plek,Ctsa,Col27a1,Sipa1,Arhgap25,Gna15,Cmtm6,Pycard,Tifab,Rasgrp3,Ifngr1,Cd164,Cyba,Adrb2
9188	DESCARTES_FETAL_CEREBRUM_MICROGLIA	0.000221779	0.029262	0.377005	1.86585	0	202	Tmem144,C1qa,C1qc,Fcgr3a,Slc11a1,Aldh3b1,Ly86,Vav1,Blnk,Myo1f,Tlr2,Il17ra,Pld4,Gpr84,Tlr7,Fgd2,Alpk1,Unc93b1,Ryr1,Casp1,Calca,Hfe,Card9,Sp140,Slc15a3,Lgals3,Glipr1,Lpcat2,Adap2,Cd180,Pla2g7,Cx3cr1,Lat2,Slc2a5,Pik3ap1,Csf2ra,Cyth4,Fcgr1a,Cd4,Gpr34,Irf8,Bcl2a1,Ctss,Aif1,Tnfsf13,Syndig1,Rab20,Cd86,Adpgk,Acy3,Spi1,Hpgds,Tmco4,Cd74,Gpnmb
8984	Microglia_All_Zeisel_Science_2015	0.00022242	0.029262	0.341647	1.75348	0	266	C1qb,C1qa,C1qc,Cd200r1,Fcna,Casp4,Ly86,Vav1,Rab3il1,Blnk,Wsb1,Myo1f,Tlr2,Pld4,Tlr7,Fgd2,Pde3b,Unc93b1,Laptm5,Casp1,Epsti1,Rnasel,Irag2,Rab32,Inpp5d,Clec4a3,Slc15a3,Fermt3,Ctsd,Hexb,Slfn2,Amdhd2,Pola1,Dtx2,Mrc1,Arhgap4,Slc9a9,Cx3cr1,Lat2,Slc2a5,Apaf1,Cfp,Cyth4,Fcgr1a,Fcgr2a,Cass4,Gpr34,Hps3,Irf8,Mlxipl,Bcl2a1,Ctss,Man2b1,Tnfsf9,Aif1,Hck,Nfxl1,Cd86,Spi1,Hpgds,Plek,Jmjd1c,Tmco4
394	GOBP_ALCOHOL_METABOLIC_PROCESS	0.000223364	0.029262	0.315157	1.61077	0	259	Nudt4,Idh1,Acss2,Sc5d,Acly,Hmgcs1,Pdxp,Scd,Cyp51,Aldh3b1,Dkk3,Apoa5,Impa2,Pld4,Scarb1,Mvd,Rdh10,Fdft1,Inpp5d,Acadl,Hsd17b7,Rdh13,Insig1,Tkfc,Pip4p1,Nsdhl,Plcg1,Retsat,Gba2,Cyp27a1,Pgp,Sqle,Aldh3a2,Hmgcr,Sptlc2,Dhcr7,Vldlr,App,Dgkq,Pth1r,Moxd1,Coq2,Plpp6,Plek,H6pd,Hmgcs2,Lima1,Sphk1,Got1,Cyp2d3,Degs2,Dgat1,Asah1,Cftr,Dpm1,Plcd3,Tsku,Msmo1,Apobr,Sgpp1,Sult2b1,Npc1,Pmvk,Mbtps2,Gba,Nudt10,Rbp4,Pcbd1,…
9160	DESCARTES_MAIN_FETAL_MYELOID_CELLS	0.000223764	0.029262	0.403718	2.06165	0	258	C1qb,C1qa,C1qc,Cd200r1,Fcgr3a,Ifit2,Cfd,Cd1d1,Slc11a1,Aldh3b1,Ly86,Blnk,Myo1f,Gca,Tlr2,Pld4,Gpr84,Tlr7,Fgd2,Lipa,Unc93b1,Rasgef1c,Ryr1,Casp1,Clec12a,Card9,Scn1b,Slc15a3,Glipr1,Lpcat2,Adap2,Cd180,Pla2g7,Cx3cr1,Flt3,Pik3ap1,Cfp,Ptgs2,Csf2ra,Cyth4,Fcgr1a,Scn9a,Slco2b1,Fcgr2a,Cd4,Dmxl2,Gpr34,Irf8,Ccdc17,Bcl2a1,Ctss,Man2b1,Cst3,Fuca1,Aif1,Hck,Crlf2,Rab20,Samhd1,Cd86,Acy3,Spi1,Hpgds,Plek,Acp5,Cd74,Il15…
9177	DESCARTES_FETAL_CEREBELLUM_MICROGLIA	0.000224165	0.029262	0.319179	1.65508	0	293	Tmem144,C1qb,C1qa,C1qc,Fcgr3a,Cfd,Slc11a1,Aldh3b1,Ly86,Vav1,Rab3il1,Blnk,Myo1f,Tlr2,Il17ra,Pld4,Gpr84,Tlr7,Fgd2,Alpk1,Unc93b1,Laptm5,Smpdl3a,Ryr1,Casp1,Ptprc,Irag2,Card9,Sp140,Slc15a3,Fermt3,Lgals3,Glipr1,Lpcat2,Adap2,Cd180,Pla2g7,Arhgap4,Slc9a9,Cx3cr1,Slc2a5,Pik3ap1,Csf2ra,Cyth4,Fcgr1a,Fcgr2a,Cd4,Cass4,Gpr34,Irf8,Bcl2a1,Ctss,Man2b1,Aif1,Hck,Rab20,Anxa4,Was,Cd86,Adpgk,Acy3,Spi1,Hpgds,Plek,Tm6sf1,…
9162	DESCARTES_MAIN_FETAL_MICROGLIA	0.000225428	0.029262	0.313269	1.65668	0	344	Tmem144,C1qb,C1qa,C1qc,Fcgr3a,Cfd,Slc11a1,Aldh3b1,Ly86,Vav1,Rab3il1,Blnk,Myo1f,Tlr2,Il17ra,Pld4,Gpr84,Tlr7,Fgd2,Alpk1,Unc93b1,Laptm5,Rasgef1c,Smpdl3a,Ryr1,Casp1,Calca,Ptprc,Irag2,Hfe,Card9,Sp140,Inpp5d,Slc15a3,Fermt3,Lgals3,Glipr1,Lpcat2,Adap2,Cd180,Pla2g7,Arhgap4,Slc9a9,Cx3cr1,Lat2,Slc2a5,Jak2,Pik3ap1,Csf2ra,Cyth4,Fcgr1a,Slco2b1,Fcgr2a,Cd4,Cass4,Gpr34,Irf8,Bcl2a1,Ctss,Rell2,Man2b1,Aif1,Tnfsf13,H…
9590	Gemma_GSE23182_Systemic_inflammation_modulates_Fc_receptor_expression_on_microglia_in_chronic_neurodegeneration_disease_prion.disease_Down	0.000226603	0.029262	0.279537	1.48728	0	364	Tnnt1,Cfap69,Mpi,Relch,Map7d2,Cycs,Ggt7,Smap1,Pdha1,Cul3,Trappc2,RGD1565784,Prdx5,Nceh1,Nrip3,Tbrg4,Sestd1,Cnot11,Eps8l2,Atl1,Rabif,Tcerg1,Sec23a,Hdgfl3,Marchf11,Lynx1,Ppm1a,Pja2,Vsnl1,Cxadr,Sptssb,Got2,Kifap3,Kcnj11,Slc25a27,Pcsk2,Sec23ip,RGD1305110,Galnt9,Usp15,Clec2l,Agtpbp1,App,Slc25a46,Ythdf3,Csnk2a2,Syndig1,Ppp2ca,Mgst3,Zmym2,Plpp6,Rgs7,Mctp2,Atp1b1,Cited2,Usp33,Rtn3,Frat2,Strbp,Dhx36,Rab6b…
2394	GOBP_INNATE_IMMUNE_RESPONSE	0.000228206	0.029262	0.287538	1.57143	0	476	C1qb,C1qa,Rarres2,C1qc,Ifit2,Polr3e,Cfd,Cd1d1,Slc11a1,Cfh,Casp4,Ly86,Ikbke,Trim35,Vav1,Tlr2,Ppp1r14b,Il17ra,Pld4,Gsdmd,Colec11,Isg15,Tlr7,Pik3r6,Alpk1,Zap70,Unc93b1,Akap8,Rnf166,Polr3g,Otulin,Lamp1,Casp1,Birc3,Relb,Rnasel,Dhx58,Card9,Irf9,Parp9,Malt1,Trafd1,Usp18,Serpinb9,Slc15a3,Edn1,Lgals3,Tomm70,Tkfc,Cul1,Psmd7,Trim5,Pja2,Cd180,Socs1,Mrc1,RT1-S3,Cx3cr1,Riok3,Jak2,Cfp,Tyk2,Fcgr1a,Serinc3,Zc3hav…
4511	GOCC_MITOCHONDRIAL_MATRIX	0.000230097	0.029262	0.278384	1.49942	0	412	Acss2,Gls,Dguok,Acsm3,Mrpl19,Ppa2,Casq1,Rida,Mrps6,Aadat,Dld,Grsf1,Mmut,Rad51,Aldh6a1,Parg,Rnasel,Pdha1,Prdx5,Acadl,Tbrg4,Acss3,Pus1,Mecr,Acads,Ppif,Timm44,Lonp1,Dnajc15,Got2,Sars2,Clpp,Bckdk,Gls2,Cyp27a1,Suclg2,Pars2,Gstz1,Gsr,Mrps21,Etfa,Ca5b,Tdrd7,Trmt10c,Pc,Nubpl,Polg,Fahd1,Rpusd3,Pmpca,Ndufs1,Mthfd1l,Btd,Sod2,Oxct1,Wars2,Mipep,Ogdhl,Bckdha,Hmgcs2,Hars2,Pdha1l1,mrpl11,Nudt2,Arg2,D2hgdh,Sardh,…
9060	MANNO_MIDBRAIN_NEUROTYPES_HMGL	0.000230097	0.029262	0.276086	1.48705	0	412	Tmem144,C1qb,C1qa,C1qc,Fcgr3a,Hba-a3,Ints6l,Casp4,Ly86,Ikbke,Vav1,Rab3il1,Blnk,Myo1f,Il17ra,Pld4,Tlr7,Fgd2,Lipa,Anxa11,Scarb1,Laptm5,Tmem35b,Elf1,Casp1,Birc3,Ptprc,Card9,Parp9,Malt1,Rab32,Inpp5d,Slc15a3,Fermt3,Glipr1,Ctsd,Lpcat2,Ppif,Uba7,Adap2,Sat1,Mrc1,Arhgap4,Slc9a9,Cx3cr1,Lat2,Ppp3r1,Fli1,Suclg2,Ptgs2,Ubc,Cyth4,Fcgr1a,Slco2b1,Zc3hav1,Fcgr2a,Cd4,Gpr34,Irf8,Ccdc17,Parp14,Bcl2a1,Ctss,Itgav,Anxa4…
9604	Gemma_GSE72343_Circuit-wide_transcriptional_profiling_reveals_region_specific_gene_co-expression_networks_regulating_depression_susceptibility_timepoint_28.d_chronic.social.defeat.stress_Down	0.000230362	0.029262	0.294548	1.60066	0	452	Fzd6,Art3,Nudt4,Ube2l6,Fcgr3a,Mal2,Rpl17,Pdgfc,Ifit2,Cyp4f4,Hba-a3,Fgfbp3,Tnfsf10,Gpr84,Tlr7,Tfrc,Slc25a16,Alpk1,Cirbp,Fam111a,Vma21,Slc38a5,Gpcpd1,Casp1,Ppcs,Per2,Cycs,Klhl40,Epsti1,Nat1,Pla2g4e,Larp1b,Gpr22,Denr,Rbm3,Rab32,Nrip3,Clec4a3,Pstk,Zfand5,Golga7b,Nr1d2,Slfn2,Inmt,Trim5,Lsm5,Sptssb,Micu3,C1qtnf9,St3gal6,Mrc1,Notum,Gprc5c,Angptl4,Prom1,Ttc9b,Gpr34,Irf8,Abcc9,RGD1305110,Chrm3,Bcl2a1,Lypd…
3782	GOBP_DEFENSE_RESPONSE_TO_OTHER_ORGANISM	0.000234742	0.0292981	0.264905	1.46697	0	571	C1qb,C1qa,Rarres2,C1qc,Ifit2,Polr3e,Cfd,LOC100362027,Cd1d1,Slc11a1,Cfh,Casp4,Ly86,Ikbke,Trim35,Vav1,Ilf3,Tlr2,Ppp1r14b,Il17ra,Pld4,Gsdmd,Colec11,Isg15,Tlr7,Pik3r6,Alpk1,Zap70,Unc93b1,Akap8,Rnf166,Kcnj8,Polr3g,Otulin,Lamp1,Casp1,Birc3,Relb,Ptprc,Rnasel,Dhx58,Card9,Irf9,Parp9,Malt1,Trafd1,Usp18,Serpinb9,Slc15a3,Edn1,Lgals3,Tomm70,Tkfc,Cul1,Psmd7,Trim5,Pja2,Cd180,Socs1,Mrc1,RT1-S3,Cx3cr1,Riok3,Nop53…
9623	Gemma_GSE95449_Experience-dependent_Epigenomic_Reorganization_in_the_Hippocampus_timepoint_1.h_Up	0.000237304	0.0292981	0.358931	2.02332	0	721	Vps9d1,Robo3,Slc7a6,Pnisr,Pabpn1,Prpf4b,Slc28a2,Pip5kl1,Ints6l,Mapk1ip1,Col16a1,Rock1,Lsr,Ikbke,Nfrkb,Srsf11,Mapk11,Wsb1,Zfp612,Kctd17,Usp28,Snhg11,Prp2l1,Ints10,Atm,Pot1,Luc7l3,Dnah9,Leng8,Cfap69,Idua,Tcirg1,Akap8,Cdan1,Catsperz,Kcnk4,Rps6kl1,Gpcpd1,Haghl,Ccdc62,Per2,Sfswap,Rbm39,Noc2l,Arse,Pomt2,Vwa5b2,Col11a2,Ero1b,Malt1,Sfxn4,Naa40,Ogt,Pcyt2,Rev1,Dennd6a,Trafd1,Aurkc,Klhl17,Entr1,Spns1,Sf3b1,…
2342	GOBP_CELLULAR_LIPID_METABOLIC_PROCESS	0.000239751	0.0292981	0.254329	1.43703	0	745	Idh1,Rarres2,Acss2,Pik3c2a,Cyp4f4,Acly,Hmgcs1,Acsm3,Pdxp,Cyp4f1,Twist1,Scd,Pip5kl1,Aldh3b1,Serinc2,Thrsp,Cyp2j4,Ilvbl,Apoa5,Gstm4,Impa2,Atm,Pik3r6,Dld,Mmut,Scarb1,Mvd,Rdh10,Gpcpd1,Per2,Esyt3,Hdhd5,Pyurf,Pik3c3,Pemt,Slc27a4,Pla2g4e,Chpt1,Plaa,Nceh1,Echdc1,Fdft1,Inpp5d,Acadl,Pcyt2,Nsmaf,Edn1,Ugt1a1,Oxsm,Rdh13,Agrn,Insig1,Mecr,Pip4p1,Hexb,Acads,Lpcat2,B3galt4,Tmem150a,Slc44a3,Plcg1,Gpld1,Hacl1,Sptss…
2529	GOBP_NEGATIVE_REGULATION_OF_NUCLEOBASE_CONTAINING_COMPOUND_METABOLIC_PROCESS	0.000339156	0.0380668	-0.237283	-1.33573	1	936	Prdm11,Mlx,Rnf169,Daxx,Zfp281,Osr1,Siah2,Abce1,Hif1an,Zbtb4,Nr2f6,Kat5,Scai,Zfp46,Foxc1,Cebpa,Trim37,Zfp24,Dicer1,Cbfa2t3,Axin2,Klf3,Zbtb7a,Niban2,Stn1,Scmh1,Hdac1,Nudt16l1,Bap1,Sars1,Rbfox2,Stat3,Ccne1,Zc3h10,Smarca4,Wwc1,Ppid,Ctnnbip1,Dnmt1,Arid5b,Cdk9,Otud7b,Prdm2,Zbtb7b,Terf2ip,Per1,Phf6,Arid4a,Thrap3,Myd88,Rrp8,Xrcc5,Smurf2,Pspc1,Wwp1,Mta3,Zfp869,Nrde2,Srebf2,Fancb,Rorb,Rnf40,Zfp248,Purb,Nr2…
2749	GOBP_ANATOMICAL_STRUCTURE_FORMATION_INVOLVED_IN_MORPHOGENESIS	0.000346921	0.0380668	-0.251746	-1.38583	1	699	Pik3cd,Tmed2,Faim2,Spred1,Sox8,Thsd7a,Tenm4,LOC100362830,Ada,Stard13,Klf2,Casp9,Mib1,Furin,Adamts9,Pkn1,Ift57,Traf6,Dusp5,Sema3c,Mapk3,Itga3,Skil,Itgb4,Rpl7l1,Akt1,Tgfb1,Deaf1,Epn1,Pak4,Fkbpl,Rarg,Cdk5r1,Hpse,Flna,Kdm6b,Sdk2,Whrn,Supt6h,Ramp1,Htra1,Ripply2,Jmjd6,Alox5,Aimp1,Sparc,Myh11,Krt1,Cthrc1,Atp7a,Ptch1,Rfx2,Ago2,Csrp1,Fn1,Tspan12,Hipk2,Tmod2,Atf2,Obsl1,Med1,Pofut1,Elk3,Vash2,Atp5f1b,Tnnt2,…
3208	GOBP_EPITHELIUM_DEVELOPMENT	0.000348129	0.0380668	-0.254827	-1.40315	1	705	Arid4a,Myd88,Sdc4,Fem1b,Orai1,Poglut1,Smurf2,Celsr1,Pten,Vegfc,Arhgef26,Plod3,Fzd1,Pcna,Plcb1,Pphln1,Magi2,Robo1,Ctnnb1,Icam1,Bcl11b,Psmc3,Ret,Rhob,Id3,Megf8,Acta2,Slc4a7,Sod1,Nphp1,Pik3cd,Tmed2,Spred1,Sox8,Mafg,LOC100362830,Stard13,Klf2,Cited1,Mib1,Furin,Numa1,Ift57,Wnt7b,Traf6,Nr2f2,Sema3c,Psmd2,Skil,Smad5,Dact2,Ush2a,Akt1,Il6st,Tgfb1,Deaf1,Fras1,Arx,Rela,Fkbpl,Rarg,Hpse,Flna,Kdm6b,Chd7,Whrn,Dd…
1935	GOBP_TUBE_MORPHOGENESIS	0.000351247	0.0380668	-0.265516	-1.43314	1	547	Angpt2,Pik3cd,Tmed2,Spred1,Sox8,Thsd7a,LOC100362830,Stard13,Klf2,Cited1,Mib1,Adamts9,Ift57,Wnt7b,Traf6,Nr2f2,Akt1,Tgfb1,Deaf1,Epn1,Pak4,Fkbpl,Rarg,Hpse,Flna,Chd7,Bak1,Ramp1,Ddr1,Dlg5,Jmjd6,Alox5,Phb2,Aimp1,Sparc,Arid2,Krt1,Cthrc1,Ptch1,Sox10,Ago2,Kras,Fn1,Tspan12,Hipk2,Atf2,Med1,Pofut1,Elk3,Vash2,Atp5f1b,Gab1,Arhgap35,Hspb1,Prkacb,Ppp1r16b,Tnfsf12,Klf4,Fuz,Sall1,Hspb6,Emilin1,Gadd45a,Prkd1,Ramp2,…
3999	GOBP_CELLULAR_RESPONSE_TO_NITROGEN_COMPOUND	0.000354108	0.0380668	-0.270615	-1.45159	1	506	Adcy5,Gclm,Col1a1,Atp1a3,Klf3,Penk,Amigo1,Tbc1d4,P2ry1,Ptpn1,Arrb2,Ryr2,Stat3,Syap1,Myo1c,Gjb2,Tmem38a,Zfp106,Gnb1,Gna11,Smarcc1,Rab8b,Zbtb7b,Insig2,Pdgfra,Hcn3,Slc9a1,Pten,Epg5,Slc25a33,Ndel1,Rhoq,Fer,Plcb1,Mavs,Ctnnb1,Golph3,Icam1,Rab12,Lamtor1,Gabpa,Capn2,Gnaq,Sod1,Stxbp4,Sorbs1,Trex1,Capn10,Ahcyl1,Chrna3,Prkcz,Max,Klf2,Gng2,Aplp1,Ncoa5,Atp6v0e1,Rgs9,Mapk3,Akt1,Adcy1,Taf1,Rela,Ifit1bl,Atp6v0a1…
9106	ZHONG_PFC_C3_MICROGLIA	0.000354547	0.0380668	-0.28507	-1.50395	1	416	Sncb,Nkain2,Actr3b,Sdc3,Mok,Sema3c,Plxna4,Ptpn5,Nfasc,Nfia,Gucy1a2,Adcy1,Rela,Gnao1,Sdk2,Gpsm1,Lrrc7,Kif21b,Nav1,Atxn2,Add2,Ptp4a3,Gpr12,Cdc42ep4,Tubb2b,Neo1,Dtx1,Sybu,Ppfia2,Ncdn,Arpp21,Kcna3,Csrnp3,Rap1gap2,Limch1,Pik3r2,Zbtb18,Myh10,Nfix,Rfng,Myt1l,Rnf220,Nrxn1,Jph4,Ric3,Fxr2,Tcp1,Ppfibp1,Fat3,Bhlhe22,Kndc1,Nfib,Celsr2,Atcay,Ntrk2,Fads3,Akt3,Ccdc184,Sez6l2,Cpne6,Cerk,Kif1b,Elavl3,LOC691921,Enh…
1492	GOBP_FOREBRAIN_DEVELOPMENT	0.000361925	0.0380668	-0.318547	-1.59825	1	257	Pten,Tacc1,Fez1,Ndel1,Plcb1,Robo1,Plxna3,Bcl11b,Myo1d,Btbd3,Tmem108,H2ax,Sstr4,Numb,Aplp1,Wnt7b,Nr2f2,Plxna4,Slc32a1,Arx,Gnao1,Cdk5r1,Flna,Kdm6b,Chd7,Mas1,Atf5,Atp7a,Zswim6,Kras,Pex13,Ryk,Xrcc1,Alk,Chd5,Arhgap35,Mettl3,Gng12,Neurod1,Sall1,Nf2,Nfib,Ntrk2,Atp2b4,Sox2,Ppargc1a,Bcan,Dlx5,Crkl,Bmp2,Crk,Rbpj,Tnr,Prox1,Kirrel3,Pou3f3,Fgf10,Nsun5,Ppp1r9b,Ski,Erbb4,Nrp2,Efna2,Lhx6,Emx2,Adcyap1,Creb1,Dnajb…
690	GOBP_TRANSMEMBRANE_RECEPTOR_PROTEIN_SERINE_THREONINE_KINASE_SIGNALING_PATHWAY	0.000364166	0.0380668	-0.309886	-1.54308	1	243	Elapor2,Magi2,Snw1,Megf8,Fnta,Pmepa1,Ltbp3,Rgmb,Spred1,Prkcz,Glg1,Cited1,Nup93,Furin,Numa1,Mapk3,Itga3,Skil,Rbm14,Smad5,Dact2,Tgfb1,Tgfb3,Appl2,Bambi,Dnm2,Htra1,Zc3h3,Neo1,Bcl9l,Ldlrad4,Hipk2,Pbld1,Ltbp4,Zfp423,Pdcd4,Bmp6,Emilin1,Hivep1,Fam89b,Zscan22,Tgfbr1,Hspa5,Id1,Tgfb2,Ttk,Dlx5,Bmp2,Rbpj,Acvr2a,Fgf10,Bmp3,Smad7,Tmem100,Ski,Fos,Pard3,Hsp90ab1,Gpc3,Creb1,Ing2,Tob1,Ccn1,Hes5,Hspa1a,Htra3,Igsf1,…
4844	GOCC_NEURON_SPINE	0.000366771	0.0380668	-0.360308	-1.69687	1	157	Anks1b,Rph3a,Shank1,Ophn1,Dock10,Dnm3,Cpeb4,Shank2,Adgrb1,Palm,Abi2,Strn4,Frmpd4,Akap5,Arrb2,Sla,Adora1,Psmc2,Arhgap33,Sipa1l1,Pten,Shisa8,Abr,Arhgap44,Grin2a,Cnih2,Kcnd3,Synpo,Cdk5r1,Lzts1,Dip2a,Dnm2,Neurl1,Ppfia2,Arrb1,Gria1,Sez6,Grm3,Rgs14,Lrrc4,Sri,Strn,Fxr2,Ctnnd1,Prkaca,Rgs10,Ntrk2,Cnn3,Usp8,Apba2,Slc8a2,Zfp804a,Adam10,Itsn1,Apba3,Pde4b,Ppp1r9b,Mapt,Dnajb1,Ppp1r1b,Bcr,Actn2,Tiam1,Ddn,Nos1,E…
2404	GOBP_CELL_FATE_COMMITMENT	0.000369004	0.0380668	-0.397356	-1.81472	1	127	Sox8,Tenm4,Mga,Wnt7b,Zfp445,Nr2f2,Smad5,Arx,Kdm6b,Sox6,Ptch1,Myt1l,Nkx6-2,Neurod1,Ifrd1,Klf4,Ctr9,Sox2,Tgfbr1,Rab10,Zfp521,Bmp2,Rbpj,Prox1,Fgf10,Erbb4,Nkx2-2,Sox9,Wnt7a,Sufu,Hes5,Wnt16,Nr2e1,Wnt5b,Dll1,Bcl2,Dlx1,Cdc73,Gas1,Wnt5a
154	GOBP_ENDOTHELIAL_CELL_PROLIFERATION	0.000369276	0.0380668	-0.436579	-1.92809	1	103	Alox5,Aimp1,Sparc,Atp5f1a,Vash2,Ppp1r16b,Tnfsf12,Bmp6,Prkd1,Prkd2,Arg1,Tgfbr1,Akt3,Apoe,Bmp2,Cdh13,Prox1,Arnt,Rgcc,Nrp2,Vash1,Zfp580,Apln,Vip,Nr4a1,Pdgfb,Cxcl12,Jcad,Cav2,Itgb1bp1,Thap1,Wnt5a,Cav1
9487	Gemma_GSE50423_Contextual_fear_conditioning_in_the_mouse_hippocampus_timepoint_24.h_Down	0.000369686	0.0380668	-0.364001	-1.69013	1	143	Kansl2,Ncoa3,Ndst4,Swt1,Dnaja4,Per1,Zfp324,Dusp6,Ccdc28b,Arid4a,Egr2,Gse1,Ago3,Tor1aip2,Lcat,Ints6,Sstr4,Ppt2,Dusp5,Ncbp3,Rnf216,Jmjd6,Cdh24,Ippk,Ric1,Nr4a3,Kmt5a,Chst1,Cnot4,Sh3bp5,Fam155b,Neurod1,Spry4,Spen,Bhlhe22,Adipor2,Kdm2a,Pip5k1b,Crkl,Cnnm4,Tob2,Apold1,Fos,Orai2,Tp53inp1,Ccn1,Nr4a1,Pcf11,Ccnjl,Tiparp,Sik1,Junb,P4ha1,Adamts1,Traip,Arc,Btg2,Ccdc117,Npas4
2806	GOBP_POSITIVE_REGULATION_OF_EPITHELIAL_CELL_PROLIFERATION	0.000371058	0.0380668	-0.40385	-1.83717	1	124	Htra1,Atp7a,Nr4a3,Med1,Vash2,Ppp1r16b,Tnfsf12,Bmp6,Prkd1,Prkd2,Arg1,Tgfbr1,Id1,Akt3,Dlx5,Bmp2,Cdh13,Prox1,Dlx6,Fgf10,Arnt,Igf1,Nrp2,Zfp580,Xbp1,Apln,Vip,Sox9,Nr4a1,Wnt7a,Pdgfb,Cxcl12,Jcad,Cav2,Nog,Wnt5a
4906	GOCC_RNA_POLYMERASE_II_TRANSCRIPTION_REGULATOR_COMPLEX	0.000371126	0.0380668	-0.403329	-1.83816	1	126	Atf6b,Rfxank,Jund,Ctnnb1,Gtf2h2,Taf8,Atf1,Taf6l,Max,Med6,Smad5,Taf1,Sfpq,Tcf7l1,Taf7,Drap1,Nono,Bcl9l,Trim28,Hipk2,E2f4,Ddit3,Neurod1,Pou2f1,E2f6,Nfyb,Rxra,Nfya,Crem,Pbx1,Gtf2f1,Clock,Rxrg,Gemin5,Hmga1,Smad7,Arnt,Fos,Taf12,Cbfb,Creb1,Nr1h3,Ing2,Tcf4,Rb1,Tbpl1,Supt3h,Junb,Tcf12,Taf6,Trip4
156	GOBP_POSITIVE_REGULATION_OF_ENDOTHELIAL_CELL_PROLIFERATION	0.000375305	0.0380668	-0.468524	-1.91942	1	69	Vash2,Ppp1r16b,Tnfsf12,Bmp6,Prkd1,Prkd2,Arg1,Tgfbr1,Akt3,Bmp2,Cdh13,Prox1,Arnt,Nrp2,Zfp580,Apln,Vip,Nr4a1,Pdgfb,Cxcl12,Jcad,Cav2,Wnt5a
3638	GOBP_G_PROTEIN_COUPLED_RECEPTOR_SIGNALING_PATHWAY_INVOLVED_IN_HEART_PROCESS	0.000378573	0.0380668	-0.801566	-2.00478	1	10	Akap13,Atp2b4,Chga,Pde4b,Gnai2,Rgs2,Cav1
952	GOBP_PROXIMAL_DISTAL_PATTERN_FORMATION	0.000379219	0.0380668	-0.765632	-2.02853	1	12	Pbx1,Fgf10,Pbx2,Hes5,Dll1,Dlx1
9653	GeneWeaver_Keeley_2006_GS137377_Upregulated transcriptional response to nonassociative and associative components of classical fear conditioning in the Hippocampus_Up_Top25_byPval	0.000382482	0.0380668	-0.603577	-1.92574	1	23	Nfix,Med1,Myt1l,Pip5k1b,Nsf,Gnai2,Ddit4,Fos,Nr4a1,Tiparp,Junb
4619	GOCC_TRAPP_COMPLEX	0.000418148	0.0411283	0.733001	2.02811	1	13	Trappc12,Trappc2,Trappc6a,Trappc11,Trappc6b,Trappc1,Trappc8
6385	HP_PARAKERATOSIS	0.000421763	0.0411283	0.773701	2.0369	1	11	Mvd,Nsdhl,Pomp,Trpm4,Pik3ca,Pmvk,Mbtps2,Dsp
4714	GOCC_MOTILE_CILIUM	0.00043262	0.0417651	0.36408	1.66671	1	118	Cabcoco1,Dnah9,Dld,Cfap69,Cul3,Cfap65,Dnai4,Ropn1l,Cfap61,Tekt2,Cfap100,Iqub,Mns1,Bbs2,Cfap251,Iqcg,Dnah1,Dnah2,Flacc1,Cfap300,Atp1b1,Cfap73,Spag6l,Ccdc103,Cfap99,Spa17,Cfap52,Arl13b,Ttc29,Septin7,Cfap206,Spaca9,Ift88,Anxa1,Saxo2,Catsper2,Catsperd,Septin6,Pkd2,Tacr3,Pkd1,Cep20,Cfap44,Dnali1,Tekt3,Lyzl4,Rsph9,Cfap91,Hif1a,Dnah17,Pafah1b1
4640	GOCC_SECRETORY_GRANULE	0.000467071	0.0446446	0.257222	1.42307	1	557	Ghdc,LOC689130,Commd9,Idh1,Rarres2,Fcgr3a,Prss55,Glipr1l1,Sypl1,Cfd,Acly,Ist1,Slc11a1,Fth1,Aldh3b1,Rock1,Pcsk5,Gca,Tlr2,Rph3al,Gsdmd,Gpr84,Rab3d,Dld,Anxa11,Tcirg1,Ebag9,Lamp1,Cdk13,Clec12a,Ptprc,Irag2,Qpct,Klk8,Cfap65,Cyb5r1,Lrguk,Serpinb1a,Scg3,Edn1,Vezt,Fermt3,Lgals3,Glipr1,Ctsd,Hexb,Psmd7,Cxadr,Kcnj11,Brca2,Pcsk2,Iqub,Slc2a5,Apaf1,Cfp,Bsg,F8,Fcgr2a,Dynlt1,Zpbp2,Slc44a2,Dmxl2,Spag8,Syt5,Ctss,Ma…
624	GOBP_DEFENSE_RESPONSE	0.000485791	0.0459787	0.241873	1.37722	1	850	C1qb,C1qa,Rarres2,C1qc,Cd200r1,Ifit2,Polr3e,Cfd,LOC100362027,Tek,Cd1d1,Slc11a1,Cfh,C1qtnf12,Casp4,Ly86,Ikbke,Trim35,Vav1,Ilf3,Blnk,Setd6,Tlr2,Ppp1r14b,Il17ra,Atm,Pld4,Gsdmd,Colec11,Isg15,Tlr7,Pik3r6,Lipa,Alpk1,Zap70,Tcirg1,Unc93b1,Laptm5,Akap8,Rnf166,Kcnj8,Polr3g,Camk4,Otulin,Lamp1,Casp1,F2r,Birc3,Relb,Npy5r,Ptprc,Rnasel,Dhx58,Hfe,Card9,Irf9,Plaa,Brinp1,Prdx5,Parp9,Malt1,Sp140,Trafd1,Usp18,Serpin…
527	GOBP_LIPID_METABOLIC_PROCESS	0.00049456	0.0463542	0.239678	1.37751	1	976	Pex11a,Idh1,Rarres2,Acss2,Pik3c2a,Cyp4f4,Sc5d,Acly,Hmgcs1,Acsm3,Pdxp,Tek,Cyp4f1,Twist1,Scd,Pip5kl1,Cyp51,Aldh3b1,Serinc2,Thrsp,Cyp2j4,Lsr,Dkk3,Ilvbl,Apoa5,Gstm4,Impa2,Atm,Pik3r6,Pde3b,Lipa,Dld,Mmut,Scarb1,Hsd17b13,Mvd,Rdh10,Gpcpd1,Per2,Esyt3,Hdhd5,Pyurf,Pik3c3,Pemt,Slc27a4,Pla2g4e,Chpt1,Plaa,Nceh1,Echdc1,Fhl2,Fdft1,Inpp5d,Naa40,Acadl,Cyb5r1,Pcyt2,Nsmaf,Edn1,Hsd17b7,Ugt1a1,Oxsm,Rdh13,Agrn,Insig1,G…
3222	GOBP_NEGATIVE_REGULATION_OF_CELL_DEATH	0.00052283	0.0485327	-0.254169	-1.39076	2	647	Faim2,Bcl2l2,Sox8,Prkcz,Ogg1,Birc2,Ybx3,Ada,Cited1,Slc25a5,Hax1,Klhl20,Traf6,Sncb,St3gal1,Fignl1,Akt1,Il6st,Pak4,Tgfb3,Rela,Csnk2a1,Plk3,Flna,Atf5,Peli1,Tmem109,Phb2,Atg7,Nono,Cfdp1,Ctnna1,Mgmt,Arnt2,Stk40,Sox10,Parp2,Ankle2,Eya3,Kras,Kitlg,Nr4a3,Ppt1,Hipk2,Arrb1,Hipk3,Vhl,Rest,Med1,Dock8,Psmg2,Hnrnpk,Pou3f4,Scrt2,Zmynd11,Igf1r,Hspb1,Arhgdia,Cacybp,Pdcd4,Neurod1,Klf4,Mad2l1,Hspb6,Cntfr,Arhgap10,G…
1191	GOBP_CARBOHYDRATE_CATABOLIC_PROCESS	0.00055371	0.0505133	-0.360942	-1.66795	2	138	Hdac4,Trex1,Pgam1,Neu3,Nup93,Zbtb20,Gpi,Bpgm,Nup160,Neu1,Gsk3a,Nup210,Nup107,Aldoc,Insr,Entpd5,Pom121,Nup98,Pygb,Stbd1,Git1,Eno3,Ppargc1a,Hk2,Manba,Nup54,Nup205,Nudt5,Slc4a4,Pgm1,Arnt,Rpe,Ddit4,Igf1,Chia,Gpd1,Idnk,Fut4,Lrp5,Pgm2l1,Scarb2,Pygm,Eif6,Fut10,Aaas,Aldh1a1
5047	GOMF_G_PROTEIN_COUPLED_RECEPTOR_BINDING	0.000554631	0.0505133	-0.35191	-1.64553	2	151	Dnaja1,Lrp6,Dnm3,Dvl3,Ptpn11,Pde4d,Palm,Pdyn,Rnf43,Penk,P2ry1,Akap5,Arrb2,Adora1,Jak1,Gna11,Gprc5b,Fzd1,Magi2,Homer3,Adrb1,Gnaq,Sh3gl1,Yars1,Hspa8,Slc9a3r2,Aplp1,Wnt7b,Itgb4,Arhgef12,Tub,Homer2,Gnao1,Flna,Bambi,Dnm2,Cthrc1,Ptch1,Arrb1,Ryk,S1pr2,Pomc,Fem1a,Rala,Tulp3,Cxcl14,Adra2c,Itch,Adra2a,Ppp1r9b,Grk2,Gnai2,Adcyap1,Gnal,Ppp1r1b,Mrap2,Apln,Gna14,Bbs1,Wnt7a,Cckbr,Wnt16,Hspa1a,Wnt5b,Ccl19,Cxcl12,…
3544	GOBP_RESPONSE_TO_CATECHOLAMINE	0.000564016	0.0508879	-0.462637	-1.90041	2	70	Caly,Palm,Adcy5,Penk,Arrb2,Ryr2,Gnb1,Gna11,Hcn3,Rnls,Slc9a1,Gabpa,Gng2,Aplp1,Rgs9,Mapk3,Gnao1,Flna,Htr1b,Dnm2,Gsk3a,Nr4a3,Alk,Prkaca,Atp2b4,Ppargc1a,Hrh3,Id1,Chrm4,Prmt5,Pde4b,Ncstn,Gnal,Gna14,Htr1f,Cav2,Slc9a3r1,Htr3a
8375	HP_REDUCED_SPERM_MOTILITY	0.000626828	0.0554413	0.672788	1.98085	2	16	Cfap298,Cfap69,Gba2,Dnah2,Cep112,Ttc29,Zmynd10,Catsper2,Pkd2,Pkd1
3059	GOBP_NITRIC_OXIDE_SYNTHASE_BIOSYNTHETIC_PROCESS	0.000629987	0.0554413	0.706842	1.99384	2	14	Tlr2,Pggt1b,Edn1,Jak2,Map2k4
563	GOBP_ATP_BIOSYNTHETIC_PROCESS	0.000631712	0.0554413	0.537435	1.94851	2	36	Vps9d1,Dguok,Pink1,Atp5mf,Ak9,Nudt2,Uqcc3,Dnajc30,Atp5pf,Atp5mc3,Flcn,Aldoa,Atpsckmt,Atp5mc1,Eno1,Prkag2,Atp5mg,Atp5po
3983	GOBP_ORGANIC_HYDROXY_COMPOUND_METABOLIC_PROCESS	0.000678119	0.0587072	0.269291	1.43055	2	358	Ddc,Nudt4,Idh1,Acss2,Sc5d,Acly,Hmgcs1,Pdxp,Cyp4f1,Scd,Cyp51,Aldh3b1,Dkk3,Apoa5,Impa2,Pld4,Lipa,Scarb1,Mvd,Rdh10,Per2,Fdft1,Inpp5d,Acadl,Cyb5r1,Hsd17b7,Rdh13,Insig1,Tkfc,Tph2,Pip4p1,Nsdhl,Plcg1,Retsat,Osbp,Gba2,Ebpl,Cyp27a1,Pgp,Hsd3b7,Sqle,Aldh3a2,Hmgcr,Sptlc2,Dhcr7,Vldlr,App,Dgkq,Cyb5r2,Pth1r,Moxd1,Coq2,Plpp6,Cyp4f6,Plek,H6pd,Hmgcs2,Lima1,Sphk1,Got1,Cyp2d3,Degs2,Rapgef2,Dgat1,Srd5a1,Pnkd,Asah1,Cf…
6758	HP_ABNORMAL_FACIAL_SHAPE	0.00068646	0.0587072	-0.244388	-1.3573	3	779	Piezo2,Pten,Stag1,Vegfc,Fancb,Upf3b,Plod3,Ttc37,Aga,Rfxank,Ecel1,Pmm2,Trio,Sec31a,Ctnnb1,Set,Actl6a,Champ1,Ccdc115,Magel2,Armc5,Ccdc47,Nsd1,Col6a2,Tbl1xr1,Grin2a,Arl3,Cacna1c,Ltbp3,Frrs1l,Nphp1,Hdac4,Fto,Pik3cd,Tmem260,Spred1,Wdfy3,Pde6d,Specc1l,Auts2,Mks1,Ift57,Exoc8,Morc2,Itga3,Kat6a,Mrps16,Smarcc2,Bcorl1,Nfia,Pura,Hccs,Akt1,Tmco1,Tgfb1,Deaf1,Med25,Tgfb3,Arx,Taf1,Nkap,Pacs2,B3glct,Polr1c,Cacna2…
6021	HP_ABNORMALITY_OF_THE_FOREHEAD	0.000687167	0.0587072	-0.246618	-1.36568	3	746	Wdfy3,Pde6d,Slc1a2,Tsen34,Specc1l,Zbtb20,Mks1,Ift57,Traf6,Itga3,Kat6a,Bcorl1,Nfia,Pura,Hdac6,Tmco1,Tgfb1,Gatad2b,Deaf1,Fras1,Klhl7,Med25,Mkrn3,Arx,Taf1,B3glct,Polr1c,Gnao1,Chd3,Flna,Kdm6b,Emc1,P4hb,Ripply2,Brpf1,Neu1,Rps19l2,Sox6,Nono,Nup107,Arid2,Smc1a,Slc35c1,Hs6st2,Atp7a,Ptch1,Arnt2,Prmt7,Insr,Psph,Vars1,Nbn,Zswim6,Ankle2,Hcn1,Kras,Adk,Pex13,Gypc,Ddx6,Slc25a24,Ap4b1,Ltbp4,Pik3r2,Obsl1,Csgalnac…
2094	GOBP_GLIOGENESIS	0.000728067	0.0614677	-0.320533	-1.56892	3	209	Sox8,Tenm4,Tspan2,Mapk3,Itgb4,Eif2b5,Akt1,Il6st,Tgfb1,Myrf,Rela,Bace2,Ldlr,Cdk5r1,Sox6,Dtx1,Sox10,Kras,Eif2b2,Nkx6-2,Mettl3,Nf2,Nfib,Clu,Ntrk2,Sox2,Gpr37l1,Tgfb2,Crkl,Bmp2,Prmt5,Fgf10,Nsun5,Klf15,Nab2,Ski,Mapt,Ncstn,Arhgef10,Rnf10,Nkx2-2,Adcyap1,Pard3,Creb1,Akt2,Sox9,Hes5,Nr2e1,Dll1,Idh2,Atp1b2,Tiam1,Reln,Csf1,Gpr183,Nog,Mmp24,Dlx1,Phgdh,Sun2
2082	GOBP_NEGATIVE_REGULATION_OF_LOCOMOTION	0.000732601	0.0614677	-0.323157	-1.59006	3	221	Plcb1,Magi2,Robo1,Plxna3,Synj2bp,Rhob,Sema3d,Angpt2,Sema4d,Spred1,Ada,Stard13,Adamts9,Nr2f2,Sema3c,Akt1,Tgfb1,Sinhcaf,Mctp1,Dlg5,Apex1,Arid2,Ctnna1,Ldlrad4,Pbld1,Osbpl8,Limch1,Ryk,Frmd5,Srgap3,Klf4,Fuz,Emilin1,Gadd45a,Nf2,Coro1c,Atp2b4,Ppargc1a,Adipor2,Lrch1,Apoe,Ap1ar,Crk,Ripor2,Igfbp5,Stk24,Smad7,Rgcc,Pfn2,Erbb4,Tp53inp1,Mia3,Vash1,Nexmif,Fbln1,Afdn,Ddt,Adipor1,Idh2,Bcl2,Atp1b2,Cxcl12,Stc1,Itgb…
184	GOBP_EPITHELIAL_CELL_DEVELOPMENT	0.000741152	0.0614677	-0.361296	-1.66517	3	136	Bmp15,Abi2,Myo1e,Msn,Yipf6,Hsd17b4,Tyms,Arid4a,Myd88,Fem1b,Arhgef26,Plod3,Plcb1,Magi2,Icam1,Bcl11b,Acta2,Slc4a7,Sod1,Sox8,Wnt7b,Dact2,Il6st,Rarg,Flna,Whrn,Gsk3a,Rapgef1,Rilpl2,Fosl2,S1pr2,E2f4,Ppp1r16b,Bmp6,Bfsp1,Col18a1,Clock,Ripor2,Prox1,Arntl,Nkx2-2,Afdn,Sox9,Wnt7a,Pdgfb,Wnt5b,Dll1,Triobp,Rapgef3,Stc1,Rdx,Clic4,Slc9a3r1,Wnt5a
1383	GOBP_GLAND_MORPHOGENESIS	0.000751174	0.0614677	-0.443098	-1.83536	3	73	Sema3c,Sulf2,Tgfb1,Tgfb3,Rarg,Ddr1,Phb2,Ptch1,Med1,Arg1,Tgfb2,Prox1,Igfbp5,Fgf10,Xbp1,Tgm2,Sox9,Lrp5,Bcl2,Csf1,Nog,Slc9a3r1,Ntn4,Wnt5a,Cav1
4144	GOBP_RESPONSE_TO_DOPAMINE	0.000751315	0.0614677	-0.480948	-1.88138	3	55	Caly,Palm,Adcy5,Arrb2,Gnb1,Gna11,Hcn3,Gabpa,Gng2,Rgs9,Mapk3,Gnao1,Flna,Htr1b,Dnm2,Gsk3a,Alk,Hrh3,Id1,Chrm4,Prmt5,Ncstn,Gnal,Gna14,Htr1f,Cav2,Slc9a3r1,Htr3a
9145	DURANTE_ADULT_OLFACTORY_NEUROEPITHELIUM_MACROPHAGES	0.000859476	0.0686324	0.472365	1.8721	3	54	C1qb,C1qa,C1qc,Fcgr3a,Ly86,Pld4,Laptm5,Rab32,Cx3cr1,Csf2ra,Fcgr2a,Gpr34,Ctss,Cst3,Aif1,Spi1,Cd74,RT1-Bb,Cyba,Herpud1,Ywhah,RT1-Db1,Ms4a6a
2184	GOBP_ATP_SYNTHESIS_COUPLED_ELECTRON_TRANSPORT	0.000860215	0.0686324	0.442175	1.85434	3	72	Dguok,Pink1,Dld,Cycs,Dnajc15,Ndufa12,Cyc1,Ndufs1,Ndufs4,Ndufb4,Cox4i1,Uqcc3,Cox7b,Ndufb9,Iscu,Ndufa9,Ndufa10,Ndufab1,Sdhc,Ndufa6,Ndufa4,Cox10,Cox6a1,Ndufa2,Uqcr10,Uqcrc1,Ndufb2,Cox5b,Uqcrfs1,Ndufb3,Snca,Uqcrh,Cox6b1,Uqcrq,Ndufs3,Ndufa5,Ndufa7,Ghitm,Ndufv3,Ndufa8,Ndufv1,Ndufs8,Ndufb8
9012	DropViz_HC_ChoroidPlexus_Ttr_cluster-markers.csv	0.000860215	0.0686324	0.427868	1.79435	3	72	Slc16a8,Arsg,Cdkn1c,Fhad1,Prr32,Stk39,Kcnj13,Sostdc1,Kcne2,Slc2a12,Cldn2,Pon3,Folr1,Ifi27,Tmem72,F5,Kl,Aqp1,Col9a3,Dynlrb2,Cul4b,Clic6,Tc2n,Cox8b,Slc31a1,Ltc4s,Ttr,Oca2,Vamp8,Krt18,Sulf1,Pcolce,Mdfic,Col8a2,Slc13a4,Calml4,Drc7,Spint2,Igf2,Ca14,Emb,Ace
2832	GOBP_REGULATION_OF_IMMUNE_RESPONSE	0.000914913	0.0702019	0.258574	1.41788	3	501	C1qb,C1qa,C1qc,Cd200r1,Fcgr3a,Cfd,Cd1d1,Slc11a1,Cfh,Ikbke,Vav1,Blnk,Colec11,Tfrc,Pik3r6,Zap70,Laptm5,Polr3g,Elf1,Lamp1,Cd276,Birc3,Relb,Npy5r,Ptprc,Rnasel,Dhx58,Hfe,Slc39a10,Card9,Parp9,Malt1,Inpp5d,Trafd1,Usp18,Serpinb9,Lgals3,Tomm70,Tkfc,Cul1,Psmd7,Trim5,Plcg1,Lat,Gpld1,Cxadr,Lime1,Socs1,Sppl3,RT1-S3,Lat2,Riok3,Ppp3r1,Jak2,Cfp,Fcgr1a,Fcgr2a,Cd4,Map2k4,Parp14,Vsir,Nectin2,Cd3e,Tyro3,Serping1,RT1…
2455	GOBP_REGULATION_OF_NEURON_DIFFERENTIATION	0.000924044	0.0702019	-0.349726	-1.61849	4	140	Pten,Fez1,Eif4enif1,Efna3,Bcl11b,Ret,Sox8,Mib1,Zfhx2,S1pr5,Csnk1d,Timp2,Cdk5r1,Dtx1,Disp3,Zfp536,Ddx6,Rest,Med1,Alk,Neurod1,Bmp6,Kdm4c,Nepro,Cyb5d2,Sox2,Pbx1,Gpr37l1,Bmp2,Brinp2,Ntf3,Prox1,Adra2c,Neurod2,Dpysl2,Nkx2-2,Eif4g1,Sox9,Hes5,Tcf4,Nr2e1,Dll1,Ngf,Bcl2,Tiam1,Heyl,Cxcl12,Hey1,Tcf12,Dlx1,Hmg20a
7210	HP_SHORT_LONG_BONE	0.000925412	0.0702019	-0.351849	-1.61989	4	135	B3glct,Flna,Chd7,Slc10a7,Rps19l2,Atp7a,Prmt7,Slc35d1,Obsl1,Zbtb16,Aff4,Sall1,Mafb,Pex7,Rbpj,Xrcc2,Sf3b4,Smarca2,Polr3a,Trip11,Fgf10,Evc,B3galt6,Dchs1,Cog4,Gnpat,Bgn,Sox9,Wnt7a,Tcf4,Ghr,Fancf,Fancl,Agps,Nog,Smoc1,Brca1
9011	DropViz_HC_Astrocyte_Gja1_cluster-markers.csv	0.000926784	0.0702019	-0.371078	-1.6741	4	117	Sdc4,F3,LOC100362216,Fam107a,Ndrg2,Phkg1,Rorb,Hopx,Slc39a12,Lcat,Slc1a2,Plxnb1,RGD1559896,Acsbg1,Gfap,Htra1,Tst,Aldoc,Oaf,Kcnj16,Mlc1,Hepacam,Slc6a11,Clu,Sox2,Cbs,Bcan,Gpr37l1,Apoe,Cxcl14,Enho,Slc4a4,Eva1a,Gjb6,Entpd2,Gstm1,Rgs20,Sox9,Hes5,Nr2e1,Etnppl,Atp1b2,Slc27a1,Papss2,Slc9a3r1,Phgdh,Cd38,Ephx2,Mfge8
5382	GOMF_OXIDOREDUCTASE_ACTIVITY	0.000928505	0.0702019	0.258735	1.42113	3	520	Wdr93,LOC689130,Idh1,Cyp4f4,Sc5d,Cyp4f1,Hba-a3,Scd,Cyp51,Fth1,Aldh3b1,Cyp2j4,Plod2,Dld,P4ha3,Hsd17b13,Aldh6a1,Rdh10,Rtn4ip1,Pdha1,Prdx5,Ero1b,Acadl,Cyb5r1,Vkorc1,Heph,Txnrd3,Hsd17b7,Pyroxd1,Rdh13,Mecr,Tph2,Dhodh,Acads,Nsdhl,Retsat,Aldh16a1,Cyp27a1,Msrb2,Hsd3b7,Gfod2,Kdm3b,Sqle,Ndufa12,Cyb5a,Aldh3a2,Sqor,Ptgs2,Hmgcr,Gstz1,Gsr,F8,Etfa,Dhcr7,Cyb561d2,Akr7a3,LOC100361898,Cyb5r2,Pxdn,Sdr9c7,Asphd1,Mox…
9591	Gemma_GSE23182_Systemic_inflammation_modulates_Fc_receptor_expression_on_microglia_in_chronic_neurodegeneration_disease_prion.disease_Up	0.000945626	0.0702019	0.251568	1.40367	3	630	Tmem176a,C1qb,C1qa,Herc6,C1qc,Fcgr3a,Slc43a3,Cyp4f1,Slc11a1,Cfh,Col16a1,Gsap,Rock1,Ly86,Vav1,Rab3il1,Blnk,Myo1f,Naglu,Rida,Ifitm6,Tlr2,Nln,Ppp1r14b,Pld4,Tlr7,Mrps6,Pde3b,Lipa,P4ha3,Tcirg1,Unc93b1,Laptm5,Lrrc75a,Lamp1,Casp1,Oplah,Epsti1,Ptprc,Dhx58,Hfe,Irf9,Slc38a10,Masp1,Rab32,Inpp5d,Vkorc1,Clec4a3,Slc15a3,Scg3,Fermt3,Lgals3,Serhl2,Glipr1,Ctsd,Hexb,Lpcat2,Tmem198b,Sema4c,Tp53i3,Ptprz1,Sat1,Slc9a9…
3214	GOBP_LUNG_CELL_DIFFERENTIATION	0.000948047	0.0702019	-0.733483	-1.94336	4	12	Tmem38b,Nfib,Rbpj,Fgf10,Thra,Creb1,Sox9
209	GOBP_IMMUNE_EFFECTOR_PROCESS	0.000956709	0.0702019	0.238307	1.347	3	746	Ghdc,C1qb,LOC689130,Commd9,C1qa,Idh1,C1qc,Fcgr3a,Ifit2,Polr3e,Cfd,Acly,Cd1d1,Ist1,Slc11a1,Cfh,Fth1,Aldh3b1,Rock1,Vav1,Ilf3,Gca,Tlr2,Gsdmd,Colec11,Isg15,Gpr84,Tlr7,Tfrc,Pik3r6,Rab3d,Tcirg1,Unc93b1,Laptm5,Itm2a,Kcnj8,Polr3g,Lamp1,Birc3,Cdk13,Clec12a,Relb,Ptprc,Rnasel,Irag2,Dhx58,Hfe,Qpct,Card9,Irf9,Parp9,Malt1,Inpp5d,Serpinb9,Serpinb1a,Lgals3,Glipr1,Tomm70,Ctsd,Tkfc,Hexb,Psmd7,Trim5,Plcg1,Lat,Cd180…
2538	GOBP_REGULATION_OF_TRANSLATION_NCRNA_MEDIATED	0.000958038	0.0702019	-0.709879	-1.91887	4	13	Tnrc6a,Stat3,Eif4enif1,Tnrc6c,Ago3,Tnrc6b,Ago2,Ddx6,Rbm4,Eif4g1,Eif6
9382	WU_ALZHEIMER_DISEASE_DN	0.000958038	0.0702019	-0.709478	-1.91779	4	13	Cd2bp2,Fads2,Cdk10,Pde1b,Maf,Adamts2
187	GOBP_GLANDULAR_EPITHELIAL_CELL_DIFFERENTIATION	0.000959877	0.0702019	-0.576403	-1.92855	4	28	Rarg,Gsk3a,Neurod1,Bmp6,Bmp2,Clock,Prox1,Arntl,Nkx2-2,Dll1,Wnt5a
2972	GOBP_REGULATION_OF_CELLULAR_COMPONENT_MOVEMENT	0.00104076	0.0750449	-0.244204	-1.34431	5	699	Myd88,Pdgfra,Prkce,Sdc4,F3,Adgrg1,Smurf2,Igfbp3,Fam107a,S100a11,Ttbk2,Pten,Vegfc,Cemip,Fez1,Ackr3,Fer,Plcb1,Ccsap,Mgat3,Magi2,Robo1,Icam1,Plxna3,Prkca,Ret,Synj2bp,Cpne3,Rhob,Spock2,Zfp609,Sema3d,Cnih2,Cacna1c,Hdac4,Angpt2,Sema4d,Pik3cd,Spred1,Ada,Stard13,Unc5c,Adamts9,Numb,Pkn1,Plxnb1,Lrig2,Nr2f2,Sema3c,Mapk3,Plxna4,Itga3,Dapk3,Hdac6,Akt1,Rangrf,Tgfb1,Gpi,Slk,Sinhcaf,Appl2,Flna,Pdgfd,Mctp1,Pak3,D…
2720	GOBP_BLOOD_VESSEL_MORPHOGENESIS	0.00105671	0.0750449	-0.269282	-1.41784	5	404	Angpt2,Pik3cd,Spred1,Thsd7a,Stard13,Klf2,Cited1,Adamts9,Wnt7b,Nr2f2,Akt1,Tgfb1,Epn1,Pak4,Fkbpl,Hpse,Flna,Chd7,Bak1,Ramp1,Jmjd6,Alox5,Aimp1,Sparc,Arid2,Krt1,Ago2,Fn1,Tspan12,Hipk2,Atf2,Med1,Pofut1,Elk3,Vash2,Atp5f1b,Gab1,Hspb1,Ppp1r16b,Tnfsf12,Klf4,Hspb6,Emilin1,Gadd45a,Prkd1,Ramp2,Prkd2,Ephb4,Ntrk2,Atp2b4,Tgfbr1,Hk2,Id1,Adipor2,Akt3,Nus1,Col18a1,Pik3r3,Wars1,Tgfb2,Apoe,Cdh13,Rbpj,Npr1,Prox1,Fgf10…
939	GOBP_EMBRYO_DEVELOPMENT_ENDING_IN_BIRTH_OR_EGG_HATCHING	0.00105764	0.0750449	-0.266433	-1.40459	5	411	Taf8,Hopx,Megf8,Slc25a20,Gabpa,Capn2,Dscaml1,Tmed2,Sox8,Mafg,Ybx3,LOC100362830,Ada,Klf2,Cited1,Mib1,Furin,Ift57,Wnt7b,Traf6,Nr2f2,Sema3c,Skil,Rpl7l1,Mbd3,Akt1,Sulf2,Tgfb1,Deaf1,Tgfb3,Rai2,Lpar6,Rarg,Cdk5r1,Chd7,Dbn1,Supt6h,Ripply2,Cthrc1,Atp7a,Ptch1,Arnt2,Psph,Sox10,Itpk1,Nbn,Tent5c,Trim28,Med1,Pofut1,Kidins220,Vash2,Arhgap35,Prkacb,Fbxw8,Klf4,Fuz,Ctr9,Dact1,Slc35e2b,Zfp830,Prkaca,Lias,Nolc1,Rala…
5121	GOMF_PEPTIDE_ALPHA_N_ACETYLTRANSFERASE_ACTIVITY	0.00105955	0.0750449	0.759886	1.93803	4	10	Naa40,Naa16,Naa30,Naa50,Naa15
2327	GOBP_REGULATION_OF_SYSTEM_PROCESS	0.00106496	0.0750449	-0.270537	-1.41898	5	389	Adora1,Tmem38a,Grm1,Celf2,Dlgap3,Cdk9,Rab8b,Setd3,Stim1,Bves,Rnls,Gpd1l,Cck,Slc9a1,Tppp,Pten,Becn1,Icam1,Prkca,Egr2,Ywhae,Adrb1,Neto1,Sh3gl1,Cnih2,Cacna1c,Kcnd3,Sod1,Hdac4,Ahcyl1,Chrna3,Kcnj4,Tmem108,Prkcz,Tenm4,Ada,Dlgap4,Asb3,Zfhx2,Dapk3,Akt1,Rangrf,Il6st,Arhgap42,Myrf,Gnao1,Cacna2d2,Flna,Kcnip1,Scn2b,Gsk3a,Sox10,Parp2,Nr4a3,S1pr2,Kcnk3,Hcn4,Tnnt2,Kcnj3,Nrxn1,Sri,Neurod1,Klf4,Igsf11,Bmp6,Hspb6,…
7092	HP_RECURRENT_BACTERIAL_INFECTIONS	0.00108085	0.0753452	0.368633	1.66222	4	107	Dnajc21,Cfd,Cfh,Samd9,Cfap298,Blnk,Hydin,Il17ra,Ntrk1,Dnaaf3,Isg15,Dnah9,Zap70,Tcirg1,Malt1,Fermt3,Srp54a,Tyk2,Dnaaf4,Man2b1,Dnah1,Was,Cfap300,Cited2,Ccdc103,Ttc12,Efl1,Cftr,G6pc3,Ifngr1,Dnaaf6,Mbtps2,Cyba,Dclre1c,Slc37a4,Zmynd10,Pik3r1,Cybb,Gata2
370	GOBP_CILIUM_MOVEMENT	0.00108483	0.0753452	0.384858	1.68255	4	91	Prss55,Cfap298,Hydin,Dnah9,Cfap69,Cfap65,Dnai4,Ropn1l,Cfap61,Tekt2,Cfap100,Bbs2,Cfap251,Iqcg,Dnaaf4,Dnah1,Cfap73,Ccdc103,Spa17,Ttc29,Dnai3,Cfap206,Adcy3,Ttc12,Dnaaf6,Tmf1,Ttll9,Zmynd10,Catsper2,Nphp4,Catsperd,Pltp,Tacr3,Hoatz,Cfap44,Ttc21a,Nphp3,Tekt3,Rsph9,Cfap53,Cfap91,Dnah17,Dnai1
5037	GOMF_DNA_BINDING_TRANSCRIPTION_ACTIVATOR_ACTIVITY	0.00109369	0.0754179	-0.30962	-1.53041	5	228	Zfp869,Rorb,Atf6b,Nr2c2,Rfxank,Jund,Litaf,Bcl11b,Egr2,Atf1,Atf6,Gabpa,Mef2d,Mafg,Tfe3,LOC102551340,Zfp39,Zfp445,Nfia,Mlxip,Nhlh1,Rela,Atf5,Klf6,Arnt2,Sox10,Bach1,Nr4a3,Atf2,Zfp597,Fosl2,Zbtb16,Elk3,E2f4,Irf1,Ddit3,Neurod1,Klf4,Crebrf,Mafb,Nfyb,Nfib,Sox2,Prdm4,Zfp521,Pbx1,Dlx5,Rbpj,Zfp770,Clock,Nfkb2,Zfp62,Klf15,Neurod2,Pbx2,Fos,Nkx2-2,Creb1,Mycn,Zfp580,Creb3l1,Plagl1,Sox9,Nr4a1,Tcf4,Maf,Nr2e1,Hey…
801	GOBP_REGULATION_OF_G_PROTEIN_COUPLED_RECEPTOR_SIGNALING_PATHWAY	0.00110742	0.0758229	-0.393592	-1.71443	5	95	Nmt2,Plcb1,Prkca,Gtf2h2,Fnta,Rgs3,Sstr4,Ada,Aplp1,Rgs9,Tub,Homer2,Htr1b,Ramp1,Dnm2,Gsk3a,Arrb1,Tmod2,Rgs14,Camkmt,Git1,Ramp2,Rgs10,Atp2b4,Tulp3,Chga,Rgs12,Prmt5,Pde4b,Ppp1r9b,Grk2,Gnai2,Gng4,Grk5,Adcyap1,Rgs2,Mrap2,Apln,Rgs20,Gpr27,Gng7,Adm,Rgs13
9098	ZHONG_PFC_C7_SST_LHX6_POS_PUTATIVE_MIGRATING_INTERNEURON	0.00114504	0.0765279	-0.676516	-1.87184	5	14	Nxph1,Ackr3,Arl4d,Arx,Pdzrn4,Brinp2,Lhx6,Maf,Sst,Gad2
7775	HP_PROMINENT_SUPERFICIAL_BLOOD_VESSELS	0.00114635	0.0765279	-0.61896	-1.9006	5	20	Slc25a24,Zmpste24,Bscl2,Polr3a,Fos,Cog4,Ptdss1,Tcf4,Cavin1,Cav1
1365	GOBP_PITUITARY_GLAND_DEVELOPMENT	0.00114833	0.0765279	-0.626974	-1.89781	5	19	Sall1,Sox2,Bmp2,Rbpj,Fgf10,Adcyap1,Creb1,Nog,Wnt5a
1112	GOBP_NEGATIVE_REGULATION_OF_GLIOGENESIS	0.00114943	0.0765279	-0.581096	-1.91001	5	26	Ldlr,Sox10,Nkx6-2,Gpr37l1,Ski,Rnf10,Adcyap1,Hes5,Nr2e1,Idh2,Nog,Dlx1
920	GOBP_RESPONSE_TO_BIOTIC_STIMULUS	0.00119789	0.0792085	0.231702	1.31511	4	799	C1qb,C1qa,Rarres2,C1qc,Ifit2,Polr3e,Pabpn1,Cfd,LOC100362027,Cd1d1,Slc11a1,Cfh,Cdhr2,Thrsp,Casp4,Ly86,Ikbke,Trim35,Mapk11,Vav1,Ilf3,Tlr2,Ppp1r14b,Il17ra,Pld4,Gsdmd,Colec11,Isg15,Tlr7,Pik3r6,Erbin,Alpk1,Scarb1,Zap70,Unc93b1,Laptm5,Akap8,Rnf166,Kcnj8,Polr3g,Otulin,Lamp1,Casp1,F2r,Ggt7,Birc3,Relb,Ptprc,Rnasel,Dhx58,Card9,Irf9,Plaa,Ifi44,Parp9,Malt1,Trafd1,Usp18,Serpinb9,Slc15a3,Mus81,Edn1,Lgals3,Ugt1…
158	GOBP_VASCULATURE_DEVELOPMENT	0.00124511	0.0816751	-0.256773	-1.37046	6	481	Ackr3,Efna3,Robo1,Zfp161,Ctnnb1,Hgs,Prkca,Synj2bp,Rhob,Megf8,Slc39a12,Acta2,Tnfrsf12a,Angpt2,Trex1,Pik3cd,Tmed2,Spred1,Thsd7a,Stard13,Klf2,Cited1,Mib1,Adamts9,Wnt7b,Nr2f2,Sema3c,Akt1,Tgfb1,Epn1,Pak4,Fkbpl,Hpse,Flna,Pdgfd,Chd7,Bak1,Ramp1,Jmjd6,Alox5,Aimp1,Sparc,Rapgef1,Arid2,Krt1,Atp7a,Ago2,Fn1,Tspan12,Hipk2,Atf2,Med1,Pofut1,Elk3,Vash2,Atp5f1b,Gab1,Ddit3,Hspb1,Fbxw8,Ppp1r16b,Pdcd4,Tnfsf12,Klf4,Hsp…
1153	GOBP_BICARBONATE_TRANSPORT	0.00125602	0.0816751	0.547282	1.88559	5	29	Hba-a3,Slc4a10,Slc4a11,Cyb5r1,Slc26a4,Ca13,Ca5b,Cyb5r2,Aqp1,Cftr
4849	GOCC_AUTOLYSOSOME	0.00126529	0.0816751	0.736044	1.93777	5	11	LOC689130,Fth1,Lamp1,Pik3c3
492	GOBP_N_TERMINAL_PROTEIN_AMINO_ACID_ACETYLATION	0.00126904	0.0816751	0.714044	1.92701	5	12	Naa40,Naa16,Naa30,Naa50,Naa15,Crebbp
9148	DURANTE_ADULT_OLFACTORY_NEUROEPITHELIUM_DENDRITIC_CELLS	0.00128921	0.0824243	0.425665	1.7798	5	71	LOC689130,Fcgr3a,Cfd,Slc11a1,Fth1,Gca,Laptm5,Clec12a,Ptprc,Cfp,Ptgs2,Bcl2a1,Ctss,Cst3,Aif1,Sod2,Spi1,Plek
6004	HP_ABNORMAL_PARANASAL_SINUS_MORPHOLOGY	0.00130067	0.0825891	0.372182	1.65169	5	98	Fcgr3a,Dnajc21,Cfap298,Blnk,Hydin,Il17ra,Atm,Dnaaf3,Dnah9,Fmr1,Srp54a,Irf8,Dnaaf4,Man2b1,Dnah1,Fuca1,Psmb8,Was,Cfap300,Acp5,Ccdc103,Tap1,Ttc12,Efl1,Col5a1,Dnaaf6,Cyba,Mdm4,Lrba,Zmynd10,Pik3r1,Cybb
1942	GOBP_ENDOCRINE_SYSTEM_DEVELOPMENT	0.0013089	0.0825891	-0.446756	-1.79563	6	62	Mapk3,Akt1,Bak1,Gsk3a,Nkx6-2,Neurod1,Sall1,Bmp6,Sox2,Tgfbr1,Pbx1,Crkl,Bmp2,Rbpj,Clock,Fgf10,Arntl,Thra,Nkx2-2,Adcyap1,Creb1,Sox9,Dll1,Nog,Wnt5a
5025	GOMF_RNA_7_METHYLGUANOSINE_CAP_BINDING	0.001325	0.0828759	-0.767138	-1.91867	6	10	Ncbp3,Ago2,Larp1,Gemin5,Dcps,Eif4e3
2635	GOBP_REGULATION_OF_VIRAL_TRANSCRIPTION	0.00133562	0.0828759	-0.527398	-1.84491	6	33	Polr2a,Gtf2f1,Ifitm3,Dhx9,Ccnt1,Nelfcd,Polr2f,Tarbp2,Hexim1,Ubp1,Trim8
8999	Neuron_Neuron_PNOC_Doyle_Cell_2008	0.0013392	0.0828759	-0.654185	-1.84336	6	15	Prox1,Igf1,Vip,Rab3c,Crispld2,Dlx1,Htr3a
937	GOBP_EMBRYO_DEVELOPMENT	0.00139276	0.0856413	-0.240414	-1.31788	7	658	Tmed2,Sox8,Mafg,Tenm4,Ybx3,LOC100362830,Ada,Sp9,Klf2,Cited1,Mib1,Furin,Ift57,Wnt7b,Traf6,Dusp5,Nr2f2,Sema3c,Mapk3,Itga3,Skil,Itgb4,Rpl7l1,Smad5,Mbd3,Akt1,Sulf2,Tgfb1,Deaf1,Fras1,Tgfb3,Rai2,Lpar6,Rarg,Cdk5r1,Kdm6b,Chd7,Whrn,Dbn1,Lrrc7,Supt6h,Ripply2,Aff3,Arid2,Dlg2,Cthrc1,Atp7a,Tubb2b,Ptch1,Arnt2,Insr,Psph,Sox10,Itpk1,Nbn,Tent5c,Kitlg,Fn1,Nr4a3,Trim28,Hipk2,Zbtb16,Med1,Pofut1,Kidins220,Vash2,Pou3f…
1784	GOBP_RESPONSE_TO_ATP	0.00146199	0.0892301	0.596375	1.89151	6	21	Pdxp,Casp1,P2rx3,Kcnj11,Trpc3,Abcc9,Dgkq,Trpm4,Ryr3,P2rx6
2456	GOBP_NEGATIVE_REGULATION_OF_NEURON_DIFFERENTIATION	0.00149953	0.0892301	-0.473492	-1.79015	7	46	Dtx1,Disp3,Zfp536,Ddx6,Rest,Med1,Nepro,Sox2,Pbx1,Gpr37l1,Nkx2-2,Sox9,Hes5,Nr2e1,Dll1,Hey1,Dlx1,Hmg20a
1203	GOBP_STEROL_BIOSYNTHETIC_PROCESS	0.0015109	0.0892301	0.43975	1.7961	6	63	Sc5d,Acly,Hmgcs1,Scd,Cyp51,Apoa5,Mvd,Fdft1,Cyb5r1,Hsd17b7,Insig1,Nsdhl,Sqle,Hmgcr,Dhcr7,Cyb5r2,Plpp6,Hmgcs2,Cftr,Msmo1,Pmvk,Mbtps2
4991	GOCC_NUCLEAR_PROTEIN_CONTAINING_COMPLEX	0.00152078	0.0892301	-0.228308	-1.286	8	944	Amot,Rbmxl1b,Tcea1,Casc3,Gpatch1,Ing3,Wdr61,Kat5,Bicd2,Nupl2,Cebpa,Trim37,Dicer1,Zbtb7a,Rrp7a,Stn1,Xpa,Bicral,Hdac1,Clp1,Taf1b,RGD1308134,Orc3,Csnk2b,Bap1,Stat3,Exosc9,Kmt2b,Kansl2,Myo1c,Smarca4,Pcgf3,Polr3k,Smarcc1,Supt16h,Cdk12,Wdr18,Cdk9,Mcm7,Zmat5,Eftud2,Terf2ip,Phf5a,Thrap3,Ino80c,Ddx41,Rrp8,Atxn7l3,Lig3,Xrcc5,Gtf2e2,Hnrnpr,Adar,Kansl3,Mta3,Ppil1,Fancb,Upf3b,Atf6b,Rfxank,Pcna,Jund,Ppp1r8,Ctn…
9233	Wilhelm_2013_FlindersSensitiveLine_Downregulated_HC	0.00152174	0.0892301	0.373556	1.64144	6	94	Tmem176a,C1qa,Pik3c2a,Cyp4f4,Dguok,Cyp4f1,Aldh3b1,Blnk,Syt12,Rtn4ip1,Fxyd7,F2r,Pik3c3,Vwa5b2,Pdlim7,Cst6,Retsat,LOC100174910,Lrrc4c,Pxdn,Sarnp,Crot,Lum,Ssx2ip,Otub1,Dctn6,Mx2,Phf20l1,Aox1
2341	GOBP_CELLULAR_LIPID_CATABOLIC_PROCESS	0.00152638	0.0892301	0.329321	1.58593	6	163	Idh1,Twist1,Ilvbl,Apoa5,Mmut,Scarb1,Gpcpd1,Slc27a4,Pla2g4e,Echdc1,Acadl,Mecr,Hexb,Acads,Plcg1,Gpld1,Hacl1,Pla2g7,Gba2,Aldh3a2,Pnpla8,Adipoq,Pnpla3,Cpt1c,Zpbp2,Etfa,Abhd3,Fuca1,Pla2g6,Cpt1a,Abcd3,Crot,Abcd2,Sphk1,Plbd2,Pla2g5,Decr1,Acat1,Asah1,Inpp5f,Bdh2,Enpp6,Abcd4,Galc,Sgpl1,Pla2g4b,Gba
357	GOBP_VENTRICULAR_CARDIAC_MUSCLE_TISSUE_DEVELOPMENT	0.0015311	0.0892301	-0.563932	-1.90721	7	29	Adamts9,Tgfb1,Chd7,Med1,Tnnt2,Tgfbr1,Zmpste24,Tgfb2,Rbpj,Prox1,Smad7,Nog,Myh7
704	GOBP_DOPAMINE_RECEPTOR_SIGNALING_PATHWAY	0.00153374	0.0892301	-0.535454	-1.84403	7	31	Caly,Palm,Adcy5,Arrb2,Gnb1,Gna11,Gng2,Rgs9,Gnao1,Flna,Gsk3a,Alk,Prmt5,Ncstn,Gnal,Gna14,Cav2,Slc9a3r1
9500	Gemma_GSE31063_Extinction_learning_timepoint_first.extinction.trial_Up	0.00153433	0.0892301	-0.60448	-1.87997	7	21	Itln1,Rnf220,Ptpn21,Aqp9,Tob2,Slc30a7,Gadd45g,Ddit4,Nlrx1,Arc,Ier2
6765	HP_DIARRHEA	0.00154355	0.0892301	0.325468	1.60219	6	192	Ddc,Cfh,Samd9,Slc19a2,Blnk,Pink1,Naglu,Tfrc,Lipa,Idua,Zap70,Tcirg1,Mpi,Otulin,Oplah,Ptprc,Tkfc,Hexb,Pola1,Kcnj11,Brca2,Cyp27a1,Hsd3b7,Srp54a,Epcam,Scn9a,Cd3e,Ercc2,Serping1,Polg,Cpt1a,Mpv17,Was,Btd,Hmgcs2,Phkb,F5,Cdkn2c,Nnt,Itga2b,Son,Dgat1,Uchl1,Acat1,Asah1,Efl1,Ifngr1,Acsf3,Lrba,Dclre1c,Htra2,Srsf2,Wnt2b,Hps1,Alad,Pik3r1,Ethe1
9324	STARK_PREFRONTAL_CORTEX_22Q11_DELETION_UP	0.00164564	0.0937077	-0.324193	-1.54436	8	171	Klhl24,Plppr5,Lpgat1,Spock2,Spred1,Slc1a2,Auts2,RGD1304884,Zfp445,Smarcc2,Timp2,Ubtf,Cdk5r1,Aopep,Slc6a1,Snx18,Lrrc7,Dnm2,Acin1,Atp8a1,Ttyh3,Ncdn,Pom121,Tmod2,Gria1,Nfix,Zbtb16,Zeb2,Igf1r,Lpin2,Ehd3,Pbx1,Zfp804a,Cpne6,Tnrc18,Smarca2,Slc4a4,Fndc3a,Ski,Nacc2,Mink1,Gprin1,Sobp,Mia3,Ppp1r1b,Sp4,Tcf4,Stk4,Cygb,Pgm2l1,Pygm,Trim8,Sp3
9044	FAN_EMBRYONIC_CTX_ASTROCYTE_2	0.00166543	0.0937077	-0.344006	-1.57117	8	128	Dner,F3,Adgrg1,Plxdc2,Ndrg2,Arhgef26,Gabrg1,Ackr3,Mybpc1,Cpe,Spock2,Slc39a12,Ahcyl1,Slc1a2,Mettl7a,Nr2f2,Nfia,RGD1559896,Garnl3,Ramp1,Htra1,St8sia1,Aldoc,Kmt2c,Csgalnact1,Ric3,Sesn3,Fat3,Nfib,Clu,Ntrk2,Sox2,Camk2g,Slc1a4,Apoe,Pdlim5,Slc4a4,Ddit4,Gjb6,Timp3,Fbln1,Spats2l,Etnppl,Atp1b2,Gask1b,Sdc2,Slc3a2,Mfge8
190	GOBP_LENS_DEVELOPMENT_IN_CAMERA_TYPE_EYE	0.00168666	0.0937077	-0.463062	-1.77058	8	49	Spred1,Cryga,Wnt7b,Skil,Hipk2,Med1,Nf2,Bfsp1,Bcar3,Tgfbr1,Prox1,Ski,Ctns,Wnt7a,Maf,Wnt5b,Fzr1,Cryab,Wnt5a
1774	GOBP_POSITIVE_REGULATION_OF_PEPTIDYL_SERINE_PHOSPHORYLATION	0.00168697	0.0937077	-0.442301	-1.76787	8	60	Arrb2,Braf,Mapkap1,Terf2ip,Cnot9,Ret,Hax1,Hdac6,Akt1,Tgfb1,Tnks1bp1,Gsk3a,Prkd1,Prkd2,Ntrk2,Atp2b4,Bcar3,Ntf3,Crebl2,Pfn2,Camk1,Eif4g1,Hsp90ab1,Ngf,Bcl2,Rapgef3,Nos1,Stk4,Wnt5a,Cav1
1480	GOBP_REGULATION_OF_GRANULOCYTE_DIFFERENTIATION	0.00169527	0.0937077	0.748838	1.90985	7	10	C1qc,Inpp5d,Cul4a,Adipoq
6998	HP_INCREASED_CSF_LACTATE	0.00170831	0.0937077	0.421654	1.76194	7	70	Trappc12,Pdha1,Ndufaf8,Lonp1,Ndufa12,Trmt10c,Nubpl,Ndufs1,Ndufs4,Mpv17,Hpdl,Cox4i1,Cox14,Mdh2,Ndufb9,Ndufa9,Lipt1,Ndufa10,Htra2,Ndufa6,Ndufa4,Cox10,Ndufaf4,Ndufa2,Naxe
6567	HP_ANTERIORLY_PLACED_ANUS	0.00171331	0.0937077	-0.515482	-1.83717	8	36	Hccs,B3glct,Ptch1,Ddx6,Slc25a24,Sall1,Dact1,Dchs1,Ptdss1,Dll1,Zic2,Rras2,Gas1,C2cd3
1923	GOBP_AXONEME_ASSEMBLY	0.00171453	0.0937077	0.456057	1.7679	7	49	Hydin,Dnaaf3,Cfap69,Cfap65,Dnai4,Lrguk,Tekt2,Cfap100,Togaram1,Bbs2,Iqcg,Dnaaf4,Dnah1,Cfap73,Ccdc103,Dnai3,Cfap206,Ttc12,Dnaaf6,Zmynd10,Hoatz,Cfap44
9169	DESCARTES_MAIN_FETAL_INHIBITORY_NEURONS	0.00172612	0.0937077	-0.600892	-1.86882	8	21	Pdyn,Slc6a5,Cck,Scgn,Arx,Dlx5,Rxrg,Dlx6,Bmp3,Sytl5,Reln,Synpr,Dlx1
9193	DESCARTES_FETAL_CEREBRUM_INHIBITORY_NEURONS	0.00172612	0.0937077	-0.600892	-1.86882	8	21	Pdyn,Slc6a5,Cck,Scgn,Arx,Dlx5,Rxrg,Dlx6,Bmp3,Sytl5,Reln,Synpr,Dlx1
3425	GOBP_TRANSCRIPTION_PREINITIATION_COMPLEX_ASSEMBLY	0.00172778	0.0937077	-0.563682	-1.86977	8	27	Cand1,Pih1d1,Taf1b,Smarca4,Psmc2,Psmc3,Taf1,Ubtf,Taf7,Psmc4,Atf7ip,Thra,Brf2,Taf12,Creb1
693	GOBP_G_PROTEIN_COUPLED_RECEPTOR_SIGNALING_PATHWAY	0.00178158	0.0960858	-0.254333	-1.35844	9	486	Palm,Pdyn,Trhr,Adcy5,Prex2,Adcyap1r1,Gpr180,Phf24,Penk,P2ry1,Akap5,Arrb2,Adora1,Gnb1,Gna11,Grm1,Rgs6,Dgkg,Gprc5b,Plcl1,Oprl1,Mrgpre,Mcf2,Adgrg1,Cck,Celsr1,Pde1a,Gpr63,Arhgef18,Nmt2,Arhgef26,Rorb,Fzd1,Gabrg1,Hcrtr2,Ackr3,Ecel1,Plcb1,Trio,Abr,Gpsm2,Cpe,Homer3,Prkca,Gtf2h2,Rhob,Gabra2,Adrb1,Gnaq,Fnta,Ahcyl1,Rgs3,Sstr4,Ada,Gng2,Aplp1,Tiam2,Plxnb1,Rgs9,S1pr5,Arhgef12,Tub,Akt1,Adcy1,Homer2,Lpar6,Gnao1,…
237	GOBP_LEUKOCYTE_MEDIATED_IMMUNITY	0.00182941	0.0981172	0.252584	1.38238	7	489	Ghdc,C1qb,LOC689130,Commd9,C1qa,Idh1,C1qc,Fcgr3a,Cfd,Acly,Cd1d1,Ist1,Slc11a1,Fth1,Aldh3b1,Rock1,Vav1,Gca,Tlr2,Gsdmd,Gpr84,Tfrc,Pik3r6,Rab3d,Tcirg1,Lamp1,Cdk13,Clec12a,Ptprc,Irag2,Hfe,Qpct,Malt1,Inpp5d,Serpinb9,Serpinb1a,Lgals3,Glipr1,Ctsd,Hexb,Psmd7,Lat,RT1-S3,Lat2,Slc2a5,Apaf1,Cfp,Fcgr2a,Dynlt1,Slc44a2,Ctss,Nectin2,Man2b1,Itgav,Cst3,Fuca1,Capn1,Serping1,RT1-A2,Trpm4,Tnfsf13,Srp14,RT1-CE10,Was,Pp…
7404	HP_SHORT_PALM	0.00185667	0.0988914	-0.408638	-1.71969	9	79	Ift80,Rspry1,Pcyt1a,Trio,Magel2,Tbl1xr1,Exoc6b,Ltbp3,Hdac4,Hdac6,Mkrn3,B3glct,Flna,Atp7a,Kras,Igf1r,Camk2g,Crkl,Smarca2,Trip11,Evc,B3galt6,Fgd1,Ppp2r3c,Cog4,Ptdss1,Bgn,Gpc3,Bcr,Crlf1,Nog,Wnt5a
6687	HP_BROAD_TOE	0.00187758	0.0988914	-0.42659	-1.73778	9	67	Wdfy3,Bcorl1,Flna,Smc1a,Ddx6,Pycr2,Myt1l,Zeb2,Rlim,Sumf1,Dlx5,Bmp2,Sf3b4,Tbck,Fgf10,Efnb1,Gpc3,Nog,Taf6,Wnt5a,C2cd3
2011	GOBP_CELLULAR_RESPONSE_TO_VASCULAR_ENDOTHELIAL_GROWTH_FACTOR_STIMULUS	0.00188466	0.0988914	-0.455127	-1.75189	9	51	Foxc1,Myo1c,Pdgfra,Vegfc,Robo1,Pik3cd,Akt1,Rela,Tspan12,Gab1,Hspb1,Prkd1,Ramp2,Prkd2,Atp2b4,Nus1,Smoc2,Nrp2,Nr4a1,Dll1,Jcad,Itgb1bp1,Gas1
9052	FAN_EMBRYONIC_CTX_MICROGLIA_3	0.00188482	0.0988914	0.660281	1.90517	8	15	C1qb,C1qc,Ctsd,Slco2b1,Gpr34,Asah1
367	GOBP_TYPE_B_PANCREATIC_CELL_DEVELOPMENT	0.0019084	0.0994315	-0.6655	-1.84136	9	14	Gsk3a,Bmp6,Clock,Arntl,Nkx2-2,Dll1,Wnt5a
1501	GOBP_ENDOCRINE_PANCREAS_DEVELOPMENT	0.00191571	0.0994315	-0.569408	-1.87159	9	26	Akt1,Bak1,Gsk3a,Nkx6-2,Neurod1,Bmp6,Clock,Arntl,Nkx2-2,Sox9,Dll1,Wnt5a
76	GOBP_OSSIFICATION	0.00200218	0.103035	-0.297997	-1.50228	10	270	Adar,Igfbp3,Vegfc,Rorb,Nbr1,Fzd1,Jund,Mesd,Fbl,Egr2,Id3,Ccdc47,Slc24a3,Mef2d,Ddx21,Ltbp3,Asf1a,Hdac4,Sema4d,RGD1564801,Sox8,Cited1,Plxnb1,Wnt7b,Traf6,Fignl1,Mapk3,Smad5,Akt1,Il6st,Tgfb1,Tgfb3,Bambi,Ripply2,Alox5,Sparc,Cthrc1,Ptch1,Ano6,Csgalnact1,Zbtb16,Rest,Atp5f1b,Clec11a,Bmp6,Git1,Tmem64,Prkd1,Tmem38b,Prkaca,Pex7,Dhrs3,Sox2,Snrnp200,Pbx1,Zmpste24,Mn1,Tgfb2,Dhx9,Dlx5,Bmp2,Phospho1,Rbpj,Acvr2a,A…
9085	ZHONG_PFC_MAJOR_TYPES_MICROGLIA	0.00200848	0.103035	0.263953	1.38884	8	326	C1qb,C1qa,C1qc,Fcgr3a,Ly86,Vav1,Rab3il1,Blnk,Myo1f,Il17ra,Atm,Pld4,Tlr7,Fgd2,Lipa,Anxa11,Tcirg1,Laptm5,Ryr1,Tmem35b,Elf1,Lamp1,Casp1,Ptprc,Irag2,Rab32,Inpp5d,Slc15a3,Glipr1,Ctsd,Hexb,Lpcat2,Adap2,Pla2g7,Sat1,Mrc1,Arhgap4,RT1-S3,Slc9a9,Cx3cr1,Lat2,Fli1,Rbms1,Cyth4,Fcgr1a,Slco2b1,Fcgr2a,Cd4,Gpr34,Irf8,Ctss,Vsir,Man2b1,Aif1,Hck,Anxa4,Was,Cd86,Acy3,Hpgds,Plek,Ctsa,Tm6sf1,Colgalt1,Rab29,Cd74,Arpc1b,Tm…
91	GOBP_OSTEOBLAST_DIFFERENTIATION	0.00202392	0.103035	-0.327208	-1.53717	10	155	Nf1,Cebpa,Col1a1,Axin2,Penk,Ift80,Hsd17b4,Ctnnbip1,Spp1,Psmc2,Adar,Igfbp3,Vegfc,Rorb,Nbr1,Fzd1,Jund,Fbl,Id3,Ccdc47,Mef2d,Ddx21,Asf1a,Hdac4,Sema4d,Sox8,Cited1,Wnt7b,Fignl1,Smad5,Akt1,Il6st,Bambi,Cthrc1,Ptch1,Rest,Atp5f1b,Bmp6,Tmem64,Prkd1,Prkaca,Sox2,Snrnp200,Dhx9,Dlx5,Bmp2,Acvr2a,Alpl,Igfbp5,Bmp3,Ski,Igf1,Cbfb,Creb3l1,Tob1,Ccn1,Sox9,Sufu,Limd1,Lrp5,Hnrnpc,Junb,Nog,Rras2,Smoc1
1332	GOBP_PALLIUM_DEVELOPMENT	0.00203327	0.103035	-0.347401	-1.57767	10	122	Adgrg1,Pten,Tacc1,Fez1,Ndel1,Plcb1,Robo1,Plxna3,Btbd3,Tmem108,H2ax,Slc32a1,Arx,Cdk5r1,Flna,Kdm6b,Mas1,Pex13,Xrcc1,Alk,Gng12,Neurod1,Nf2,Ntrk2,Atp2b4,Bcan,Crkl,Crk,Prox1,Kirrel3,Pou3f3,Nsun5,Ppp1r9b,Lhx6,Emx2,Xab2,Gart,Nr2e1,Reln,Ezh1,Btg2,Dlx1,Sun2
3795	GOBP_MAINTENANCE_OF_CELL_NUMBER	0.00204842	0.103035	-0.372148	-1.64611	10	105	Smc1a,Bcl9l,Ddx6,Rest,Polr2a,Mettl3,Klf4,Sall1,Ctr9,Sox2,Pbx1,Rbpj,Lig4,Prox1,Fgf10,Polr2f,Ski,Igf1,Zfp358,Sox9,Wnt7a,Hes5,Tut4,Lrp5,Nr2e1,Dll1,Nog,Trim8,Mmp24,Cdc73
138	GOBP_PLACENTA_DEVELOPMENT	0.00204918	0.103035	-0.382265	-1.63519	10	87	Sod1,Tmed2,Birc2,Ada,Cited1,Wnt7b,Nr2f2,Mapk3,Akt1,Htra1,Trim28,Med1,Vash2,Fbxw8,Alkbh1,Stox2,Rbpj,Senp2,Arnt,Mme,Hsp90ab1,Vash1,Ccdc134,Ccn1,Pdgfb,Hey1,Stk4,Adm,Junb,Stc1,Sp3
9084	ZHONG_PFC_MAJOR_TYPES_INTERNEURON	0.00210768	0.105428	-0.68321	-1.84679	10	13	Dlx5,Erbb4,Lhx6,Maf,Gad2,Dlx1
874	GOBP_RIBONUCLEOSIDE_TRIPHOSPHATE_METABOLIC_PROCESS	0.00214592	0.106787	0.42651	1.74836	9	64	Vps9d1,Dguok,Pink1,Itpa,Atp5mf,Ak9,Nudt2,Gnai3,Uqcc3,Dnajc30,Atp5pf,Atp5mc3,Flcn,Aldoa,Entpd7,Efl1,Gimap7,Atpsckmt,Uckl1,Atp5mc1,Eno1,Prkag2,Atp5mg,Atp5po
7937	HP_DEVIATION_OF_THE_HAND_OR_OF_FINGERS_OF_THE_HAND	0.00216294	0.107082	-0.284983	-1.45397	11	298	Akt1,Deaf1,Klhl7,Med25,Mkrn3,Pacs2,B3glct,Flna,Kdm6b,Chd7,Rnf216,Dok7,Sox6,Uba1,Nono,Smc1a,Wipi2,Kras,L1cam,Obsl1,Csgalnact1,Cog7,Zeb2,Igf1r,Bub1,Prkacb,Sall1,Mafb,Rab23,Kat8,Dact1,Phf21a,Bub3,Rfc2,Crkl,Bmp2,Mras,Xrcc2,Sf3b4,Lig4,Cdc45,Fgf10,Evc,Efnb1,Chrna7,Ski,Fgd1,Igf1,Bgn,Gpc3,Mycn,Ctu2,Xrcc4,Bcr,Zfp462,Blm,Ikbkg,Bbs1,Wnt7a,Tcf4,Maf,Rb1,Crlf1,Fancf,Fancl,Hpgd,Traip,Nog,Rras2,Phgdh,Smoc1,Wnt5a…
3534	GOBP_RESPONSE_TO_BMP	0.00221402	0.108511	-0.372725	-1.64877	11	104	Numa1,Mapk3,Itga3,Skil,Smad5,Tgfb1,Tgfb3,Bambi,Htra1,Neo1,Hipk2,Zfp423,Pdcd4,Bmp6,Hivep1,Zscan22,Tgfb2,Dlx5,Bmp2,Rbpj,Acvr2a,Smad7,Tmem100,Ski,Gpc3,Tob1,Ccn1,Sox9,Hes5,Htra3,Heyl,Nog,Dlx1,Wnt5a
208	GOBP_ADAPTIVE_IMMUNE_RESPONSE	0.00221828	0.108511	0.307802	1.52395	9	203	C1qb,C1qa,C1qc,Cd1d1,Slc11a1,Il17ra,Tfrc,Zap70,Tcirg1,Unc93b1,Camk4,Relb,Ptprc,Hfe,Malt1,Inpp5d,Lat,Lime1,RT1-S3,Lat2,Jak2,Cd4,Ctss,Nectin2,Cd3e,Serping1,RT1-A2,Trpm4,Tnfsf13,Tfeb,RT1-CE10,Was,Cd86,Ppp3cb,Cd74,Rsad2,Il18bp,Arg2,C8g,Rnf8,Mcoln1,Tap1,Il1rl1,Eif2ak4,Kmt5c,Pycard,Tnfrsf11a,Entpd7,Traf2,Anxa1,RT1-Bb,Map3k7,Nfkbiz,Dclre1c,Prkcb,Socs5,RT1-Db1,Il4r,Loxl3,Mr1,Bcl6,Ager,Irf7,Cd46,Btk,C1r,N…
2807	GOBP_NEGATIVE_REGULATION_OF_EPITHELIAL_CELL_PROLIFERATION	0.00222552	0.108511	-0.400747	-1.68009	11	77	Ift57,Nr2f2,Tgfb1,Alox5,Phb2,Aimp1,Sparc,Ptch1,Atp5f1a,Pbld1,Atf2,Med1,Nfib,Sox2,Tgfbr1,Tgfb2,Apoe,Rgcc,Gpc3,Vash1,Sox9,Rb1,Cav2,Cdc73,Wnt5a,Cav1
5933	HP_NEPHROTIC_SYNDROME	0.00224006	0.108671	-0.384888	-1.63549	11	84	Bbs10,Lyz2,Tprkb,Gsn,Myo1e,Jak1,Spp1,Lztfl1,Pmm2,Magi2,Ift27,Bbs12,Cybc1,Nphp1,Tbc1d8b,Ada,Nup93,Mks1,Itga3,Nup160,Chd7,Nup107,Fn1,Coq6,Arhgdia,Gla,Dhx37,Mars1,Nup205,Snap29,Lig4,Ifih1,Mme,Sox9,Bbs1,Anln,Wdr73,Scarb2,Bbs9,Pus3,Ptpro
1225	GOBP_GENE_SILENCING	0.00238401	0.115076	-0.326306	-1.53674	12	157	Nupl2,Dicer1,Scmh1,Clp1,Tnrc6a,Stat3,Zc3h10,Adar,Nrde2,Cnot9,Eif4enif1,Cnot6l,Tnrc6c,Ago3,Chmp1a,Asf1a,H2ax,Tnrc6b,Nup93,Zc3h7b,Tgfb1,Xpo5,Nup160,Eri1,Cnot6,Nup210,Nup107,Bcdin3d,Ago2,Pom121,Ddx6,Polr2a,Nup98,Mettl3,Cnot8,Nup54,Zmpste24,Rbm4,Dhx9,Nup205,Cdc45,Hmga1,Mier1,Hnrnpa2b1,Polr2f,Tarbp2,Eif4g1,Mycn,Prkra,Limd1,Tut4,Macroh2a2,Tsn,Hat1,Ezh1,Eif6,Aaas
1362	GOBP_CENTRAL_NERVOUS_SYSTEM_NEURON_DIFFERENTIATION	0.00241009	0.11529	-0.346799	-1.56844	12	119	Pten,Fzd1,Ndel1,Robo1,Ctnnb1,Plxna3,Bcl11b,Faim2,Plxna4,Dcc,Csnk1d,Arx,Atf5,Nanos1,Atp7a,Ptch1,Zswim6,Ryk,Gabrb1,Chd5,Arhgap35,Sall1,Kndc1,Nfib,Ntrk2,Tulp3,Dlx5,Crkl,Crk,Prox1,Mapt,Erbb4,Nrp2,Lhx6,Nkx2-2,Scyl1,Hsp90ab1,Wnt7a,Sufu,Hes5,Mdga1,Nr2e1,Btg2,Dlx1,Wnt5a
7089	HP_HIGH_NARROW_PALATE	0.00241232	0.11529	-0.370349	-1.61852	12	98	Ccdc28b,Gtf2e2,Piezo2,Pten,Ret,Nsd1,Acta2,Spred1,Med25,Tgfb3,Taf1,Chd3,Nono,Myh11,Arid2,Atp7a,Slc25a24,Hnrnpk,Washc5,Tgfbr1,Tgfb2,Cdk10,Crkl,Cdc45,Smarca2,Tbck,Kcnk9,Ski,Plod1,Gne,Hecw2,Ptdss1,Gpc3,Bcr,Bbs1,Wnt7a,Wnt5a
15	GOBP_NEGATIVE_REGULATION_OF_TRANSCRIPTION_BY_RNA_POLYMERASE_II	0.00246089	0.115865	-0.247888	-1.33914	13	551	Sema4d,Hcfc1,Sox8,Atxn1l,Vps72,Max,Ybx3,Klf2,Ikzf5,Prdm5,Zbtb20,Traf6,Ncoa5,Yeats2,Nr2f2,Skil,Smad5,Lmo1,Pura,Mbd3,Etv3,Zfp846,Lin37,Gatad2b,Deaf1,Med25,Arx,Taf1,Cbx5,Rela,Sfpq,Plk3,Nkap,Rarg,Wwp2,Chd3,Ncoa2,Taf7,Zfp354a,Ripply2,Drap1,Nfil3,Ptch1,Zfp536,Sox10,Bach1,Nr4a3,Trim28,Kmt5a,Hipk2,Jazf1,Atf2,Zbtb18,Vhl,Nfix,Zbtb16,Rest,Med1,Myt1l,Zfp169,Zhx1,Elk3,Nkx6-2,Zeb2,Scrt2,Zfp37,Ddit3,Cbfa2t2,Rli…
3621	GOBP_REGULATION_OF_CELLULAR_RESPONSE_TO_STRESS	0.00246349	0.115865	-0.248184	-1.33725	13	536	Zbtb7b,Ppp1r10,Terf2ip,Per1,Insig2,Rnf185,Myd88,Mid1,Fem1b,Wrnip1,Abcd1,Traf3,Pten,Taok3,Fancb,Nbr1,Rint1,Atf6b,Ndel1,Usp1,Trap1,Ackr3,Pcna,Plcb1,Rad52,Ywhae,Chordc1,Atf6,Rpa2,Rasgrp1,Shld2,Sod1,Hspa8,Tmed2,Spred1,Hsph1,Ficd,H2ax,Ogg1,Ybx3,Casp9,Nup93,Wnt7b,Traf6,Fignl1,Lrig2,Mapk3,Skil,Svip,Hdac6,Akt1,Fktn,Sfpq,Nup160,Flna,Bak1,Wrap53,P4hb,Ubxn1,Alox5,Otub2,Nup210,Atg7,Rapgef1,Ankrd6,Nono,Nup107…
3107	GOBP_CARDIAC_MUSCLE_TISSUE_MORPHOGENESIS	0.00248044	0.115865	-0.512903	-1.79421	12	33	Tgfb1,Chd7,Med1,Tnnt2,Tgfbr1,Tgfb2,Bmp2,Rbpj,Prox1,Smad7,Nog,Wnt5a,Myh7
3211	GOBP_MAMMARY_GLAND_MORPHOGENESIS	0.00249568	0.115865	-0.545773	-1.81037	12	27	Ddr1,Phb2,Ptch1,Med1,Arg1,Igfbp5,Fgf10,Lrp5,Csf1,Wnt5a,Cav1
6088	HP_NARROW_NASAL_BRIDGE	0.00249568	0.115865	-0.54347	-1.80273	12	27	Mkrn3,Nono,Ptch1,Nfib,Smarca2,Kcnk9,Cog4,Sufu,Dll1,Zic2,Gas1
1854	GOBP_DIOL_METABOLIC_PROCESS	0.00249636	0.115865	0.558039	1.83317	11	24	Sptlc2,Sphk1,Degs2,Asah1,Sgpp1,Gba,Pcbd1,Pts,Qdpr,Acer3
7367	HP_NECK_FLEXOR_WEAKNESS	0.00251204	0.116034	0.583184	1.80332	11	19	Sgcg,Agrn,Chrne,Cfl2,Ak9,Trim32
100	GOBP_IN_UTERO_EMBRYONIC_DEVELOPMENT	0.00253899	0.116721	-0.293504	-1.46888	13	253	Taf8,Hopx,Slc25a20,Gabpa,Capn2,Tmed2,Sox8,Mafg,Ybx3,Ada,Klf2,Cited1,Mib1,Furin,Wnt7b,Traf6,Nr2f2,Skil,Rpl7l1,Mbd3,Akt1,Tgfb3,Lpar6,Chd7,Dbn1,Supt6h,Atp7a,Ptch1,Arnt2,Psph,Sox10,Nbn,Tent5c,Trim28,Med1,Kidins220,Vash2,Fbxw8,Klf4,Ctr9,Slc35e2b,Zfp830,Alkbh1,Ptpn18,Tgfbr1,Dad1,Bmp2,Adam10,Rbpj,Xrcc2,Slc30a1,Lig4,Senp2,Ccnb1,Apba3,Wdtc1,Tmem100,Arnt,Igf1,Ell,Vash1,Xab2,Bysl,Ccn1,Pdgfb,Dnaaf2,Rundc1,He…
2264	GOBP_REGULATION_OF_CARBOHYDRATE_CATABOLIC_PROCESS	0.00262074	0.119417	-0.419344	-1.69469	13	64	Hdac4,Trex1,Pgam1,Nup93,Zbtb20,Nup160,Gsk3a,Nup210,Nup107,Insr,Entpd5,Pom121,Nup98,Git1,Ppargc1a,Nup54,Nup205,Slc4a4,Arnt,Ddit4,Igf1,Gpd1,Scarb2,Eif6,Aaas
1397	GOBP_ACTIN_FILAMENT_BASED_PROCESS	0.00262238	0.119417	-0.245518	-1.32812	14	557	Myo1e,Elmo1,Ptpn1,Gas7,Ryr2,Myo1c,Ppfia1,Adora1,Pacsin2,Arf6,Mapkap1,Vps4a,Fmnl2,Setd3,Snx9,Pdgfra,Prkce,Sdc4,Arhgef15,Gpd1l,Sipa1l1,Parvb,Celsr1,Slc9a1,Fam107a,Arhgef18,Arhgap6,Dbnl,Pacsin1,Sorbs3,Rhoq,Fer,Mybpc1,Svil,Icam1,Arhgap44,Magel2,Rhob,Myo1d,Ppm1e,Wipf3,Cacna1c,Kcnd3,Cdc42bpb,Nphp1,Sorbs1,Mprip,Synpo,Capn10,Thsd7a,Stard13,Rhof,Cdc42ep2,Specc1,Specc1l,Ermn,Auts2,Hax1,Ehbp1,Gas2,Dapk3,Ran…
1186	GOBP_LIPID_CATABOLIC_PROCESS	0.00264026	0.119667	0.294905	1.48129	11	224	Idh1,Rarres2,Cyp4f1,Twist1,Ilvbl,Apoa5,Pde3b,Lipa,Mmut,Scarb1,Gpcpd1,Slc27a4,Pla2g4e,Nceh1,Echdc1,Acadl,Mecr,Hexb,Acads,Plcg1,Gpld1,Hacl1,Pla2g7,Gba2,Cyp27a1,Aldh3a2,Pnpla8,Adipoq,Pnpla3,Cpt1c,Zpbp2,Etfa,Abhd3,Fuca1,Pla2g6,Cpt1a,Iah1,Abcd3,Plaat3,Crot,Cyp4f6,Abcd2,Sphk1,Plbd2,Srd5a1,Pla2g5,Decr1,Acat1,Asah1,Plcd3,Inpp5f,Bdh2,Enpp6,Abcd4,Galc,Sgpl1,Pla2g4b,Gba,Pld6,Pla2g2c
8187	HP_ABNORMAL_NUMBER_OF_INCISORS	0.00268199	0.12099	-0.545206	-1.79204	13	26	Arhgap29,B3glct,Smc1a,Ptch1,Evc,Blm,Sufu,Dll1,Zic2,Gas1
8998	Neuron_Interneuron_Zeisel_Science_2015	0.00271985	0.121553	-0.293115	-1.46638	14	252	Grip1,Btbd11,Vwc2,Tcerg1l,Ubxn2a,Tmem132e,Mcf2,Adar,Rhov,Nxph1,Sarm1,Cds2,Purb,Magi1,Plxna3,Neto1,Snx16,Kcnd3,Faim2,Thsd7a,Sp9,Itga3,Slc32a1,Klhl29,Hdac6,Arx,Tmem53,Kcnip1,Stk32a,Rufy3,Gnl3l,Ankrd6,Arnt2,Egln3,Gabarapl1,Kcna3,Arrb1,Osbpl8,Zbtb16,Usp13,Vash2,Dleu7,Alk,Cntn5,Mapk8,Rxra,Tox3,Slc1a6,Npas1,Entpd3,Dlx6,Bmp3,Zfp385b,Rpp25,Tspyl4,Gng4,Mme,Ppm1h,Calb2,Tox2,Kcnmb2,Mrap2,Tcf4,Ngf,Sst,Gad2,C…
2920	GOBP_REGULATION_OF_SMALL_GTPASE_MEDIATED_SIGNAL_TRANSDUCTION	0.00272035	0.121553	-0.292956	-1.46614	14	253	Arf6,Mapkap1,Arhgap33,Rasa2,Mcf2,Adgrg1,Sipa1l1,Rhov,Arhgef18,Arhgef26,Arhgap6,Rhoq,Trio,Abr,Robo1,Arhgap44,Rap1gap,Rhob,Ralgps1,Rasgrp1,Ralgapa2,Stard13,Rhof,Auts2,Arhgap5,Tiam2,Itga3,Arhgap29,Arhgef12,Arhgap42,Timp2,Lpar6,Trip10,Sipa1l2,Garnl3,Kalrn,Dnm2,Rapgef1,Gbf1,Kras,Kitlg,Arrb1,Rap1gap2,Pik3r2,Arhgap35,Arhgdia,Srgap3,Arhgef9,Spry4,Arhgap23,Arhgap10,Akap13,Lrrc59,Rasgef1a,Rasal3,Ocrl,Tgfb2…
2411	GOBP_EXTERNAL_ENCAPSULATING_STRUCTURE_ORGANIZATION	0.00273224	0.121553	-0.298993	-1.4797	14	230	Spock2,Col6a2,Capn2,Lamc1,Tnfrsf11b,Ltbp3,Atxn1l,Furin,Adamts9,Aplp1,Exoc8,Itga3,Gas2,Itgb4,Adamts15,Sulf2,Tgfb1,Timp2,Serac1,Ddr1,Fbln2,Htra1,Sparc,Myh11,Atp7a,Vwa1,Fn1,Ric1,Carmil2,Csgalnact1,Emilin1,Ramp2,Tmem38b,Adamts4,Loxl1,Tgfbr1,Mmp15,Bcan,Col18a1,Tgfb2,Bmp2,Adam10,Tnr,Ccdc80,Nfkb2,Icam5,Rgcc,Smoc2,Bgn,Tll1,Fbln1,Creb3l1,Ccn1,Sox9,Pdgfb,Nr2e1,Rb1,Adamts2,Col5a3,Itga6,Adamts1,Cav2,Serpinh1…
4085	GOBP_REGULATION_OF_CELL_CYCLE_G1_S_PHASE_TRANSITION	0.00277264	0.121697	-0.343664	-1.5607	14	122	Fam107a,Pten,Cnot9,Pcna,Plcb1,Cnot6l,Rpa2,Plrg1,Stxbp4,Lsm10,Akt1,Taf1,Plk3,Appl2,Tnks1bp1,Phb2,Cnot6,Apex1,E2f4,Cnot4,Klf4,Ccnd3,Gadd45a,Dact1,Cnot8,Atp2b4,Rbl2,Mn1,Cdk10,Senp2,Cdk2ap2,Fgf10,Ccnb1,Rgcc,Jade1,Dcun1d3,Nacc2,Eif4g1,Plagl1,Rb1,Bcl2,Adamts1,Rdx,Btg2,Psme3,Cdc73
7444	HP_ABNORMALITY_OF_THE_ANUS	0.0027819	0.121697	-0.333919	-1.5297	14	131	Specc1l,Mks1,Hccs,Tgfb1,Fras1,Fktn,B3glct,Chd7,Emc1,Ptch1,Kmt2c,Nbn,Ddx6,Slc25a24,Dock8,Washc5,Tnfsf12,Fuz,Sall1,Ctnnd1,Dact1,Xrcc2,Lig4,Cdc45,Nfkb2,Ski,Ppp2r3c,Dchs1,Ptdss1,Mycn,Hspa9,Wnt7a,Dll1,Zic2,Fancf,Fancl,Rras2,Gas1,Brca1,C2cd3
4950	GOCC_RESPIRATORY_CHAIN_COMPLEX	0.00278492	0.121697	0.428885	1.74082	12	61	Wdr93,Ndufa12,Cyc1,Ndufs1,Ndufs4,Ndufb4,Cox4i1,Uqcc3,Cox7b,Ndufb9,Ndufa9,Ndufa10,Ndufab1,Sdhc,Ndufa6,Ndufa4,Cox6a1,Ndufa2,Uqcr10,Uqcrc1,Ndufb2,Uqcrfs1,Ndufb3,Uqcrh,Cox6b1,Uqcrq,Ndufs3,Ndufa5,Ndufa7,Ndufv3,Bcs1l,Ndufa8,Ndufv1,Ndufs8,Ndufb8
628	GOBP_HUMORAL_IMMUNE_RESPONSE	0.0027921	0.121697	0.380349	1.63863	12	83	C1qb,C1qa,Rarres2,C1qc,Cfd,LOC100362027,Slc11a1,Cfh,Blnk,Colec11,Ptprc,RT1-S3,Cfp,Serping1,RT1-A2,Pla2g6,Tfeb,RT1-CE10
8986	Mural_All_Zeisel_Science_2015	0.00279851	0.121697	-0.380909	-1.62306	14	85	Mustn1,Acta2,Dnah8,Mprip,C1qtnf7,Adamts15,Tgfb3,Flna,Whrn,Myh11,Cog7,Tagln,Emilin1,Map3k7cl,Sh3bgr,Arhgap10,Gucd1,Col18a1,Tpm2,RGD1564664,Amigo2,Polm,Mnd1,Bgn,Vstm4,Wnt5b,Nrip2,Lmod1,Susd5,Crispld2,Eif4e3
7860	HP_PUBERTY_AND_GONADAL_DISORDERS	0.00283236	0.122617	-0.261757	-1.38053	15	414	Zbtb20,Mks1,Nr2f2,Dcc,Bcorl1,Ush2a,Eif2b5,Tub,Akt1,Tgfb1,Deaf1,Klhl7,Mkrn3,Arx,Polr1c,Gnao1,Chd7,Rnf216,Prpf8,Sox6,Nono,Nup107,Smc1a,Ptch1,Kmt2c,Insr,Sox10,Kras,Eif2b2,Ddx6,Nfix,Myt1l,Prpf6,Cisd2,Nrxn1,Rlim,Camkmt,Lpin2,Sall1,Pomc,Spry4,Rab23,Pigq,Dact1,Phf21a,Nf2,Gla,B4galnt1,Prkaca,Dhx37,Sox2,Snrnp200,Ocrl,Mre11,Rfc2,Zmpste24,Bscl2,Bmp2,Mras,Xrcc2,Snap29,Polr3a,Pgm1,Neurod2,Ski,Fgd1,Igf1,Fos,Dc…
3985	GOBP_ORGANIC_HYDROXY_COMPOUND_BIOSYNTHETIC_PROCESS	0.00286786	0.123009	0.316618	1.53137	12	171	Ddc,Sc5d,Acly,Hmgcs1,Pdxp,Scd,Cyp51,Dkk3,Apoa5,Impa2,Mvd,Per2,Fdft1,Cyb5r1,Hsd17b7,Insig1,Tph2,Nsdhl,Osbp,Cyp27a1,Pgp,Hsd3b7,Sqle,Hmgcr,Sptlc2,Dhcr7,Dgkq,Cyb5r2,Pth1r,Moxd1,Plpp6,Plek,H6pd,Hmgcs2,Sphk1,Got1,Rapgef2,Asah1,Cftr,Osbpl6,Msmo1,Pmvk,Hdc,Mbtps2,Gba,Stard4,Slc7a11,Pcbd1,Pts,Qdpr,Snai2,Pltp,Acer3
4205	GOBP_REGULATION_OF_GLIAL_CELL_MIGRATION	0.00287411	0.123009	-0.675207	-1.82515	14	13	Crkl,Idh2,Atp1b2,Tiam1,Csf1,Gpr183
2923	GOBP_CHAPERONE_COFACTOR_DEPENDENT_PROTEIN_REFOLDING	0.00287963	0.123009	-0.530992	-1.77661	14	28	Sdf2l1,St13,Hspa8,Hsph1,Dnajb14,Dnajb13,Hspa14,Tor1b,Tor2a,Hspa5,Dnajc7,Dnajc18,Dnajb12,Dnajb1,Hspa9,Hspa1a
535	GOBP_PHOSPHOLIPID_METABOLIC_PROCESS	0.00291545	0.123774	0.259504	1.36668	12	329	Idh1,Pik3c2a,Hmgcs1,Pdxp,Pip5kl1,Serinc2,Apoa5,Impa2,Atm,Pik3r6,Scarb1,Mvd,Gpcpd1,Hdhd5,Pyurf,Pik3c3,Pemt,Pla2g4e,Chpt1,Plaa,Fdft1,Inpp5d,Pcyt2,Pip4p1,Hexb,Lpcat2,Tmem150a,Slc44a3,Plcg1,Gpld1,Socs1,Pla2g7,Pgp,Mtmr3,Pnpla8,Serinc3,Pnpla3,Mtmr10,Sptlc2,Slc44a2,Slc44a4,Selenoi,Mtmr9,Socs2,Abhd3,Pisd,Dgkq,Pip5k1a,Pla2g6,Agpat3,Csnk2a2,Plaat3,Pik3ca,Plek,Cdipt,Hmgcs2,Fam126b,Pdgfrb,Pip4k2c,Plppr4,Far1…
1855	GOBP_DIOL_BIOSYNTHETIC_PROCESS	0.00293994	0.123774	0.592108	1.8041	13	18	Sptlc2,Sphk1,Asah1,Gba,Pcbd1,Pts,Qdpr,Acer3
3531	GOBP_ICOSANOID_TRANSPORT	0.00293994	0.123774	0.594851	1.81246	13	18	Edn1,Pnpla8,Abcc2,Pla2g5,Tnfrsf11a,Abcc10,Anxa1,Slco3a1,Pla2g2c,Abcc4,P2rx4
5700	GOMF_PROTEIN_DIMERIZATION_ACTIVITY	0.00294883	0.123774	-0.236582	-1.30247	16	700	Ywhae,Odc1,Rap1gap,Taf8,Id3,Atf1,Adrb1,Atf6,Mef2d,Dscaml1,Chmp1a,Katnb1,Xpnpep1,Trex1,Taf6l,Bcl2l2,Ralgapa2,Ficd,Mafg,H2ax,Tenm4,Max,Sds,Abcg4,Cited1,Tfe3,Mga,Morc2,Nr2f2,Itga3,Dapk3,Uhrf1bp1l,Akt1,Mlxip,Nhlh1,Slk,Klhl7,Taf1,Rela,Sfpq,Appl2,Polr1c,Rab11fip4,Flna,Bak1,Ncoa2,P4hb,Taf7,Drap1,Ptpa,Irak3,Phb2,Add2,Aimp1,Atg7,Sppl2a,Krt1,Smc1a,Tubb2b,Dclre1b,Arnt2,Psph,Nr4a3,Ano6,Rilpl2,Pik3r2,Zbtb16,R…
3780	GOBP_SPERM_MOTILITY	0.00300043	0.123957	0.444029	1.72127	13	49	Prss55,Cfap69,Cfap65,Ropn1l,Tekt2,Bbs2,Cfap251,Iqcg,Dnah1,Cfap206,Adcy3,Ttc12,Dnaaf6,Tmf1,Ttll9,Catsper2,Nphp4,Catsperd,Pltp,Tacr3,Hoatz,Cfap44,Ttc21a
2769	GOBP_TISSUE_MORPHOGENESIS	0.00300938	0.123957	-0.25948	-1.36852	16	414	Sdc4,Fem1b,Smurf2,Celsr1,Pten,Vegfc,Plod3,Fzd1,Magi2,Robo1,Ctnnb1,Psmc3,Ret,Rhob,Megf8,Acta2,Nphp1,Pik3cd,Tmed2,Sox8,LOC100362830,Stard13,Cited1,Mib1,Ift57,Wnt7b,Traf6,Sema3c,Psmd2,Itga3,Itgb4,Tgfb1,Deaf1,Fras1,Fkbpl,Rarg,Flna,Kdm6b,Chd7,Ddr1,Psmc4,Dlg5,Phb2,Ankrd6,Cthrc1,Atp7a,Ptch1,Sox10,Kras,Trim28,Carmil2,Med1,Ryk,Tnnt2,Arhgap35,Prkacb,Klf4,Fuz,Sall1,Dact1,Nf2,Prkd2,Prkaca,Lias,Celsr2,Rala,Tg…
5325	GOMF_AMINO_ACID_TRANSMEMBRANE_TRANSPORTER_ACTIVITY	0.00301432	0.123957	-0.444139	-1.71771	15	52	Slc1a2,Slc32a1,Slc6a15,Slc6a1,Slc25a44,Slc7a2,Slc16a2,Slc6a11,Slc25a29,Slc17a6,Slc1a4,Slc1a6,Slc25a38,Slc25a15,Slc15a4,Slc38a4,Slc7a5,Ctns,Slc43a2,Slc38a9,Slc9a3r1,Slc3a2
4483	GOCC_COLLAGEN_TRIMER	0.00301724	0.123957	0.467672	1.75917	13	43	C1qb,C1qa,C1qtnf1,C1qc,Col16a1,Scara3,Colec11,Col11a2,C1qtnf9,Adipoq,C1qtnf3,Col27a1,Lum
9076	MANNO_MIDBRAIN_NEUROTYPES_HDA	0.00301739	0.123957	-0.263234	-1.38067	16	389	Ttll7,Klhl1,Grin3a,Svop,Nav3,Ank1,Foxp2,Zbtb38,Akap12,Plppr2,Psd2,Slc4a8,Srcin1,Sv2a,Dnm3,Cpeb4,Dscam,Sema6d,Tceal5,Plekhm3,Cep126,Tmem185b,Atp1a3,Ulk3,Optn,Bicral,Galnt17,Rbfox2,Csmd1,Grip1,Fbxl16,Rgs6,Smurf1,Tmem196,Dner,Terf2ip,Zcchc12,Tmem178b,Tppp,Lsamp,Ncam1,Pcdh1,Erc2,Cdh4,Magi2,Robo1,Plxna3,Prkca,Gse1,Gabra2,Slc24a3,Sema3d,Prkcz,Slc12a5,Gng2,Aplp1,Zfhx2,Plxna4,Ehbp1,Irgq,Slc32a1,Ptpn5,Plc…
891	GOBP_RESPONSE_TO_TEMPERATURE_STIMULUS	0.00312098	0.127669	-0.309414	-1.48371	16	180	Ywhae,Chordc1,Adrb1,Rpa2,Sod1,Hspa8,Hsph1,Stac,Slc12a5,Nup93,Vgf,Mapk3,Eif2b5,Akt1,Metrnl,Appl2,Nup160,Htr1b,Nup210,St8sia1,Nup107,Eif2b2,Arpp21,Pom121,Nup98,Prkaca,Fgf16,Camk2g,Ppargc1a,Dnajc3,Dnajc7,Nup54,Plac8,Rpa1,Lpl,Clpb,Nup205,Dnaja3,Cd14,Mapt,Igf1,Thra,Fos,Tp53inp1,Hsp90ab1,Dnajb1,Hspa1a,Sst,Cxcl12,Nos1,Adm,Slc27a1,Cryab,Aaas,Mmp24,Fkbp4,Mstn,Ucp2
465	GOBP_TRANSCRIPTION_INITIATION_FROM_RNA_POLYMERASE_II_PROMOTER	0.0031464	0.12797	-0.327401	-1.50733	16	135	Ctnnbip1,Cdk9,Psmc2,Gtf2e2,Pten,Rorb,Nr2c2,Snw1,Psmc3,Gtf2h2,Taf8,Taf6l,Med6,Med25,Taf1,Rarg,Taf7,Psmc4,Nr4a3,Trim28,Med27,Med1,Polr2a,Nrbf2,Rxra,Ppargc1a,Gtf2f1,Atf7ip,Rbpj,Rxrg,Ccnb1,Polr2f,Thra,Taf12,Cbfb,Creb1,Nr1h3,LOC102548695,Sox9,Nr4a1,Nrbp1,Nr2e1,Taf6
950	GOBP_ANTERIOR_POSTERIOR_PATTERN_SPECIFICATION	0.00316574	0.12797	-0.359188	-1.58878	16	105	Hipk2,Zbtb16,Pofut1,Ddit3,Neurod1,Fuz,Celsr2,Tgfbr1,Pbx1,Tulp3,Crkl,Bmp2,Rbpj,Nkd1,Xrcc2,Acvr2a,Ski,Pcdh8,Emx2,Gpc3,Hes5,Lrp5,Dll1,Heyl,Hey1,Nog,Arc,Btg2,Wnt5a
1488	GOBP_MAMMARY_GLAND_DEVELOPMENT	0.0031681	0.12797	-0.372257	-1.60062	16	89	Arhgap5,Wnt7b,Akt1,Deaf1,Tgfb3,Kalrn,Ddr1,Neurl1,Phb2,Atp7a,Ptch1,Med1,Arhgap35,Arg1,Hk2,Igfbp5,Fgf10,Irs2,Erbb4,Creb1,Xbp1,Apln,Akt2,Sox9,Lrp5,Csf1,Stat5b,Wnt5a,Cav1
349	GOBP_EPITHELIAL_TO_MESENCHYMAL_TRANSITION_INVOLVED_IN_ENDOCARDIAL_CUSHION_FORMATION	0.00324427	0.130283	-0.656429	-1.81626	16	14	Tgfbr1,Tgfb2,Rbpj,Tmem100,Heyl,Nog
7616	HP_SINGLE_MEDIAN_MAXILLARY_INCISOR	0.00325234	0.130283	-0.64221	-1.80962	16	15	Smc1a,Ptch1,Evc,Sufu,Dll1,Zic2,Gas1
9072	MANNO_MIDBRAIN_NEUROTYPES_HNBM	0.00327749	0.130748	-0.305255	-1.49143	17	206	Ncam1,Cntn2,Ccsap,Robo1,Gdpd1,Plxna3,Gse1,Slc38a1,Dscaml1,Rgmb,Thsd7a,Mib1,Lrrtm4,Gng2,Auts2,Gas2,Dcc,Svip,Nfasc,Nhlh1,Rab11fip4,Lzts1,Kif21b,Nav1,Pak3,Rps19l2,Rufy3,Pgbd5,Tubb2b,Ralgds,Gabarapl1,Csrnp3,Rap1gap2,Nrsn1,Nfix,Sez6,Zhx1,Vash2,Casd1,Scrt2,Cbfa2t2,Neurod1,Bzw2,Mapk8,Bhlhe22,Atcay,Slc17a6,Tox3,Rundc3a,Lrrtm2,Elavl3,Scn3a,Samd5,Pcdh8,Calb2,Sobp,Tmem121b,Rab3c,Ssbp3,Cadm1,Mdga1,Gng3,Reln,…
4978	GOCC_SECRETORY_VESICLE	0.00329412	0.13087	0.232464	1.30626	13	688	Ghdc,Ddc,LOC689130,Commd9,Idh1,Rarres2,Fcgr3a,Prss55,Clcn4,Glipr1l1,Sypl1,Cfd,Acly,Nkd2,Ist1,Slc11a1,Fth1,Aldh3b1,Rock1,Pcsk5,Rab3il1,Gca,Tlr2,Rph3al,Gsdmd,Gpr84,Syt12,Rab3d,Dld,Anxa11,Tcirg1,Ebag9,Lamp1,Cdk13,Clec12a,Ptprc,Irag2,Qpct,Klk8,Cfap65,Cyb5r1,Lrguk,Rogdi,Serpinb1a,Scg3,Edn1,Vezt,Fermt3,Lgals3,Glipr1,Ctsd,Hexb,Psmd7,Unc13b,Cxadr,Sema4c,Kcnj11,Brca2,Stx2,Pcsk2,Iqub,Slc2a5,Apaf1,Picalm,Cf…
2278	GOBP_NEGATIVE_REGULATION_OF_DNA_DAMAGE_RESPONSE_SIGNAL_TRANSDUCTION_BY_P53_CLASS_MEDIATOR	0.00334518	0.131069	0.661515	1.83031	15	13	Twist1,Marchf7,Kdm1a,Cd74,Mdm2,Snai2
625	GOBP_ACUTE_PHASE_RESPONSE	0.00335079	0.131069	0.636384	1.83621	15	15	Hfe,Ugt1a1,Ptgs2,F8,Tfr2,Sigirr,Tnfrsf11a
904	GOBP_PHOSPHOLIPID_CATABOLIC_PROCESS	0.00336064	0.131069	0.494371	1.75146	15	33	Idh1,Scarb1,Gpcpd1,Pla2g4e,Plcg1,Pla2g7,Pnpla8,Pla2g6,Plbd2,Pla2g5,Inpp5f,Enpp6,Pla2g4b
9377	ZHENG_GLIOBLASTOMA_PLASTICITY_DN	0.00336197	0.131069	-0.450433	-1.71259	17	47	Ndrg2,Lsamp,Col6a2,Tsc22d1,Ramp1,Tst,Atp8a1,Fosl2,Emilin1,Clu,Kcna6,Mapt,Timp3,Plagl1,Ccn1,Cryab,Serpinh1,Pgm5,Cav1
3728	GOBP_ACTIVATION_OF_GTPASE_ACTIVITY	0.003367	0.131069	-0.382	-1.61953	17	83	Tsc1,Gmip,Rasgrf1,Sgsm2,Tbc1d22b,Tbc1d4,Tbc1d10b,Sgsm1,Mtss2,Arhgef15,Sipa1l1,Tbc1d10a,Arhgef26,Ndel1,Abr,Rap1gap,Tbc1d17,Rasgrp1,Ralgapa2,Tbc1d8b,Tiam2,Arhgap29,Arhgap42,Sipa1l2,Garnl3,Tbc1d5,Rapgef1,Tbc1d14,Tbc1d16,Rap1gap2,Tbc1d22a,Coro1c,Tbc1d2b,Crkl,Crk,Ntf3,Tbck,Arhgef10,Akt2,Bcr,Rundc1,Tiam1,Wnt5a
823	GOBP_LIPID_BIOSYNTHETIC_PROCESS	0.00347062	0.13456	0.239417	1.31981	14	535	Idh1,Acss2,Pik3c2a,Sc5d,Acly,Hmgcs1,Acsm3,Scd,Cyp51,Aldh3b1,Thrsp,Dkk3,Apoa5,Gstm4,Atm,Pik3r6,Scarb1,Hsd17b13,Mvd,Rdh10,Hdhd5,Pyurf,Pik3c3,Pemt,Chpt1,Fdft1,Inpp5d,Acadl,Cyb5r1,Pcyt2,Nsmaf,Edn1,Hsd17b7,Oxsm,Insig1,Mecr,Hexb,Lpcat2,B3galt4,Nsdhl,Slc44a3,Gpld1,Sptssb,Fbxw7,Osbp,Hacd1,Cyp27a1,Hsd3b7,Sqle,Mtmr3,Aldh3a2,Pnpla8,Ptgs2,Hmgcr,St6galnac4,Adipoq,A3galt2,Pnpla3,Sptlc2,Slc44a2,Acsl6,Mlxipl,Dhc…
8775	HP_EARLY_ONSET_OF_SEXUAL_MATURATION	0.00352832	0.136125	-0.349019	-1.56413	18	113	Bcorl1,Deaf1,Mkrn3,Arx,Gnao1,Sox6,Ptch1,Kmt2c,Insr,Kras,Ddx6,Nfix,Myt1l,Nrxn1,Rlim,Rab23,Pigq,Rfc2,Bscl2,Neurod2,Fos,Kiss1r,Plagl1,Lrp5,Dll1,Zic2,Idh2,Cavin1,Papss2,Trim8,Gas1,Cav1
406	GOBP_REGULATION_OF_GLUCONEOGENESIS	0.00355872	0.136125	0.523219	1.80269	16	29	C1qtnf12,Nln,Ogt,Ppp4r3b,Pgp,Cry1,Adipoq,Kat2a,Dgkq,C1qtnf3,Arpp19
7452	HP_ECTOPIC_ANUS	0.00356406	0.136125	-0.446104	-1.71299	18	50	Hccs,Fras1,B3glct,Ptch1,Ddx6,Slc25a24,Washc5,Sall1,Dact1,Dchs1,Ptdss1,Dll1,Zic2,Rras2,Gas1,C2cd3
5231	GOMF_BETA_CATENIN_BINDING	0.00356741	0.136125	-0.409637	-1.66872	18	67	Axin2,Carm1,Grip1,Ctnnbip1,Ctnnb1,Tbl1xr1,Slc9a3r2,Numb,Dact2,Hdac6,Kdm6b,Tcf7l1,Dlg5,Ctnnd2,Ctnna1,Bcl9l,Ruvbl2,Klf4,Sall1,Dact1,Smad7,Cby1,Sox9,Sufu,Tcf4,Amer2,Slc9a3r1
188	GOBP_GLANDULAR_EPITHELIAL_CELL_DEVELOPMENT	0.00363636	0.13821	-0.599284	-1.814	18	19	Rarg,Gsk3a,Bmp6,Clock,Arntl,Nkx2-2,Dll1,Wnt5a
7823	HP_ABNORMALITY_OF_THE_PALPEBRAL_FISSURES	0.0036694	0.138919	-0.241404	-1.31063	20	584	Piezo2,Pten,Fancb,Upf3b,Ttc37,Il1rapl1,Pmm2,Trio,Ift27,Actl6a,Champ1,Bcl11b,Ywhae,Ret,Cdk19,Odc1,Ccdc115,Magel2,Gabra2,Megf8,Bbs12,Nsd1,Tbl1xr1,Nphp1,Hdac4,Hcfc1,Spred1,Tubgcp2,Abat,Ess2,Wdfy3,Slc1a2,Specc1l,Auts2,Zbtb20,Mks1,Ift57,Bcorl1,Pura,Akt1,Tmco1,Gatad2b,Deaf1,Klhl7,Med25,Tgfb3,Mkrn3,Arx,Taf1,Pacs2,B3glct,Polr1c,Flna,Chd7,Dok7,P4hb,Pak3,Brpf1,Ctnnd2,Rps19l2,Sox6,Nono,Arid2,Smc1a,Hs6st2,At…
3679	GOBP_POSITIVE_REGULATION_OF_RELEASE_OF_CYTOCHROME_C_FROM_MITOCHONDRIA	0.00376806	0.141096	0.572934	1.77162	17	19	Pink1,Tnfsf10,Ppif,Bnip3,Bmf,Cideb,Pycard,Mmp9,Fam162a
296	GOBP_NEGATIVE_REGULATION_OF_MYELOID_LEUKOCYTE_DIFFERENTIATION	0.00377279	0.141096	0.509356	1.76971	17	30	C1qc,Pias3,Inpp5d,Tmem178a,Cul4a,Fbxw7,Adipoq,Fbn1,Zfpm1,Myc,Pik3r1,Gata2
2005	GOBP_ENTEROENDOCRINE_CELL_DIFFERENTIATION	0.00380228	0.141096	-0.610585	-1.78979	19	17	Gsk3a,Neurod1,Bmp6,Clock,Arntl,Nkx2-2,Dll1,Wnt5a
9605	Gemma_GSE72343_Circuit-wide_transcriptional_profiling_reveals_region_specific_gene_co-expression_networks_regulating_depression_susceptibility_timepoint_28.d_chronic.social.defeat.stress_Up	0.00380711	0.141096	-0.287791	-1.4407	20	254	Icam1,Plxna3,Zbed5,Egr2,Magel2,Plppr3,Col6a2,Tnfrsf12a,Plekhh1,Zfp652,Pprc1,Rhpn1,Angpt2,Hsph1,Klf2,Numa1,Zbtb20,Dusp5,Depp1,Itgb4,Arl4d,Plekhf1,Mest,Kdm6b,Bambi,Jmjd6,Nfil3,Nr4a3,Hipk2,Fosl2,Zfp169,Hspb1,Klf4,Sesn3,Spen,Prkd2,Adamts4,Cd93,Crocc,Chrm4,Aqp9,Nfkb2,Gadd45g,RGD1564664,Efnb1,Irs2,Apold1,Nab2,Arntl,Ddit4,Fos,Lmcd1,Pcdh8,Tmem114,Unc5b,Dnajb1,Lrrc45,Cfap70,Gadd45b,Ccn1,Nr4a1,RT1-A1,Hspa1…
2469	GOBP_NEGATIVE_REGULATION_OF_GLUCONEOGENESIS	0.00381437	0.141096	0.721048	1.83898	17	10	C1qtnf12,Pgp,Cry1,Adipoq,C1qtnf3
2467	GOBP_NEGATIVE_REGULATION_OF_GLIAL_CELL_DIFFERENTIATION	0.00382629	0.141096	-0.63475	-1.7886	19	15	Ldlr,Nkx6-2,Gpr37l1,Hes5,Nr2e1,Nog,Dlx1
6315	HP_OLIGOMENORRHEA	0.00382922	0.141096	-0.565671	-1.78261	19	22	Lipe,Mkrn3,Rnf216,Cisd2,Usp8,Bscl2,Fos,Akt2,Cavin1,Cav1
956	GOBP_GLIAL_CELL_DIFFERENTIATION	0.00385604	0.141545	-0.320376	-1.51383	20	161	Sod1,Sox8,Tenm4,Tspan2,Mapk3,Itgb4,Eif2b5,Akt1,Il6st,Tgfb1,Myrf,Rela,Bace2,Ldlr,Sox6,Dtx1,Sox10,Kras,Eif2b2,Nkx6-2,Mettl3,Nfib,Clu,Ntrk2,Sox2,Gpr37l1,Bmp2,Prmt5,Fgf10,Nsun5,Klf15,Nab2,Ski,Mapt,Ncstn,Arhgef10,Nkx2-2,Pard3,Akt2,Sox9,Hes5,Nr2e1,Dll1,Reln,Nog,Mmp24,Dlx1,Phgdh
214	GOBP_MYELOID_LEUKOCYTE_ACTIVATION	0.00390625	0.142844	0.2487	1.3489	16	441	Ghdc,LOC689130,Commd9,C1qa,Idh1,Fcgr3a,Cfd,Acly,Ist1,Slc11a1,Fth1,Aldh3b1,Rock1,Gca,Tlr2,Atm,Gsdmd,Gpr84,Tlr7,Rab3d,Tcirg1,Camk4,Lamp1,Cdk13,Clec12a,Relb,Ptprc,Irag2,Qpct,Serpinb1a,Lgals3,Glipr1,Ctsd,Hexb,Psmd7,Lat,Pja2,Lat2,Slc2a5,Apaf1,Jak2,Cfp,Fcgr2a,Tnip2,Dynlt1,Slc44a2,Ctss,Nectin2,Man2b1,Itgav,Cst3,App,Fuca1,Capn1,Aif1,Srp14,Crlf2,Trappc1,Spi1,Nit2,Ctsa,Cd74,Il15,Kmt2e,Mospd2,Mvp,Sphk1,Vamp…
3555	GOBP_NEPHRON_EPITHELIUM_DEVELOPMENT	0.00393701	0.143426	-0.41184	-1.6509	20	61	Pbx1,Bmp2,Pou3f3,Lzts2,Klf15,Dchs1,Gpc3,Sox9,Hes5,Dll1,Bcl2,Heyl,Nog,Ahi1,Ptpro
1052	GOBP_NEGATIVE_REGULATION_OF_CELL_MORPHOGENESIS_INVOLVED_IN_DIFFERENTIATION	0.00397501	0.14413	-0.730564	-1.82719	20	10	Spry4,Coro1c,Ap1ar,Fbln1,Itgb1bp1
2120	GOBP_RESPONSE_TO_COCAINE	0.00401453	0.14413	-0.505876	-1.7294	20	30	Abat,Homer2,Htr1b,Dnm2,Hspa5,Cacng4,Hsp90ab1,Ppp1r1b,Tiam1,Crhbp,Htr3a
1390	GOBP_NEGATIVE_REGULATION_OF_SIGNALING	0.00401606	0.14413	-0.222536	-1.2568	23	978	Hmgxb4,Trex1,Rgs3,Faim2,Spred1,Bcl2l2,Prkcz,Sstr4,Ybx3,Glg1,Ada,Cited1,Slc25a5,Aplp1,Socs7,Ncoa5,Fignl1,Dusp5,Rgs9,Psmd2,Itga3,Dcc,Skil,RGD1565059,Dact2,Akt1,Sulf2,Tgfb1,Arhgap42,Epn1,Fktn,Homer2,Tgfb3,Timp2,Rela,Csnk2a1,Ubap2,Wwp2,Bmt2,Htr1b,Bambi,Kalrn,Dnm2,Htra1,Psmc4,Dlg5,Neurl1,Irak3,Gsk3a,Phb2,Rapgef1,Ankrd6,Nono,Ctnna1,Slc35c1,Cthrc1,Mfhas1,Ptch1,Zfp536,Sox10,Bcl9l,Eya3,Ldlrad4,Hipk2,Arrb1…
9291	Park_Hippocampus_Mouse_sienna3	0.00401606	0.14413	-0.554979	-1.77068	20	23	Gpx3,Trhr,Rgs6,Zcchc12,Arhgap6,Ecel1,Cdh4,Gpr83,Cartpt,Cdh13,Cacng4,Otof,Grb10,Sdc2,Smoc1,Glra2
8101	HP_URINARY_TRACT_NEOPLASM	0.00403818	0.144337	-0.359924	-1.58401	21	101	Nf1,Trim37,Rnf43,Dicer1,Axin2,Bap1,Ptpn12,Nras,Pten,Ctnnb1,Ret,Nsd1,Hdac4,RGD1564801,Ogg1,Max,Tfe3,Dcc,Akt1,Aagab,Atp7a,Ptch1,Kras,Fn1,Trim28,Vhl,Rest,Nthl1,Bub1,Phf21a,Fan1,Bub3,Dhx37,Fibp,Kif1b,Tmem127,B3galt6,Gpc3,Sox9,Blm,Pms1,Rb1,Wrn,Cdc73
5001	GOCC_TERTIARY_GRANULE_LUMEN	0.00405463	0.144337	0.460129	1.70934	18	40	LOC689130,Idh1,Fth1,Gsdmd,Qpct,Ctsd,Cfp,Ctss,Cst3,Nit2,Aldoa,Asah1,Mmp9,Chit1
9420	LEIN_CHOROID_PLEXUS_MARKERS	0.00408076	0.144337	0.372343	1.60414	18	83	Cfh,Fhad1,Prr32,Inmt,Sostdc1,Kcne2,Abca4,Cldn2,Ecrg4,Nek11,Folr1,Lum,Tmem72,F5,Tmem237,Spata17,Stra6,Kl,Kif9,Col9a3,Pltp,Lgals3bp,Cfap44,Ttc21a,Dnali1,Ttr,Lepr,Tgfbi,Rsph9,F13a1,Ephx1,Tcn2,Fxyd1,Txnip,Sulf1,Nxn,Pcolce,Col8a2,Calml4,Pbxip1,Vwa3a,Spint2
2362	GOBP_MULTI_MULTICELLULAR_ORGANISM_PROCESS	0.00408163	0.144337	-0.335334	-1.52548	21	124	Capn2,Sod1,Angpt2,Tmed2,Nr2f2,Mapk3,Itga3,Kpna6,Itgb4,Akt1,Tgfb3,Kalrn,Ddr1,Atp7a,Ago2,Kras,Trim28,Med1,Klf1,Ramp2,Arg1,Adipor2,Stox2,Acvr2a,Igfbp5,Adra2c,Fos,Adcyap1,Rgs2,Bcl2,Crhbp,Adm,Junb,Stc1,Stat5b,Hpgd,Cd38,Sp3,Maff,Ucp2
5299	GOMF_ELECTRON_TRANSFER_ACTIVITY	0.00412685	0.145404	0.354457	1.56624	18	96	Ndufa12,Cyb5a,Gsr,Etfa,Akr7a3,Ndufs1,Ndufs4,Ndufb4,Cox4i1,Cox7b,Srd5a1,Aox1,Ndufb9,Ndufa9,Cyba,Ndufa10,Ndufab1,Sdhc,Gfus,Qdpr,Ndufa6,Ndufa4,Cox10,Cox6a1,Cybb,Ndufa2,Uqcr10,Uqcrc1,Me1,Ndufb2,Cox5b,Uqcrfs1,Ndufaf2,Fdx2,Aldh2,Ndufb3,Aifm2,Uqcrh,Cyp19a1,Fdx1,Cox6b1,Uqcrq,Ndufs3,Ndufa5,Ndufa7,Etfb,Ndufv3,Ndufa8,Ndufv1,Ndufs8,Akr1a1,Ndufb8
1229	GOBP_PROTEIN_AUTOPROCESSING	0.00419992	0.146906	0.640296	1.80613	19	14	Casp4,Fam111a,Casp1,Pcsk2,Afg3l2,Pisd,Htra2,Fxn
7373	HP_PELVIC_GIRDLE_MUSCLE_WEAKNESS	0.00419992	0.146906	0.585648	1.78441	19	18	Dguok,Ryr1,Agrn,Sgcb,Chrne,Ak9,Trim32,Fkrp,Flnc
4612	GOCC_EXTRINSIC_COMPONENT_OF_PLASMA_MEMBRANE	0.00424354	0.147896	-0.33121	-1.51264	22	127	Tnk2,Sla,Syap1,Gnb1,Gna11,Snx9,Fer,Cdh4,Ctnnb1,Gnaq,Stac,Numb,Numa1,Gng2,Akt1,Gnao1,Kcnip1,Snx18,Ctnna1,Cdh24,Kras,Carmil2,Cdh15,Yes1,Gng12,Cyld,Ctnnd1,Usp8,Crkl,Cdh13,Dnaja3,Lck,Cyth1,Smad7,Osbpl2,Gnai2,Gng4,Dchs1,Gnal,Gna14,Cdh22,Gng3,Tiam1,Gng7,LOC100359600,Eea1,Cav2,Hip1,Mfge8
1772	GOBP_REGULATION_OF_PEPTIDYL_SERINE_PHOSPHORYLATION	0.00428625	0.148847	-0.365914	-1.57335	22	89	Arrb2,Braf,Mapkap1,Plcl1,Terf2ip,Gpd1l,Pten,Cnot9,Ret,Nsd1,Hax1,Hdac6,Akt1,Tgfb1,Bak1,Tnks1bp1,Gsk3a,Gadd45a,Prkd1,Prkd2,Ntrk2,Atp2b4,Bcar3,Ntf3,Crebl2,Smad7,Ddit4,Pfn2,Camk1,Eif4g1,Hsp90ab1,Ngf,Bcl2,Rapgef3,Nos1,Stk4,Wnt5a,Cav1
9290	Park_Hippocampus_Mouse_saddlebrown	0.00431034	0.149147	-0.443746	-1.69672	22	49	Wdfy3,RGD1304884,Nr2f2,Gnao1,Atp8a1,Bach1,Zeb2,Lpin2,Cit,Crkl,Kif1b,Tnr,Prox1,Smarca2,Wwc2,Hip1
104	GOBP_CELL_FATE_SPECIFICATION	0.00440951	0.151391	-0.499721	-1.72097	22	31	Tenm4,Mga,Ptch1,Myt1l,Sox2,Rbpj,Nkx2-2,Sox9,Sufu,Dll1,Wnt5a
2928	GOBP_POSITIVE_REGULATION_OF_DEVELOPMENTAL_PROCESS	0.00441801	0.151391	-0.226403	-1.26548	25	850	Il1rapl1,Fez1,Nr2c2,Ndel1,Dbnl,Pacsin1,Jund,Plcb1,Cdh4,Elapor2,Wdfy2,Robo1,Sash3,Ctnnb1,Plxna3,Prkca,Snw1,Egr2,Ret,Rhob,Megf8,Slc39a12,Capn2,Ss18l1,Ltbp3,Shld2,Angpt2,Sema4d,Pik3cd,Sox8,Prkcz,Tenm4,Ybx3,Ada,Tfe3,Numb,Numa1,Ilk,Fam210b,Olfm2,Hax1,Tiam2,Plxnb1,Wnt7b,Traf6,Plxna4,Skil,Csnk1d,Smad5,Akt1,Il6st,Tgfb1,Pak4,Metrnl,Tgfb3,Timp2,Arx,Rela,Nkap,Hpse,Flna,Chd7,Bambi,Kalrn,Dbn1,P4hb,Dnm2,Aamdc,…
155	GOBP_NEGATIVE_REGULATION_OF_ENDOTHELIAL_CELL_PROLIFERATION	0.00442223	0.151391	-0.542446	-1.76513	22	25	Synj2bp,Nr2f2,Alox5,Aimp1,Sparc,Atp5f1a,Tgfbr1,Apoe,Rgcc,Vash1,Cav2,Cav1
4839	GOCC_CELL_BODY	0.00444523	0.151641	-0.251161	-1.33484	24	456	Cct3,Fez1,Ndel1,Dbnl,Pmm2,Pitpnm2,Gabarap,Klhl24,Ret,Myo1d,Cct5,Elovl5,Capn2,Acta2,Slc38a1,Cacna1c,Kcnd3,Katnb1,Sod1,Synpo,Hcfc1,Chrna3,Prkcz,Ada,Unc5c,Slc12a5,Wdfy3,Slc1a2,Numa1,Ermn,Tiam2,Sncb,Lrig2,Pura,Ush2a,Hdac6,Il6st,Pi4k2a,Homer2,Tgfb3,Timp2,Plk3,Gnao1,Cdk5r1,Flna,Lzts1,Whrn,Slc6a1,Ubxn1,Neurl1,Gsk3a,Ctnnd2,Rufy3,Kcnc4,Dlg2,Atp7a,Insr,L1cam,Ncdn,Bace1,Gabarapl1,Nrsn1,Gria1,Sez6,Shtn1,Nrsn…
7368	HP_MITOCHONDRIAL_MYOPATHY	0.00446713	0.151851	0.467607	1.71437	20	38	Dguok,Pus1,Ndufaf8,Pnpla8,Nubpl,Polg,Ndufs1,Ndufs4,Ndufb9,Iscu,Ndufa6,Ndufaf4,Ndufaf2,Fdx2,Ndufb3,Polg2,Ndufaf5,Ndufs3,Ndufv1,Ndufs8
1016	GOBP_NEGATIVE_REGULATION_OF_EPITHELIAL_CELL_MIGRATION	0.00449775	0.152355	-0.442581	-1.69227	23	49	Csnk2b,Dnaja4,Pten,Synj2bp,Angpt2,Spred1,Stard13,Adamts9,Nr2f2,Tgfb1,Pbld1,Klf4,Gadd45a,Coro1c,Atp2b4,Apoe,Rgcc,Pfn2,Vash1,Adipor1,Stc1,Itgb1bp1
318	GOBP_REGIONALIZATION	0.00457206	0.154103	-0.306716	-1.46777	24	177	Hipk2,Zbtb16,Pofut1,Ddit3,Prkacb,Neurod1,Fuz,Mafb,Prkaca,Celsr2,Tgfbr1,Pbx1,Tulp3,Crkl,Bmp2,Rbpj,Nkd1,Xrcc2,Acvr2a,Senp2,Fgf10,Pbx2,Ski,Pcdh8,Nrp2,Nkx2-2,Emx2,Gpc3,Wnt7a,Sufu,Hes5,Lrp5,Dll1,Heyl,Hey1,Reln,Nog,Arc,Btg2,Dlx1,Wnt5a,Ahi1
6553	HP_BROAD_FINGER	0.00458127	0.154103	-0.351662	-1.55135	24	102	Actl6a,Megf8,Nsd1,Pik3cd,Wdfy3,Bcorl1,Gatad2b,Arx,Gnao1,Flna,Ddx6,Pycr2,Myt1l,Rlim,Sall1,Rab23,Sumf1,Pigq,Prkd1,Dact1,Nepro,Exosc2,Bmp2,Lig4,Smarca2,Tbck,Ifih1,Neurod2,B3galt6,Gpc3,Nog,Trim8,Smoc1,Wnt5a
3282	GOBP_MUSCLE_STRUCTURE_DEVELOPMENT	0.00461484	0.154444	-0.259434	-1.36074	25	389	Neurl1,Gsk3a,Sox6,Myh11,Ctnna1,Bcl9l,Parp2,Kras,Csrp1,Tmod2,Obsl1,Zbtb18,Rest,Med1,Tnnt2,Ddit3,Emd,Sri,Cdh15,Cacybp,Pdcd4,Ifrd1,Tagln,Cntfr,Nebl,Akap13,Ramp2,Tgfbr1,Zmpste24,Rbm4,Tgfb2,Cxcl14,Pdlim5,Ehd2,Popdc3,Bmp2,Mras,Rbpj,Nkd1,Ripor2,Prox1,Igfbp5,Fgf10,Evc,Smad7,Sgce,Ccnb1,Ehd1,Ski,Selenon,Arntl,Igf1,Fos,Camk1,Pi16,Tarbp2,Creb1,Rgs2,Xbp1,Cby1,Sox9,Pdgfb,Wnt5b,Dll1,Rb1,Actn2,Bcl2,Heyl,Hey1,Nos…
7189	HP_BOWING_OF_THE_LEGS	0.0046262	0.154444	-0.328705	-1.50497	24	130	Zbtb20,Ift57,Kat6a,Tgfb1,Mkrn3,Galns,Flna,Slc10a7,Atp7a,Kras,Fn1,Csgalnact1,Zeb2,Prkacb,Rab23,Tmem38b,Prkaca,Nepro,Cbs,Ocrl,Rfc2,Fibp,Cdc45,Alpl,Trip11,Evc,Ifih1,B3galt6,Ski,Sox9,Ctns,Wnt7a,Hpgd,Serpinh1,Papss2,Smoc1,Pus3
8060	HP_ABSENT_EPIPHYSES	0.00463939	0.154444	0.689782	1.81597	21	11	Pik3c2a,Trappc2,Col11a2,Lonp1,Kif22,Ift140
9232	Replicated_InternalizingBehavior_DifferentiallyExpressed_HC	0.00466459	0.154749	0.271064	1.39299	20	269	Ghdc,Tmem176a,Tmem144,C1qa,Nudt4,Rarres2,C1qc,Gls,Robo3,Pik3c2a,Cyp4f4,Tek,Ist1,Tnnt1,Serinc2,Thrsp,Bphl,Ilf3,Blnk,Zfp612,Larp6,Acbd4,Syt12,Fam111a,Pggt1b,Rtn4ip1,Ccdc62,Fxyd7,F2r,Lrrc61,Vwa5b2,Rbm3,Serpinb9,Trappc6a,Zfp90,Retsat,Tradd,Arl16,LOC100174910,Sostdc1,Hnrnpa1,Sec23ip,Etfa,Abcc9,Rsrp1,Agtpbp1,Lancl1,Pxdn,Adpgk,Sec63,Naa50,Thy1,Lum,Strbp,Cep95,Cd74,F5,Mfrp,Dnajc30,Nqo1,Otub1,Mx2,Acat1,Ph…
3843	GOBP_SYNAPTIC_SIGNALING	0.004746	0.156103	-0.24114	-1.30269	26	551	Phf24,Penk,Trim9,P2ry1,Akap5,Lrp8,Arrb2,Ppfia1,Adora1,Gnb1,Pacsin2,Gabrd,Gna11,Grm1,Dlgap3,Plcl1,Slc17a8,Slc6a5,Prkce,Sipa1l1,Fam107a,Pten,Btbd9,Il1rapl1,Gabrg1,Erc2,Hcrtr2,Plcb1,Shisa8,Gabarap,Abr,Egr2,Synj2bp,Gabra2,Neto1,Grin2a,Gnaq,Sh3gl1,Cnih2,Hspa8,Chrna3,Tmem108,Clcn3,Prkcz,Slc12a5,Dlgap4,Slc1a2,Sncb,Vgf,Dcc,Slc32a1,Napa,Scgn,Akt1,Adcy1,Rela,Rims3,Cdk5r1,Grm5,Rnf216,Lzts1,Htr1b,Insyn1,Slc6…
4943	GOCC_POSTSYNAPSE	0.00476948	0.156103	-0.243028	-1.30629	26	519	Anks1b,Plcb4,Grin3a,Dynll2,Bmpr2,Rph3a,Bsn,Shank1,Cyp46a1,LRRTM1,Ank1,Tsc1,Drp2,Ophn1,Psd2,Dock10,Ptn,Add1,Srcin1,Slc6a17,Bcas1,Dnm3,Cpeb4,Shank2,Caly,Lrfn4,Adgrb1,Palm,Abi2,Strn4,Frmpd4,P2ry1,Akap5,Lrp8,Arrb2,Sla,Syap1,Adora1,Grip1,Gabrd,Grm1,Dlgap3,Psmc2,Arhgap33,Myd88,Sipa1l1,Tppp,Pten,Cntn2,Il1rapl1,Dbnl,Gabrg1,Plcb1,Shisa8,Abr,Magi2,Homer3,Arhgap44,Synj2bp,Gabra2,Neto1,Grin2a,Sh3gl1,Cnih2,Ca…
6314	HP_DIABETES_INSIPIDUS	0.00477008	0.156103	-0.491378	-1.71891	24	33	Prps1,Braf,Ccdc28b,Pten,Robo1,Ctnnb1,Trex1,Akt1,Smc1a,Ptch1,Arnt2,Cisd2,Gla,Sox2,Ocrl,Bbs1,Dll1,Zic2,Gas1
8386	HP_ABNORMAL_HYPOTHALAMUS_PHYSIOLOGY	0.00477008	0.156103	-0.493366	-1.72586	24	33	Dcc,Akt1,Chd7,Smc1a,Ptch1,Sox10,Spry4,Nf2,Kiss1r,Sufu,Pdgfb,Dll1,Zic2,Gas1
8995	Neuron_GABA_Sugino_NatNeuro_2006	0.00480677	0.156772	-0.537904	-1.75035	24	25	Cds2,Ltbp3,Abat,Slc32a1,Slc6a1,Klhl13,Pcp4l1,Rpp25,Kcnmb2,Pank1,Gad2,Hey1,Cygb
3274	GOBP_REGULATION_OF_CARTILAGE_DEVELOPMENT	0.00484894	0.157615	-0.456022	-1.70306	25	43	Ltbp3,Glg1,Rarg,Sox6,Zbtb16,Bmp6,Tgfbr1,Bmp2,Smad7,Frzb,Ccn1,Sox9,Maf,Nog,Mboat2,Wnt5a
820	GOBP_REGULATION_OF_SMOOTHENED_SIGNALING_PATHWAY	0.00487439	0.15772	-0.405431	-1.62521	25	61	Rab34,Ttc23,Dlg5,Ctnna1,Ptch1,Prkacb,Fuz,Prkaca,Tulp3,Gpr37l1,Fgf10,Evc,Gpc3,Sufu,Rb1,Gas8,Tubd1,Gas1,C2cd3
2080	GOBP_GROWTH	0.00488486	0.15772	-0.234445	-1.28242	27	646	Dscam,Ptpn11,Sema6d,Sema4g,Slc25a25,Prdm11,Shank2,Sgk3,Gins4,Cib1,Acvr1c,Net1,Ing3,Kat5,Gsn,Foxc1,Lats2,Llph,Dnph1,Ppib,Bap1,Egln2,Exosc9,RGD1307443,Ptpn12,Atrn,Gpam,Ift80,Smarca4,Wwc1,Wfdc1,Arid5b,Spp1,Smurf1,Tyms,Dusp6,Igfbp3,Slc9a1,Fam107a,Pten,Slc25a33,Nubp1,Ndel1,Dbnl,Plcb1,Cdh4,Magi2,Sash3,Ctnnb1,Plxna3,Actl6a,Taf8,Mustn1,Adrb1,Megf8,Lamtor1,Sema3d,Sod1,Sertad3,Fto,Tspyl2,Sema4d,Tmed2,Tmem1…
7238	HP_HYPERCHOLESTEROLEMIA	0.00490473	0.157834	-0.474306	-1.7166	25	38	Deaf1,Ldlr,Nup107,Ocrl,Apoe,Bscl2,Lpl,Fos,Cog4,Cavin1,Ghr,Tdp1,Alb,Cav1
3998	GOBP_RESPONSE_TO_NITROGEN_COMPOUND	0.00495811	0.159022	-0.229369	-1.27706	28	809	Edem3,Gsn,Palm,Fbxo6,Adcy5,Gclm,Col1a1,Atp1a3,Klf3,Penk,Amigo1,Tbc1d4,P2ry1,Ptpn1,Erlin2,Arrb2,Gcnt1,Ryr2,Stat3,Uggt1,Syap1,Carm1,Myo1c,Gjb2,Tmem38a,Zfp106,Rhbdd1,Gnb1,Gna11,Smarcc1,Rab8b,Tyms,Sdf2l1,Zbtb7b,Eftud2,Per1,Insig2,Rnf185,Myd88,Pdgfra,Hcn3,Prkce,Rnls,Slc9a1,Pten,Srebf2,Rnf40,Epg5,Slc25a33,Uprt,Ndel1,Tmub2,Rhoq,Fer,Pcna,Jund,Plcb1,Mavs,Ctnnb1,Golph3,Icam1,Egr2,Rab12,Ccdc47,Lamtor1,Gabpa…
8991	Neuron_All_Zhang_JNeuro_2014	0.00499904	0.159804	-0.534261	-1.7385	25	25	Tmem130,Ecel1,Vgf,Slc32a1,Cacna2d2,Bhlhe22,Slc17a6,Mrap2,Sst,Reln,Celf6,Dlx1,Npas4
6598	HP_PREMATURE_BIRTH	0.00502232	0.160018	-0.346453	-1.53841	26	107	Qrsl1,Rps19l2,Aimp1,Nup107,Smc1a,Ptch1,Ighmbp2,Kras,Pex13,Zmpste24,Crkl,Rbpj,Sf3b4,Ascc1,Pex11b,Bcr,Sufu,Lrp5,Dll1,Zic2,Adamts2,Wdr73,Alb,Trip4,Gas1,Myh7,Pnpo
350	GOBP_ENDOCARDIAL_CUSHION_MORPHOGENESIS	0.00517241	0.163932	-0.523268	-1.71994	26	26	Tgfbr1,Tgfb2,Bmp2,Rbpj,Tmem100,Dchs1,Sox9,Heyl,Hey1,Nog
8523	HP_ABNORMAL_CSF_METABOLITE_LEVEL	0.00517911	0.163932	0.363023	1.57755	23	87	Ddc,Trappc12,Unc93b1,Pdha1,Ndufaf8,Lonp1,Ndufa12,Trmt10c,Nubpl,Samhd1,Ndufs1,Ndufs4,Mpv17,Hpdl,Cox4i1,Cox14,Mdh2,Ndufb9,Ndufa9,Lipt1,Ndufa10,Htra2,Ndufa6,Ndufa4,Cox10,Ndufaf4,Ndufa2,Naxe
7239	HP_LACTIC_ACIDOSIS	0.00520607	0.164022	0.329032	1.53385	23	131	Dguok,Gatb,Dld,Pdha1,Sfxn4,Usp18,Pus1,Tkfc,Ndufaf8,Lonp1,Pnpla8,Trmt10c,Pc,Nubpl,Polg,Cyc1,Pmpca,Coq2,Ndufs1,Ndufs4,Mpv17,Wars2,Mipep,Bckdha,Ppm1b,Uqcc3,Ndufb9,Iscu,Lipt1,Ndufa10,Acad9,Lars1,Slc37a4,Tpk1,Ndufa6,Gtpbp3,Ndufa4,Cox10,Ethe1,Tmem70,Ndufaf4,Naxe,Bola3,Hadhb,Uqcrfs1,Ndufaf2,Iba57
627	GOBP_COMPLEMENT_ACTIVATION	0.00521594	0.164022	0.51022	1.74582	24	28	C1qb,C1qa,C1qc,Cfd,Cfh,Colec11,Cfp,Serping1,C8g
9283	Park_Hippocampus_Mouse_grey60	0.00523332	0.164034	0.343563	1.53797	23	103	Slc16a8,Arsg,Cdkn1c,Hfe,Elmo3,Lgals3,Stk39,Mycbp,Sostdc1,Kcne2,Abca4,Mrps21,Cldn2,Fbxo36,Folr1,F5,Kl,Aqp1,Lgi3,Tspo,Krt8,Dynlrb2,Cul4b,Clic6,Mlf1,Mycbpap,Cox8b,Slc31a1,Ltc4s,Cpt2,Ttr,Ptgs1,Oca2,RGD1565611,Aldh2,Krt18,Ephx1,Tcn2,Srp9,Sulf1,Lamp2,Pcolce,Slc13a4,Gas6,Calml4,Igf2,LOC686087,Mospd1,Ca14,Cdr2,RGD1561916,Slc16a4
7191	HP_ABNORMALITY_OF_THE_CALF	0.00530261	0.165662	-0.308308	-1.46869	28	171	Zbtb20,Ift57,Kat6a,Tgfb1,Mkrn3,Galns,Flna,Chd7,Slc10a7,Atp7a,Zswim6,Hcn1,Kras,Fn1,Ddx6,Slc35d1,Csgalnact1,Zbtb16,Zeb2,Prkacb,Aff4,Rab23,Tmem38b,Prkaca,Nepro,Cbs,Ocrl,Rfc2,Fibp,Sf3b4,Cdc45,Alpl,Trip11,Evc,Ifih1,B3galt6,Ski,Bgn,Sox9,Ctns,Wnt7a,Rb1,Hpgd,Serpinh1,Papss2,Smoc1,Pus3
2423	GOBP_REGULATION_OF_CHOLESTEROL_BIOSYNTHETIC_PROCESS	0.00534645	0.165662	0.456163	1.68113	24	39	Sc5d,Hmgcs1,Scd,Cyp51,Mvd,Fdft1,Sqle,Hmgcr,Dhcr7
361	GOBP_ENDOCARDIAL_CUSHION_FORMATION	0.00534964	0.165662	-0.576101	-1.769	27	20	Tgfbr1,Tgfb2,Bmp2,Rbpj,Tmem100,Dchs1,Heyl,Nog
859	GOBP_NUCLEOSIDE_DIPHOSPHATE_METABOLIC_PROCESS	0.00538033	0.165662	-0.340382	-1.53276	28	116	Hdac4,Trex1,Pgam1,Nup93,Zbtb20,Gpi,Bpgm,Nup160,Nup210,Nup107,Dlg2,Aldoc,Insr,Entpd5,Pom121,Nup98,Git1,Ak2,Eno3,Ppargc1a,Nudt16,Ak5,Hk2,Nup54,Nme6,Nup205,Entpd3,Nudt5,Slc4a4,Pgm1,Arnt,Ddit4,Igf1,Entpd2,Gpd1,Pgm2l1,Eif6,Aaas
2283	GOBP_NEGATIVE_REGULATION_OF_BLOOD_VESSEL_ENDOTHELIAL_CELL_MIGRATION	0.00538358	0.165662	-0.528029	-1.71822	27	25	Angpt2,Spred1,Stard13,Tgfb1,Klf4,Gadd45a,Atp2b4,Apoe,Rgcc,Vash1,Itgb1bp1
9568	Gemma_GSE73798_Molecular_profile_of_ketamine_in_comparison_to_memantine_and_phencyclidyne_and_other_psychotropic_drugs_[mouse_hippocampus]_timepoint_1.hour_Up	0.00541045	0.165662	-0.368512	-1.57024	28	85	Sult1a1,Depp1,Smad5,Plekhf1,Nfil3,Kcnk13,Nr4a3,Adamts4,Crem,Pik3r3,Kif1b,Gadd45g,Igfbp5,Apold1,Pdia4,Rgcc,Arntl,Ddit4,Fos,Lmcd1,Dnajb1,Sox9,Vstm4,Tspan14,Pank1,Clic4,Arc,Mfap3
549	GOBP_LEUKOTRIENE_METABOLIC_PROCESS	0.00543251	0.165662	0.608633	1.79197	25	16	Cyp4f1,Tlr2,Ggt7,Mgst3,Cyp4f6,Pla2g5,Abcc10,Ltc4s,Ptgr1
8884	HP_PANCREATIC_FIBROSIS	0.00543251	0.165662	0.609353	1.79408	25	16	Cspp1,Rpgrip1l,B9d2,Wdpcp,Cc2d2a,Tmem231,Nphp3,Tmem67,Ptrh2,Rpgrip1,Cep290
3306	GOBP_REPRODUCTIVE_SYSTEM_DEVELOPMENT	0.00543971	0.165662	-0.283033	-1.41595	29	252	Sod1,Rnf38,Tmed2,Sox8,Birc2,Ybx3,Ada,Cited1,Wnt7b,Vgf,Nr2f2,Mapk3,Gas2,Eif2b5,Akt1,Spata2,Rarg,Flna,Chd7,Mas1,Bak1,Htra1,Nup107,Ctnna1,Ptch1,Kitlg,Trim28,Eif2b2,Arrb1,Med1,Vash2,Kif18a,Fbxw8,Sall1,Bmp6,Plekha1,Zfp830,Alkbh1,Dhx37,Tgfbr1,Slit3,Hspa5,Stox2,Tgfb2,Crkl,Rbpj,Acvr2a,Senp2,Fgf10,Arnt,Ppp1r9b,Mme,Adcyap1,Hsp90ab1,Vash1,Ing2,Ccdc134,Ccn1,Sox9,Wnt7a,Pdgfb,Bcl2,Hey1,Tiparp,Stk4,Adm,Junb,Stc…
3218	GOBP_MUSCLE_TISSUE_DEVELOPMENT	0.00546847	0.166014	-0.290243	-1.43463	29	228	Hdac4,Zfp689,Sox8,Tenm4,Ybx3,Adamts9,Nr2f2,Sema3c,Tgfb1,Kdm6b,Chd7,Neurl1,Gsk3a,Sox6,Myh11,Arid2,Ptch1,Bcl9l,Parp2,Csrp1,Obsl1,Zbtb18,Med1,Tnnt2,Emd,Cacybp,Nebl,Akap13,Tgfbr1,Ppargc1a,Zmpste24,Tgfb2,Pdlim5,Popdc3,Bmp2,Rbpj,Ripor2,Prox1,Igfbp5,Smad7,Ccnb1,Ski,Selenon,Arntl,Igf1,Erbb4,Fos,Pi16,Creb1,Rgs2,Cby1,Vgll4,Sox9,Dll1,Rb1,Actn2,Bcl2,Heyl,Tiparp,Cav2,Nog,Btg2,Pgm5,Mstn,Wnt5a,Myh7,Maff,Cav1
7243	HP_INCREASED_LDL_CHOLESTEROL_CONCENTRATION	0.00555024	0.167697	-0.588367	-1.78095	28	19	Ldlrap1,Ttpa,Ccdc115,Lcat,Tmem43,Ldlr,Emd,Apoe,Lpl,Ghr,Ephx2
3535	GOBP_RESPONSE_TO_FIBROBLAST_GROWTH_FACTOR	0.00555864	0.167697	-0.35798	-1.54904	29	92	Hnrnpm,Polr2a,Fuz,Spry4,Prkd2,Fgf16,Gtf2f1,Fibp,Crkl,Fgf10,Polr2f,Smoc2,Cps1,Creb3l1,Apln,Nr4a1,Itgb1bp1,Nog,Wnt5a,Ier2
90	GOBP_MICROTUBULE_BUNDLE_FORMATION	0.00558659	0.168015	0.388294	1.62354	25	71	Hydin,Dnaaf3,Cfap69,Cfap65,Dnai4,Lrguk,Psrc1,Tekt2,Cfap100,Togaram1,Bbs2,Iqcg,Dnaaf4,Spast,Dnah1,Cfap73,Ccdc103,Dnai3,Cfap206,Map2,Ttc12,Dnaaf6,Zmynd10,Mtcl1,Hoatz,Cfap44
6806	HP_ABNORMALITY_OF_THE_UPPER_RESPIRATORY_TRACT	0.00575603	0.172249	0.266646	1.37225	25	271	Fcgr3a,Dnajc21,Rspo2,Pabpn1,Cfap298,Blnk,Naglu,Hydin,Il17ra,Atm,Dnaaf3,Dnah9,Anxa11,Zap70,Tcirg1,Nefh,Ano3,Adnp,Edn1,Fmr1,Lonp1,Kif22,Srp54a,Hnrnpa1,Irf8,Dhcr7,Dnaaf4,Man2b1,Dnah1,Pon3,Fuca1,Serping1,Pth1r,Psmb8,Was,Tcof1,Btd,Cfap300,Jmjd1c,Acp5,Ccdc103,Tap1,Por,Ttc12,Asah1,Efl1,Col5a1,Epha4,Hps6,Dnaaf6,Galc,Cyba,Mdm4,Scarf2,Map3k7,Lrba,Dclre1c,Crebbp,Zmynd10,Mdm2,Gja1,Pcnt,Slc29a3,Pik3r1,Pon2
9063	MANNO_MIDBRAIN_NEUROTYPES_HRGL2B	0.00577409	0.172249	-0.267263	-1.37219	31	320	Wwc1,Wfdc1,Inka2,Tcerg1l,Ccdc8,Mtss2,Rbms2,Cmtm4,F3,Adgrg1,LOC100362216,Ndrg2,Taok3,Arhgef26,Pcdh1,Gabrg1,Ca12,Litaf,Zbtb2,Spata6,Egr2,Garem2,Slc39a12,Fam181b,Tnfrsf11b,Hdac4,Elovl2,Spred1,Sox8,H2ax,Abat,Ybx3,Cited1,Slc1a2,Specc1,Wnt7b,Sdc3,Mettl7a,RGD1564053,Nfia,Gfap,Aamdc,Ctnnd2,Hs6st2,Ptch1,Limch1,Gria1,Obsl1,Csgalnact1,Nfix,Rest,Nuf2,Mlc1,Hepacam,Grm3,Cpne2,Gab1,Chd5,Lrrc4,Sri,Hspb1,Srgap3,G…
4180	GOBP_NEGATIVE_REGULATION_OF_HEMOPOIESIS	0.00578282	0.172249	0.4095	1.65012	26	58	Tmem176a,C1qc,Pias3,Inpp5d,Tmem178a,Cul4a,Fbxw7,Socs1,Adipoq,Fbn1,Zfpm1,Fbxo7,Cd74,Anxa1,Myc,Mdk,Socs5,Bmp4,Pik3r1,Il4r,Loxl3,Gata2,Bcl6
9174	DESCARTES_MAIN_FETAL_ENS_GLIA	0.00579873	0.172249	-0.371235	-1.57389	30	83	Sntb1,Gabra2,Fam181b,Elovl2,Sox8,Nkain2,Lmo1,Sdk2,Gpr12,Zfp536,Sox10,Gins3,Nkain3,Calhm2,Nrxn1,Igsf11,Gpr83,Sox2,Bcan,Crym,Kirrel3,Ppp1r1c,Prima1,Erbb4,Entpd2,Vgll3,Wnt16,Aif1l,Heyl,Col5a3,Synpr,Cryab
3661	GOBP_TISSUE_MIGRATION	0.00586081	0.173245	-0.292337	-1.43841	31	221	Robo1,Prkca,Synj2bp,Rhob,Acta2,Angpt2,Pik3cd,Spred1,Stard13,Adamts9,Pkn1,Nr2f2,Itga3,Hdac6,Akt1,Tgfb1,Gpi,Ptp4a3,Nanos1,Sparc,Atp5f1a,Pbld1,Atp5f1b,Zeb2,Hspb1,Tnfsf12,Klf4,Gadd45a,Prkd1,Prkd2,Ephb4,Coro1c,Fgf16,Atp2b4,Tgfbr1,Plcg2,Id1,Akt3,Nus1,Pik3r3,Tgfb2,Apoe,Cdh13,Bcar1,Prox1,Fgf10,Rgcc,Pfn2,Sh3bp1,Smoc2,Nrp2,Mia3,Vash1,Zfp580,Adipor1,Sox9,Nr4a1,Wnt7a,Pdgfb,Nr2e1,Anln,Jcad,Stc1,Lpxn,Itgb1bp1,…
744	GOBP_CENTRAL_NERVOUS_SYSTEM_DEVELOPMENT	0.00586814	0.173245	-0.231481	-1.27819	33	722	Faim2,Sox8,Tmem108,Tubgcp2,H2ax,Atxn1l,Tenm4,Sstr4,Tspan2,Unc5c,Cited1,Numb,Aplp1,Wnt7b,Jrkl,Zfhx2,Nr2f2,Mapk3,Plxna4,Dcc,Csnk1d,Slc32a1,Mbd3,Napa,Eif2b5,Akt1,Il6st,Tgfb1,Nhlh1,Adcy1,Myrf,Timp2,Arx,Taf1,Bace2,Ldlr,Gnao1,Cdk5r1,Flna,Kdm6b,Chd7,Mas1,Bak1,Atf5,Whrn,Kalrn,Dlg5,Neurl1,Nanos1,Sox6,Atp7a,Ptch1,Arnt2,Sox10,Zswim6,Ankle2,Kras,Pex13,Eif2b2,Ppt1,Zbtb16,Sez6,Med1,Ryk,Kcnk3,Mal,Xrcc1,Pou3f4,G…
238	GOBP_MYELOID_LEUKOCYTE_MEDIATED_IMMUNITY	0.00592525	0.174397	0.245886	1.31396	25	384	Ghdc,LOC689130,Commd9,Idh1,Fcgr3a,Cfd,Acly,Ist1,Slc11a1,Fth1,Aldh3b1,Rock1,Gca,Tlr2,Gsdmd,Gpr84,Rab3d,Tcirg1,Lamp1,Cdk13,Clec12a,Ptprc,Irag2,Qpct,Serpinb9,Serpinb1a,Lgals3,Glipr1,Ctsd,Hexb,Psmd7,Lat,RT1-S3,Lat2,Slc2a5,Apaf1,Cfp,Fcgr2a,Dynlt1,Slc44a2,Ctss,Man2b1,Itgav,Cst3,Fuca1,Capn1,Srp14,Trappc1,Nit2,Ctsa,Dhx36,Kmt2e,Mospd2,Mvp,Vamp7,Tmbim1,Tmem63a,Dgat1,LOC100911252,Cmtm6,Rab6a,Pycard,Tubb4b,A…
2350	GOBP_SMALL_MOLECULE_BIOSYNTHETIC_PROCESS	0.00594558	0.174464	0.236937	1.29675	25	489	Nudt4,Acss2,Gls,Sc5d,Acly,Hmgcs1,Acsm3,Pdxp,Scd,Cyp51,C1qtnf12,Dkk3,Ilvbl,Apoa5,Gstm4,Impa2,Nln,Plod2,Smpdl3a,Mvd,Rdh10,Nudt18,Per2,Ggt7,Fdft1,Itpa,Acadl,Ogt,Acss3,Edn1,Hsd17b7,Oxsm,Insig1,Mecr,Dhodh,Nsdhl,Osbp,Got2,Ppp4r3b,Gls2,Hacd1,Cyp27a1,Pgp,Hsd3b7,Cry1,Sqle,Pnpla8,Ptgs2,Hmgcr,Adipoq,Serinc3,Sptlc2,Mlxipl,Dhcr7,Kat2a,Bhmt,Abhd3,Pc,Dgkq,Nanp,Pth1r,Moxd1,Abcd3,Coq2,Samhd1,Mgst3,Nt5c,C1qtnf3,Mt…
876	GOBP_RIBONUCLEOSIDE_TRIPHOSPHATE_BIOSYNTHETIC_PROCESS	0.00599443	0.17491	0.427369	1.6653	27	50	Vps9d1,Dguok,Pink1,Atp5mf,Ak9,Nudt2,Uqcc3,Dnajc30,Atp5pf,Atp5mc3,Flcn,Aldoa,Atpsckmt,Uckl1,Atp5mc1,Eno1,Prkag2,Atp5mg,Atp5po
3329	GOBP_MEIOSIS_I_CELL_CYCLE_PROCESS	0.005997	0.17491	0.41751	1.6685	27	56	P3h4,Atm,Rad21l1,Rad51,Brme1,Hfm1,Mus81,Eme2,Brca2,Rad54l,Syce1l,Top2b,Mlh3,Cdc25b,Rad51ap1,Psmc3ip
6387	HP_ATOPIC_DERMATITIS	0.00605716	0.175544	-0.711623	-1.77982	31	10	Jak1,Braf,Morc2,Dock8,Pgm3,Ifih1,Hspa9,Rras2
1264	GOBP_PEPTIDYL_THREONINE_MODIFICATION	0.00605727	0.175544	-0.348317	-1.53293	32	101	Cdc42bpb,Spred1,Tnks,Pkn1,Akt1,Tgfb1,Taf1,Csnk2a1,Cdk5r1,Tnks1bp1,Gsk3a,Galnt13,Hipk2,Hipk3,Ppp2r5d,Galnt16,Galntl6,S1pr2,Cdc42bpg,Cit,Prkd1,Mapk8,Prkd2,Prkaca,Tgfbr1,Cdk10,Ttk,Smad7,Grk2,Ddit4,Galnt2,Cdc42bpa,Eif4g1,Pard3,Bcl2,Wnt5a
5125	GOMF_PHOSPHOLIPASE_A2_ACTIVITY	0.0060733	0.175544	0.621049	1.79197	28	15	Pla2g4e,Pla2g7,Pnpla8,Pnpla3,Abhd3,Pla2g6,Plaat3,Pla2g5,Pla2g4b,Pla2g2c
3564	GOBP_MESENCHYME_MORPHOGENESIS	0.00609176	0.175552	-0.471697	-1.68112	31	36	Tgfbr1,Tgfb2,Bmp2,Rbpj,Tmem100,Dchs1,Sox9,Heyl,Hey1,Nog,Wnt5a
8003	HP_ABNORMALITY_OF_THE_PHALANGES_OF_THE_TOES	0.00611904	0.175813	-0.358143	-1.54708	32	91	Sall1,Rab23,Sumf1,Pigq,Dact1,Zmpste24,Bmp2,Xrcc2,Smarca2,Efnb1,Neurod2,Gjb6,Tll1,Sox9,Wnt7a,Fancf,Fancl,Hpgd,Nog,Trim8,Brca1,C2cd3
4676	GOCC_NADH_DEHYDROGENASE_COMPLEX	0.0061689	0.176197	0.453051	1.66101	28	38	Wdr93,Ndufa12,Ndufs1,Ndufs4,Ndufb4,Ndufb9,Ndufa9,Ndufa10,Ndufab1,Ndufa6,Ndufa4,Ndufa2,Ndufb2,Ndufb3,Ndufs3,Ndufa5,Ndufa7,Ndufv3,Ndufa8,Ndufv1,Ndufs8,Ndufb8
8226	HP_RECURRENT_MYCOBACTERIAL_INFECTIONS	0.0061689	0.176197	0.452478	1.65891	28	38	Cfap298,Hydin,Dnaaf3,Isg15,Dnah9,Zap70,Tyk2,Dnaaf4,Dnah1,Cfap300,Ccdc103,Ttc12,Ifngr1,Dnaaf6,Dclre1c,Zmynd10,Cybb,Gata2,Rsph9,Dnai1,Ifngr2,Lrrc56,Dnah11,Rpgr,Dnaaf1
9132	HU_FETAL_RETINA_MICROGLIA	0.00627662	0.178745	0.262036	1.35877	27	293	C1qb,C1qa,C1qc,Fcgr3a,Ly86,Vav1,Blnk,Myo1f,Pld4,Fgd2,Lipa,Anxa11,Laptm5,Elf1,Casp1,Ptprc,Inpp5d,Glipr1,Ctsd,Hist2h2aa3,Lpcat2,Adap2,Sat1,Arhgap4,RT1-S3,Cx3cr1,Lat2,Ubc,Csf2ra,Cyth4,Fcgr1a,Slco2b1,Fcgr2a,Cd4,Gpr34,Myo9b,Irf8,Parp14,Ctss,Vsir,Cst3,RT1-A2,Aif1,Hck,Samhd1,RT1-CE10,Was,Cd86,Acy3,Spi1,Hpgds,Plek,Colgalt1,Sipa1,Cd74
8978	Astrocyte_All_Zhang_JNeuro_2014	0.00629651	0.178784	-0.488032	-1.7072	32	33	Mlc1,Grm3,Slc6a11,Slc30a10,Cbs,Atp13a4,Ccdc80,Slc4a4,Entpd2,Sox9,Sorcs2,Cth
2834	GOBP_POSITIVE_REGULATION_OF_IMMUNE_RESPONSE	0.00636798	0.180283	0.246984	1.31665	27	374	C1qb,C1qa,C1qc,Fcgr3a,Cfd,Cd1d1,Slc11a1,Cfh,Ikbke,Vav1,Blnk,Colec11,Tfrc,Zap70,Laptm5,Polr3g,Elf1,Lamp1,Cd276,Relb,Ptprc,Slc39a10,Card9,Parp9,Malt1,Inpp5d,Lgals3,Tomm70,Cul1,Psmd7,Trim5,Plcg1,Lat,Gpld1,Lime1,Sppl3,RT1-S3,Lat2,Riok3,Cfp,Fcgr1a,Fcgr2a,Cd4,Nectin2,Cd3e,Serping1,RT1-A2,Pla2g6,Tnfsf13,Psmb8,Hck,RT1-CE10,Was,Cd86,Pik3ca,Thy1,Rab29,Cd74,Rsad2,Il15,Icam2,Irf3,C8g,Rnf31,Arpc1b,Vamp7,Vav3,…
9504	Gemma_GSE74966_Genome-wide_maps_of_chromatin_changes_uppon_contextual_fear_conditioning_in_mice_(RNA-seq)_treatment_contextual.fear.conditioning_Down	0.00641574	0.180576	0.447558	1.64942	29	39	Tfrc,Gpcpd1,Larp1b,Srsf5,Zfand5,Nr1d2,Fbxo22,Dbp,Igip,Ezh2,Usp2,Srsf2,Gclc,Arglu1,Ggnbp2,Nfkbia,Adss
9506	Gemma_GSE74966_Genome-wide_maps_of_chromatin_changes_uppon_contextual_fear_conditioning_in_mice_(RNA-seq)_treatment_electric.shock_contextual.fear.conditioning_Down	0.00641574	0.180576	0.447558	1.64942	29	39	Tfrc,Gpcpd1,Larp1b,Srsf5,Zfand5,Nr1d2,Fbxo22,Dbp,Igip,Ezh2,Usp2,Srsf2,Gclc,Arglu1,Ggnbp2,Nfkbia,Adss
5168	GOMF_CYTOKINE_ACTIVITY	0.00654206	0.182726	-0.380526	-1.58098	34	74	Wnt7b,Tgfb1,Gpi,Tgfb3,Aimp1,Kitlg,Tnfsf12,Bmp6,Tgfb2,Cxcl14,Bmp2,Bmp3,Cd70,Il25,Wnt7a,Wnt16,Il16,Wnt5b,Ccl19,Cxcl12,Crlf1,Csf1,Mstn,Wnt5a
4948	GOCC_INNER_MITOCHONDRIAL_MEMBRANE_PROTEIN_COMPLEX	0.00654736	0.182726	0.337773	1.51387	29	104	Wdr93,Timm21,Ppif,Micu3,Dnajc15,Micos10,Ndufa12,Afg3l2,Atp5mf,Cyc1,Ndufs1,Ndufs4,Ndufb4,Cox4i1,Uqcc3,Atp5pf,Atp5mc3,Ndufb9,Chchd6,Ndufa9,Grpel2,Ndufa10,Ndufab1,Apoo,Sdhc,Ndufa6,Ndufa4,Cox6a1,Ndufa2,Uqcr10,Atp5mc1,Uqcrc1,Ndufb2,Atp5mg,Atp5po,Uqcrfs1,Mtx2
5973	HP_ABNORMAL_PALATE_MORPHOLOGY	0.00656531	0.182726	-0.22979	-1.26865	37	721	Dhps,Stat3,Exosc9,Gjb2,Grip1,Braf,Tsr2,Smarca4,Hsd17b4,Gnb1,Inpp5e,Nras,Eftud2,Rasa2,Nid1,Dusp6,Ccdc28b,Mid1,Gtf2e2,Piezo2,Pten,Stag1,Fancb,Upf3b,Epg5,Ttc37,Ecel1,Pmm2,Mybpc1,Mesd,Trio,Sec31a,Ctnnb1,Set,Actl6a,Champ1,Ywhae,Ret,Cdk19,Odc1,Ccdc47,Megf8,Nsd1,Col6a2,Tbl1xr1,Acta2,Exoc6b,Nphp1,Fto,Spred1,LOC100362830,Ess2,Wdfy3,Pde6d,Specc1l,Prdm5,Zbtb20,Mks1,Kat6a,Smarcc2,Dcc,Arhgap29,Bcorl1,Nfasc,Pu…
6216	HP_ABNORMALITY_OF_THE_INCISOR	0.00656784	0.182726	-0.38846	-1.58672	34	68	Tubgcp2,Wdfy3,Arhgap29,Bcorl1,Pura,Gatad2b,B3glct,Smc1a,Ptch1,Ddx6,Myt1l,Rlim,Kcnk9,Fgf10,Evc,Blm,Ikbkg,Sufu,Dll1,Zic2,Gas1
3212	GOBP_BRANCHING_INVOLVED_IN_MAMMARY_GLAND_DUCT_MORPHOGENESIS	0.00670627	0.186041	-0.646317	-1.74706	34	13	Ddr1,Phb2,Med1,Lrp5,Csf1,Wnt5a
8086	HP_ABNORMAL_HAIR_PATTERN	0.00675429	0.186082	-0.288598	-1.42477	36	227	Actl6a,Magel2,Nsd1,Tbl1xr1,Pik3cd,Spred1,LOC100362830,Wdfy3,Specc1l,Itgb4,Bcorl1,Tmco1,Fras1,Klhl7,Mkrn3,Arx,Polr1c,Flna,Emc1,Rps19l2,Smc1a,Slc35c1,Insr,Nbn,Kras,Ddx6,Slc25a24,Nfix,Myt1l,Cog7,Washc5,Nrxn1,Rlim,Tecpr2,Mafb,Nepro,Ccnk,Zmpste24,Bscl2,Mras,Lig4,Smarca2,Efnb1,Ifih1,Fgd1,Igf1,Fos,Gne,Xrcc4,Nova2,Blm,Ikbkg,Pigk,Cavin1,Tcf12,Hpgd,Wrn,Taf6,Rras2,Brca1,Cav1
353	GOBP_CARDIAC_VENTRICLE_MORPHOGENESIS	0.00676819	0.186082	-0.457056	-1.68489	35	41	Sema3c,Tgfb1,Chd7,Gsk3a,Med1,Tnnt2,Tgfbr1,Tgfb2,Rbpj,Prox1,Smad7,Heyl,Hey1,Nog,Myh7
2014	GOBP_RESPONSE_TO_TOPOLOGICALLY_INCORRECT_PROTEIN	0.00677532	0.186082	-0.304966	-1.45124	36	170	Add1,Dnaja1,Jkamp,Tln1,Daxx,Edem3,Fbxo6,Ptpn1,Optn,Hspa4,Uggt1,Rhbdd1,Sdf2l1,Rnf185,Get3,Atf6b,Sec31a,Yif1a,Atf6,Tspyl2,Hspa8,Tmed2,Hsph1,Dnajb14,Ficd,Rnf121,Hdac6,Ubxn4,Yod1,Bak1,Hspa14,Gfpt1,Tor1b,Gsk3a,Cxxc1,Tmem33,Ddit3,Hspb1,Pdia6,Crebrf,Chac1,Dctn1,Clu,Dnajc3,Hspa5,Dnajb11,Tpp1,Vapb,Dnajc18,Dnajb12,Faf2,Hsp90ab1,Parp16,Dnajb1,Xbp1,Creb3l1,Hspa9,Hdgf,Hspa1a,Erp44,Srpra,Serpinh1,Hyou1,Tmem129…
4071	GOBP_PROTON_TRANSMEMBRANE_TRANSPORT	0.00678485	0.186082	0.342895	1.52484	30	100	Vps9d1,Clcn4,Twist1,Slc2a10,Slc4a10,Tcirg1,Slc4a11,Ppif,Slc9a9,Slc25a27,Cyb5a,Slc9a6,Atp5mf,Cox4i1,Slc17a5,Nnt,Dnajc30,Atp5pf,Cox7b,Atp5mc3,Otop3,Atp6v1c1,Atpsckmt,Ndufa4,Cox10,Cox6a1,Atp5mc1,Atp6v1h,Atp6v0d1,Atp6v1d,Atp5mg,Atp5po,Atp6v1f,Atp6v1b2
2934	GOBP_RNA_POLYMERASE_II_PREINITIATION_COMPLEX_ASSEMBLY	0.00684411	0.186115	-0.598618	-1.75471	35	17	Cand1,Psmc2,Psmc3,Taf1,Taf7,Psmc4,Atf7ip,Thra,Taf12,Creb1
8075	HP_ABNORMAL_DURA_MATER_MORPHOLOGY	0.00687023	0.186115	-0.634642	-1.75598	35	14	Smc1a,Ptch1,Sufu,Dll1,Zic2,Gas1
9097	ZHONG_PFC_C6_DLX5_GAD1_GAD2_POS_INTERNEURON	0.00687023	0.186115	-0.634368	-1.75522	35	14	Nxph1,Ackr3,Arx,Dlx5,Brinp2,Pfn2,Erbb4,Maf,Gad2
4883	GOCC_RESPIRASOME	0.00688172	0.186115	0.379267	1.59053	31	72	Wdr93,Cycs,Ndufa12,Cyc1,Ndufs1,Ndufs4,Ndufb4,Cox4i1,Nnt,Uqcc3,Cox7b,Ndufb9,Higd2a,Ndufa9,Ttc19,Ndufa10,Ndufab1,Sdhc,Ndufa6,Ndufa4,Cox6a1,Ndufa2,Uqcr10,Uqcrc1,Ndufb2,Higd1a,Uqcrfs1,Ndufb3,Uqcrh,Cox6b1,Uqcrq,Ndufs3,Ndufa5,Ndufa7,Ndufv3,Bcs1l,Ndufa8,Ndufv1,Ndufs8,Ndufb8
821	GOBP_REGULATION_OF_NOTCH_SIGNALING_PATHWAY	0.00688244	0.186115	-0.370396	-1.56243	36	80	Zbtb7a,Niban2,Stat3,Poglut1,Srebf2,Robo1,Snw1,Synj2bp,Gas2,Akt1,Il6st,Wwp2,Neurl1,Slc35c1,Dtx1,Arrb1,Pofut1,Rfng,Cbfa2t2,Mettl3,Chac1,Nepro,Tgfb2,Adam10,Rbpj,Enho,Fgf10,Hes5,Tspan14,Dll1,Hey1,Itgb1bp1,Dlx1
8540	HP_FLEXION_CONTRACTURE_OF_DIGIT	0.00691664	0.186517	-0.292004	-1.42928	37	209	Phf6,Dusp6,Piezo2,Upf3b,Ecel1,Mybpc1,Svil,Smarcad1,Magel2,Megf8,Nsd1,Col6a2,Auts2,Prdm5,Morc2,Itgb4,Klhl7,Med25,Fktn,Arx,Nkap,Flna,Chd7,Dok7,Ripply2,Brpf1,Uba1,Nup107,Smc1a,Ighmbp2,Wipi2,Ric1,L1cam,Ppp2r5d,Slc16a2,Zeb2,Mafb,Spry4,Rab23,Nt5c2,Tgfbr1,Ocrl,Zmpste24,Fibp,Crkl,Cdc45,Polr3a,Kcnk9,Efnb1,Itch,Ski,Selenon,Fgd1,Dchs1,Bgn,Gpc3,Kiss1r,Bcr,Ikbkg,Maf,Crlf1,Wdr73,Ercc5,Nog,Phgdh,Smoc1,Wnt5a
9224	Blaveri_2010_FlindersSensitiveLine_Downregulated_HC	0.00695249	0.186962	0.230825	1.27611	29	552	Tmem176a,Rarres2,Unc45a,Robo3,Pik3c2a,Slc7a6,Cyp4f4,Sypl1,Tek,Slc28a2,LOC361346,Hcfc2,Ints6l,Rock1,Lsr,Srsf11,Ilf3,Wsb1,Zfp612,Gstm4,Snhg11,Scara3,Pot1,Erbin,Rilpl1,Fam111a,Akap8,Pggt1b,Haghl,Smyd2,Ccdc62,F2r,Lrrc61,Irf9,Noc2l,Arse,Vwa5b2,Rbm3,Col11a2,Nrip3,Nudt14,Trafd1,Scg3,Srsf9,Naa16,Cul1,Hdac10,Fam193b,Plcg1,Akap8l,Gpld1,Cxadr,Lime1,Cep295,Ptprz1,Gba2,Gpc1,Cd99,Pgp,Tradd,Flt3,Matk,Hnrnpa1,Se…
9093	ZHONG_PFC_C5_BCL11B_CALB2_POS_INP	0.00706916	0.189571	-0.56243	-1.72702	36	20	Bcl11b,Cnih2,Thsd7a,Nhlh1,Lzts1,Kif21b,Nav1,Zbtb18,Tp53i11,Rundc3a,Xpr1,Calb2,Tspan18
5009	GOCC_OXIDOREDUCTASE_COMPLEX	0.007109	0.190112	0.355413	1.53675	32	85	Wdr93,Dld,Pdha1,Bckdk,Ndufa12,Kat2a,Cyc1,Ndufs1,Ndufs4,Ndufb4,Ogdhl,Bckdha,Pdha1l1,Uqcc3,Gmpr,Ndufb9,Ndufa9,Cyba,Ndufa10,Ndufab1,Sdhc,Ndufa6,Ndufa4,Cybb,Ndufa2,Uqcr10,Uqcrc1,Ndufb2,Mrps36,Uqcrfs1,Rrm1,Ndufb3,Uqcrh,Gcsh,Dlst,Uqcrq,Pdhb,Ndufs3,Ndufa5,Ndufa7,Ndufv3,Bcs1l,Ndufa8,Ndufv1,Ndufs8,Ndufb8,Ogdh
1349	GOBP_HIPPOCAMPUS_DEVELOPMENT	0.00726392	0.191851	-0.395508	-1.59585	38	63	Pten,Fez1,Plxna3,Tmem108,Slc32a1,Cdk5r1,Kdm6b,Mas1,Xrcc1,Alk,Neurod1,Nf2,Atp2b4,Bcan,Crkl,Crk,Prox1,Kirrel3,Ppp1r9b,Emx2,Nr2e1,Reln,Ezh1,Btg2,Dlx1
3554	GOBP_NEPHRON_DEVELOPMENT	0.00726528	0.191851	-0.3639	-1.55663	38	87	Magi2,Ctnnb1,Ret,Acta2,Angpt2,Sox8,Cited1,Wnt7b,Itga3,Sulf2,Nup160,Pdgfd,Nup107,Ptch1,Sall1,Pbx1,Bmp2,Kirrel3,Pou3f3,Lzts2,Klf15,Dchs1,Gpc3,Sox9,Hes5,Pdgfb,Dll1,Bcl2,Heyl,Nog,Ahi1,Ptpro
4424	GOBP_REGULATION_OF_EXTRINSIC_APOPTOTIC_SIGNALING_PATHWAY_IN_ABSENCE_OF_LIGAND	0.00726716	0.191851	-0.535083	-1.70721	37	23	Ret,Dapk3,Akt1,Ctnna1,Eya3,Srpx,Fgf10,Unc5b,Hspa1a,Bcl2l1,Bcl2
6777	HP_ESOPHAGEAL_ATRESIA	0.00726716	0.191851	-0.533191	-1.70117	37	23	Pah,Ift80,Eftud2,Fancb,Itgb4,Chd7,Arnt2,Sox2,Mycn,Fancl,Itga6
185	GOBP_COLUMNAR_CUBOIDAL_EPITHELIAL_CELL_DIFFERENTIATION	0.00727341	0.191851	-0.447054	-1.66956	38	43	Il6st,Rarg,Gsk3a,Cbfa2t2,Neurod1,Bmp6,Bmp2,Clock,Prox1,Arntl,Nkx2-2,Dll1,Wnt5a
6069	HP_RECURRENT_OTITIS_MEDIA	0.00733391	0.1923	0.35339	1.54059	33	89	Fcgr3a,Cfap298,Blnk,Hydin,Il17ra,Dnaaf3,Dnah9,Relb,Wdr26,Mns1,Mlxipl,Dhcr7,Dnaaf4,Cd3e,Dnah1,Psmb8,Cfap300,Acp5,Ccdc103,Kif15,Tpp2,Ttc12,Dnaaf6,Map3k7,Lrba,Zmynd10,Bmp4,Anapc1,Psmd12
1963	GOBP_THIOESTER_METABOLIC_PROCESS	0.00733707	0.1923	0.362924	1.5545	33	81	Acss2,Acly,Hmgcs1,Acsm3,Scd,Aadat,Dld,Mvd,Ppcs,Pdha1,Oxsm,Hacd1,Suclg2,Gstz1,Acsl6,Hmgcs2,Pdha1l1,Far1,Hsd17b8,Dgat1,Acat1,Pmvk,Acsf3,Acsl1
3295	GOBP_RENAL_TUBULE_DEVELOPMENT	0.00735017	0.1923	-0.430162	-1.6558	38	51	Sall1,Pbx1,Bmp2,Pou3f3,Lzts2,Dchs1,Gpc3,Sox9,Hes5,Dll1,Bcl2,Heyl,Nog,Ahi1
1823	GOBP_P_BODY_ASSEMBLY	0.00744275	0.193639	-0.589443	-1.75831	38	18	Cnot7,Atxn2l,Cnot1,Cnot2,Dync1h1,Patl1,Eif4enif1,Cnot6l,Atxn2,Cnot6,Ddx6,Lsm14a,Edc3,Limd1
3293	GOBP_CELL_SURFACE_RECEPTOR_SIGNALING_PATHWAY_INVOLVED_IN_HEART_DEVELOPMENT	0.00745128	0.193639	-0.559843	-1.71907	38	20	Bmp2,Rbpj,Heyl,Hey1,Nog,Wnt5a
7964	HP_MATERNAL_DIABETES	0.00747986	0.193639	-0.550685	-1.71267	38	21	Ptch1,Arnt2,Fuz,Sox2,Plagl1,Sufu,Dll1,Zic2,Gas1
3693	GOBP_REGULATION_OF_CELLULAR_RESPONSE_TO_GROWTH_FACTOR_STIMULUS	0.00750229	0.193639	-0.293632	-1.42784	40	198	Elapor2,Robo1,Hgs,Snw1,Pmepa1,Spred1,Tmem108,Glg1,Cited1,Numa1,Itga3,Skil,Sulf2,Tgfb1,Tgfb3,Bambi,Dnm2,Htra1,Neo1,Bcl9l,Tspan12,Ldlrad4,Hipk2,Pbld1,Ltbp4,Zfp423,Fuz,Emilin1,Spry4,Prkd2,Fgf16,Atp2b4,Fam89b,Tgfbr1,Hspa5,Rbpj,Ntf3,Fgf10,Smad7,Arnt,Ski,Smoc2,Hsp90ab1,Gpc3,Creb3l1,Ing2,Apln,Tob1,Ccn1,Hes5,Hspa1a,Dll1,Htra3,Grb10,Jcad,Cav2,Nog,Dlx1,Wnt5a,Cav1
7998	HP_ABNORMALITY_OF_THE_4TH_METACARPAL	0.00757146	0.193639	-0.704033	-1.76084	39	10	Flna,Ptch1,Fgf16,Dchs1,Sufu,Smoc1
9038	FAN_EMBRYONIC_CTX_BIG_GROUPS_INHIBITORY	0.00757146	0.193639	-0.704493	-1.76199	39	10	Dlx5,Pfn2,Erbb4,Tcf4,Dlx1
8988	Mural_Vascular_Daneman_PLOS_2010	0.00759333	0.193639	0.464468	1.65843	35	34	Art3,Rarres2,Atp13a5,Ednra,Kcnj8,Pla2g7,Higd1b,Abcc9,Ace2,Plxdc1,Pdgfrb
3806	GOBP_NCRNA_TRANSCRIPTION	0.00760668	0.193639	-0.351959	-1.52628	40	93	Cdk7,Polr2c,Ints4,Pih1d1,Taf1b,Smarca4,Cdk9,Snapc1,Gtf2e2,Rprd1a,Taf8,Ints6,Snapc3,Ints14,Nabp2,Spin1,Ell2,Rprd1b,Ippk,Polr2a,Ints3,Pou2f1,Ccnk,Mars1,Ints11,Gtf2f1,Ccnt1,Ints12,Polr2f,Ell,Gtf3c4,Macroh2a2,Cavin1,Taf6
2743	GOBP_POSITIVE_REGULATION_OF_DEVELOPMENTAL_GROWTH	0.00761233	0.193639	-0.334296	-1.50118	40	114	Ndel1,Dbnl,Plcb1,Cdh4,Sash3,Megf8,Sema4d,Ybx3,Akt1,Arx,Chd7,Dbn1,Rufy3,Insr,Parp2,Fn1,L1cam,Shtn1,Cpne9,Cpne6,Mul1,Rbpj,Prox1,Smad7,Ccnb1,Mapt,Igf1,Erbb4,Creb1,Dll1,Ngf,Ghr,Bcl2,Cxcl12,Csf1,Stat5b
5846	GOMF_GENERAL_TRANSCRIPTION_INITIATION_FACTOR_ACTIVITY	0.0076147	0.193639	-0.46392	-1.6534	39	36	Snapc1,Gtf2e2,Gtf2h2,Taf8,Taf6l,Snapc3,Taf1,Ubtf,Taf7,Drap1,Gtf2f1,Taf12,Tbpl1,Taf6
722	GOBP_SMALL_GTPASE_MEDIATED_SIGNAL_TRANSDUCTION	0.00763359	0.193639	-0.252084	-1.32448	42	397	Ophn1,Psd2,Dock10,Gmip,Arhgap1,Hacd3,Rasgrf1,Rac2,Arhgap30,Siah2,Myo9a,Amot,Dock3,Net1,Nf1,Scai,Dock6,Itpkb,Abi2,Arhgap31,Rab35,Elmo1,Nucb1,Tnk2,Gnb1,Dnmt1,Arf6,Nras,Mapkap1,Arhgap33,Rasa2,Mcf2,Adgrg1,Sipa1l1,Celsr1,Rhov,Arhgef18,Arhgef26,Rcc1,Arhgap6,Rfxank,Dbnl,Rhoq,Trio,Abr,Robo1,Gpsm2,Pld1,Grap,Arhgap44,Rap1gap,Rhob,Ralgps1,Rab12,Arl3,Rasgrp1,Ralgapa2,Chm,Stard13,Rhof,Garre1,Cdc42ep2,Auts2,Ar…
3175	GOBP_CARDIAC_EPITHELIAL_TO_MESENCHYMAL_TRANSITION	0.00766284	0.193639	-0.508321	-1.67081	39	26	Pdcd4,Tgfbr1,Tgfb2,Bmp2,Rbpj,Tmem100,Wnt16,Heyl,Hey1,Nog
456	GOBP_DNA_TEMPLATED_TRANSCRIPTION_INITIATION	0.00768105	0.193639	-0.300173	-1.43646	41	177	Cdk7,Polr2c,Cand1,Nr2f6,Pih1d1,Taf1b,Smarca4,Ctnnbip1,Cdk9,Psmc2,Gtf2e2,Pten,Rorb,Nr2c2,Tfb1m,Ctnnb1,Snw1,Psmc3,Gtf2h2,Taf8,Taf6l,Mapk3,Med6,Med25,Taf1,Ubtf,Rarg,Polr1c,Taf7,Psmc4,Nr4a3,Trim28,Med27,Med1,Tfam,Polr2a,Nrbf2,Rxra,Ppargc1a,Gtf2f1,Atf7ip,Rbpj,Rxrg,Ccnb1,Polr2f,Thra,Brf2,Taf12,Cbfb,Creb1,Nr1h3,LOC102548695,Sox9,Nr4a1,Gtf3c4,Nrbp1,Nr2e1,Tbpl1,Cavin1,Taf6
123	GOBP_NEGATIVE_REGULATION_OF_CYTOKINE_PRODUCTION	0.00768218	0.193639	0.301517	1.44867	34	161	Ube2l6,Cd200r1,Twist1,Slc11a1,Slc2a10,Ikbke,Isg15,Erbin,Nptn,Laptm5,Akap8,Relb,Ptprc,Dhx58,Hfe,Inpp5d,Serpinb1a,Uba7,Cx3cr1,Adipoq,Vsir,Anxa4,Zfpm1,Sigirr,C1qtnf3,Gpnmb,Abcd2,Arg2,Ppm1b,Irf3,Axl,Il1rl1,Atp2b1,Pycard,Tsku,Yy1,Anxa1,Hdac7,Cd34,Tspo,Gba,Socs5,Cidea,Fkbp1a,Map2k5,Lgr4,Bcl6,Tia1,Lgals9,Prnp,Laptm4b,C5ar2,Ager,Gstp1,Btk,Nutf2,Nploc4,Tbk1,Cd274,Hgf
5214	GOMF_IRON_ION_BINDING	0.00776531	0.194657	0.350499	1.52799	35	89	LOC689130,Cyp4f4,Sc5d,Cyp4f1,Hba-a3,Scd,Cyp51,Fth1,Cyp2j4,Plod2,P4ha3,Heph,Tph2,Cyp27a1,Bbox1,Cyp4f6,Acp5,Cyp4x1,Cyp2d3,Ogfod3,Aox1,P3h1,Msmo1,Iscu
403	GOBP_TRICARBOXYLIC_ACID_CYCLE	0.00780426	0.194657	0.461774	1.64882	36	34	Idh1,Dld,Pdha1,Suclg2,Fahd1,Ogdhl,Pdha1l1,Nnt,Mdh2,Dhtkd1
8597	HP_ABNORMAL_C_PEPTIDE_LEVEL	0.00782443	0.194657	-0.628022	-1.73766	40	14	Insr,Neurod1,Bscl2,Hadh,Nab2,Fos,Cavin1,Cav1
5993	HP_HIGH_PALATE	0.00783476	0.194657	-0.241263	-1.29084	43	494	Dhps,Stat3,Exosc9,Grip1,Braf,Tsr2,Hsd17b4,Gnb1,Nras,Rasa2,Ccdc28b,Mid1,Gtf2e2,Piezo2,Pten,Stag1,Fancb,Upf3b,Epg5,Pmm2,Mybpc1,Mesd,Trio,Sec31a,Ctnnb1,Set,Actl6a,Champ1,Ywhae,Ret,Cdk19,Odc1,Ccdc47,Megf8,Nsd1,Col6a2,Acta2,Exoc6b,Spred1,LOC100362830,Wdfy3,Pde6d,Specc1l,Bcorl1,Pura,Akt1,Tmco1,Gatad2b,Fras1,Klhl7,Med25,Tgfb3,Arx,Taf1,Csnk2a1,Polr1c,Chd3,Flna,Dok7,Slc10a7,Gfpt1,Pak3,Arcn1,Ctnnd2,Rps19l2…
6892	HP_DUODENAL_ATRESIA	0.00785441	0.194657	-0.506062	-1.66338	40	26	Chd7,Ptch1,Bub1,Sall1,Bub3,Mycn,Sufu,Dll1,Zic2,Gas1
6342	HP_ACANTHOSIS_NIGRICANS	0.00786043	0.194657	-0.481648	-1.65873	40	31	Lipe,Insr,Aff4,Pomc,Bscl2,Polr3a,Fos,Xrcc4,Akt2,Cavin1,Cav1
7938	HP_RADIAL_DEVIATION_OF_THE_HAND_OR_OF_FINGERS_OF_THE_HAND	0.0078637	0.194657	-0.427245	-1.62956	41	48	Bmp2,Sf3b4,Fgf10,Fgd1,Igf1,Bgn,Bbs1,Crlf1,Nog,Phgdh,Wnt5a
8028	HP_APLASIA_HYPOPLASIA_OF_THE_SPLEEN	0.00790936	0.195075	0.40938	1.6307	36	55	Twist1,Samd9,Cfap298,Hydin,Dnaaf3,Dnah9,Fam111a,Cspp1,Nek8,Rpgrip1l,Mns1,B9d2,Dnaaf4,Dnah1,Cfap300,Wdpcp,Ccdc103,Stra6,Ttc12,Dnaaf6,Zmynd10,Cc2d2a,Tmem231,Nphp3,Tmem67,Rsph9,Rpgrip1,Cep290,Dnai1,Lrrc56,Dnah11,Rpgr,Rpsa,Dnaaf1
116	GOBP_MICROGLIAL_CELL_ACTIVATION	0.00792823	0.195075	0.496	1.69716	37	28	C1qa,Tlr2,Atm,Tlr7,Ptprc,Jak2,App,Aif1,Sphk1,Ifngr1,Ager,Itgam,Itgb2,Snca,Tlr3
5206	GOMF_ORGANIC_ACID_TRANSMEMBRANE_TRANSPORTER_ACTIVITY	0.00796001	0.195075	-0.348638	-1.5161	42	94	Slc29a4,Slc1a2,Slc32a1,Slc6a15,Slc6a1,Slc10a7,Slc25a44,Slc7a2,Slc16a2,Slc6a11,Slc25a29,Slc17a6,Slc1a4,Slc1a6,Slc13a3,Slc25a38,Slc25a15,Aqp9,Slc15a4,Slc38a4,Slc7a5,Slc13a5,Ctns,Slc27a1,Slc43a2,Slc25a32,Slc25a10,Slc38a9,Slc9a3r1,Slc3a2
9555	Gemma_GSE149195_Sequencing_to_determine_the_effect_of_neuronal_IL-1b_receptor_knockout_on_the_stress_effect_of_paired_fighting_social_defeat_in_mice_treatment_Stress_Up	0.00797984	0.195075	0.564392	1.71965	37	18	Tmem176a,Ube2l6,Fcgr3a,Hba-a3,Bsg
1329	GOBP_DIENCEPHALON_DEVELOPMENT	0.00799543	0.195075	-0.463434	-1.65167	41	36	Sall1,Sox2,Bmp2,Rbpj,Fgf10,Nrp2,Adcyap1,Creb1,Nog,Wnt5a
6701	HP_ABNORMAL_ERYTHROCYTE_MORPHOLOGY	0.00800183	0.195075	0.240363	1.29724	34	417	Idh1,Gss,Fanci,Dnajc21,Sc5d,Tek,Hba-a3,Cfh,Samd9,Slc19a2,Gatb,Ntrk1,Tfrc,Lipa,Mmut,Zap70,Tcirg1,Rad51,Fam111a,Cdan1,Birc3,Pdha1,Malt1,Sfxn4,Pus1,Fermt3,Sf3b1,Wfs1,Tkfc,Lat,Sars2,Kcnj11,Brca2,Fli1,Jak2,Srp54a,Ndufa12,Cyb5a,Gsr,F8,Fcgr2a,Pfkm,Ercc2,Polg,Pth1r,Psmb8,Abcd3,Coq2,Ndufs1,Ndufs4,Was,Tfr2,Tars1,Klf11,Acp5,Acvr1,Tor1a,Pgk1,Itga2b,Kif15,Tpp2,Aldoa,Gpx1,Tnfrsf11a,Asah1,Efl1,Cdca7,Fancc,Rpl5,…
7374	HP_REDUCED_SUBCUTANEOUS_ADIPOSE_TISSUE	0.00802446	0.195134	-0.557231	-1.71105	41	20	Tgfb1,Insr,Slc25a24,Igf1r,Zmpste24,Bscl2,Polr3a,Kcnk9,Ski,Cav1
2718	GOBP_SYNAPTIC_VESICLE_TRANSPORT	0.00808339	0.196073	0.446819	1.63816	37	38	Bloc1s6,Ap3s1,Pink1,Nlgn1,Picalm,Bloc1s3,Tor1a,Snap91,Map2,Mx2,Ap3b2
8670	HP_UNUSUAL_INFECTION	0.00811124	0.196255	0.230389	1.27245	34	544	C1qb,C1qa,Fanci,C1qc,Fcgr3a,Dnajc21,Cfd,Cfh,Samd9,Cfap298,Blnk,Naglu,Hydin,Il17ra,Atm,Ntrk1,Dnaaf3,Isg15,Tlr7,Tfrc,Dnah9,Idua,Zap70,Tcirg1,Unc93b1,Rad51,Ryr1,Cspp1,Birc3,Relb,Ptprc,Pdha1,Card9,Irf9,Col11a2,Malt1,Wdr26,Adnp,Fermt3,Sf3b1,Agrn,Mesp2,Wfs1,Pola1,Lat,Lonp1,Map3k20,Got2,Hacd1,Brca2,Fli1,Srp54a,Mns1,Tyk2,Pomp,Scn9a,Fcgr2a,Irf8,Mlxipl,Chrm3,Dhcr7,Dnaaf4,Cd3e,Man2b1,Dnah1,Ercc2,Fuca1,Sdr9c…
4708	GOCC_RNAI_EFFECTOR_COMPLEX	0.0081532	0.196528	-0.659341	-1.74692	42	12	Dicer1,Tnrc6a,Ago3,Xpo5,Ago2,Ddx6,Dhx9,Tarbp2,Limd1
8318	HP_ABNORMAL_PLATELET_MORPHOLOGY	0.00818984	0.196528	0.62737	1.76967	38	14	Sc5d,Jak2,Hps3,Was,Itga2b,Hps6,Nbeal2,Slc35a1
934	GOBP_RESPONSE_TO_HORMONE	0.00820388	0.196528	-0.233762	-1.27156	46	598	Adcy5,Gclm,Col1a1,Atp1a3,Zbtb7a,Tbc1d4,Ptpn1,Hdac1,Maob,Csnk2b,Rbfox2,Gcnt1,Stat3,Egln2,Syap1,Carm1,Gpam,Myo1c,Gjb2,Ncoa3,Smarca4,Zfp106,Gnb1,Smarcc1,Spp1,Rab8b,Tyms,Zbtb7b,Per1,Insig2,Prkce,Slc9a1,Sord,Fam107a,Pten,Plod3,Rnf40,Slc25a33,Uprt,Ndel1,Cnot9,Rhoq,Fer,Pcna,Jund,Icam1,Egr2,Rab12,Pmepa1,Tnfrsf11b,Stxbp4,Sorbs1,Hdac4,Capn10,Ahcyl1,Prkcz,Max,Sstr4,Cited1,Gng2,Ncoa5,Atp6v0e1,Vgf,Itga3,Rbm14…
9603	Gemma_GSE72343_Circuit-wide_transcriptional_profiling_reveals_region_specific_gene_co-expression_networks_regulating_depression_susceptibility_timepoint_28.d_chronic.social.defeat.stress_1.h_aggressor.re.exposure_Up	0.00820581	0.196528	0.27282	1.38017	36	239	Tmprss5,Pnisr,Col16a1,Leng8,Ryr1,Spaca6,B3gnt9,Klk8,Col11a2,Cfap65,Lrguk,Klhl17,Eps8l2,Serpinb1a,Clasrp,Kif19,Wdr90,Plcg1,Akap8l,Sema4c,Arhgap4,Sbsn,Csf2ra,Scn9a,Pnpla3,Myo9b,Rbm15,RT1-T24-3,Dnah1,Gcfc2,Ddi2,Fbn1,RT1-A2,Plk5,Sfi1,RT1-CE10,Dnah2,Ptprv,LOC680875,Cmc4,Grm7,Xaf1,Exoc3l4,Gltpd2,Cfap99,Son,Zfp692,Eif2ak4,RT1-T24-4,Galnt5,Ryr3,Abcc10,Dcdc5,Col5a1,Ssh3,Cercam,Tmprss9,Opalin,Hdac7,Slc12a9…
1347	GOBP_LIMBIC_SYSTEM_DEVELOPMENT	0.0082243	0.196528	-0.37464	-1.55652	43	74	Slc32a1,Cdk5r1,Kdm6b,Mas1,Xrcc1,Alk,Neurod1,Nf2,Atp2b4,Bcan,Crkl,Crk,Prox1,Kirrel3,Ppp1r9b,Nrp2,Emx2,Nr2e1,Reln,Ezh1,Btg2,Dlx1
5313	GOMF_PROTON_TRANSMEMBRANE_TRANSPORTER_ACTIVITY	0.00826267	0.196724	0.366044	1.55619	37	78	Clcn4,Slc11a1,Slc2a10,Tcirg1,Slc4a11,Slc9a9,Slc45a4,Cyb5a,Slc9a6,Atp5mf,Cox4i1,Slc17a5,Nnt,Atp5pf,Cox7b,Otop3,Atp6v1c1,Ndufa4,Cox10,Cox6a1,Atp6v1h,Atp6v0d1,Atp6v1d,Slc45a1,Atp5mg,Atp5po,Atp6v1f,Atp6v1b2,Cox5b
1382	GOBP_BIOLOGICAL_ADHESION	0.00830086	0.196724	-0.220167	-1.23678	48	910	Havcr2,Bves,Pdgfra,Pcdh19,Prkce,Sdc4,Adgrg1,Parvb,Celsr1,Pcdh12,Slc9a1,Fam107a,S100a11,Pten,Lsamp,Ncam1,Cntn2,Arhgap6,Pcdh1,Il1rapl1,Fez1,Ackr3,Sorbs3,Magi1,Fer,Mybpc1,Cdh4,Robo1,Sash3,Ctnnb1,Golph3,Icam1,Plxna3,Prkca,Ret,Synj2bp,Rhob,Spock2,Col6a2,Tecta,Lamc1,Dscaml1,Tnfrsf12a,Nphp1,Ccn5,Rgmb,Sorbs1,Angpt2,Sema4d,Hsph1,Prkcz,Tenm4,Ada,Tfe3,Adamts9,Specc1l,Ilk,Aplp1,Arhgap5,Plxnb1,Wnt7b,Traf6,Plx…
1503	GOBP_ACTOMYOSIN_STRUCTURE_ORGANIZATION	0.00830258	0.196724	-0.319985	-1.46137	44	127	Vps4a,Pdgfra,Sdc4,Arhgef15,Slc9a1,Arhgef18,Arhgap6,Sorbs3,Ppm1e,Cdc42bpb,Sorbs1,Tgfb3,Fhdc1,Myh11,Csrp1,Arrb1,Tmod2,Limch1,Obsl1,Myh10,Cdc42bpg,Frmd5,Tnnt2,Epb41l1,Nebl,Cit,Akap13,Nf2,Cnn3,Myo18a,Tgfbr1,Prox1,Coro2b,Rgcc,Pfn2,Cdc42bpa,Arhgef10,Actn2,Anln,Rapgef3,Kctd13,Lmod1,Itgb1bp1,Pgm5
2429	GOBP_POSITIVE_REGULATION_OF_CELL_DIFFERENTIATION	0.00834928	0.196724	-0.235952	-1.27839	47	564	Foxc1,Itpkb,Pnp,Cebpa,Col1a1,Dicer1,Axin2,Niban2,Pcp4,Amigo1,Hdac1,Lrp8,Arrb2,Stat3,Syap1,Carm1,Napepld,Ncoa3,Ctnnbip1,Vwc2,Nap1l1,Gprc5b,Setd3,Zbtb7b,Xrcc5,Igfbp3,Pten,Vegfc,Il1rapl1,Fez1,Ndel1,Dbnl,Jund,Plcb1,Cdh4,Wdfy2,Robo1,Sash3,Ctnnb1,Plxna3,Prkca,Snw1,Egr2,Ret,Megf8,Ss18l1,Ltbp3,Sema4d,Sox8,Prkcz,Tenm4,Ada,Tfe3,Numb,Numa1,Ilk,Fam210b,Olfm2,Hax1,Tiam2,Plxnb1,Wnt7b,Traf6,Plxna4,Skil,Csnk1d,S…
399	GOBP_ACETYL_COA_BIOSYNTHETIC_PROCESS	0.00835422	0.196724	0.540023	1.71277	39	21	Acss2,Acly,Dld,Ppcs,Pdha1,Gstz1,Pdha1l1,Acat1
4474	GOCC_ACROSOMAL_VESICLE	0.00835476	0.196724	0.397974	1.61535	38	61	Prss55,Glipr1l1,Dld,Cfap65,Lrguk,Vezt,Hexb,Cxadr,Kcnj11,Iqub,Bsg,Zpbp2,Spag8,Csnk2a2,Sv2b,Bmf,Itga1,Morn2,Spag9,Spaca9
1285	GOBP_NONRIBOSOMAL_PEPTIDE_BIOSYNTHETIC_PROCESS	0.00839983	0.197067	0.623249	1.75805	39	14	Gss,Oplah,Ggt7,Cndp2,Bdh2,Chac2,Slc7a11,Gclc
3654	GOBP_REGULATION_OF_TRANSMEMBRANE_RECEPTOR_PROTEIN_SERINE_THREONINE_KINASE_SIGNALING_PATHWAY	0.00843109	0.197067	-0.304172	-1.4447	45	168	Spred1,Glg1,Cited1,Nup93,Numa1,Itga3,Skil,Dact2,Tgfb1,Tgfb3,Bambi,Dnm2,Htra1,Zc3h3,Neo1,Bcl9l,Ldlrad4,Hipk2,Pbld1,Ltbp4,Zfp423,Bmp6,Emilin1,Fam89b,Tgfbr1,Hspa5,Tgfb2,Ttk,Bmp2,Rbpj,Acvr2a,Fgf10,Bmp3,Smad7,Ski,Hsp90ab1,Gpc3,Ing2,Tob1,Ccn1,Hes5,Hspa1a,Htra3,Igsf1,Cav2,Nog,Dlx1,Mstn,Wnt5a,Cav1
6305	HP_INSULIN_RESISTANCE	0.00844753	0.197067	-0.43485	-1.63565	44	45	Zmpste24,Bscl2,Hmga1,Irs2,Igf1,Fos,Plagl1,Xrcc4,Akt2,Blm,Cavin1,Wrn,Cav1
8492	HP_DYSGENESIS_OF_THE_HIPPOCAMPUS	0.00846024	0.197067	0.657203	1.77362	39	12	Rad51,Scn1b,Dnal4,Scn9a,Tubb3
5632	GOMF_HORMONE_BINDING	0.00847777	0.197067	-0.42547	-1.64551	44	52	Ramp1,Insr,Igf1r,Ramp2,Adipor2,Shbg,Crym,Cdh13,Npr1,Thra,Adipor1,Cckbr,Ghr,Crhbp,Aldh1a1
906	GOBP_RESPONSE_TO_HEAT	0.00849179	0.197067	-0.320948	-1.46798	45	129	Ywhae,Chordc1,Rpa2,Sod1,Hspa8,Hsph1,Stac,Nup93,Mapk3,Eif2b5,Akt1,Nup160,Nup210,St8sia1,Nup107,Eif2b2,Arpp21,Pom121,Nup98,Prkaca,Camk2g,Dnajc7,Nup54,Rpa1,Clpb,Nup205,Dnaja3,Cd14,Mapt,Igf1,Tp53inp1,Hsp90ab1,Dnajb1,Hspa1a,Sst,Cxcl12,Nos1,Cryab,Aaas,Fkbp4,Mstn
9119	HAY_BONE_MARROW_MONOCYTE	0.008519	0.197224	0.307098	1.45759	38	148	C1qb,LOC689130,C1qa,Fcgr3a,Fth1,Tnfsf10,Isg15,Fgd2,Tcirg1,Smpdl3a,Vamp5,Card9,Insig1,Lynx1,Adap2,Sat1,Ralb,Pik3ap1,Vsir,Aif1,Hck,Was,Sod2,Spi1,Pgk1,Arpc1b,Mcoln1,Cd300lf,Ccng2,Cmtm6,Rabgap1l,Rnf144b,Tuba1a,Higd2a,Nfkbiz,Gng5,Oas1a,Abi3,Rgs19,Slc31a2,Fkbp1a,C5ar2,St3gal5,Psap,Zfp703
9581	Gemma_GSE5429_Hippocampal_gene_expression_profiling_across_8_inbred_strains:_towards_understanding_the_molecular_basis_of_behaviour_strain_BALB.cByJ_Up	0.00860555	0.198751	-0.23863	-1.28375	48	520	Pik3cd,Rgs3,Slc9a3r2,Mafg,Msi1,Sstr4,Ada,Klf2,Casp9,Uck1,Ppt2,Ncoa5,Itga3,Dapk3,Csnk1d,Mocs1,Mbd3,Tgfb1,Lipe,Upp1,Csnk2a1,Rarg,Lrrfip2,Mas1,Atf5,Qrsl1,Slc48a1,Arcn1,Tmem109,Acin1,Dolpp1,Ptch1,Arnt2,Insr,Stk40,Fosl2,Ppp2r5d,Med27,Polr2a,Xrcc1,Tagln2,Bub1,Ttf1,Zbtb45,Yipf3,Hmgcl,Ap1m1,Eda,Ccnd3,Pomc,Acy1,Cntfr,Cit,Gzmm,Ramp2,Septin1,G0s2,Prkd2,Rxra,Mafk,Tapbp,Nav2,Bfsp1,Ntrk2,Fam89b,Rasal3,Rundc3a,…
2081	GOBP_REGULATION_OF_GROWTH	0.00865266	0.199232	-0.246362	-1.30825	48	449	Ppib,Bap1,Egln2,Exosc9,RGD1307443,Atrn,Gpam,Smarca4,Wwc1,Wfdc1,Spp1,Smurf1,Dusp6,Igfbp3,Slc9a1,Fam107a,Pten,Slc25a33,Nubp1,Ndel1,Dbnl,Plcb1,Cdh4,Sash3,Plxna3,Actl6a,Adrb1,Megf8,Lamtor1,Sema3d,Sod1,Sertad3,Fto,Tspyl2,Sema4d,Ybx3,Creg1,Socs7,Sema3c,Plxna4,Dcc,Akt1,Tgfb1,Pak4,Arx,Csnk2a1,Ubap2,Cdk5r1,Chd7,Dbn1,Ddr1,Dnm2,Gsk3a,Nanos1,Rufy3,Ptch1,Enox2,Insr,Parp2,Fn1,L1cam,Ppt1,Ltbp4,Ryk,Shtn1,Hepacam…
551	GOBP_STEROID_BIOSYNTHETIC_PROCESS	0.00867115	0.199232	0.31824	1.47201	39	125	Sc5d,Acly,Hmgcs1,Scd,Cyp51,Dkk3,Apoa5,Scarb1,Mvd,Fdft1,Cyb5r1,Hsd17b7,Insig1,Nsdhl,Osbp,Cyp27a1,Hsd3b7,Sqle,Hmgcr,Dhcr7,Dgkq,Cyb5r2,Plpp6,H6pd,Hmgcs2,Hsd17b8,Srd5a1,Asah1,Cftr,Osbpl6,Msmo1,Pmvk,Mbtps2,Tspo,Stard4,Hsd11b1,Snai2,Prkag2,Srebf1,Prkaa1,Tspoap1,Dhrs11,Dhcr24,Srd5a3,Fdx2
3515	GOBP_MONOCYTE_CHEMOTACTIC_PROTEIN_1_PRODUCTION	0.00868828	0.199232	0.688936	1.75708	40	10	Twist1,Erbin,Adipoq,C1qtnf3,Socs5,Ager,Gstp1,Apod,Selenok,Syk
5123	GOMF_PHOSPHOLIPASE_ACTIVITY	0.00877381	0.200716	0.377433	1.56834	40	68	Ednra,Pla2g4e,Plcg1,Gpld1,Pla2g7,Notum,Pnpla8,Sec23ip,Pnpla3,Chrm3,Lypla1,Abhd3,Pla2g6,Plaat3,Plbd2,Pla2g5,Plcd3,Plcl2,Pla2g4b,Pld6,Pla2g2c
5207	GOMF_ORGANIC_ACID_SODIUM_SYMPORTER_ACTIVITY	0.00880383	0.200927	-0.5662	-1.71386	45	19	Slc6a20,Slc6a5,Slc38a1,Slc1a2,Slc6a15,Slc6a1,Slc6a11,Slc1a6,Slc13a3,Slc13a5
622	GOBP_REGULATION_OF_STRIATED_MUSCLE_CONTRACTION	0.00900394	0.204326	-0.423104	-1.62467	47	50	Ryr2,Adora1,Tmem38a,Slc9a1,Cacna1c,Hdac4,Asb3,Rangrf,Hcn4,Sri,Tmem38b,Prkaca,Ehd3,Chga,Smad7,Pde4b,Grk2,Rgs2,Nos1,Dsc2,Stc1,Myh7,Cav1
3948	GOBP_NEGATIVE_REGULATION_OF_SIGNAL_TRANSDUCTION_IN_ABSENCE_OF_LIGAND	0.00901074	0.204326	-0.601488	-1.72613	46	16	Akt1,Ctnna1,Eya3,Fgf10,Unc5b,Hspa1a,Bcl2l1,Bcl2
1500	GOBP_PANCREAS_DEVELOPMENT	0.00902425	0.204326	-0.445383	-1.64186	47	41	Akt1,Bak1,Gsk3a,Nkx6-2,Neurod1,Bmp6,Clock,Prox1,Fgf10,Arntl,Nkx2-2,Sox9,Dll1,Wnt5a
1834	GOBP_HETEROTYPIC_CELL_CELL_ADHESION	0.00903741	0.204326	0.471457	1.66144	42	32	Cd200r1,Cd1d1,Ptprc,Cxadr,Adipoq,Itgav,Flot1,Thy1,Bmp7,Dsp,Parva,Cd47,Map2k5,Ager,Itgb2
739	GOBP_PATTERN_SPECIFICATION_PROCESS	0.00907606	0.204673	-0.280282	-1.39303	49	238	Zbtb16,Pofut1,Rfng,Ddit3,Prkacb,Neurod1,Fuz,Mafb,Prkaca,Celsr2,Tgfbr1,Pbx1,Tulp3,Crkl,Bmp2,Rbpj,Nkd1,Xrcc2,Acvr2a,Senp2,Fgf10,Efnb1,Pbx2,Ski,Erbb4,Pcdh8,Dchs1,Nrp2,Nkx2-2,Emx2,Gpc3,Wnt7a,Sufu,Hes5,Lrp5,Dnaaf2,Dll1,Heyl,Hey1,Reln,Stc1,Nog,Arc,Btg2,Dlx1,Wnt5a,Ahi1,C2cd3
2742	GOBP_REGULATION_OF_DEVELOPMENTAL_GROWTH	0.00914411	0.204673	-0.283526	-1.39812	49	225	Ppib,RGD1307443,Atrn,Gpam,Wwc1,Spp1,Smurf1,Dusp6,Pten,Ndel1,Dbnl,Plcb1,Cdh4,Sash3,Plxna3,Adrb1,Megf8,Sema3d,Sod1,Fto,Sema4d,Ybx3,Sema3c,Plxna4,Dcc,Akt1,Arx,Cdk5r1,Chd7,Dbn1,Dnm2,Gsk3a,Rufy3,Ptch1,Insr,Parp2,Fn1,L1cam,Ryk,Shtn1,Cpne9,Tgfbr1,Zmpste24,Plac8,Cpne6,Apoe,Mul1,Rbpj,Tnr,Nkd1,Prox1,Smad7,Ccnb1,Gamt,Dpysl2,Mapt,Igf1,Erbb4,Pi16,Wwc2,Creb1,Rgs2,Vgll4,Dll1,Ngf,Ghr,Bcl2,Cxcl12,Csf1,Stk4,Stat5b…
9175	DESCARTES_MAIN_FETAL_ENS_NEURONS	0.00914411	0.204673	-0.296518	-1.41897	49	177	Tubb2b,Hcn1,Arpp21,Nrsn1,Fam131b,Myt1l,Chd5,Jph4,Cntn5,Bub3,Atcay,Cartpt,Hrh3,Doc2a,Dlx5,Elavl3,Entpd3,Dlx6,Chrna7,Nyap1,Mapt,Gprin1,Adcyap1,Tmem255a,Vip,Ncam2,Gng3,Nos1,Plpp4,Gal,Slit1,Amer2,Mkx,Slc5a7,Dpysl3,Ptpro
4046	GOBP_NEGATIVE_REGULATION_OF_ENDOPLASMIC_RETICULUM_STRESS_INDUCED_INTRINSIC_APOPTOTIC_SIGNALING_PATHWAY	0.00918309	0.204673	-0.609579	-1.71767	47	15	Xbp1,Creb3l1,Hspa1a,Bcl2l1
5024	GOMF_RNA_CAP_BINDING	0.00918309	0.204673	-0.609104	-1.71633	47	15	Ncbp3,Ago2,Larp1,Gemin5,Dcps,Eif4e3
82	GOBP_CILIUM_OR_FLAGELLUM_DEPENDENT_CELL_MOTILITY	0.00919589	0.204673	0.377553	1.56459	42	67	Prss55,Cfap69,Cfap65,Ropn1l,Tekt2,Bbs2,Cfap251,Iqcg,Dnah1,Dnah2,Dnai3,Cfap206,Adcy3,Ttc12,Dnaaf6,Tmf1,Ttll9,Efhc2,Catsper2,Nphp4,Catsperd,Pltp,Tacr3,Hoatz,Cfap44,Ttc21a,Tekt3,Dnah6,Rsph9,Dnah17,Dnai1
2284	GOBP_ENDOTHELIAL_CELL_MIGRATION	0.00920471	0.204673	-0.302156	-1.43148	49	166	Pten,Vegfc,Robo1,Prkca,Synj2bp,Rhob,Angpt2,Pik3cd,Spred1,Stard13,Adamts9,Nr2f2,Akt1,Tgfb1,Gpi,Ptp4a3,Sparc,Atp5f1a,Atp5f1b,Hspb1,Tnfsf12,Klf4,Gadd45a,Prkd1,Prkd2,Ephb4,Fgf16,Atp2b4,Tgfbr1,Id1,Akt3,Nus1,Pik3r3,Apoe,Cdh13,Bcar1,Prox1,Rgcc,Sh3bp1,Smoc2,Nrp2,Mia3,Vash1,Zfp580,Nr4a1,Wnt7a,Pdgfb,Nr2e1,Jcad,Stc1,Lpxn,Itgb1bp1,Wnt5a
5453	GOMF_OXIDOREDUCTASE_ACTIVITY_ACTING_ON_THE_ALDEHYDE_OR_OXO_GROUP_OF_DONORS	0.00922239	0.204673	0.483955	1.68145	43	30	Aldh3b1,Dld,Aldh6a1,Pdha1,Aldh16a1,Aldh3a2,Aldh1l1,Ogdhl,Bckdha,Pdha1l1,Far1,Dhtkd1,Aox1
4203	GOBP_NEGATIVE_REGULATION_OF_ANION_TRANSMEMBRANE_TRANSPORT	0.00936186	0.206901	-0.551562	-1.69365	48	20	Akt1,Appl2,Gsk3a,Irs2,Rgs2,Akt2,Grb10,Slc43a2
9315	BUYTAERT_PHOTODYNAMIC_THERAPY_STRESS_DN	0.00936561	0.206901	-0.238491	-1.2797	52	505	Timm8a1,Tmem109,Sparc,Cxxc1,Tns3,Prmt7,Arl5a,Uros,Tm7sf2,Parp2,Prss23,Snu13,Fn1,Adat1,Ttll12,Snrnp25,Rab27a,Zbtb18,Usp13,Nthl1,Gemin6,Ptprn2,Bub1,Thap11,Tagln,Ccnd3,Cdca4,Nf2,Ak2,Rraga,Rbl2,Loxl1,Ehd3,Ptpn18,Hk2,Apba2,Mettl18,Tbc1d2b,Id1,Tgfb2,Pdlim5,Ado,Bscl2,Gstt2,Adam10,Vopp1,Zfp174,Eloa,Psme3ip1,Lbh,Birc5,Tmem177,Wdr76,Igfbp5,Alg6,Hadh,Zdhhc4,Cbr3,Lypd1,Jade1,Polm,LOC100362814,Pex11b,Ptdss1,M…
5100	GOMF_METALLOENDOPEPTIDASE_ACTIVITY	0.00941974	0.207167	-0.420072	-1.62463	49	52	Adamts4,Mmp15,Zmpste24,Adam10,Thop1,Mme,Lmln,Tll1,Adamts2,Adamts1,Adamts20,Mmp24,Ece2,Spg7
9248	Johnson_Hippocampus_Human_M10	0.00943218	0.207167	-0.45052	-1.63052	49	38	Rcan2,Pcp4,Kcnt1,Rap1gap,Ccdc92,Cacna2d2,Rims3,Osbpl10,Nrsn1,RGD1310587,Hs3st2,Zfp385b,Lhx6,Zfp385d,Fxyd6,Kiss1r,Dlx1,Glra2
4097	GOBP_REGULATION_OF_ALCOHOL_BIOSYNTHETIC_PROCESS	0.00944206	0.207167	0.401254	1.60928	43	57	Sc5d,Hmgcs1,Scd,Cyp51,Dkk3,Mvd,Fdft1,Sqle,Hmgcr,Dhcr7,Dgkq,Pth1r,Plek,H6pd
1614	GOBP_ACTIVATION_OF_PROTEIN_KINASE_B_ACTIVITY	0.0095584	0.209244	-0.478722	-1.63657	49	30	Prkcz,Akt1,Insr,Osbpl8,Ntf3,Adra2c,Adra2a,Igf1,Pdgfb,Itgb1bp1,Wnt5a
4607	GOCC_GOLGI_TRANSPORT_COMPLEX	0.00967008	0.21121	-0.649186	-1.72001	50	12	Rnf215,Cog3,Golga3,Tmem115,Cog7,Cog6,Dnajc28,Cog4
3304	GOBP_CONNECTIVE_TISSUE_DEVELOPMENT	0.00975161	0.212119	-0.303788	-1.42869	52	156	Mustn1,Mef2d,Acta2,Ltbp3,Sox8,Glg1,Wnt7b,Mapk3,Smad5,Sulf2,Tgfb1,Rarg,Pdgfd,Pgrmc2,Sox6,Atp7a,Atf2,Csgalnact1,Zbtb16,Bmp6,Nfib,Tgfbr1,Ppargc1a,Zmpste24,Bmp2,Trip11,Evc,Bmp3,Smad7,Thra,Frzb,Bgn,Xbp1,Ccn1,Sox9,Wnt7a,Hes5,Pdgfb,Lrp5,Maf,Wnt5b,Csf1,Stc1,Nog,Serpinh1,Mboat2,Wnt5a
4253	GOBP_INHIBITORY_SYNAPSE_ASSEMBLY	0.00977761	0.212119	-0.597101	-1.71355	50	16	Gabra2,Sema4d,Plxnb1,Gabrb3,Gabrb2,Npas4,Wnt5a
7197	HP_ABNORMALITY_OF_FIBULA_MORPHOLOGY	0.00977761	0.212119	-0.477079	-1.64299	50	31	Flna,Atp7a,Slc35d1,Zbtb16,Aff4,Sf3b4,Bgn,Sox9,Wnt7a,Smoc1
4988	GOCC_CHAPERONE_COMPLEX	0.00980581	0.212162	-0.509149	-1.65678	50	25	Cdc37,Cct7,Bag3,Hspb8,Cct2,Cct8,Hsf1,Tsc1,Sdf2l1,Cct3,Cct5,Hspa8,Cct6a,Psmg2,Tcp1,Dnajb11,Cct4,Stip1,Hsp90ab1
2368	GOBP_CILIUM_ORGANIZATION	0.00986547	0.212162	0.253203	1.32532	43	314	Tubg1,Cenpj,Cfap298,Cdc14a,Kctd17,Cep43,Hydin,Dnaaf3,Cfap69,Rilpl1,Ttc30b,Cfap65,Iqcb1,Ywhag,Dnai4,Lrguk,Entr1,Kif19,Cfap61,Wdr90,Tekt2,Cfap100,Armc9,Kifap3,Rpgrip1l,Iqub,Mns1,B9d2,Bbof1,Togaram1,Sclt1,Bbs2,Iqcg,Dnaaf4,Fbf1,Wdr11,Nectin2,Dnah1,Cdkl1,Sfi1,Catip,Cep135,Wdpcp,Cep120,Cfap73,Ccdc103,Tmem138,Tuba4a,Ubxn10,Tmem237,Cfap126,Cfap52,Cntrob,Pcm1,Cep83,Ccdc13,Arl13b,Ttc29,Septin7,Dnai3,Ssx2ip…
9495	Gemma_GSE95740_Environmental_enrichment_increases_transcriptional_and_epigenetic_differentiation_between_mouse_dorsal_and_ventral_dentate_gyrus_neurons_treatment_enriched.environment_Down	0.00988437	0.212162	-0.434427	-1.62241	52	43	Hpcal1,Nkain2,Tub,Slc6a15,Tmem74,Kitlg,Gypc,Galnt16,Atp2b4,Tgfbr1,Npr1,Igfbp5,Lcorl,Frzb,Tmem114,Gpc3,Otof,Tspan18,Glra2
9187	DESCARTES_FETAL_CEREBRUM_VASCULAR_ENDOTHELIAL_CELLS	0.00989431	0.212162	0.253547	1.3183	43	301	Fzd6,C1qtnf1,Nkd2,Tek,Twist1,Hba-a3,Cfh,C1qtnf12,Ednra,Lsr,Isg15,Tfrc,Zap70,Itm2a,Phlda2,Kcnj8,Vamp5,Slc39a10,Qpct,Ushbp1,Slco1a5,Edn1,Agrn,Rasl12,Socs1,Higd1b,Cd320,Gprc5c,Angptl4,Tmem88,Cfp,Olfml1,St6galnac4,Abca4,Layn,Abcc9,Fam43a,Ccdc85b,Serping1,Pth1r,Plxdc1,Sigirr,Klf11,Cyyr1,Slc12a7,Synm,Lum,Lims2,Rgs5,Pdgfrb,Itga1,Stra6,Ahnak,RGD1308117,Degs2,Eva1b,Atp5mc3,Nqo1,Emcn,Mdp1,Klf10,Ocln,Slc52a…
5002	GOCC_FICOLIN_1_RICH_GRANULE_LUMEN	0.00990952	0.212162	0.325391	1.47223	45	109	LOC689130,Commd9,Idh1,Cfd,Acly,Fth1,Gsdmd,Cdk13,Qpct,Ctsd,Psmd7,Apaf1,Dynlt1,Ctss,Cst3,Capn1,Srp14,Mvp,LOC100911252,Aldoa,Asah1,Ampd3,Mmp9
8993	Neuron_CorticoStriatal_Doyle_Cell_2008	0.00991143	0.212162	0.664992	1.75071	46	11	C1qb,C1qa,Mrc1,Higd1b
3060	GOBP_POSITIVE_REGULATION_OF_NITRIC_OXIDE_SYNTHASE_BIOSYNTHETIC_PROCESS	0.00995974	0.212724	0.684643	1.74613	46	10	Tlr2,Jak2,Map2k4
6526	HP_HEPATIC_FAILURE	0.0100305	0.213763	0.330517	1.47957	45	103	Dguok,Sc5d,Lipa,Dld,Mpi,Ryr1,Hfe,Hsd3b7,Rpgrip1l,Jak2,Polg,Cpt1a,Cyc1,Abcd3,Coq2,Ndufs4,Mpv17,Alg9,Il18bp,F5,Asah1,Npc1,Pex5,Gba,Acad9,Pex1,Lars1,Pex3,Tinf2,Cc2d2a,Npm1,Cpt2,Hadhb,Eif2ak3,Tmem67
578	GOBP_IRON_ION_TRANSPORT	0.0100664	0.213789	0.399664	1.61049	46	58	LOC689130,Slc11a1,Fth1,Tfrc,Tcirg1,Hfe,Heph,Tfr2,Mcoln1,Cltc,Atp6v1c1,Ttyh1,Iscu,Steap3,Abcb6,Atp6v1h,Atp6v0d1,Atp6v1d,Atp6v1f,Atp6v1b2,Flvcr2
3424	GOBP_POSITIVE_REGULATION_OF_GLYCOGEN_METABOLIC_PROCESS	0.010076	0.213789	-0.66997	-1.72464	52	11	Sorbs1,Akt1,Insr,Irs2,Igf1,Akt2,Ppp1r3g
95	GOBP_AMEBOIDAL_TYPE_CELL_MIGRATION	0.0101248	0.214352	-0.262571	-1.34343	55	307	Prkce,Sdc4,Smurf2,Pten,Vegfc,Fer,Robo1,Prkca,Ret,Synj2bp,Rhob,Megf8,Sema3d,Angpt2,Sema4d,Pik3cd,Spred1,Sox8,Stard13,Adamts9,Pkn1,Nr2f2,Sema3c,Itga3,Itgb4,Hdac6,Akt1,Tgfb1,Gpi,Appl2,Pak3,Ptp4a3,Nanos1,Sparc,Atp5f1a,Sox10,Ago2,Kitlg,Cap1,Fn1,Pbld1,Atp5f1b,Zeb2,Hspb1,Tnfsf12,Klf4,Gadd45a,Prkd1,Prkd2,Ephb4,Coro1c,Fgf16,Atp2b4,Tgfbr1,Plcg2,Id1,Adipor2,Akt3,Nus1,Pik3r3,Tgfb2,Apoe,Cdh13,Bcar1,Prox1,Fgf1…
5981	HP_NARROW_PALATE	0.0101532	0.214484	-0.317238	-1.45101	54	129	Ccdc28b,Gtf2e2,Piezo2,Pten,Mesd,Ret,Megf8,Nsd1,Acta2,Spred1,Med25,Tgfb3,Taf1,Chd3,Nono,Myh11,Arid2,Slc35c1,Atp7a,Slc25a24,Hnrnpk,Washc5,Tgfbr1,Ocrl,Tgfb2,Cdk10,Crkl,Cdc45,Smarca2,Tbck,Kcnk9,Ski,Plod1,Gne,Hecw2,Ptdss1,Gpc3,Bcr,Bbs1,Wnt7a,Wnt5a,Brca1
9270	Johnson_Hippocampus_Human_M9	0.0101776	0.214531	-0.318206	-1.4569	54	130	Taf1b,Tnrc6a,Yipf6,Rspry1,Cep350,Tnpo3,Poglut1,Nrde2,Rorb,Ttc37,Rhoq,Fer,Cdh4,Nufip2,Rnf215,Atf6,Slc38a1,Brd3,Tmem108,Ficd,Zbtb20,Kctd20,Smarcc2,Nfia,Pura,Gatad2b,Marchf6,Zc3h4,Atxn2,Brpf1,Kazn,Arl5a,Ago2,Cuedc1,Hipk2,Bbx,Limch1,Sh3kbp1,Zmynd11,Pias4,Crebrf,Nav2,Wdr82,Nt5dc1,Rc3h2,Golim4,Nme6,Bmp2,Ptp4a2,Inip,Rbm43,Zfp462,Srsf4,Ttc17,Wdr73
7905	HP_MUSCLE_HYPERTROPHY_OF_THE_LOWER_EXTREMITIES	0.0102984	0.215215	0.466978	1.64565	48	32	Ryr1,Pomt2,Sgcg,Sgcb,Rasa1,Map3k20,Hacd1,Dhx16,Lims2,Fkrp,Crppa
2754	GOBP_NEURON_DEVELOPMENT	0.0103093	0.215215	-0.220293	-1.23422	60	870	Cck,Sipa1l1,Pcdh12,Sarm1,Pten,Taok3,Rorb,Ncam1,Cntn2,Fzd1,Becn1,Il1rapl1,Fez1,Ndel1,Dbnl,Pacsin1,Efna3,Cdh4,Trio,Magi2,Robo1,Ctnnb1,Ift27,Snx3,Plxna3,Prkca,Arhgap44,Bcl11b,Egr2,Gab2,Ret,Rap1gap,Plppr5,Btbd3,Atf1,Epha10,Megf8,Slc39a12,Sema3d,Arl3,Ddx56,Dscaml1,Ss18l1,Slc4a7,Katnb1,Sod1,Sema4d,Pik3cd,Chrna3,Tmem108,Prkcz,Tenm4,Tspan2,Unc5c,Slc12a5,B3gnt2,Uhmk1,Numb,Auts2,Tiam2,Plxnb1,Lrig2,Sema3c,M…
5395	GOMF_OXIDOREDUCTASE_ACTIVITY_ACTING_ON_NAD_P_H	0.0103181	0.215215	0.365222	1.54185	47	74	Wdr93,Dld,Cyb5r1,Txnrd3,Ndufa12,Gsr,Cyb5r2,Ndufs1,Ndufs4,Ndufb4,Pgk1,Nnt,Nqo1,Por,Gmpr,Ndufb9,Ndufa9,Cyba,Ndufa10,Ndufab1,Ndufa6,Ndufa4,Cybb,Ndufa2
6424	HP_SYNDACTYLY	0.0103223	0.215215	-0.26611	-1.35309	56	291	Piezo2,Pten,Stag1,Fancb,Upf3b,Il1rapl1,Trio,Ift27,Smarcad1,Magel2,Megf8,Mtrr,Bbs12,Nsd1,Cacna1c,Nphp1,Hdac4,Hcfc1,Pde6d,Specc1l,Mks1,Kat6a,Itgb4,Akt1,Deaf1,Fras1,Med25,Mkrn3,Arx,B3glct,Flna,Ripply2,Pak3,Arcn1,Ctnnd2,Smc1a,Zswim6,Ddx6,Slc25a24,Csgalnact1,Washc5,Zeb2,Sall1,Rab23,Ctnnd1,Prkd1,Dact1,Phf21a,Ftsj1,Dlx5,Crkl,Bmp2,Rbpj,Xrcc2,Sf3b4,Lig4,Cdc45,Dlx6,Polr3a,Tbck,Fgf10,Efnb1,Il11ra1,Cacna1g,F…
5058	GOMF_CHROMATIN_BINDING	0.0103405	0.215215	-0.251512	-1.31731	57	385	Foxc1,Grhl1,Cebpa,Trim37,Scmh1,Hdac1,Csnk2b,Bap1,Stat3,Cramp1,Smarca4,Dnmt1,Smarcc1,Nap1l1,Supt16h,Cdk9,Per1,Obi1,Stag1,Mta3,Rcc1,Rnf4,Jdp2,Pcna,Ctnnb1,Set,Kdm8,Smarcad1,Actl6a,Egr2,Nsd1,Zfp609,Gabpa,Mbd6,Brd3,Ncaph2,Asf1a,Hdac4,Tspyl2,Camta2,Hcfc1,Cited1,Auts2,Pkn1,Ncoa5,Morc2,Zfp445,Smarcc2,Skil,Nfia,Mbd3,Gatad2b,Arx,Cbx5,Rela,Sfpq,Nkap,Ubtf,Rarg,Kdm6b,Chd7,L3mbtl2,Ncoa2,Atf5,Supt6h,Apex1,Nono,…
5367	GOMF_RNA_POLYMERASE_II_GENERAL_TRANSCRIPTION_INITIATION_FACTOR_ACTIVITY	0.0103528	0.215215	-0.475761	-1.63846	53	31	Snapc1,Gtf2e2,Gtf2h2,Taf8,Taf6l,Taf1,Taf7,Drap1,Gtf2f1,Taf12,Tbpl1,Taf6
1912	GOBP_RESPONSE_TO_ENDOPLASMIC_RETICULUM_STRESS	0.0103787	0.215215	-0.277057	-1.37961	56	243	Get3,Atf6b,Tmub2,Sec31a,Tmtc3,Yif1a,Ccdc47,Atf6,Tspyl2,Tmed2,Dnajb14,Ficd,Rnf121,Ube2g2,Svip,Eif2b5,Ubxn4,Tmco1,Marchf6,Yod1,Bak1,Tmub1,P4hb,Gfpt1,Ubxn1,Alox5,Gsk3a,Cxxc1,Tmem33,Pik3r2,Usp13,Os9,Ddit3,Erp29,Pdia6,Ubqln1,Crebrf,Chac1,Nrbf2,Ube2j1,Dctn1,Clu,Srpx,Dnajc3,Hspa5,Dnajb11,Tpp1,Vapb,Dnajc18,Sesn2,Pdia4,Dnajb12,Gorasp2,Faf2,Eif4g1,Parp16,Xbp1,Nr1h3,Creb3l1,Hdgf,Hspa1a,Erp44,Bcl2l1,Scamp5,B…
2204	GOBP_REGULATION_OF_GTPASE_ACTIVITY	0.010398	0.215215	-0.254279	-1.32178	57	358	Tbc1d20,Ric8b,Tsc1,Ophn1,Dock10,Gmip,Iqgap2,Arhgap1,Arl2,Hacd3,Rasgrf1,Dvl3,Arhgap30,Sbf1,Myo9a,Amot,Sgsm2,Net1,Nf1,Gapvd1,Tbc1d22b,Arhgap31,Prex2,Tbc1d4,Arrb2,Tbc1d10b,Tnk2,Rgs6,Sgsm1,Mtss2,Arhgap33,Rasa2,Bves,Snx9,Tbc1d19,Arhgef15,Sipa1l1,Tbc1d10a,Arhgef26,Arhgap6,Ndel1,Plcb1,Abr,Icam1,Plxna3,Arhgap44,Rap1gap,Adrb1,Tbc1d17,Gnaq,Rasgrp1,Sod1,Sema4d,Tmed2,Rgs3,Ralgapa2,Chm,Ficd,Tbc1d8b,Stard13,Cd…
9041	FAN_EMBRYONIC_CTX_IN_1_INTERNEURON	0.0104108	0.215215	-0.689339	-1.72409	54	10	Nxph1,Arl4d,Pdzrn4,Brinp2,Fos,Lhx6,Maf
647	GOBP_MICROTUBULE_BASED_MOVEMENT	0.0104561	0.215234	0.261852	1.33931	46	260	Bloc1s6,Prss55,Ap3s1,Cfap298,Hydin,Dnah9,Cfap69,Ttc30b,Lamp1,Nefh,Cfap65,Dnai4,Kif6,Kif4a,Ropn1l,Kif19,Cfap61,Tekt2,Cfap100,Kif22,Dnal4,Kifap3,Bbs2,Cfap251,Iqcg,Dnaaf4,Spast,Dnah1,App,Dnah2,Dnah12,Dync1i1,Bloc1s3,Cfap73,Ccdc103,Spa17,Nefl,Pcm1,Vamp7,Ttc29,Kif15,Dnai3,Klc1,Ssx2ip,Cfap206,Adcy3,Rab6a,Map2,Ift88,Ttc12,Kif9,Mgarp,Ap3b2,Actr3,Dnaaf6,Dynlrb2,Tmf1,Klc2,Ift140,Ttll9,Zmynd10,Catsper2,Nphp…
8709	HP_ABNORMAL_RIGHT_VENTRICULAR_FUNCTION	0.0104563	0.215234	-0.668392	-1.72058	54	11	Selenon,Tll1,Wnt5a,Myh7
8283	HP_CONGENITAL_MALFORMATION_OF_THE_GREAT_ARTERIES	0.0104939	0.215472	-0.266127	-1.35206	57	289	Megf8,Nsd1,Acta2,Cacna1c,Fto,Tmem260,Ess2,Specc1l,Mks1,Nr2f2,Kat6a,Mrps16,Dnajb13,Tmco1,Myrf,Fktn,Tgfb3,Arx,B3glct,Polr1c,Flna,Chd7,Rsph3,Nono,Myh11,Ptch1,Kras,Fn1,Slc25a24,Csgalnact1,Nfix,Washc5,Zeb2,Taldo1,Aff4,Sall1,Rab23,Kat8,Dact1,Cog6,Sox2,Tgfbr1,Rfc2,Zmpste24,Col18a1,Tgfb2,Crkl,Bmp2,Rbpj,Xrcc2,Sf3b4,Trip11,Ascc1,Dgcr2,Ski,Tab2,Gpc3,Dnal1,Mycn,Ctu2,Plagl1,Bcr,Zfp462,Sufu,Dnaaf2,Maf,Dll1,Zic…
3125	GOBP_REGULATION_OF_CARDIAC_MUSCLE_CONTRACTION	0.0105125	0.215472	-0.428972	-1.61354	55	45	Ryr2,Adora1,Tmem38a,Slc9a1,Cacna1c,Hdac4,Asb3,Rangrf,Hcn4,Sri,Tmem38b,Prkaca,Ehd3,Chga,Smad7,Pde4b,Rgs2,Nos1,Dsc2,Stc1,Cav1
9570	Gemma_GSE73798_Molecular_profile_of_ketamine_in_comparison_to_memantine_and_phencyclidyne_and_other_psychotropic_drugs_[mouse_hippocampus]_timepoint_2.hours_Up	0.0106185	0.217184	-0.360586	-1.52281	56	81	Doc2b,Cbfa2t3,Plat,Swt1,Dusp6,Litaf,Egr2,Chordc1,Klf2,Sult1a1,Depp1,Smad5,Plekhf1,Nfil3,Nr4a3,Adamts4,Crem,Pik3r3,Kif1b,Igfbp5,Pdia4,Rgcc,Arntl,Fos,Dnajb1,Slc7a5,Ccn1,Vstm4,Pank1,Ppp1r3g,Clic4,Arc,Mfap3
1485	GOBP_POLARIZED_EPITHELIAL_CELL_DIFFERENTIATION	0.0106464	0.217294	-0.582573	-1.70768	55	17	Rab10,Sh3bp1,Slc9a3r1,Wnt5a,Ahi1
4716	GOCC_BRUSH_BORDER_MEMBRANE	0.010712	0.217829	0.457142	1.61956	50	33	Slc28a2,Cdhr2,Pemt,Slc27a4,Slc26a4,Ace2,Pth1r,Abcc2,Folr1,Lima1,Aqp1,Slc7a11,Kcnk1,Mfsd10,Slc22a5
3230	GOBP_MAMMARY_GLAND_DUCT_MORPHOGENESIS	0.0107177	0.217829	-0.558393	-1.69022	55	19	Ddr1,Phb2,Ptch1,Med1,Fgf10,Lrp5,Csf1,Wnt5a
2888	GOBP_POSITIVE_REGULATION_OF_CHEMOTAXIS	0.0107647	0.218109	-0.353522	-1.51685	57	88	Hspb1,Prkd1,Prkd2,Fgf16,Cxcl14,Cdh13,Adam10,Mcu,Ntf3,Ripor2,Fgf10,Smoc2,Zfp580,Pdgfb,Il16,Ccl19,Tiam1,Cxcl12,Csf1,Mstn,Wnt5a
8809	HP_IMMUNOLOGIC_HYPERSENSITIVITY	0.0107767	0.218109	-0.351336	-1.51424	57	90	Stat3,Jak1,Ccdc28b,Ddx41,Tnpo3,Bcl11b,Odc1,Ada,Il6st,Tgfb1,Alox5,Sox6,Ptch1,Ric1,Carmil2,Dock8,Nrxn1,Taldo1,Aff4,Pgm3,Plcg2,Lig4,Nfkb2,Tbck,Bbs1,Sufu,Tcf4,Dll1,Zic2,Stat5b,Traip,Gas1
9496	Gemma_GSE95740_Environmental_enrichment_increases_transcriptional_and_epigenetic_differentiation_between_mouse_dorsal_and_ventral_dentate_gyrus_neurons_treatment_enriched.environment_Up	0.01089	0.218858	-0.382674	-1.55074	57	65	Kif17,Egr2,Odc1,Klf2,Olfm2,Ptpn5,Arl4d,Trip10,Chst1,Fosl2,Gpr83,B4galnt1,Sh2d5,Apold1,Fos,Gpd1,Gadd45b,Crhbp,Sik1,Plpp4,Junb,Mei1,Olfm4,Arc,Npas4,Maff
8979	Endothelial_All_Daneman_PLOS_2010	0.0108946	0.218858	0.52405	1.69949	51	23	Gimap5,Tfrc,Ushbp1,Slc22a8,Aqp11,Cyyr1,Paqr5,Icam2,Hmcn1,Clec14a
7451	HP_POOR_APPETITE	0.0109133	0.218858	-0.530882	-1.67298	56	22	Bcr,Blm,Ctns,Mgme1,Slc25a26,Brca1
2661	GOBP_NUCLEOTIDE_PHOSPHORYLATION	0.0109482	0.218858	-0.34134	-1.49174	58	98	Hdac4,Trex1,Pgam1,Nup93,Zbtb20,Gpi,Bpgm,Nup160,Nup210,Nup107,Aldoc,Insr,Entpd5,Pom121,Nup98,Git1,Eno3,Ppargc1a,Ak5,Hk2,Nup54,Nme6,Nup205,Slc4a4,Pgm1,Arnt,Ddit4,Igf1,Gpd1,Pgm2l1,Eif6,Aaas
2736	GOBP_DEVELOPMENTAL_GROWTH	0.0109483	0.218858	-0.245526	-1.30216	61	440	Ndel1,Dbnl,Plcb1,Cdh4,Magi2,Sash3,Ctnnb1,Plxna3,Taf8,Mustn1,Adrb1,Megf8,Sema3d,Sod1,Fto,Sema4d,Tmed2,Tmem108,Prkcz,Tenm4,Ybx3,Slc12a5,Klf2,Auts2,Wnt7b,Sema3c,Plxna4,Gas2,Dcc,Hdac6,Akt1,Arx,Rarg,Cdk5r1,Chd7,Atf5,Dbn1,Ddr1,Dnm2,Pak6,Gsk3a,Rufy3,Arid2,Ptch1,Insr,Stk40,Sox10,Nbn,Parp2,Fn1,L1cam,Trim28,Eif4h,Med1,Ryk,Shtn1,Sall1,Ctr9,Akap13,Cpne9,Plekha1,Tmem38b,Zfp830,Eno3,Alkbh1,Sox2,Tgfbr1,Slit3,Zm…
5099	GOMF_CYSTEINE_TYPE_ENDOPEPTIDASE_ACTIVITY	0.0109583	0.218858	0.364914	1.52579	50	71	Casp4,Ctsf,Usp28,Casp1,Malt1,Capn12,Usp18,Rce1,Usp15,Ctss,Capn1,Usp33,Usp14,Usp47,Blmh,Uchl1,Pycard,Senp7,Usp2
4364	GOBP_NEGATIVE_REGULATION_OF_REACTIVE_OXYGEN_SPECIES_METABOLIC_PROCESS	0.0109724	0.218858	-0.451397	-1.62228	57	37	Gla,Slc30a10,Atp2b4,Hk2,Mpv17l,Slc18a2,Ctns,Bcl2,Cryab,Brca1,Cav1
3907	GOBP_REGULATION_OF_SUBSTRATE_ADHESION_DEPENDENT_CELL_SPREADING	0.0110239	0.219433	-0.428797	-1.60775	58	44	Ilk,Flna,P4hb,Dnm2,Spry4,Coro1c,Lims1,Ap1ar,Crkl,Crk,Prex1,Fbln1,Triobp,Itgb1bp1,Olfm4
3200	GOBP_CARDIAC_SEPTUM_MORPHOGENESIS	0.0110757	0.21946	-0.427902	-1.60952	58	45	Dhrs3,Tgfbr1,Slit3,Tgfb2,Rbpj,Prox1,Smad7,Nrp2,Ccn1,Heyl,Hey1,Nog,Wnt5a
548	GOBP_ICOSANOID_METABOLIC_PROCESS	0.0110827	0.21946	0.390946	1.581	51	59	Cyp4f4,Cyp4f1,Cyp2j4,Tlr2,Ggt7,Plaa,Edn1,Pnpla8,Ptgs2,Pon3,Mgst3,Cyp4f6,Hpgds,Cd74,Cyp2d3,Pla2g5,Gpx1,Abcc10,Anxa1,Pla2g4b,Pon2,Ltc4s,Prxl2b,Gstp1,Ptgs1,Ptgr1
626	GOBP_INFLAMMATORY_RESPONSE	0.0110935	0.21946	0.243103	1.29451	48	367	Rarres2,Cd200r1,Tek,Slc11a1,C1qtnf12,Casp4,Ly86,Blnk,Setd6,Tlr2,Il17ra,Atm,Pld4,Gsdmd,Tlr7,Lipa,Tcirg1,Camk4,Otulin,Casp1,F2r,Birc3,Relb,Npy5r,Ptprc,Hfe,Plaa,Prdx5,Usp18,Ugt1a1,Nr1d2,Stk39,Lat,Pja2,Cd180,Pla2g7,RT1-S3,Tradd,Jak2,Pik3ap1,Ptgs2,Adipoq,Scn9a,F8,Tnip2,Ace2,Tyro3,App,Aif1,Ccn3,Hck,Tfr2,Sigirr,C1qtnf3,Abcc2,Acvr1,Il15,Trim55,Abcd2,Irf3,Sphk1,Vamp7,Axl,Il1rl1,Pycard,Gpx1,Tnfrsf11a,Wdr83…
8876	HP_ABNORMAL_THORACIC_SPINE_MORPHOLOGY	0.0111397	0.219521	0.387832	1.57419	51	61	Pik3c2a,Sc5d,Rbbp8,Trappc2,Agrn,Fli1,Aldh3a2,Chrne,Man2b1,Cdh11,Ercc2,Tubb3,Tars1,Pop1,Ak9
8349	HP_ABNORMAL_PANCREAS_MORPHOLOGY	0.0111421	0.219521	0.387302	1.56766	51	60	Dnajc21,Cspp1,Kcnj11,Rpgrip1l,Fli1,Srp54a,B9d2,Klf11,Wdpcp,Stra6,Efl1,Cftr,Kcnab2,Slc29a3,Pkd2,Cc2d2a,Pkd1,Tmem231,Nphp3,Eif2ak3,Tmem67,Dis3l2,Asxl1,Ptrh2,Rpgrip1,Cep290
4270	GOBP_CELL_SURFACE_RECEPTOR_SIGNALING_PATHWAY_INVOLVED_IN_CELL_CELL_SIGNALING	0.011202	0.220253	-0.242979	-1.29135	62	456	Wdr61,Ap2a1,Lats2,Rnf43,Col1a1,Axin2,Psma1,Hdac1,Tnrc6a,Arrb2,Gskip,Csnk2b,Ccne1,Adora1,Wnk2,Ift80,Smarca4,Gnb1,Ctnnbip1,Gprc5b,Dcdc2,Psmc2,Smurf1,Smurf2,Celsr1,Ndrg2,Pten,Fzd1,Plcb1,Mesd,Magi2,Ctnnb1,Snx3,Tnrc6c,Cpe,Psmc3,Ago3,Tbl1xr1,Neto1,Grin2a,Gnaq,Sh3gl1,Hmgxb4,Chrna3,Tmem108,Tnks,Tnrc6b,Prkcz,Cited1,Gng2,Ilk,Wnt7b,Psmd2,Itga3,Dapk3,Csnk1d,Pygo1,Akt1,Sulf2,Tgfb1,Csnk2a1,Rarg,Gnao1,Bambi,Ins…
2085	GOBP_POSITIVE_REGULATION_OF_MULTICELLULAR_ORGANISM_GROWTH	0.0112595	0.220934	-0.56789	-1.69402	58	18	Creb1,Ghr,Bcl2,Csf1,Stat5b
7966	HP_ABNORMALITY_OF_UPPER_LIMB_JOINT	0.0113534	0.222324	-0.256175	-1.32193	62	335	Morc2,Smarcc2,Itgb4,Akt1,Il6st,Klhl7,Med25,Fktn,B3glct,Galns,Flna,Dok7,Slc10a7,Ripply2,Uba1,Nono,Nup107,Arid2,Smc1a,Atp7a,Ighmbp2,Uros,Kras,Fn1,L1cam,Slc35d1,Obsl1,Csgalnact1,Slc16a2,Emd,Mafb,Rab23,Fgf16,Tgfbr1,Ocrl,Rfc2,Zmpste24,P4htm,Gle1,Crkl,Mras,Xrcc2,Sf3b4,Cdc45,Polr3a,Kcnk9,Trip11,Evc,Efnb1,Itch,B3galt6,Ski,Selenon,Fgd1,Plod1,Gne,Ppp2r3c,Ptdss1,Bgn,Gpc3,Fbln1,Bcr,Ikbkg,Wnt7a,Maf,Ghr,Crlf1,…
3513	GOBP_RESPONSE_TO_TRANSFORMING_GROWTH_FACTOR_BETA	0.0114013	0.222456	-0.291956	-1.40005	61	181	Fnta,Pmepa1,Ltbp3,Spred1,Prkcz,Glg1,Cited1,Furin,Itga3,Skil,Smad5,Tgfb1,Tgfb3,Appl2,Pdgfd,Bambi,Dnm2,Htra1,Sox6,Bcl9l,Ldlrad4,Hipk2,Pbld1,Ltbp4,Emilin1,Arg1,Fam89b,Tgfbr1,Ppargc1a,Hspa5,Id1,Tgfb2,Lims1,Crkl,Crk,Smad7,Ski,Fos,Pard3,Hsp90ab1,Creb1,Ing2,Sox9,Wnt7a,Hspa1a,Htra3,Hpgd,Lpxn,Cav2,Dlx1,Mstn,Wnt5a,Cav1
2990	GOBP_REGULATION_OF_TRANSFERASE_ACTIVITY	0.0114549	0.222456	-0.222942	-1.23601	66	753	Tgfb1,Mllt1,Adcy1,Pak4,Tgfb3,Cdk5r1,Grm5,Pdgfd,Mas1,Wrap53,Dok7,Taf7,Ddr1,Pak6,Pak3,Neurl1,Irak3,Cab39l,Gsk3a,Prrc1,Phb2,Rapgef1,Insr,Nbn,Kras,Kitlg,Arrb1,Hipk3,Osbpl8,Pik3r2,Dcun1d2,Ryk,Kidins220,S1pr2,Alk,Avpi1,Igf1r,Rgs14,Hspb1,Map3k4,Prkar2a,Prkacb,Erp29,Pdcd4,Sh3bp5,Pibf1,Klf4,Mad2l1,Ccnd3,Gadd45a,Spry4,Etaa1,Cit,Akap13,Prkd1,Tcp1,Dgkz,Fem1a,Nrbf2,Rubcn,Nf2,Ephb4,Prkaca,Clu,Coro1c,Cartpt,Ntr…
4909	GOCC_CILIARY_PLASM	0.0114868	0.222456	0.341717	1.48608	52	88	Hydin,Dnah9,Ttc30b,Pik3c3,Dnai4,Kif19,Cfap61,Cfap100,Kifap3,Nek4,Rpgrip1l,Mns1,Cfap251,Wdr11,Dnah1,Dnah2,Wdpcp,Cfap73,Spag6l,Ccdc103,Ambra1,Septin7,Dnai3,Cfap206,Saxo2,Ift140,Efhc2,Dnali1,Ccdc113,Dnah6,Bbs7,Rsph9,Atg14,Cfap91,Rpgrip1,Dnah17,Dnai1
2152	GOBP_INNER_EAR_AUDITORY_RECEPTOR_CELL_DIFFERENTIATION	0.0114877	0.222456	-0.529882	-1.66983	59	22	Slc4a7,Sod1,Whrn,Rbpj,Ripor2,Hes5,Dll1,Triobp,Slc9a3r1
239	GOBP_LYMPHOCYTE_MEDIATED_IMMUNITY	0.0114893	0.222456	0.314668	1.45549	52	125	C1qb,C1qa,C1qc,Cd1d1,Vav1,Tfrc,Pik3r6,Tcirg1,Lamp1,Ptprc,Hfe,Malt1,Inpp5d,Serpinb9,RT1-S3,Nectin2,Serping1,RT1-A2,Trpm4,Tnfsf13,RT1-CE10,Was,Ppp3cb,Cd74,Rsad2,C8g,Rnf8,Vamp7,Kmt5c,Tubb4b,Traf2,RT1-Bb,Map3k7,Il4r,Mr1,Bcl6,Tubb5,Ager,Irf7,Cd46,Btk,C1r,Nsd2,Parp3,Swap70,Ndfip1,Il23a,Kmt5b,Coro1a,C3,Fcer1g,Emp2
2740	GOBP_EMBRYONIC_MORPHOGENESIS	0.0114984	0.222456	-0.253789	-1.31386	63	343	Dscaml1,Cacna1c,Sod1,Tmed2,Sox8,Tenm4,LOC100362830,Sp9,Mib1,Ift57,Wnt7b,Traf6,Dusp5,Mapk3,Itga3,Itgb4,Tgfb1,Deaf1,Fras1,Tgfb3,Rarg,Kdm6b,Chd7,Whrn,Aff3,Cthrc1,Ptch1,Fn1,Nr4a3,Trim28,Hipk2,Zbtb16,Med1,Pou3f4,Arhgap35,Prkacb,Neurod1,Klf4,Fuz,Sall1,Mafb,Ctr9,Dact1,Nf2,Prkaca,Lias,Rala,Sox2,Tgfbr1,Mmp15,Pbx1,Tulp3,Tgfb2,Dlx5,Bcl10,Acvr2a,Ripor2,Prox1,Dlx6,Ugdh,Fgf10,Dusp4,Pbx2,Ski,Gjb6,Frzb,Pcdh8,Sob…
242	GOBP_ADAPTIVE_IMMUNE_RESPONSE_BASED_ON_SOMATIC_RECOMBINATION_OF_IMMUNE_RECEPTORS_BUILT_FROM_IMMUNOGLOBULIN_SUPERFAMILY_DOMAINS	0.0115771	0.223531	0.301679	1.43187	52	148	C1qb,C1qa,C1qc,Cd1d1,Slc11a1,Tfrc,Tcirg1,Relb,Ptprc,Hfe,Malt1,Inpp5d,RT1-S3,Cd4,Nectin2,Serping1,RT1-A2,Trpm4,Tnfsf13,RT1-CE10,Was,Ppp3cb,Cd74,Rsad2,Il18bp,C8g,Rnf8,Il1rl1,Kmt5c,Entpd7,Traf2,Anxa1,RT1-Bb,Map3k7,Nfkbiz,Socs5,Il4r,Loxl3,Mr1,Bcl6,Ager,Irf7,Cd46,Btk,C1r,Nsd2,Ebi3,Parp3,Cd274,Swap70,Ndfip1,Il23a,Kmt5b,C3,Fcer1g,Emp2
5968	HP_ABNORMALITY_OF_THE_DENTITION	0.0116078	0.223675	-0.229821	-1.25585	66	630	Wdfy3,Slc1a2,Specc1l,Prdm5,Mks1,Ift57,Traf6,Kat6a,Smarcc2,Dcc,Itgb4,Arhgap29,Bcorl1,Pura,Ush2a,Hccs,Akt1,Il6st,Tmco1,Tgfb1,Gatad2b,Deaf1,Fras1,Mkrn3,Arx,B3glct,Polr1c,Chd3,Galns,Flna,Kdm6b,Chd7,Wrap53,Whrn,Slc10a7,P4hb,Gfpt1,Pak3,Nono,Nup107,Arid2,Smc1a,Slc35c1,Ptch1,Kmt2c,Insr,Uros,Sox10,Zswim6,Hcn1,Kras,Ric1,Rdh11,Ddx6,Slc25a24,Obsl1,Nfix,Myt1l,Polr2a,Hnrnpk,Zeb2,Rlim,Tecpr2,Prkacb,Perp,Spry4,A…
943	GOBP_ANIMAL_ORGAN_MORPHOGENESIS	0.0116501	0.223755	-0.229793	-1.25544	66	633	Ift57,Wnt7b,Traf6,Sema3c,Mapk3,Psmd2,Itgb4,Ush2a,Hccs,Sulf2,Tgfb1,Fras1,Tgfb3,Rela,Rarg,Gnao1,Flna,Chd7,Sdk2,Bak1,Whrn,Ddr1,Htra1,Ripply2,Psmc4,Dlg5,Gsk3a,Phb2,Sox6,Ankrd6,Arid2,Ctnna1,Cthrc1,Ptch1,Insr,Stk40,Hcn1,Kras,Tspan12,Atrnl1,Hipk2,Atf2,Obsl1,Csgalnact1,Med1,Rfng,Ryk,E2f4,Pou3f4,Tnnt2,Perp,Pdcd4,Neurod1,Fuz,Sall1,Bmp6,Mafb,Rab23,Plekha1,Dact1,Nf2,Ephb4,Arg1,Pex7,Nfib,Celsr2,Fgf16,Ntrk2,Bc…
3584	GOBP_CIRCULATORY_SYSTEM_DEVELOPMENT	0.0116583	0.223755	-0.225288	-1.24145	66	712	Angpt2,Trex1,Pik3cd,Tmed2,Spred1,Thsd7a,Tenm4,Stard13,Klf2,Cited1,Mib1,Adamts9,Ift57,Wnt7b,Nr2f2,Sema3c,Mapk3,Itga3,Mbd3,Akt1,Tgfb1,Epn1,Pak4,Fkbpl,Hpse,Flna,Kdm6b,Pdgfd,Chd7,Bak1,Ramp1,Jmjd6,Alox5,Gsk3a,Sox6,Aimp1,Sparc,Rapgef1,Myh11,Arid2,Krt1,Atp7a,Ptch1,Insr,Parp2,Ago2,Fn1,Tspan12,Hipk2,Atf2,Obsl1,Rest,Med1,Pofut1,Elk3,Vash2,Atp5f1b,Tnnt2,Gab1,Ddit3,Sri,Hspb1,Cacybp,Fbxw8,Ppp1r16b,Pdcd4,Tnfsf…
685	GOBP_ENZYME_LINKED_RECEPTOR_PROTEIN_SIGNALING_PATHWAY	0.0116899	0.223917	-0.223021	-1.23635	67	759	Zbtb7a,Niban2,Myo1e,Elmo1,Ptpn1,Arrb2,Csnk2b,Tnk2,Sla,Spred2,Rbfox2,Stat3,RGD1307443,Ptpn12,Myo1c,Adora1,Braf,Zfp106,Btbd11,Anks1a,Vwc2,Arid5b,Smarcc1,Plat,Smurf1,Zbtb7b,Pdgfra,F3,Ncf4,Smurf2,Sipa1l1,Igfbp3,Pten,Vegfc,Arhgef18,Ndel1,Cnot9,Rhoq,Fer,Plcb1,Efna3,Trio,Elapor2,Magi2,Robo1,Hgs,Prkca,Snw1,Gab2,Ret,Cpne3,Epha10,Megf8,Fnta,Pmepa1,Ltbp3,Stxbp4,Rgmb,Sorbs1,Angpt2,Pik3cd,Chrna3,Spred1,Tmem10…
8374	HP_ABNORMAL_SPERM_MOTILITY	0.0117849	0.224742	0.419867	1.60544	54	46	Cfap298,Hydin,Dnaaf3,Dnah9,Cfap69,Cfap65,Gba2,Dnaaf4,Dnah1,Dnah2,Cfap300,Ccdc103,Cep112,Ttc29,Ttc12,Dnaaf6,Zmynd10,Catsper2,Pkd2,Pkd1,Rsph9,Dnah17,Dnai1,Lrrc56,Dzip1,Dnah11,Rpgr,Dnaaf1
5405	GOMF_OXIDOREDUCTASE_ACTIVITY_ACTING_ON_PAIRED_DONORS_WITH_INCORPORATION_OR_REDUCTION_OF_MOLECULAR_OXYGEN_REDUCED_FLAVIN_OR_FLAVOPROTEIN_AS_ONE_DONOR_AND_INCORPORATION_OF_ONE_ATOM_OF_OXYGEN	0.0118094	0.224742	0.658186	1.73279	55	11	Cyp4f4,Cyp4f1,Cyp2j4,Cyp4f6,Cyp2d3
6221	HP_HYPOPLASIA_OF_TEETH	0.0118178	0.224742	0.382594	1.55845	54	62	Pik3c2a,Dnajc21,Trmt10a,Rogdi,Wnt10a,Sec23a,Lonp1,Aldh3a2,Ddx59,Ercc2,Tars1,Ppp1r15b,Pex1,Crebbp,Fam20c,Gja1,Atr,Pcnt,Mplkip,Galnt3,Kif7,Ercc6,Stx16
340	GOBP_ENDOTHELIUM_DEVELOPMENT	0.0118562	0.224742	-0.342925	-1.4947	63	96	Bmpr2,Pde2a,Ptn,Add1,Pde4d,Msn,Csnk2b,Myd88,Arhgef26,Plod3,Plcb1,Ctnnb1,Icam1,Rhob,Stard13,Wnt7b,Nr2f2,Kdm6b,Rapgef1,S1pr2,Ppp1r16b,Bmp6,Prkd2,Id1,Col18a1,Rbpj,Prox1,Apold1,Tmem100,Afdn,Wnt7a,Dll1,Rapgef3,Hey1,Stc1,Rdx,Clic4
2773	GOBP_CARDIAC_MUSCLE_TISSUE_DEVELOPMENT	0.011865	0.224742	-0.322299	-1.45764	63	119	Tgfb1,Kdm6b,Chd7,Gsk3a,Sox6,Myh11,Arid2,Parp2,Obsl1,Med1,Tnnt2,Cacybp,Nebl,Akap13,Tgfbr1,Zmpste24,Tgfb2,Pdlim5,Bmp2,Rbpj,Prox1,Smad7,Ccnb1,Igf1,Erbb4,Pi16,Creb1,Rgs2,Cby1,Vgll4,Dll1,Actn2,Nog,Wnt5a,Myh7
4911	GOCC_SYNAPTIC_MEMBRANE	0.0118726	0.224742	-0.261268	-1.33582	65	303	Pten,Cntn2,Il1rapl1,Dbnl,Gabrg1,Erc2,Shisa8,Synj2bp,Gabra2,Neto1,Grin2a,Cnih2,Cacna1c,Kcnd3,Hspa8,Faim2,Chrna3,Kcnj4,Slc1a2,Lrrtm4,Rgs9,Itga3,Dcc,Exoc3,Adcy1,Pi4k2a,Rims3,Grm5,Lzts1,Htr1b,Tmub1,Gabrb3,Dbn1,Dnm2,Dlg2,Kcna3,Arrb1,Gria1,Grm3,Gabrb1,Kcnj3,Lrrc4,Nrxn1,Cntn5,Slc6a11,Strn,Gabrb2,Atp2b4,Cntnap4,Lrrc4b,Lin7c,Slc1a6,Lrrtm2,Crkl,Adam10,Slc30a1,Chrm4,Gabra3,Dnaja3,Adra2c,Cacng4,Itsn1,Efnb3,C…
4617	GOCC_CYTOSOLIC_RIBOSOME	0.0119048	0.224909	0.340207	1.48655	54	90	Rpl17,LOC100362027,Hba-a3,Rpl12,Isg15,LOC100364457,Rps20,Eif2ak4,Nufip1,Rpl5,Rps18l1,Rpl22,Rpl28,Rps8,Rps12,Rps28,Rps4x,Rpl27a,Mcts1,Rpl9,Rps4x-ps9,Rps3,Rps15,Rpl21,Rps21,LOC102555453,Rpl23,Rpl10l,Rps10l1,Rps10,Rps14,Rpl18a,Rps11,Apod,RGD1564606,Rpl11,Rpsa,Rpl24,Rps23,Rpl36,Rpl3,Rpl36al,Rps2,Rps27a-ps1,Rpl14,Rpl4,Mrps11,Rps25,Rps24,Dhx29,Rps7,Rpl13a,Rpl31
1000	GOBP_NEGATIVE_REGULATION_OF_PHOSPHORUS_METABOLIC_PROCESS	0.0119686	0.225673	-0.24976	-1.30636	66	380	Ppp1r10,Terf2ip,Dusp8,Dusp6,Gpd1l,Adar,Igfbp3,Pten,Taok3,Ppp1r8,Set,Ywhae,Chordc1,Myo1d,Ppm1e,Gnaq,Pmepa1,Hdac4,Elfn2,Sema4d,Tmed2,Rgs3,Spred1,Prkcz,Pkn1,Dusp5,Nr2f2,Akt1,Tgfb1,Mllt1,Mas1,Bak1,Taf7,Ptpa,Bod1l1,Irak3,Gsk3a,Dlg2,Cd2bp2,Mfhas1,Ankle2,Ldlrad4,Arrb1,Csrnp3,Pbld1,Hipk3,Ppp2r5d,Igf1r,Rgs14,Hspb1,Prkar2a,Zbed3,Ppp1r16b,Pdcd4,Sh3bp5,Pibf1,Bod1,Emilin1,Gadd45a,Spry4,Git1,Cit,Rubcn,Nf2,Coro…
9154	DURANTE_ADULT_OLFACTORY_NEUROEPITHELIUM_UNSPECIFIED	0.0120657	0.226681	0.510633	1.67744	57	24	Prdx5,Tspan1,Mns1,Dynlt1,Nqo1,Morn2,Tubb4b,Tuba1a,Atp5if1,Tubb5,H2az1,RGD1306233,Cetn2,RGD1561916,Prdx1
186	GOBP_COLUMNAR_CUBOIDAL_EPITHELIAL_CELL_DEVELOPMENT	0.012069	0.226681	-0.495652	-1.62916	62	26	Il6st,Rarg,Gsk3a,Bmp6,Clock,Arntl,Nkx2-2,Dll1,Wnt5a
3139	GOBP_CARDIAC_MUSCLE_CONTRACTION	0.0121427	0.227127	-0.356926	-1.509	64	82	Cacna1c,Kcnd3,Hdac4,Asb3,Smad5,Rangrf,Flna,Scn2b,Hcn4,Tnnt2,Kcnj3,Sri,Tmem38b,Prkaca,Ehd3,Kcne4,Chga,Smad7,Cacna1g,Pde4b,Grk2,Rgs2,Snta1,Nos1,Dsc2,Stc1,Myh7,Cav1
2428	GOBP_NEGATIVE_REGULATION_OF_CELL_DIFFERENTIATION	0.0121479	0.227127	-0.246113	-1.29752	68	410	Sinhcaf,Appl2,Rarg,Ldlr,Cdk5r1,Bambi,Gsk3a,Sox6,Rufy3,Ctnna1,Ptch1,Dtx1,Disp3,Zfp536,Sox10,Kras,Ldlrad4,Pbld1,Ddx6,Zbtb16,Rest,Med1,Ryk,Nkx6-2,Irf1,Ddit3,Arhgdia,Pdcd4,Fuz,Mafb,Spry4,Ctr9,Tmem64,Coro1c,Nepro,Cartpt,Sox2,Tgfbr1,Pbx1,Id1,Gpr37l1,Rc3h2,Tgfb2,Cxcl14,Ap1ar,Bmp2,Rbpj,Tnr,Tmem176b,Prmt5,Tob2,Igfbp5,Fgf10,Efnb3,Smad7,Ski,Arntl,Igf1,Frzb,Pi16,Pramef8,Tp53inp1,Rnf10,Nkx2-2,Adcyap1,Cbfb,Rgs…
8711	HP_ABNORMAL_PHARYNX_MORPHOLOGY	0.0121633	0.227127	0.33269	1.47006	55	96	Fcgr3a,Cfap298,Naglu,Hydin,Il17ra,Atm,Zap70,Tcirg1,Adnp,Srp54a,Dnaaf4,Serping1,Psmb8,Was,Tcof1,Acp5,Tap1,Asah1,Col5a1,Hps6,Dnaaf6,Mdm4,Lrba,Dclre1c,Crebbp,Zmynd10,Gja1,Slc29a3
7137	HP_GENU_VALGUM	0.0122494	0.227988	-0.349735	-1.5006	65	88	Magel2,Megf8,Nsd1,Zbtb20,Ift57,Kat6a,Tgfb1,Mkrn3,Galns,Flna,Slc10a7,Atp7a,Kras,Fn1,Csgalnact1,Zeb2,Prkacb,Rab23,Prkaca,Nepro,Cbs,Ocrl,Rfc2,Evc,Ifih1,B3galt6,Ski,Ctns,Serpinh1,Pus3
6264	HP_ABNORMAL_STERNUM_MORPHOLOGY	0.0122567	0.227988	-0.261938	-1.3364	67	298	Ift80,Braf,Hsd17b4,Gnb1,Rspry1,Gusb,Nras,Rasa2,Adgrg1,Piezo2,Pten,Upf3b,Aga,Trio,Ret,Ccdc47,Megf8,Nsd1,Acta2,Tnfrsf11b,Tmem43,Spred1,Specc1l,Zbtb20,Kat6a,Akt1,Fras1,Med25,Fktn,Tgfb3,Taf1,Nkap,Ubtf,B3glct,Galns,Flna,Kdm6b,Neu1,Nup107,Myh11,Arid2,Smc1a,Atp7a,Ptch1,Sox10,Kras,Fn1,Obsl1,Csgalnact1,Nfix,Rest,Pycr2,Polr2a,Hnrnpk,Slc16a2,Zeb2,Igf1r,Emd,Pigq,Dact1,Nepro,Cbs,Tgfbr1,Rfc2,Tgfb2,Bmp2,Mras,Li…
1128	GOBP_RESPONSE_TO_AMINE	0.0122864	0.228058	-0.485569	-1.62464	63	28	Icam1,Grin2a,Sod1,Rgs9,Arg1,Rgs10,Adipor2,Asic1,Ppp1r9b,Slc18a2,Cps1,Pde1b,Rgs2,Ppp1r1b
793	GOBP_STEROID_METABOLIC_PROCESS	0.0123077	0.228058	0.279744	1.38032	55	195	Sc5d,Acly,Hmgcs1,Scd,Cyp51,Dkk3,Apoa5,Lipa,Scarb1,Mvd,Fdft1,Acadl,Cyb5r1,Hsd17b7,Ugt1a1,Insig1,Pip4p1,Nsdhl,Osbp,Gba2,Ebpl,Cyp27a1,Hsd3b7,Sqle,Hmgcr,Dhcr7,Vldlr,App,Dgkq,Cyb5r2,Plpp6,H6pd,Hmgcs2,Lima1,Cyp2d3,Hsd17b8,Srd5a1,Acat1,Asah1,Cftr,Osbpl6,Tsku,Msmo1,Apobr,Sult2b1,Npc1,Pmvk,Agt,Mbtps2,Tspo,Sgpl1,Gba,Stard4
972	GOBP_NADH_DEHYDROGENASE_COMPLEX_ASSEMBLY	0.0123562	0.228519	0.404964	1.59245	57	52	Timm21,Ndufaf8,Ndufa12,Nubpl,Ndufs1,Ndufs4,Ndufb4,Ndufb9,Ndufa9,Ndufa10,Ndufab1,Acad9,Ndufa6,Ndufaf4,Ndufa2,Ndufb2,Ndufaf2,Ndufb3,Ndufaf5,Ndufs3,Ndufa5,Ndufa7,Ndufv3,Bcs1l,Ndufa8,Ndufv1,Ecsit,Ndufs8,Ndufb8
2957	GOBP_CARTILAGE_DEVELOPMENT	0.0123936	0.228773	-0.320434	-1.45099	66	120	Mustn1,Mef2d,Ltbp3,Glg1,Wnt7b,Mapk3,Smad5,Sulf2,Tgfb1,Rarg,Sox6,Atp7a,Csgalnact1,Zbtb16,Bmp6,Nfib,Tgfbr1,Zmpste24,Bmp2,Trip11,Evc,Bmp3,Smad7,Thra,Frzb,Bgn,Ccn1,Sox9,Wnt7a,Hes5,Maf,Wnt5b,Stc1,Nog,Serpinh1,Mboat2,Wnt5a
8306	HP_EMBRYONAL_RENAL_NEOPLASM	0.0124402	0.229194	-0.478784	-1.61924	64	29	Ptch1,Trim28,Rest,Bub1,Phf21a,Bub3,Dhx37,Fibp,Gpc3,Sox9,Blm,Cdc73
895	GOBP_SNRNA_TRANSCRIPTION	0.012479	0.229472	-0.382329	-1.54267	66	63	Uspl1,Cdk7,Polr2c,Ints4,Cdk9,Snapc1,Gtf2e2,Rprd1a,Taf8,Ints6,Snapc3,Ints14,Nabp2,Ell2,Rprd1b,Polr2a,Ints3,Pou2f1,Ccnk,Ints11,Gtf2f1,Ccnt1,Ints12,Polr2f,Ell,Taf6
2480	GOBP_NEGATIVE_REGULATION_OF_G_PROTEIN_COUPLED_RECEPTOR_SIGNALING_PATHWAY	0.0125642	0.229884	-0.451406	-1.6088	65	36	Gtf2h2,Sstr4,Ada,Aplp1,Htr1b,Dnm2,Arrb1,Rgs14,Atp2b4,Pde4b,Grk2,Gnai2,Rgs2,Mrap2,Apln,Adm,Rgs13
4581	GOCC_ACTIN_CYTOSKELETON	0.0125651	0.229884	-0.252606	-1.31139	69	353	Dcdc2,Myo10,Mtss2,Klhl2,Snx9,Sipa1l1,Parvb,Fam107a,Arhgap6,Dbnl,Rhoq,Fer,Svil,Gabarap,Rab22a,Myo1d,Wipf3,Capn2,Acta2,Sh3gl1,Cdc42bpb,Sorbs1,Hdac4,Mprip,Synpo,Ints6,Prkcz,Specc1,Specc1l,Ilk,Auts2,Hax1,Klhl20,Ncoa5,Ehbp1,Gas2,Dapk3,Dctn4,Flna,Whrn,Tnks1bp1,Kalrn,Dbn1,Add2,Myh11,Cdc42ep4,Ctnna1,Cap1,Carmil2,Tmod2,Limch1,Lasp1,Myh10,Stk38l,Hnrnpk,Efr3b,Tnnt2,Arhgap35,Myo1b,Gng12,Nebl,Akap13,Nf2,Rcsd1…
354	GOBP_CARDIAC_ATRIUM_MORPHOGENESIS	0.0126316	0.229884	-0.549633	-1.66371	65	19	Tgfb2,Bmp2,Prox1,Ccn1,Nog,Wnt5a
2903	GOBP_REGULATION_OF_NITRIC_OXIDE_SYNTHASE_ACTIVITY	0.0126316	0.229884	-0.47783	-1.61601	65	29	Akt1,Dnm2,Kras,Gla,Atp2b4,Nosip,Nus1,Apoe,Acvr2a,Nod1,Cygb,Cav1
5087	GOMF_NAD_P_H_DEHYDROGENASE_QUINONE_ACTIVITY	0.0126342	0.229884	0.441308	1.59999	59	36	Ndufa12,Ndufs1,Ndufs4,Ndufb4,Nqo1,Ndufb9,Ndufa9,Ndufa10,Ndufab1,Ndufa6,Ndufa4,Ndufa2,Ndufb2,Ndufaf2,Ndufb3,Ndufs3,Ndufa5,Ndufa7,Ndufv3,Ndufa8,Ndufv1,Ndufs8,Ndufb8
6163	HP_BLEPHAROPHIMOSIS	0.0126443	0.229884	-0.332327	-1.46606	68	102	Actl6a,Odc1,Tbl1xr1,Hdac4,Ess2,Wdfy3,Bcorl1,Gatad2b,Brpf1,Kras,Ddx6,Myt1l,Rlim,Sall1,Mafb,Dact1,Nfib,Rfc2,Zmpste24,Crkl,Rbpj,Lig4,Smarca2,Ugdh,Dgcr2,Dchs1,Mycn,Alg14,Bcr,Sox9,Smoc1,Brca1
7925	HP_ABNORMAL_ADIPOSE_TISSUE_MORPHOLOGY	0.0127259	0.230933	-0.302765	-1.4122	68	147	Ddost,Gna11,Havcr2,Top3a,Gtf2e2,Adar,Pten,Pmm2,Tbl1xr1,Rasgrp1,Tmem43,Trex1,Spred1,Akt1,Tgfb1,Lipe,Fktn,Taf1,Flna,Insr,Zswim6,Kras,Slc25a24,Tnnt2,Igf1r,Emd,Fuz,Pomc,Nebl,Prkaca,Usp8,Zmpste24,Bscl2,Polr3a,Kcnk9,Lck,Ifih1,Ski,Fos,Akt2,Blm,Actn2,Cavin1,Adamts2,Cryab,Alb,Wrn,Phgdh,Cdc73,Myh7,Cav1
7667	HP_APLASIA_HYPOPLASIA_INVOLVING_BONES_OF_THE_THORAX	0.0127636	0.231182	-0.319555	-1.44701	68	120	Nfasc,Hdac6,Fras1,Flna,Rps19l2,Smc1a,Atp7a,Ptch1,Slc35d1,Nfix,Washc5,Fuz,Sox2,Zmpste24,Bmp2,Sf3b4,Cdc45,Alpl,Tbck,Trip11,Evc,Efnb1,B3galt6,Ski,Dchs1,Ptdss1,Bgn,Sox9,Wnt7a,Sufu,Nog,Rras2,C2cd3
9339	ASTON_MAJOR_DEPRESSIVE_DISORDER_UP	0.0129032	0.233273	-0.453087	-1.60532	67	35	Zfp423,Dlgap1,Mn1,Osbpl2,Plagl1,Ahcyl2,Cckbr,Samd4a,Mthfd2,Gstm2,Rras2
7160	HP_EMBRYONAL_NEOPLASM	0.0129553	0.233322	-0.441427	-1.61035	68	39	Dzip1l,Trim37,Dicer1,Ttc37,Nsd1,Hdac4,Ptch1,Trim28,Rest,Bub1,Phf21a,Bub3,Dhx37,Fibp,Gpc3,Sox9,Blm,Rb1,Cdc73
9381	NUTT_GBM_VS_AO_GLIOMA_UP	0.0129724	0.233322	-0.433792	-1.59913	68	41	Anxa2,Maob,Msn,Nucb1,Ddost,Itgb4,Gpi,Flna,Tmem109,Cap1,Smox,Pik3r2,Tagln2,Fads3,Ap1s2,Igfbp5,Galnt2,Fzr1,Clic4,Dctd
4753	GOCC_PLASMA_MEMBRANE_BOUNDED_CELL_PROJECTION_CYTOPLASM	0.0129784	0.233322	0.288668	1.39456	58	168	Bloc1s6,Ap3s1,Hydin,Dnah9,Ttc30b,Pik3c3,Dnai4,Klhl17,Kif4a,Kif19,Cfap61,Fmr1,Cfap100,Kifap3,Nek4,Rpgrip1l,Mns1,Map2k4,Cfap251,Zc3h14,Wdr11,Spast,Dnah1,Dnah2,Bloc1s3,Wdpcp,Cfap73,Spag6l,Ccdc103,Nefl,Ambra1,Septin7,Dnai3,Cfap206,Map2,Grik2,Mgarp,Ap3b2
6686	HP_LONG_FOOT	0.0130193	0.233622	-0.523972	-1.65121	67	22	Aip,Nf1,Upf3b,Nsd1,Flna,Insr,Fibp,Bscl2,Polr3a,Fos,Cavin1,Cav1
2753	GOBP_NEURON_FATE_COMMITMENT	0.0130543	0.233663	-0.485952	-1.61194	67	27	Myt1l,Tgfbr1,Zfp521,Rbpj,Nkx2-2,Sufu,Dll1,Dlx1
4589	GOCC_APICAL_PLASMA_MEMBRANE	0.0130878	0.233663	0.273852	1.3598	58	207	Fzd6,Mal2,Tek,Slc16a8,Cyp4f1,Cdhr2,Slc4a10,Tcirg1,Kcnk2,Slc4a11,Slc22a8,Adgrg2,Stk39,Slc2a5,Epcam,Prom1,Psen2,Slco2b1,Slc26a4,Pfkm,Slc44a4,Ace2,Pth1r,Gpr143,Abcc5,Ecrg4,Abcc2,Acy3,Folr1,Wdpcp,Sapcd2,Atp1b1,Thy1,Slc16a3,Mfrp,Pdgfrb,Cfap126,Kl,Septin7,Rapgef2,Atp2b1,Aqp1,Cftr,Ocln,Anxa1,Rapgef6,Ano1,Cd34,Cdh2,Adrb2,Abcc4,Zmynd10,Kcnk1,Gja1,Gm2a,Mtcl1,Stxbp3,Slc22a5,Prkci,Pdpn,Prkaa1,Upk2,Ager,Atp6v…
9037	FAN_EMBRYONIC_CTX_BIG_GROUPS_MICROGLIA	0.0130995	0.233663	0.254405	1.31241	58	277	C1qb,C1qa,C1qc,Fcgr3a,Ly86,Rab3il1,Blnk,Myo1f,Il17ra,Pld4,Tlr7,Fgd2,Lipa,Tcirg1,Laptm5,Tmem35b,Elf1,Casp1,Ptprc,Irag2,Inpp5d,Serpinb9,Glipr1,Ctsd,Lpcat2,Adap2,Sat1,Mrc1,Arhgap4,RT1-S3,Slc9a9,Cx3cr1,Lat2,Cyth4,Fcgr1a,Slco2b1,Fcgr2a,Cd4,Gpr34,Irf8,Ctss,Vsir,Man2b1,Aif1,Hck,Cd86,Acy3,Hpgds,Plek,Colgalt1,Cd74,Xaf1,Arpc1b,Cmtm6,Pycard,Gpx1,Asah1,Npl,Ifngr1,Cd164,Cd300a,Cyba,Adrb2,Nfkbiz,Gng5,Bin2,Herp…
3259	GOBP_KIDNEY_MORPHOGENESIS	0.0131184	0.233663	-0.41054	-1.56975	69	49	Sox8,Cited1,Wnt7b,Fras1,Ptch1,Sall1,Pbx1,Zmpste24,Bmp2,Lzts2,Fgf10,Dchs1,Gpc3,Sox9,Hes5,Bcl2,Nog,Ahi1
2586	GOBP_PHOSPHATIDYLCHOLINE_METABOLIC_PROCESS	0.0131664	0.234017	0.375939	1.53547	60	63	Apoa5,Scarb1,Pemt,Pla2g4e,Chpt1,Lpcat2,Slc44a3,Gpld1,Pla2g7,Pnpla8,Slc44a2,Slc44a4,Abhd3,Pla2g6,Csnk2a2,Plaat3
2167	GOBP_MUSCLE_CELL_DIFFERENTIATION	0.0131868	0.234017	-0.27952	-1.37535	71	221	Supt6h,Gsk3a,Sox6,Myh11,Ctnna1,Parp2,Kras,Csrp1,Tmod2,Obsl1,Tnnt2,Cdh15,Cacybp,Pdcd4,Nebl,Akap13,Ramp2,Zmpste24,Rbm4,Pdlim5,Ehd2,Popdc3,Bmp2,Rbpj,Ripor2,Prox1,Igfbp5,Fgf10,Ccnb1,Ehd1,Ski,Selenon,Igf1,Camk1,Pi16,Tarbp2,Rgs2,Xbp1,Cby1,Sox9,Pdgfb,Wnt5b,Dll1,Rb1,Actn2,Bcl2,Hey1,Nos1,Lmod1,Adm,Cav2,Pgm5,Cth
4328	GOBP_POSITIVE_REGULATION_OF_NON_CANONICAL_WNT_SIGNALING_PATHWAY	0.013308	0.235303	-0.655344	-1.68699	69	11	Csnk1d,Ankrd6,Nkd1,Gpc3,Wnt5b,Wnt5a
5353	GOMF_C4_DICARBOXYLATE_TRANSMEMBRANE_TRANSPORTER_ACTIVITY	0.013308	0.235303	-0.655208	-1.68664	69	11	Slc1a4,Slc1a6,Slc13a3,Slc13a5,Slc25a10
7971	HP_LIMB_UNDERGROWTH	0.013348	0.235578	-0.293702	-1.39911	72	171	B3glct,Flna,Chd7,Arcn1,Rps19l2,Smc1a,Slc35c1,Fn1,Slc35d1,Obsl1,Csgalnact1,Zbtb16,Prkacb,Aff4,Mafb,Prkaca,Pex7,Xrcc2,Sf3b4,Alpl,Tbck,Trip11,Fgf10,Evc,Efnb1,B3galt6,Gnpat,Creb3l1,Xrcc4,Wnt7a,Idh2,Ghr,Adamts2,Fancf,Fancl,Agps,Nog,Serpinh1,Papss2,Phgdh,Wnt5a,Brca1
7100	HP_RICKETS	0.0133869	0.235834	-0.514737	-1.64229	69	23	Atp7a,Kras,Ocrl,Alpl,Nab2,Ctns,Adamts2,Phgdh
7986	HP_CYCLOPIA	0.0134623	0.23673	-0.639594	-1.6946	70	12	Smc1a,Ptch1,Sufu,Dll1,Zic2,Gas1
812	GOBP_GLIAL_CELL_MIGRATION	0.0135161	0.237244	-0.44839	-1.59805	70	36	Tgfb2,Crkl,Nr2e1,Idh2,Atp1b2,Tiam1,Csf1,Gpr183,Sun2
1964	GOBP_THIOESTER_BIOSYNTHETIC_PROCESS	0.0135484	0.23738	0.421873	1.59874	62	44	Acss2,Acly,Scd,Dld,Ppcs,Pdha1,Hacd1,Gstz1,Acsl6,Pdha1l1,Hsd17b8,Acat1,Acsf3,Acsl1,Acss1
485	GOBP_REGULATION_OF_TRANSLATIONAL_TERMINATION	0.0138179	0.241202	-0.673364	-1.68413	72	10	Ogfod1,Mtrf1,Shfl,Etf1,Jmjd4,Gle1,Upf1
7117	HP_HYPOVENTILATION	0.0138222	0.241202	-0.481185	-1.60997	71	28	Ret,Magel2,Col6a2,Pura,Mkrn3,Hnrnpk,Dctn1,P4htm,Selenon,Myh7,Slc5a7
4469	GOCC_PRP19_COMPLEX	0.0138415	0.241202	-0.637769	-1.68976	72	12	LOC102548514,Plrg1,Hspa8,U2af2,Polr2a,Ctnnbl1,Xab2
555	GOBP_ISOPRENOID_METABOLIC_PROCESS	0.0138829	0.241487	0.356985	1.5164	63	77	Rarres2,Hmgcs1,Mvd,Rdh10,Fdft1,Ugt1a1,Rdh13,Agrn,Retsat,Gpc1,Aldh3a2,Hmgcr,Abca4,Coq2,Rlbp1,Hmgcs2,Stra6,Cyp2d3,Dgat1,Srd5a1,Dpm1,Pmvk,Crppa,Rbp4,Htra2,Rdh14
1914	GOBP_SOMATIC_STEM_CELL_POPULATION_MAINTENANCE	0.0140792	0.244462	-0.421222	-1.58439	74	45	Bcl9l,Rest,Polr2a,Klf4,Sall1,Sox2,Pbx1,Rbpj,Lig4,Fgf10,Polr2f,Ski,Sox9,Wnt7a,Lrp5,Nr2e1,Nog
1261	GOBP_PEPTIDYL_METHIONINE_MODIFICATION	0.0141291	0.244887	0.648087	1.7062	66	11	Metap1d,Naa16,Naa30,Naa15,Metap2
1395	GOBP_ESTABLISHMENT_OF_CELL_POLARITY	0.0142936	0.247294	-0.33052	-1.45809	77	102	Rufy3,Gbf1,Shtn1,Dock8,Rab11fip2,Mpp7,Mad2l1,Dctn1,Myo18a,Fam89b,Rab10,Crkl,Crk,Ripor2,Fgf10,Cyth1,Sh3bp1,Snx27,Pard3,Hsp90ab1,Wnt7a,Hes5,Ust,Ccl19,Amotl2,Slc9a3r1,Wnt5a
8471	HP_ABNORMAL_MALE_REPRODUCTIVE_SYSTEM_PHYSIOLOGY	0.0143393	0.247454	0.29223	1.40207	64	160	Fanci,Cfap298,Pink1,Mcm8,Hydin,Atm,Dnaaf3,Dnah9,Cfap69,Rad51,Hfe,Cfap65,Adgrg2,Wfs1,Hexb,Pola1,Fmr1,Gba2,Brca2,Dnaaf4,Wdr11,Dnah1,Sacs,Coq2,Dnah2,Tfr2,Pik3ca,Cfap300,Ccdc103,Cep112,Cdkn2c,Nnt,Vamp7,Brcc3,Ttc29,Uchl1,Ttc12,Cftr,Fancc,Dnaaf6,Galc,Steap3,Gba,Htra2,Zmynd10,Catsper2,Slc29a3,Pkd2,Anapc1,Tacr3,Lmnb1,Pkd1
1449	GOBP_REGULATION_OF_COMPLEMENT_ACTIVATION	0.0143541	0.247454	0.502663	1.65126	68	24	C1qb,C1qa,C1qc,Cfh,Cfp,Serping1,C8g,Pros1,C5ar2,Cd46,C1r
8195	HP_INTESTINAL_ATRESIA	0.0144459	0.248593	-0.450233	-1.58571	75	34	Itgb4,Chd7,Ptch1,Bub1,Sall1,Bub3,Mycn,Sufu,Dll1,Zic2,Itga6,Gas1
4695	GOCC_EXTRINSIC_COMPONENT_OF_CYTOPLASMIC_SIDE_OF_PLASMA_MEMBRANE	0.014517	0.248704	-0.363191	-1.51435	77	75	Tnk2,Sla,Syap1,Gnb1,Gna11,Snx9,Fer,Gnaq,Stac,Gng2,Akt1,Gnao1,Kcnip1,Snx18,Kras,Carmil2,Yes1,Gng12,Cyld,Lck,Cyth1,Osbpl2,Gnai2,Gng4,Gnal,Gna14,Gng3,Tiam1,Gng7,Cav2,Hip1
6369	HP_ABNORMALITY_OF_SUBCUTANEOUS_FAT_TISSUE	0.0145256	0.248704	-0.439554	-1.59083	76	38	Top3a,Pten,Pmm2,Tbl1xr1,Akt1,Tgfb1,Insr,Slc25a24,Igf1r,Prkaca,Zmpste24,Bscl2,Polr3a,Kcnk9,Ski,Adamts2,Phgdh,Cav1
4856	GOCC_POSTSYNAPTIC_MEMBRANE	0.0145296	0.248704	-0.279684	-1.37123	79	211	P2ry1,Arrb2,Syap1,Adora1,Grip1,Gabrd,Grm1,Pten,Cntn2,Il1rapl1,Dbnl,Gabrg1,Shisa8,Synj2bp,Gabra2,Neto1,Grin2a,Cnih2,Cacna1c,Kcnd3,Hspa8,Faim2,Chrna3,Kcnj4,Lrrtm4,Rgs9,Dcc,Adcy1,Grm5,Lzts1,Tmub1,Gabrb3,Dbn1,Dnm2,Dlg2,Kcna3,Arrb1,Gria1,Grm3,Gabrb1,Lrrc4,Slc6a11,Strn,Gabrb2,Lrrc4b,Lin7c,Lrrtm2,Crkl,Adam10,Slc30a1,Chrm4,Gabra3,Dnaja3,Adra2c,Cacng4,Efnb3,Chrna7,Erbb4,Pcdh8,Nrp2,Slitrk3,Grin2d,Actn2,Tia…
940	GOBP_AXIS_SPECIFICATION	0.014574	0.249022	-0.418064	-1.5675	77	44	Senp2,Fgf10,Ski,Gpc3,Wnt7a,Dll1,Stc1,Wnt5a,Ahi1,C2cd3
9322	COLIN_PILOCYTIC_ASTROCYTOMA_VS_GLIOBLASTOMA_UP	0.014631	0.249363	0.436258	1.58854	68	37	Plekhb1,LOC689130,Scd,Fth1,Dkk3,RT1-A2,RT1-CE10,Sod2,Rtn3
5372	GOMF_LIPASE_ACTIVITY	0.0146995	0.249363	0.348738	1.49089	67	80	Ednra,Lipa,Pla2g4e,Nceh1,Plcg1,Gpld1,Pla2g7,Notum,Pnpla8,Sec23ip,Pnpla3,Chrm3,Lypla1,Abhd3,Pla2g6,Plaat3,Plbd2,Pla2g5,Plcd3,Plcl2,Pla2g4b,Pld6,Pla2g2c
9405	GOBERT_OLIGODENDROCYTE_DIFFERENTIATION_DN	0.0147034	0.249363	-0.215446	-1.21091	86	916	Ccsap,Svil,Mgat3,Trio,Plxna3,Kif3c,Cyp39a1,Prkca,Klhl24,Tulp4,Cdk19,Plppr5,Garem2,Snx30,Ralgps1,Lpgat1,Efcab14,Col6a2,Cnih2,Dscaml1,Tsc22d1,Sorbs1,C1ql3,Synpo,Sema4d,Rgs3,Slc9a3r2,Sox8,Tmem108,Thsd7a,Clcn3,Dnajb14,Tnrc6b,Tspan2,Dlgap4,B3gnt2,Specc1,Ikzf5,Arhgap5,Zbtb20,Plxnb1,Zfp445,Ehbp1,Dcc,Skil,Svip,Klhl29,Nfasc,Deaf1,Arhgap42,Myrf,Tgfb3,Timp2,Plk3,Pacs2,Appl2,Gnao1,Aopep,Wwp2,Chd3,Acsbg1,Bak1…
5672	GOMF_PROTEIN_FOLDING_CHAPERONE	0.0147199	0.249363	-0.468403	-1.60129	76	30	Cct3,Cct5,Hspa8,Hspa14,Cct6a,Hspb1,Ric3,Tcp1,Hspa5,Cct4,Hsp90ab1,Dnajb1,Hspa9,Hspa1a
522	GOBP_COTRANSLATIONAL_PROTEIN_TARGETING_TO_MEMBRANE	0.0147537	0.249363	0.33078	1.44613	67	91	Rpl17,LOC100362027,Rpl12,Srp54a,Srp14,Sec63,LOC100364457,Rps20,Rpl5,Rps18l1,Rpl22,Rpl28,Rps8,Zfand2b,Ssr1,Rps12,Rps28,Rps4x,Rpl27a,Rpl9,Rps4x-ps9,Rps3,Rps15,Rpl21,Rps21,LOC102555453,Rpl23,Rps10l1,Rps10,Rps14,Rpl18a,Srp9,Rps11,RGD1564606,Rpl11,Rpsa,Rpl24,Rps23,Rpl36,Rpl3,Rps2,Rps27a-ps1,Rpl14,Rpl4,Rps25,Sec61a1,Rps24,Rps7,Rpl13a,Rpl31,Rpl26,Rpl15,Rpl19,Rpl39,Rplp1,Srp19,Rpl35a
6573	HP_PRENATAL_MOVEMENT_ABNORMALITY	0.0147547	0.249363	-0.298872	-1.40158	79	153	Ret,Cdk19,Odc1,Magel2,Gabra2,Col6a2,Slc1a2,Nfasc,Tmco1,Deaf1,Mkrn3,B3glct,Dok7,Gfpt1,Dnm2,Uba1,Smc1a,Ighmbp2,Hcn1,Polr2a,Camkmt,Gabrb2,Ntrk2,Zmpste24,Nus1,Gle1,Scn3a,Tbck,Ascc1,Selenon,Plod1,Mycn,Alg14,Slc13a5,Grin2d,Traip,Ercc5,Trip4,Phgdh,Slc25a26,Myh7,Slc5a7
1393	GOBP_METAL_ION_TRANSPORT	0.0147748	0.249363	-0.256135	-1.3139	81	317	Pacsin3,Cd84,Ddit3,Jph4,Sri,Fam155b,Ubqln1,Ramp2,Tmem38b,Prkaca,Slc30a10,Atp2b4,Ehd3,Camk2g,Plcg2,Mmgt1,Slc8a2,Zmpste24,Kcne4,Asic1,Tpcn1,Nol3,Slc30a1,Mcu,Cnnm4,Slc30a7,Tpcn2,Lck,Rasa3,Cacng4,Slc39a9,Slc41a1,Slc4a4,Cacna1g,Pde4b,Adra2a,Chrna7,Gnai2,Selenon,Zdhhc13,Armc1,Orai2,Orai3,Pdgfb,Il16,Grin2d,Ccl19,Slc39a3,Bcl2,Atp1b2,Cxcl12,Micu1,Nos1,Plpp4,Stc1,Slc3a2,Cav1,Spg7
2193	GOBP_CAMERA_TYPE_EYE_DEVELOPMENT	0.0148569	0.24969	-0.284266	-1.37717	80	195	Nf1,Foxc1,Abi2,Ttll5,Hdac1,Spred2,Smarca4,Gnb1,Slc17a8,Pdgfra,Arhgef15,Rorb,Crybb1,Actl6a,Bcl11b,Ret,Cacna1c,Nphp1,Spred1,Sox8,Max,Cryga,Wnt7b,Skil,Tub,Rarg,Rab11fip4,Chd7,Sdk2,Bak1,Jmjd6,Hcn1,Tspan12,Hipk2,Obsl1,Med1,Arhgap35,Neurod1,Klf4,Nf2,Bfsp1,Ntrk2,Atp2b4,Bcar3,Slc17a6,Tgfbr1,Tulp3,Tgfb2,Prox1,Fgf10,Ski,Tenm3,Pknox1,Sox9,Ctns,Wnt7a,Hes5,Wnt16,Lrp5,Maf,Nr2e1,Wnt5b,Dll1,Fzr1,Cryab,Clic4,Dlx1…
6603	HP_TETRALOGY_OF_FALLOT	0.0148678	0.24969	-0.330489	-1.45447	80	101	Dock6,Pah,Arhgap31,Braf,Gabrd,Nid1,Fancb,Ttc37,Cacna1c,Tmem260,Ess2,Specc1l,Nr2f2,Myrf,Chd7,Ptch1,Fn1,Washc5,Zeb2,Sall1,Rab23,Dact1,Rfc2,Rbpj,Xrcc2,Sf3b4,Dgcr2,Ski,Tab2,Sufu,Dll1,Zic2,Fancf,Fancl,Rras2,Gas1,Brca1
3169	GOBP_REGULATION_OF_CELL_DEVELOPMENT	0.0148879	0.24969	-0.249279	-1.29608	82	360	Il1rapl1,Ndel1,Dbnl,Plcb1,Cdh4,Robo1,Ctnnb1,Plxna3,Snw1,Egr2,Ret,Megf8,Sema3d,Ss18l1,Hdac4,Sema4d,Sox8,Tenm4,Numb,Ilk,Tiam2,Plxnb1,Sema3c,Plxna4,Dcc,Skil,Il6st,Tgfb1,Rela,Appl2,Ldlr,Cdk5r1,Flna,Chd7,Kalrn,Dbn1,P4hb,Dnm2,Pak3,Neurl1,Gsk3a,Rps19l2,Rufy3,Ctnna1,Sox10,Fn1,L1cam,Obsl1,Rest,Ryk,Shtn1,S1pr2,Nkx6-2,Rgs14,Arhgdia,Fbxw8,Spry4,Spen,Nf2,Coro1c,Ntrk2,Id1,Gpr37l1,Lims1,Ap1ar,Crkl,Bmp2,Crk,Tnr,…
947	GOBP_EPIDERMAL_CELL_DIFFERENTIATION	0.0148976	0.24969	-0.328745	-1.45412	79	105	Pphln1,Ctnnb1,Bcl11b,Slc4a7,Sod1,Mafg,Furin,Numa1,Ush2a,Whrn,Krt1,Kazn,Ptch1,Fosl2,Med1,Perp,Klf4,Rbpj,Ripor2,Krt71,Cbfb,Krt26,Bcr,Hes5,Wnt16,Macroh2a2,Dll1,Triobp,Stk4,Dsc2,Clic4,Slc9a3r1,Wnt5a,Maff
3558	GOBP_KIDNEY_EPITHELIUM_DEVELOPMENT	0.0149449	0.250048	-0.352521	-1.49037	79	82	Pbx1,Bmp2,Pou3f3,Lzts2,Smad7,Klf15,Dchs1,Gpc3,Sox9,Hes5,Dll1,Bcl2,Heyl,Crlf1,Nog,Ahi1,Ptpro
348	GOBP_ENDOCARDIAL_CUSHION_DEVELOPMENT	0.0150648	0.251619	-0.461449	-1.60322	78	32	Tgfbr1,Tgfb2,Bmp2,Rbpj,Tmem100,Dchs1,Sox9,Heyl,Hey1,Nog
5447	GOMF_ACID_AMINO_ACID_LIGASE_ACTIVITY	0.0152528	0.253959	0.570465	1.67959	72	16	Ghdc,Gss,Ppcs,Ttll9,Gclc,Ttll11
316	GOBP_REGULATION_OF_HUMORAL_IMMUNE_RESPONSE	0.0152816	0.253959	0.468025	1.61252	72	29	C1qb,C1qa,C1qc,Cfh,Ptprc,Cfp,Serping1,C8g,Pros1,C5ar2,Cd46,C1r
927	GOBP_RESPONSE_TO_TOXIC_SUBSTANCE	0.0152838	0.253959	0.293787	1.40265	69	153	Ddc,Hba-a3,Dhx15,Bphl,Pink1,Tlr2,Rad51,Abtb2,Prdx5,Slc22a8,Scn1b,Txnrd3,Srsf9,Inmt,Kdm3b,Ptgs2,Gstz1,Gsr,Scn9a,Akr7a3,Pon3,Pxdn,Mgst3,Abcc2,Wapl,Sod2,Kdm1a,Rps6kb1,Blmh,Pdgfrb,Nnt,Nefl,Nqo1,Srd5a1,Gpx1,Bmp7,Snn,Fancc,Gsto2,Chuk
2573	GOBP_MONOSACCHARIDE_CATABOLIC_PROCESS	0.0153214	0.254145	-0.416624	-1.56211	81	44	Gpi,Bpgm,Aldoc,Eno3,Hk2,Nudt5,Pgm1,Rpe,Fut4,Lrp5,Pgm2l1,Fut10,Aldh1a1
5930	HP_FOCAL_SEGMENTAL_GLOMERULOSCLEROSIS	0.015358	0.254316	-0.476118	-1.59302	79	28	Tbc1d8b,Nup93,Itga3,Nup160,Nup107,Coq6,Nup205,Anln,Wdr73,Scarb2,Ptpro
1305	GOBP_B_CELL_MEDIATED_IMMUNITY	0.0153978	0.254538	0.368313	1.51496	71	65	C1qb,C1qa,C1qc,Tfrc,Tcirg1,Ptprc,Inpp5d,RT1-S3,Nectin2,Serping1,Tnfsf13,Cd74,C8g,Rnf8,Kmt5c,RT1-Bb,Il4r,Bcl6,Irf7,Cd46,Btk,C1r,Nsd2,Parp3,Swap70,Ndfip1,Kmt5b,C3,Fcer1g
5918	HP_RENAL_DUPLICATION	0.0156938	0.258019	-0.542265	-1.64141	81	19	Itgb4,B3glct,Zeb2,Rfc2,Gpc3,Itga6,Wnt5a
8469	HP_ABNORMAL_GERM_CELL_MORPHOLOGY	0.0157002	0.258019	0.537162	1.66101	74	19	Cdc14a,Cfap69,Cfap65,Gba2,Cfap251,Dnah1,Dnah2,Cep112,Tsga10,Ttc29
4322	GOBP_REGULATION_OF_MULTICELLULAR_ORGANISMAL_DEVELOPMENT	0.0157095	0.258019	-0.216299	-1.21228	92	875	Purb,Il1rapl1,Nr2c2,Ndel1,Dbnl,Plcb1,Ccsap,Efna3,Cdh4,Elapor2,Robo1,Sash3,Ctnnb1,Plxna3,Hgs,Tnrc6c,Prkca,Snw1,Egr2,Synj2bp,Rhob,Megf8,Ago3,Slc39a12,Gabpa,Sema3d,Ss18l1,Ltbp3,Sod1,Angpt2,Sema4d,Pik3cd,Spred1,Sox8,Mafg,Tnrc6b,Prkcz,Tenm4,Glg1,Ada,Klf2,Cited1,Tfe3,Adamts9,Numb,Numa1,Fam210b,Hax1,Tiam2,Plxnb1,Traf6,Sema3c,Plxna4,Dcc,Skil,Akt1,Il6st,Tgfb1,Epn1,Myrf,Pak4,Tgfb3,Rela,Nkap,Fkbpl,Appl2,Rar…
1680	GOBP_RESPONSE_TO_PROGESTERONE	0.0157209	0.258019	-0.463053	-1.59469	81	31	Tgfb1,Tgfb3,Rela,Ncoa2,Sox10,Gabrb1,Ramp2,Tgfb2,Fos,Nkx2-2,Nr1h3,Cd38,Cav1
731	GOBP_SPERM_AXONEME_ASSEMBLY	0.0157497	0.258019	0.593186	1.67324	74	14	Cfap69,Cfap65,Bbs2,Iqcg,Dnah1,Cfap206,Ttc12,Cfap44
2058	GOBP_SIGNAL_TRANSDUCTION_IN_ABSENCE_OF_LIGAND	0.0157687	0.258019	-0.416261	-1.56573	83	45	Ret,Bcl2l2,Casp9,Mknk2,Dapk3,Dcc,Akt1,Bak1,Gsk3a,Ctnna1,Eya3,Kitlg,Srpx,Fgf10,Unc5b,Hspa1a,Bcl2l1,Bcl2
3243	GOBP_REGULATION_OF_RESPONSE_TO_CYTOKINE_STIMULUS	0.0158248	0.258499	0.308403	1.42651	72	125	Casp4,Ikbke,Tlr2,Laptm5,Elf1,Otulin,Casp1,Birc3,Ptprc,Rnasel,Parp9,Usp18,Edn1,Socs1,Tradd,Jak2,Adipoq,Parp14,Ythdf3,Pxdn,Samhd1,Sigirr,Ifnar2,Cd74,Irf3,Rnf31,Sphk1,Axl,Trim32,Cd300lf,Slit2,Pycard,Ythdf2,Rack1,Traf2,Palm3,Chuk,Sppl2b,Ifngr1,Sumo1
806	GOBP_ISOPRENOID_BIOSYNTHETIC_PROCESS	0.015873	0.258623	0.521031	1.65254	75	21	Hmgcs1,Mvd,Rdh10,Hmgcr,Coq2,Hmgcs2,Pmvk,Crppa
3911	GOBP_REGULATION_OF_CELLULAR_RESPONSE_TO_HEAT	0.0158938	0.258623	-0.366445	-1.51156	84	71	Ywhae,Chordc1,Rpa2,Hspa8,Hsph1,Nup93,Mapk3,Nup160,Nup210,Nup107,Pom121,Nup98,Camk2g,Dnajc7,Nup54,Rpa1,Nup205,Mapt,Hsp90ab1,Dnajb1,Hspa1a,Cryab,Aaas,Fkbp4
971	GOBP_ENDOMEMBRANE_SYSTEM_ORGANIZATION	0.015927	0.258623	-0.248592	-1.29314	88	362	Ubxn2a,Mtss2,Vps4a,Snx9,Blzf1,Abcd1,Pten,Ubl4a,Get3,Ndel1,Pacsin1,Sec31a,Golph3,Snx3,Hgs,Prkca,Rab22a,Ccdc47,Tor1aip2,Emc8,Lamtor1,Reep4,Chmp1a,Sod1,Tmem43,Snx33,Tmed2,Clcn3,Stx6,Nup93,Exoc8,Mapk3,Csnk1d,Akt1,Lman2,Plekhf1,Myrf,Pi4k2a,Plk3,Lpin1,Emc1,Fhdc1,Cog3,Stx18,Dop1b,Dnm2,Tor1b,Gbf1,Tmem33,Rfx2,Ankle2,Ano6,Rab27a,Ap3d1,Obsl1,Shtn1,Lysmd3,Cog7,Washc5,Pacsin3,Get1,Emd,Zbed3,Fbxw8,Pheta1,Prkd1…
1184	GOBP_ATP_SYNTHESIS_COUPLED_PROTON_TRANSPORT	0.0159396	0.258623	0.52846	1.65086	75	20	Vps9d1,Atp5mf,Dnajc30,Atp5pf,Atp5mc3,Atpsckmt,Atp5mc1,Atp5mg,Atp5po
67	GOBP_CELL_MORPHOGENESIS_INVOLVED_IN_DIFFERENTIATION	0.0159861	0.258667	-0.23046	-1.249	91	566	Cck,Sipa1l1,Parvb,Sarm1,Pten,Arhgef26,Ncam1,Plod3,Cntn2,Il1rapl1,Fez1,Ndel1,Dbnl,Fer,Efna3,Cdh4,Trio,Robo1,Plxna3,Prkca,Arhgap44,Bcl11b,Egr2,Gab2,Ret,Rap1gap,Btbd3,Epha10,Megf8,Lamc1,Sema3d,Dscaml1,Ss18l1,Sod1,Sema4d,Pik3cd,Chrna3,Unc5c,Casp9,B3gnt2,Numb,Ilk,Auts2,Tiam2,Plxnb1,Sema3c,Mapk3,Plxna4,Dcc,Skil,Nfasc,Dact2,Ush2a,Hdac6,Adcy1,Arx,Cdk5r1,Flna,Lzts1,Whrn,Dip2a,Kalrn,Dbn1,P4hb,Dnm2,Pak3,Ctn…
7039	HP_GASTROINTESTINAL_ATRESIA	0.0160196	0.258667	-0.402865	-1.55073	84	51	Itgb4,Chd7,Ptch1,Arnt2,Bub1,Sall1,Bub3,Sox2,Mycn,Sufu,Dll1,Zic2,Fancl,Itga6,Gas1
7095	HP_SYSTEMIC_LUPUS_ERYTHEMATOSUS	0.0160819	0.258667	0.520759	1.65168	76	21	C1qb,C1qa,C1qc,Fcgr2a,Serping1,Acp5,Tpp2
432	GOBP_BASE_EXCISION_REPAIR	0.0161043	0.258667	-0.462179	-1.59168	83	31	Xpa,Smug1,Lig3,Pcna,Rpa2,Ogg1,Fen1,Apex1,Parp2,Nthl1,Xrcc1,Rpa1,Poll,Fam168a,Apex2,Wrn
6718	HP_APLASTIC_ANEMIA	0.0161257	0.258667	0.574474	1.65758	76	15	Dnajc21,Tcirg1,Srp54a,Efl1,Acd,Anapc1,Tinf2,Gata2,Piga
924	GOBP_RESPONSE_TO_BACTERIUM	0.0161399	0.258667	0.249234	1.29238	71	293	Rarres2,Pabpn1,LOC100362027,Cd1d1,Slc11a1,Thrsp,Ly86,Tlr2,Gsdmd,Isg15,Erbin,Scarb1,Akap8,Kcnj8,Casp1,F2r,Ggt7,Dhx58,Card9,Plaa,Ifi44,Malt1,Serpinb9,Edn1,Ugt1a1,Plscr4,Trim5,Lsm5,Cd180,Mrc1,RT1-S3,Cx3cr1,Jak2,Cfp,Adipoq,Cd4,Tnip2,Irf8,Ca5b,Bnip3,RT1-A2,Pla2g6,Hck,RT1-CE10,Cd86,Sigirr,Plaat3,Abcc2,Sod2,Rab29,Slc17a5,Rps6kb1,Tfpi,Arg2,Irf3,Fam20a,Axl,Aqp1,Pycard,Gpx1,Tnfrsf11a,Wdr83,Palm3,Chuk,Tspo,…
9609	Gemma_GSE20388_Expression_Profiling_of_a_Genetic_Animal_Model_of_Depression_StrainOrLine_diisopropyl.fluorophosphate_Flinders.sensitive.rat_Sprague.Dawley_sensitive.toward_Down	0.0161431	0.258667	0.300101	1.40982	73	138	Tmem176a,Rarres2,Pik3c2a,Slc28a2,Ilf3,Gstm4,Gsta1,Fam111a,Akap8,Ccdc62,F2r,Lrrc61,Noc2l,Vwa5b2,Nrip3,Trafd1,Scg3,Akap8l,Cep295,Gpc1,Cd99,Tradd,Aif1,Tnfsf13,Tp53inp2,Adpgk,Sec63,Cyyr1,Rlbp1,Klhl23,Rtn3,Rfx7,Irf3,Fam76b,Otub1,Cemip2,Phf20l1,Inpp5f,Dnajc2,Repin1
8724	HP_DECREASED_ADIPOSE_TISSUE	0.0161566	0.258667	-0.448268	-1.57879	84	34	Tgfb1,Lipe,Insr,Slc25a24,Igf1r,Zmpste24,Bscl2,Polr3a,Kcnk9,Ski,Fos,Blm,Cavin1,Cav1
1991	GOBP_RESPONSE_TO_HEPATOCYTE_GROWTH_FACTOR	0.0162866	0.260317	-0.615254	-1.66309	84	13	Rela,Appl2,Med1,Gab1,Crk,Bcar1,Creb1
4986	GOCC_FICOLIN_1_RICH_GRANULE	0.0163827	0.261419	0.294836	1.39939	74	148	LOC689130,Commd9,Idh1,Cfd,Acly,Slc11a1,Fth1,Gsdmd,Tcirg1,Lamp1,Cdk13,Qpct,Lgals3,Ctsd,Psmd7,Apaf1,Dynlt1,Ctss,Cst3,Capn1,Srp14,Mvp,LOC100911252,Aldoa,Ap2a2,Asah1,Ampd3,Mmp9,Cd300a,Dsp
9083	ZHONG_PFC_MAJOR_TYPES_ASTROCYTES	0.016423	0.26163	-0.258796	-1.31785	90	293	Gprc5b,Myo10,Dner,RGD1562339,S100a16,F3,Adgrg1,LOC100362216,Tbc1d10a,Fam107a,Ndrg2,Arhgef26,Ca12,Litaf,Snx3,Yif1a,Spata6,Rap1gap,Hopx,Slc39a12,Elovl5,Fam181b,Plcd1,Elovl2,Sox8,Abat,Trim47,Slc1a2,Olfm2,Sdc3,Mettl7a,Rab34,B3glct,Acsbg1,Gfap,Slc6a1,Ramp1,Ddr1,Fbln2,Htra1,Cdc42ep4,Aldoc,Soat1,Tm7sf2,Mlc1,Grm3,Hspb1,Tecpr2,Gng12,Ston2,Clu,Ntrk2,Cnn3,Phyhipl,Sox2,Cbs,Camk2g,Slc1a4,Fads2,Id1,Bcan,Gpr37l…
3904	GOBP_CELL_CELL_SIGNALING_BY_WNT	0.0165775	0.263657	-0.246254	-1.28927	92	383	Siah2,Apcdd1,Wdr61,Ap2a1,Lats2,Rnf43,Col1a1,Axin2,Psma1,Hdac1,Tnrc6a,Arrb2,Gskip,Csnk2b,Ccne1,Wnk2,Ift80,Smarca4,Gnb1,Ctnnbip1,Gprc5b,Dcdc2,Psmc2,Smurf1,Smurf2,Celsr1,Ndrg2,Pten,Fzd1,Plcb1,Mesd,Magi2,Ctnnb1,Snx3,Tnrc6c,Cpe,Psmc3,Ago3,Tbl1xr1,Gnaq,Hmgxb4,Tnks,Tnrc6b,Cited1,Gng2,Ilk,Wnt7b,Psmd2,Itga3,Dapk3,Csnk1d,Pygo1,Sulf2,Tgfb1,Csnk2a1,Rarg,Gnao1,Bambi,Tcf7l1,Psmc4,Gsk3a,Ctnnd2,Rapgef1,Spin1,Ank…
8235	HP_ABNORMALITY_OF_FONTANELLES	0.0167317	0.265671	-0.315054	-1.42208	89	118	Arx,B3glct,Flna,Atp7a,Vars1,Zswim6,Pex13,Slc25a24,Ppp2r5d,Taldo1,Pigq,Nepro,Zmpste24,Lig4,Cdc45,Alpl,Polr3a,Ski,Dchs1,Cog4,Pex11b,Gnpat,Ptdss1,Mycn,Plagl1,Sox9,Sufu,Maf,Adamts2,Hpgd,Wnt5a
170	GOBP_MORPHOGENESIS_OF_AN_EPITHELIUM	0.0168218	0.266662	-0.248148	-1.29083	93	362	Sdc4,Fem1b,Smurf2,Celsr1,Pten,Vegfc,Plod3,Fzd1,Magi2,Ctnnb1,Psmc3,Ret,Rhob,Megf8,Nphp1,Pik3cd,Tmed2,Sox8,LOC100362830,Stard13,Cited1,Mib1,Ift57,Wnt7b,Traf6,Sema3c,Psmd2,Tgfb1,Deaf1,Fras1,Fkbpl,Rarg,Flna,Ddr1,Psmc4,Dlg5,Phb2,Ankrd6,Cthrc1,Atp7a,Ptch1,Sox10,Kras,Trim28,Carmil2,Med1,Ryk,Arhgap35,Prkacb,Klf4,Fuz,Sall1,Dact1,Prkd2,Prkaca,Lias,Celsr2,Rala,Rab10,Lin7c,Pbx1,Tulp3,Tgfb2,Bcl10,Bmp2,Rbpj,Nk…
7234	HP_ABNORMAL_CIRCULATING_HORMONE_LEVEL	0.0168907	0.267316	-0.26444	-1.33183	92	266	Nr2f2,Dcc,Ush2a,Eif2b5,Tub,Akt1,Tmco1,Lipe,Klhl7,Mkrn3,Chd7,Prpf8,Qrsl1,Nanos1,Nup107,Smc1a,Ptch1,Arnt2,Insr,Sox10,Eif2b2,Vhl,Prpf6,Washc5,Pou3f4,Igf1r,Neurod1,Aff4,Pomc,Spry4,Nf2,B4galnt1,Prkaca,Dhx37,Usp8,Snrnp200,Ocrl,Zmpste24,Kif1b,Bscl2,Xrcc2,Nfkb2,Polr3a,Tbck,Tmem127,Hadh,Rnpc3,Nab2,Thra,Fos,Ppp2r3c,Kiss1r,Plagl1,Akt2,Sox9,Sufu,Pdgfb,Dll1,Zic2,Cavin1,Ghr,Stat5b,Hpgd,Aaas,Rras2,Cdc73,Gas1,Ah…
2887	GOBP_REGULATION_OF_CHEMOTAXIS	0.0169398	0.267562	-0.297903	-1.38779	91	146	Pdgfra,F3,Vegfc,Robo1,Plxna3,Megf8,Sema3d,Angpt2,Sema4d,Sema3c,Mapk3,Plxna4,Tgfb1,Pdgfd,Tubb2b,Zswim6,Ano6,Ryk,Hspb1,Zswim4,Prkd1,Prkd2,Fgf16,Cxcl14,Cdh13,Adam10,Mcu,Ntf3,Ripor2,Fgf10,Smoc2,Zfp580,Ddt,Pdgfb,Il16,Ccl19,Tiam1,Cxcl12,Csf1,Gpr183,Mstn,Wnt5a,Ptpro
831	GOBP_AEROBIC_RESPIRATION	0.0169746	0.267562	0.354106	1.4806	78	71	Idh1,Dld,Cycs,Pdha1,Nop53,Suclg2,Bnip3,Fahd1,Cox4i1,Ogdhl,Pdha1l1,Nnt,Cox7b,Mdh2,Dhtkd1,Shmt2,Sdhc,Ndufa4,Cox10,Cox6a1,Uqcr10,Uqcrc1,Fxn
2523	GOBP_NEGATIVE_REGULATION_OF_GROWTH	0.0169894	0.267562	-0.288632	-1.37813	92	174	Slit3,Adipor2,Plac8,Tgfb2,Nme6,Mul1,Tnr,Nkd1,Npr1,Smarca2,Dcbld2,Sesn2,Igfbp5,Ppp1r9b,Jade1,Frzb,Pi16,Dcun1d3,Gng4,Wwc2,Gpc3,Rgs2,Vgll4,Adipor1,Hspa1a,Rb1,Bcl2,Stk4,Cryab,Nog,Mstn,Wnt5a
8012	HP_APLASIA_HYPOPLASIA_OF_THE_TONGUE	0.0171476	0.269428	0.483379	1.62037	81	26	Rbbp8,Cspp1,Edn1,Rpgrip1l,B9d2,Dhcr7,Wdpcp,Gnai3,Bmp4,Cc2d2a,Tmem231,Tmem67,Rpgrip1,Cep290
3675	GOBP_REGULATION_OF_CHOLESTEROL_METABOLIC_PROCESS	0.0171637	0.269428	0.40225	1.55101	79	48	Sc5d,Hmgcs1,Scd,Cyp51,Mvd,Fdft1,Acadl,Sqle,Hmgcr,Dhcr7,Dgkq
9078	MANNO_MIDBRAIN_NEUROTYPES_HDA2	0.0173267	0.271546	-0.241532	-1.2732	97	412	Lrrtm4,Aplp1,Nkain2,Vgf,Plxna4,Dcc,Ptpn5,Plcxd3,Klhl29,Nfasc,Tub,Deaf1,Slc6a15,Mest,Dpp7,Gnao1,Rims3,Cdk5r1,Grm5,Garnl3,Gabrb3,Lrrc7,Kif21b,Pak3,Enpp4,Gpr12,Sox6,Rufy3,Dlg2,Pnck,Tubb2b,Ralgds,Ppfia2,Golga3,Pdzrn4,L1cam,Pianp,Gabarapl1,Chst1,Csrnp3,Rap1gap2,Tmod2,Myt1l,Shtn1,Gabrb1,Shisal1,Chd5,Epb41l1,Jph4,Prkacb,Cntn5,Sh3bp5,Klhl13,Slc18a1,Hook1,B4galnt1,Atcay,Phyhipl,Slc17a6,Ak5,Fads3,Slc1a4,Pb…
2	GOBP_REPRODUCTION	0.0174687	0.273328	-0.217966	-1.21297	101	805	Zfp628,Sod1,Nphp1,Hdac4,Rnf114,Rnf38,Angpt2,Tmed2,Bcl2l2,Sox8,Tubgcp2,H2ax,Birc2,Ybx3,Ada,Cited1,Numa1,Wnt7b,Fignl1,Vgf,Zfp445,Nr2f2,Mapk3,Itga3,Gas2,Kpna6,Skil,Itgb4,Zscan2,Pygo1,Smad5,Eif2b5,Akt1,Spata2,Deaf1,Gnpda1,Tgfb3,Rarg,Flna,Chd7,Mas1,Bak1,Kalrn,Ddr1,Dnm2,Htra1,Zfp449,Neurl1,Phb2,Nanos1,Spin1,Nup107,Smc1a,Ctnna1,Atp7a,Ptch1,Prmt7,Rfx2,Nbn,Golga3,Mast2,Ago2,Kras,Kitlg,Trim28,Eif2b2,Arrb1,…
3201	GOBP_VENTRICULAR_SEPTUM_MORPHOGENESIS	0.0175875	0.273691	-0.46257	-1.58135	91	30	Tgfbr1,Slit3,Tgfb2,Rbpj,Prox1,Smad7,Heyl,Hey1,Nog,Wnt5a
3767	GOBP_SYNAPTIC_VESICLE_LOCALIZATION	0.0175928	0.273691	0.400087	1.54267	81	48	Bloc1s6,Ap3s1,Pink1,Nlgn1,Picalm,Syndig1,Bloc1s3,Tor1a,Snap91,Map2,Mx2,Ap3b2,Cdh2
5426	GOMF_HYDROLASE_ACTIVITY_ACTING_ON_CARBON_NITROGEN_BUT_NOT_PEPTIDE_BONDS_IN_LINEAR_AMIDES	0.0175928	0.273691	0.401005	1.54621	81	48	Gls,Hdac10,Amdhd2,Gls2,Hdac3,Hint3,Acy3,Btd,Nit2,Asah1,Hdac7,Nit1,Aspa,Mta2,Acer3,Nadsyn1,Hint1,Hdac2
8789	HP_METAPHYSEAL_DYSPLASIA	0.0176174	0.273691	0.521958	1.63055	83	20	Pik3c2a,Dnajc21,Lonp1,Srp54a,Pth1r,Acp5,Pop1,Efl1,Gja1,Tmem165,Sfrp4
7670	HP_APLASIA_HYPOPLASIA_OF_THE_STERNUM	0.0176337	0.273691	-0.625527	-1.65733	92	12	Fras1,Nfix,Sox9,Nog
8201	HP_ABNORMALITY_OF_THE_NASAL_DORSUM	0.0176633	0.27371	-0.295336	-1.38744	95	155	Mks1,Traf6,Smarcc2,Hdac6,Klhl7,Rps19l2,Arid2,Smc1a,Slc35c1,Atp7a,Ptch1,Prmt7,Nbn,Slc25a24,Csgalnact1,Hnrnpk,Zeb2,Bub1,Bub3,Zmpste24,Mn1,Snap29,Lig4,Ap4m1,Polr3a,Efnb1,Ifih1,Itch,Ski,Igf1,Ppp2r3c,Cog4,Xrcc4,Hspa9,Sox9,Dll1,Zic2,Ghr,Wdr73,Stat5b,Traip,Wrn,Phgdh,Gas1
126	GOBP_BLASTOCYST_DEVELOPMENT	0.017837	0.275761	-0.368215	-1.49998	94	67	Ndel1,Actl6a,Taf8,Hopx,Gabpa,Capn2,Ada,Furin,Skil,Rpl7l1,Lpar6,Supt6h,Nbn,Klf4,Ctr9,Slc35e2b,Zfp830,Ptpn18,Tgfbr1,Dad1,Igf1,Xab2,Bysl,Plpp4,Junb,LOC688459,Sp3
6697	HP_ABNORMALITY_OF_BLOOD_AND_BLOOD_FORMING_TISSUES	0.0178528	0.275761	0.208848	1.19078	72	868	Bloc1s6,Idh1,Gss,Fanci,Dguok,Dnajc21,Sc5d,Tek,Hba-a3,Cfh,Slc2a10,Samd9,Slc19a2,Blnk,Best1,Gatb,Atm,Ntrk1,Tfrc,Pot1,Lipa,Dld,Alpk1,Mmut,Zap70,Tcirg1,Unc93b1,Rad51,Fam111a,Mpi,Cdan1,Esco2,Ryr1,Otulin,Ppcs,Cycs,Birc3,Slc27a4,Ptprc,Pdha1,Card9,Fhl2,Malt1,Sfxn4,Vkorc1,Usp18,Sgcg,Pus1,Fermt3,Sf3b1,Wfs1,Tkfc,Rasgrp2,Rasa1,Lat,Sars2,Kcnj11,Brca2,Gpc1,Hsd3b7,Flt3,Fli1,Picalm,Jak2,Srp54a,Ndufa12,Cyb5a,Epca…
1258	GOBP_PEPTIDYL_GLUTAMIC_ACID_MODIFICATION	0.0180029	0.277636	0.532006	1.64507	85	19	Vkorc1,Agbl3,Agtpbp1,Ggcx,Agbl2,Ttll9,Ttll11
8916	HP_GLOMERULOPATHY	0.0181506	0.279466	-0.528808	-1.62378	94	20	Elp1,Mtrr,Fn1,Lpin2,Gla,Ocrl,Apoe,Mmachc,Scarb2
7633	HP_APLASIA_HYPOPLASIA_OF_THE_FIBULA	0.0181818	0.279502	-0.534706	-1.61853	94	19	Flna,Slc35d1,Zbtb16,Aff4,Sf3b4,Sox9,Wnt7a,Smoc1
1298	GOBP_ALDITOL_METABOLIC_PROCESS	0.0182696	0.279731	0.582321	1.6426	86	14	Pdxp,Tkfc,Pgp,Coq2,Got1
1355	GOBP_FOREBRAIN_GENERATION_OF_NEURONS	0.0182984	0.279731	-0.432294	-1.56455	96	38	Robo1,Plxna3,Bcl11b,Arx,Atf5,Atp7a,Zswim6,Mettl3,Sall1,Dlx5,Prox1,Erbb4,Nrp2,Lhx6,Hes5,Nr2e1,Dlx1,Wnt5a
1169	GOBP_MONOAMINE_TRANSPORT	0.0183143	0.279731	-0.395524	-1.53818	97	53	Slc18a1,Cartpt,Hrh3,Chga,Adra2c,Adra2a,Grk2,Slc18a2,Vip,Cxcl12,Nos1,Syt13,Rab3b
3977	GOBP_FATTY_ACID_DERIVATIVE_METABOLIC_PROCESS	0.0183213	0.279731	0.386967	1.52168	85	52	Acly,Cyp4f1,Scd,Ggt7,Acss3,Hacd1,Acsl6,Cyp4f6,Oxct1,Hmgcs2,Far1,Hsd17b8,Dgat1,Acat1,Bdh2,Acsf3,Bdh1,Acsl1,Aacs
4327	GOBP_REGULATION_OF_NON_CANONICAL_WNT_SIGNALING_PATHWAY	0.0183416	0.279731	-0.527493	-1.61974	95	20	Csnk1d,Ankrd6,Dact1,Nkd1,Gpc3,Wnt5b,Tiam1,Wnt5a
746	GOBP_SENSORY_ORGAN_DEVELOPMENT	0.0184282	0.280566	-0.252737	-1.29835	101	322	Ift27,Actl6a,Bcl11b,Ret,Atf6,Lrp10,Cacna1c,Slc4a7,Sod1,Nphp1,Spred1,Sox8,Max,Cryga,Wnt7b,Mapk3,Skil,Ush2a,Tub,Tgfb3,Rarg,Rab11fip4,Chd7,Sdk2,Bak1,Whrn,Ddr1,Jmjd6,Sparc,Cthrc1,Hcn1,Tspan12,Hipk2,Obsl1,Med1,Kcnk3,Pou3f4,Arhgap35,Neurod1,Klf4,Bmp6,Mafb,Gabrb2,Nf2,Bfsp1,Ntrk2,Atp2b4,Bcar3,Slc17a6,Sox2,Tgfbr1,Pbx1,Tulp3,Tgfb2,Cxcl14,Dlx5,Bmp2,Adam10,Rbpj,Nkd1,Ripor2,Prox1,Dlx6,Trip11,Fgf10,Pbx2,Ski,Te…
8417	HP_THICK_VERMILION_BORDER	0.0184779	0.280566	-0.288046	-1.37627	100	175	Braf,Smarca4,Rspry1,Nras,Rasa2,Upf3b,Aga,Il1rapl1,Trio,Sec31a,Set,Ret,Ltbp3,Hcfc1,LOC100362830,Auts2,Zbtb20,Traf6,Smarcc2,Deaf1,Arx,Flna,Kdm6b,Pak3,Neu1,Nono,Arid2,Kmt2c,Insr,Kras,Obsl1,Nfix,Pycr2,Cog7,Zeb2,Cit,Kat8,Gla,Ftsj1,Cog6,Rfc2,Fibp,P4htm,Mras,Ap1s2,Cdc45,Smarca2,Ugdh,Tbck,Kcnk9,Galnt2,Hecw2,Ptdss1,Mycn,Tcf4,Usp27x,Adamts2,Nog,Rras2,Phgdh,Brca1
8198	HP_RECURRENT_SINUSITIS	0.0184835	0.280566	0.440055	1.55903	87	33	Fcgr3a,Cfap298,Hydin,Il17ra,Dnaaf4,Psmb8,Acp5,Col5a1,Dnaaf6,Mdm4,Lrba,Zmynd10
1859	GOBP_CELL_JUNCTION_ORGANIZATION	0.018603	0.281495	-0.230391	-1.24305	105	542	Sdc4,Arhgef15,Sipa1l1,Slc9a1,Fam107a,Pten,Cntn2,Fzd1,Arhgap6,Il1rapl1,Dbnl,Erc2,Mesd,Cdh4,Ctnnb1,Prkca,Arhgap44,Gabra2,Spock2,Lamc1,Fnta,Nphp1,Sorbs1,C1ql3,Synpo,Hspa8,Sema4d,Tmem108,Numb,Ilk,Plxnb1,Wnt7b,Sncb,Itga3,Dapk3,Itgb4,Nfasc,Nfia,Hdac6,Tgfb1,Slk,Tgfb3,Cdk5r1,Flna,Grm5,Sdk2,Whrn,Dip2a,Slc6a1,Gabrb3,Kalrn,Dbn1,Dok7,Pak3,Dlg5,Neurl1,Add2,Ctnnd2,Sparc,Rapgef1,Ctnna1,Cdh24,Insr,Sybu,Ppfia2,Fn…
9008	Oligodendrocyte_Progenitor Cell_Darmanis_PNAS_2015	0.0186312	0.281495	-0.642659	-1.65434	97	11	Tnr,Blm,Crispld2
6174	HP_OPHTHALMOPARESIS	0.0186322	0.281495	0.276115	1.35131	84	184	Robo3,Dguok,Pabpn1,Best1,Tcirg1,Ryr1,Klhl40,Pdha1,Fscn2,Ugt1a1,Agrn,Wfs1,Acads,Map3k20,Hacd1,Gpc1,Ndufa12,Chrne,Prom1,Abca4,Rp2,Afg3l2,Bbs2,Slc9a6,Polg,Tubb3,Pmpca,Ndufs1,Ndufs4,Pik3ca,Hpdl,Prpf3,Rlbp1,Ak9
4885	GOCC_TERTIARY_GRANULE	0.0187621	0.282505	0.311911	1.40868	86	108	LOC689130,Idh1,Slc11a1,Fth1,Gsdmd,Gpr84,Tcirg1,Lamp1,Clec12a,Qpct,Lgals3,Ctsd,Cfp,Ctss,Cst3,Nit2,Tmem63a,Aldoa,Ap2a2,Asah1,Mmp9,Cd300a,Dsp,Cyba,Chit1,Kcnab2,Cd47,Cybb,Stxbp3,Ypel5,Cd53,Vps35l,Itgam,Itgb2,Nbeal2,Vamp8,Qsox1
117	GOBP_CELL_ACTIVATION	0.0187668	0.282505	0.20791	1.18706	76	884	Ghdc,Fzd6,LOC689130,Commd9,C1qa,C1qtnf1,Idh1,Fcgr3a,Cfd,Acly,Cd1d1,Ist1,Slc11a1,Fth1,Aldh3b1,Rock1,Vav1,Blnk,Gca,Tlr2,Il17ra,Atm,Ntrk1,Gsdmd,Gpr84,Tlr7,Tfrc,Pik3r6,Rab3d,Flot2,Zap70,Tcirg1,Laptm5,Itm2a,Camk4,Lamp1,F2r,Cd276,Cdk13,Clec12a,Relb,Ptprc,Irag2,Hfe,Slc39a10,Qpct,Marchf7,Lmo4,Malt1,Inpp5d,Serpinb1a,Edn1,Fermt3,Lgals3,Glipr1,Mapk8ip1,Ctsd,Hexb,Psmd7,Nck2,Lat,Pja2,Cxadr,Cd180,Socs1,RT1-S3,…
5408	GOMF_TRANSFERASE_ACTIVITY_TRANSFERRING_ACYL_GROUPS	0.0188431	0.282505	0.276532	1.35028	85	181	Acly,Hmgcs1,Acsm3,Qpctl,Esco2,Ggt7,Nat1,Pla2g4e,Qpct,Naa40,Golga7b,Oxsm,Naa16,Lpcat2,Sptssb,Kat14,Sat1,Naa30,Brca2,Tada3,Pnpla3,Cpt1c,Sptlc2,Kat2a,Agpat3,Osgepl1,Zdhhc3,Cpt1a,Zdhhc14,Plaat3,Naa50,Zdhhc1,Crot,Hhatl,Hmgcs2,Tada2a,Sphk1,Dgat1,Zdhhc23,Naa15,Acat1,Pigw,Nmt1,Supt7l,Lipt1,Clybl,Nat8f1,Crebbp,Zdhhc16
3401	GOBP_TRANSEPITHELIAL_TRANSPORT	0.0188758	0.282505	0.519036	1.62142	89	20	Best1,Edn1,Gpld1,Cxadr,Abcc2,Aqp1,Cftr
35	GOBP_NUCLEAR_TRANSCRIBED_MRNA_POLY_A_TAIL_SHORTENING	0.0188787	0.282505	-0.45153	-1.56876	98	32	Cnot2,Cnot3,Pabpc1,Tnrc6a,Cnot9,Eif4enif1,Cnot6l,Tnrc6c,Tnrc6b,Tnks1bp1,Cnot6,Ago2,Cnot4,Cnot8,Tob1,Tut4,Samd4a,Btg2
3283	GOBP_CHAPERONE_MEDIATED_PROTEIN_FOLDING	0.0188856	0.282505	-0.392291	-1.5311	100	54	Bag1,Pex19,Ppib,Ppid,Sdf2l1,St13,Trap1,Chordc1,Hspa8,Hsph1,Dnajb14,Dnajb13,Csnk2a1,Hspa14,Tor1b,Hspb1,Tor2a,Hspb6,Clu,Hspa5,Dnajc7,Dnajc18,Pdia4,Dnajb12,Dnajb1,Hspa9,Hspa1a,Fkbp4
1101	GOBP_REGULATION_OF_GLUCAN_BIOSYNTHETIC_PROCESS	0.0189329	0.282505	-0.500747	-1.59765	98	23	Sorbs1,Akt1,Gsk3a,Insr,Irs2,Igf1,Akt2,Ppp1r3g
4994	GOCC_DISTAL_AXON	0.0189332	0.282505	-0.268812	-1.33624	103	239	LRRTM1,Tsc1,Ophn1,Slc4a8,Inpp5j,Cpeb4,Rasgrf1,Dscam,Shank2,Cib1,Myo9a,Pdyn,Dicer1,Penk,Syap1,Adora1,Slc17a8,Hcn3,Cck,Hnrnpr,Ndrg2,Rnf40,Fez1,Ndel1,Erc2,Pacsin1,Ywhae,Katnb1,Hspa8,Clcn3,Unc5c,Auts2,Tiam2,Exoc8,Sncb,Lrig2,Itga3,Exoc3,Slc32a1,Ush2a,Scgn,Timp2,Cdk5r1,Flna,Ccdc120,Whrn,Htr1b,Dbn1,Kif21b,Dnm2,Rufy3,Ptch1,Ighmbp2,L1cam,Kcna3,Tmod2,Nrsn1,Ap3d1,Shtn1,Sri,Ptprn2,Fxr2,Git1,Slc18a1,Ctnnd1,Rg…
2276	GOBP_REGULATION_OF_DNA_DAMAGE_RESPONSE_SIGNAL_TRANSDUCTION_BY_P53_CLASS_MEDIATOR	0.018986	0.282857	0.471781	1.60064	90	27	Twist1,Atm,Smyd2,Marchf7,Kdm1a,Cd74,Mdm2,Snai2,Atr
488	GOBP_DE_NOVO_PROTEIN_FOLDING	0.019053	0.28286	-0.431198	-1.56059	100	38	Uggt1,Sdf2l1,St13,Hspa8,Hsph1,Dnajb14,Dnajb13,Hspa14,Tor1b,Entpd5,Chchd4,Tor2a,Hspa5,Dnajc7,Dnajc18,Dnajb12,Dnajb1,Hspa9,Hspa1a
7512	HP_APLASIA_HYPOPLASIA_OF_THE_CAPITAL_FEMORAL_EPIPHYSIS	0.0190718	0.28286	0.655906	1.67284	89	10	Pik3c2a,Trappc2,Col11a2,Kif22,Ift140
1681	GOBP_CHEMOKINE_PRODUCTION	0.0190742	0.28286	0.394972	1.5311	88	49	Twist1,Tlr2,Il17ra,Tlr7,Erbin,Adipoq,App,Aif1,Zfpm1,Sigirr,C1qtnf3,Cd74,Arg2,Trim32,Il1rl1,Pycard,Socs5,Snai2,Il4r,Map2k5,Ager,Gstp1
1821	GOBP_NUCLEOSIDE_BISPHOSPHATE_METABOLIC_PROCESS	0.0191041	0.282869	0.314954	1.40294	86	101	Acss2,Acly,Hmgcs1,Acsm3,Scd,Aadat,Dld,Mvd,Ppcs,Pdha1,Oxsm,Hacd1,Suclg2,Hmgcr,Gstz1,Acsl6,Crot,Hmgcs2,Pdha1l1,Far1,Hsd17b8,Dgat1,Acat1,Sult2b1,Pmvk,Acsf3
8900	HP_CLUBBING_OF_TOES	0.0191461	0.283057	-0.51014	-1.60761	99	22	Xrcc2,Smarca2,Gjb6,Tll1,Fancf,Fancl,Hpgd,Brca1
1482	GOBP_REGULATION_OF_EPITHELIAL_CELL_DIFFERENTIATION	0.0191878	0.28324	-0.34665	-1.46396	102	81	Spred1,Mafg,Cited1,Numa1,Ptch1,Med1,S1pr2,Bmp6,Id1,Apold1,Tmem100,Frzb,Cbfb,Sox9,Hes5,Macroh2a2,Dll1,Stat5b,Ahi1,Maff,Cav1
9502	Gemma_GSE31063_Extinction_learning_timepoint_extinction.trial.low.freezing.behavior_Up	0.0192271	0.283386	-0.48991	-1.59418	99	25	Itln1,Rnf220,Aqp9,Tob2,Gadd45g,Ddit4,Nlrx1,Arc,Ier2
6431	HP_LARGE_HANDS	0.019308	0.284145	-0.459222	-1.56991	100	30	Fibp,Bscl2,Polr3a,Fos,Cavin1,Phgdh,Cav1
66	GOBP_CELL_MORPHOGENESIS	0.0193725	0.284661	-0.21737	-1.20748	112	780	Cck,Sipa1l1,Parvb,Sarm1,Pten,Taok3,Arhgef18,Arhgef26,Ncam1,Plod3,Cntn2,Il1rapl1,Fez1,Ndel1,Dbnl,Pacsin1,Rhoq,Fer,Efna3,Fitm2,Scfd1,Cdh4,Trio,Robo1,Ctnnb1,Icam1,Plxna3,Prkca,Arhgap44,Bcl11b,Egr2,Gab2,Ret,Rap1gap,Rhob,Btbd3,Epha10,Megf8,Lamc1,Sema3d,Lratd1,Dscaml1,Ss18l1,Sod1,Sema4d,Pik3cd,Chrna3,Tmem108,Prkcz,Unc5c,Klf2,Casp9,Rhof,Cdc42ep2,B3gnt2,Numb,Ilk,Ermn,Auts2,Tiam2,Plxnb1,Sema3c,Mapk3,Plxna…
3252	GOBP_REGULATION_OF_GENE_SILENCING	0.0194284	0.285048	-0.346018	-1.46288	103	82	Tnrc6a,Stat3,Zc3h10,Adar,Eif4enif1,Asf1a,Tnrc6b,Nup93,Tgfb1,Xpo5,Nup160,Nup210,Nup107,Bcdin3d,Ago2,Pom121,Ddx6,Polr2a,Nup98,Nup54,Zmpste24,Dhx9,Nup205,Cdc45,Hmga1,Mier1,Polr2f,Tarbp2,Eif4g1,Mycn,Limd1,Aaas
5454	GOMF_GABA_RECEPTOR_ACTIVITY	0.0195141	0.285722	-0.583471	-1.6441	101	15	Gabbr1,Gabbr2,Gabra5,Gabrd,Gabrg1,Gabra2,Gabrb3,Gabrb1,Gabrb2,Gabra3
5095	GOMF_ENDOPEPTIDASE_ACTIVITY	0.019573	0.285722	0.266876	1.32898	87	211	Tmprss5,Prss55,Cfd,Casp4,Prss36,Pcsk5,Ctsf,Rhbdl1,Usp28,Nln,Casp1,Klk8,Tmprss7,Malt1,Nrip3,Capn12,Usp18,Ctsd,Adam19,Adam32,Lonp1,Clpp,Sppl3,Pcsk2,Rce1,Psen2,Afg3l2,Usp15,Ctss,Ace2,Adamts10,Ddi2,Capn1,Psmb8,Bmp1,Prss53,Usp33,Mipep,Usp14,Usp47,Blmh,Uchl1,Pycard,Htra4,Tpp2,Jmjd7,Senp7,Usp2,Mmp9,Sppl2b,Tmprss9,Mbtps2,Parl,Ctrl,Htra2
2084	GOBP_POSITIVE_REGULATION_OF_LOCOMOTION	0.0195904	0.285722	-0.244058	-1.27544	109	376	Bves,Pdgfra,Prkce,F3,Smurf2,Fam107a,S100a11,Vegfc,Cemip,Ackr3,Fer,Icam1,Prkca,Ret,Cpne3,Rhob,Megf8,Spock2,Zfp609,Sema3d,Hdac4,Sema4d,Pik3cd,Numb,Sema3c,Mapk3,Itga3,Dapk3,Hdac6,Akt1,Tgfb1,Gpi,Flna,Pdgfd,Pak3,Rufy3,Sparc,Atp8a1,Atp7a,Atp5f1a,Insr,Ago2,Kitlg,Fn1,Nr4a3,Ano6,Carmil2,Shtn1,Dock8,Atp5f1b,Gab1,Igf1r,Hspb1,Prkd1,Prkd2,Fgf16,Fam89b,Tgfbr1,Plcg2,Hspa5,Akt3,Nus1,Pik3r3,Tgfb2,Cxcl14,Crkl,Bmp2…
695	GOBP_ADENYLATE_CYCLASE_MODULATING_G_PROTEIN_COUPLED_RECEPTOR_SIGNALING_PATHWAY	0.019626	0.285722	-0.306085	-1.40396	105	132	Pde4d,Adgrb1,Palm,Adcy5,Adcyap1r1,P2ry1,Akap5,Adora1,Gnb1,Gna11,Oprl1,Adgrg1,Prkca,Adrb1,Gnaq,Sstr4,Gng2,Aplp1,S1pr5,Adcy1,Gnao1,Flna,Htr1b,Ramp1,Gsk3a,Gpr12,S1pr2,Grm3,Prkacb,Akap13,Ramp2,Atp2b4,Hrh3,Gpr37l1,Chga,Chrm4,Oprk1,Prmt5,Adra2c,Pde4b,Adra2a,Gnai2,Grk5,Adcyap1,Rgs2,Gnal,Mrap2,Gna14,Vip,Htr1f,Adm,Slc9a3r1
7101	HP_OSTEOMALACIA	0.0196565	0.285722	-0.593272	-1.64151	102	14	Atp7a,Ocrl,Alpl,Adamts2,Phgdh
6176	HP_ABNORMALITY_OF_THE_PHARYNX	0.019714	0.285722	0.309555	1.40907	90	114	Fcgr3a,Pabpn1,Cfap298,Naglu,Hydin,Il17ra,Atm,Zap70,Tcirg1,Adnp,Srp54a,Dnaaf4,Serping1,Psmb8,Was,Tcof1,Jmjd1c,Acp5,Tap1,Asah1,Col5a1,Hps6,Dnaaf6,Mdm4,Lrba,Dclre1c,Crebbp,Zmynd10,Gja1,Slc29a3
4315	GOBP_RESPONSE_TO_LEUKEMIA_INHIBITORY_FACTOR	0.0197146	0.285722	-0.369214	-1.4962	104	65	Arid5b,Ubxn2a,Xrcc5,Vegfc,Icam1,Spock2,Abcg4,Slc25a5,B3gnt2,Prdm5,Rarg,Dtx1,Pmm1,Cacybp,Klf4,Hk2,Mras,Srsf3,Smad7,Nrp2,Creb1,Parp16,Mynn,Cth,Gfpt2
822	GOBP_ATTACHMENT_OF_SPINDLE_MICROTUBULES_TO_KINETOCHORE	0.0197205	0.285722	-0.508715	-1.60312	102	22	Becn1,Champ1,Zfp207,Mis12,Nuf2,Abraxas2,Bod1,Bub3,Ccnb1,Rb1,Mad1l1
363	GOBP_VENTRICULAR_SEPTUM_DEVELOPMENT	0.0197983	0.285722	-0.404447	-1.53775	105	47	Sall1,Tgfbr1,Slit3,Tgfb2,Rbpj,Prox1,Trip11,Smad7,Ccn1,Sufu,Heyl,Hey1,Nog,Wnt5a
4271	GOBP_RESPONSE_TO_ACETYLCHOLINE	0.0198039	0.285722	-0.488428	-1.58936	102	25	Gnb1,Gna11,Plcb1,Gnaq,Chrna3,Cdk5r1,Rgs10,Atp2b4,Hrh3,Crkl,Chrm4,Chrna7,Grk2,Gnai2,Lypd1
3686	GOBP_REGULATION_OF_MUSCLE_SYSTEM_PROCESS	0.0198405	0.285722	-0.299914	-1.3906	106	142	Cacna1c,Sod1,Hdac4,Chrna3,Ada,Asb3,Dapk3,Rangrf,Il6st,Arhgap42,Gsk3a,Parp2,Nr4a3,Hcn4,Tnnt2,Sri,Klf4,Hspb6,Tmem38b,Prkaca,Atp2b4,Ehd3,Camk2g,Ppargc1a,Chga,Nol3,Igfbp5,Adra2c,Smad7,Pde4b,Adra2a,Grk2,Igf1,Lmcd1,Pi16,Rgs2,Nos1,Dsc2,Stc1,Mstn,Myh7,Cav1
168	GOBP_RESPONSE_TO_AMPHETAMINE	0.0198473	0.285722	-0.542796	-1.61916	103	18	Icam1,Grin2a,Sod1,Rgs9,Rgs10,Asic1,Ppp1r9b,Slc18a2,Pde1b,Rgs2,Ppp1r1b
2307	GOBP_DICARBOXYLIC_ACID_METABOLIC_PROCESS	0.0198591	0.285722	0.350528	1.46473	92	70	Idh1,Gls,Acly,Aadat,Dld,Got2,Gls2,Suclg2,Mthfd1l,Folr1,Nit2,Aldh1l1,Got1,D2hgdh,Mdh2,Acsf3,Slc7a11,Shmt2,Gclc,Aspa,Me1,Qprt,Prodh1,Adhfe1,Mrps36,Adss
4946	GOCC_MITOCHONDRIAL_PROTEIN_CONTAINING_COMPLEX	0.0199027	0.285924	0.26585	1.32698	89	215	Wdr93,Mrpl19,Mrps6,Pdha1,Timm21,Tomm70,Ppif,Timm13,Micu3,Dnajc15,Bckdk,Micos10,Ndufa12,Suclg2,Mrps21,Afg3l2,Atp5mf,Trmt10c,Polg,Cyc1,Ndufs1,Ndufs4,Ndufb4,Cox4i1,Bckdha,Pdha1l1,mrpl11,Uqcc3,Tomm20,Atp5pf,Atp5mc3,Mrpl54,Supv3l1,Mrpl44,Ndufb9,Chchd6,Mrpl57,Ndufa9,Grpel2,Mrpl48,Ndufa10,Ndufab1,Apoo,Sdhc,Timm9,Clpx,Ndufa6,Ndufa4,Cox6a1,Mrps2,Ndufa2,Uqcr10,Atp5mc1,Uqcrc1,Timm8b,Mrpl22,Mccc1,Mrpl52,Nduf…
7968	HP_APLASIA_HYPOPLASIA_OF_THE_EXTREMITIES	0.0199679	0.286158	-0.233621	-1.24976	111	496	LOC100362830,Ada,Wdfy3,Specc1l,Zbtb20,Ift57,Kat6a,Smarcc2,Phyh,Bcorl1,Hdac6,Tgfb1,Fras1,Klhl7,Mkrn3,Arx,B3glct,Gnao1,Flna,Chd7,Slc10a7,Pak3,Arcn1,Ctnnd2,Rps19l2,Arid2,Smc1a,Slc35c1,Atp7a,Ptch1,Prmt7,Wipi2,Zswim6,Kras,Fn1,Ddx6,Slc25a24,Slc35d1,Obsl1,Csgalnact1,Nfix,Zbtb16,Myt1l,Igf1r,Rlim,Prkacb,Aff4,Sall1,Mafb,Rab23,Pigq,Dact1,Ftsj1,Prkaca,Pex7,Nepro,Camk2g,Zmpste24,Cdk10,Dlx5,Crkl,Bmp2,Rbpj,Xrcc…
4197	GOBP_REGULATION_OF_VIRAL_LIFE_CYCLE	0.0199783	0.286158	0.321859	1.4102	91	92	Trim35,Ilf3,Ppidl1,Parp10,Isg15,Fam111a,Rnasel,Trim5,Fmr1,Tmem39b,Zc3hav1,Cd4,Nectin2,Tyro3,Pc,Ppih,Btbd17,Top2b,Srpk2,Cd74,Rsad2,Axl,Trim32,LOC100911252,Mx2
6027	HP_MANDIBULAR_PROGNATHIA	0.0200626	0.286515	-0.301339	-1.39149	108	137	Pten,Upf3b,Aga,Il1rapl1,Pmm2,Svil,Mesd,Magel2,Nsd1,Ltbp3,Kat6a,Tgfb1,Deaf1,Med25,Galns,Kdm6b,Gfpt1,Slc35c1,Hs6st2,Ptch1,Insr,Slc25a24,Nfix,Zeb2,Nrxn1,Prkacb,Ocrl,P4htm,Bscl2,Ap1s2,Ap4m1,Tbck,Cacna1g,Selenon,Fos,Ptdss1,Gpc3,Sufu,Lrp5,Maf,Cavin1,Myh7,Cav1
7610	HP_ABNORMAL_PHALANGEAL_JOINT_MORPHOLOGY_OF_THE_HAND	0.0200626	0.286515	-0.301516	-1.39231	108	137	Morc2,Kat6a,Itgb4,Klhl7,Med25,Fktn,Flna,Dok7,Ripply2,Uba1,Nup107,Smc1a,Ighmbp2,L1cam,Slc16a2,Mafb,Tgfbr1,Ocrl,Zmpste24,Crkl,Cdc45,Smarca2,Polr3a,Kcnk9,Efnb1,Ski,Fgd1,Gpc3,Bcr,Ikbkg,Crlf1,Wdr73,Ercc5,Nog,Smoc1,Wnt5a
8458	HP_ABNORMAL_BRAINSTEM_MRI_SIGNAL_INTENSITY	0.0201216	0.286933	0.45062	1.56563	95	30	Ndufaf8,Nubpl,Ndufs1,Krit1,Ndufs4,Ndufb9,Ndufa6,Gtpbp3,Ethe1,Ndufaf4,Ndufaf2,Ndufb3,Ndufaf5,Ndufs3,Ndufv1,Ndufs8
8760	HP_ABNORMAL_MORPHOLOGY_OF_THE_OLFACTORY_BULB	0.020229	0.28742	-0.590107	-1.63275	105	14	Smc1a,Ptch1,Zswim6,Pou3f3,Dll1,Zic2,Gas1
8071	HP_ABNORMALITY_OF_THE_NASAL_CAVITY	0.0202536	0.28742	-0.658497	-1.64695	106	10	Sufu,Dll1,Zic2,Gas1
3984	GOBP_ORGANIC_HYDROXY_COMPOUND_CATABOLIC_PROCESS	0.0202732	0.28742	0.414005	1.538	94	40	Pdxp,Cyp4f1,Aldh3b1,Impa2,Scarb1,Tkfc,Cyp27a1,Moxd1,Cyp4f6
6001	HP_ABNORMALITY_OF_THE_ANTERIOR_FONTANELLE	0.0202753	0.28742	-0.346328	-1.46091	108	80	Arx,B3glct,Flna,Atp7a,Vars1,Pex13,Slc25a24,Ppp2r5d,Taldo1,Pigq,Nepro,Lig4,Cdc45,Polr3a,Ski,Dchs1,Cog4,Pex11b,Mycn,Plagl1,Sox9,Sufu,Adamts2,Wnt5a
5359	GOMF_HEXOSAMINIDASE_ACTIVITY	0.0203046	0.28742	0.61664	1.66415	95	12	Naglu,Oga,Hexb,Cemip2,Gm2a,Hexd
7420	HP_INCREASED_BODY_WEIGHT	0.0203898	0.287964	-0.25136	-1.29054	112	320	Phf6,Dusp6,Ccdc28b,Pten,Mtfmt,Arhgef18,Upf3b,Il1rapl1,Ctnnb1,Ift27,Odc1,Magel2,Armc5,Megf8,Bbs12,Arl3,Exoc6b,Nphp1,Hdac4,Fto,Tmem43,Hcfc1,Zbtb20,Mks1,Sdc3,Dcc,Ush2a,Tub,Akt1,Tmco1,Deaf1,Lipe,Klhl7,Mkrn3,Arx,Taf1,Nkap,Chd7,Prpf8,Slc10a7,Dnm2,Pak3,Smc1a,Ptch1,Arnt2,Kmt2c,Prmt7,Sox10,Ddx6,Ap4b1,Sh3kbp1,Myt1l,Kidins220,Prpf6,Pou3f4,Igf1r,Emd,Neurod1,Aff4,Pomc,Spry4,Rab23,Phf21a,Nf2,Ftsj1,Prkaca,Cartp…
2053	GOBP_IRE1_MEDIATED_UNFOLDED_PROTEIN_RESPONSE	0.0204311	0.287964	-0.3765	-1.50486	108	60	Get3,Sec31a,Yif1a,Tspyl2,Ficd,Bak1,Gfpt1,Gsk3a,Cxxc1,Tmem33,Pdia6,Dctn1,Dnajc3,Hspa5,Dnajb11,Tpp1,Vapb,Parp16,Xbp1,Hdgf,Srpra,Hyou1
3903	GOBP_CELL_JUNCTION_DISASSEMBLY	0.0204555	0.287964	0.544531	1.6277	96	17	C1qb,C1qa,C1qc,Cx3cr1,Epha4,Snai2,Pik3r1,Itgam,Cdk5,C3
1734	GOBP_REGULATION_OF_POLYSACCHARIDE_BIOSYNTHETIC_PROCESS	0.0204785	0.287964	-0.462783	-1.56512	106	29	Sorbs1,Akt1,Tgfb1,Gsk3a,Insr,Irs2,Igf1,Akt2,Pdgfb,Ppp1r3g
691	GOBP_TRANSFORMING_GROWTH_FACTOR_BETA_RECEPTOR_SIGNALING_PATHWAY	0.0205176	0.287964	-0.297691	-1.38224	110	143	Fnta,Pmepa1,Ltbp3,Spred1,Prkcz,Glg1,Cited1,Furin,Itga3,Skil,Smad5,Tgfb1,Tgfb3,Appl2,Bambi,Dnm2,Htra1,Bcl9l,Ldlrad4,Hipk2,Pbld1,Ltbp4,Emilin1,Fam89b,Tgfbr1,Hspa5,Id1,Tgfb2,Smad7,Ski,Fos,Pard3,Hsp90ab1,Creb1,Ing2,Hspa1a,Htra3,Hpgd,Lpxn,Cav2,Mstn,Cav1
210	GOBP_ACTIVATION_OF_IMMUNE_RESPONSE	0.020522	0.287964	0.247445	1.27858	91	281	C1qb,C1qa,C1qc,Fcgr3a,Cfd,Cfh,Vav1,Blnk,Colec11,Zap70,Laptm5,Elf1,Cd276,Relb,Ptprc,Slc39a10,Card9,Malt1,Inpp5d,Lgals3,Tomm70,Cul1,Psmd7,Trim5,Plcg1,Lat,Gpld1,Lime1,Sppl3,Lat2,Cfp,Fcgr1a,Fcgr2a,Cd4,Nectin2,Cd3e,Serping1,RT1-A2,Pla2g6,Psmb8,Hck,RT1-CE10,Was,Pik3ca,Thy1,Rab29,Icam2,C8g,Rnf31,Arpc1b,Vav3,Arpc4,Pycard,Plcl2,Actr3,Chuk,Cd300a,RT1-Bb,Khdrbs1,Map3k7,Nfkbiz,Rap1a,Prkcb,Eif2b1,Pak1,Crebbp,…
4713	GOCC_CUL4A_RING_E3_UBIQUITIN_LIGASE_COMPLEX	0.0205552	0.288012	0.64923	1.65581	96	10	Cul4a,Cop1,Glmn,Crbn,Det1,Ddb1
8	GOBP_TRANSITION_METAL_ION_TRANSPORT	0.0206342	0.2887	0.319763	1.41294	94	96	LOC689130,Slc11a1,Fth1,Tfrc,Tcirg1,Hfe,Slc39a10,Heph,Trpc3,Slc39a11,Tfr2,Abcc2,Mcoln1,Cltc,Atp6v1c1,Ttyh1,Slc39a13,Trpc4,Iscu,Steap3,Slc31a1,Atox1,Slc31a2,Abcb6,Atp6v1h,Atp6v0d1,Tmem165,Atp6v1d,Atp6v1f,Atp6v1b2,Flvcr2
5457	GOMF_TBP_CLASS_PROTEIN_BINDING	0.0208692	0.291442	-0.506	-1.59457	108	22	Cand1,Taf1b,Psmc2,Yeats2,Taf1,Drap1,Ruvbl2,Thra,Brf2,Taf12
9354	LU_AGING_BRAIN_UP	0.0208906	0.291442	-0.270657	-1.33338	113	224	Hcrtr2,Litaf,Actl6a,Gab2,Cpne3,Mtrr,Tnfrsf11b,Zfp652,Nxt2,Elovl2,Ahcyl1,Ogg1,Aldh9a1,Hebp2,Zbtb20,Plxnb1,Mettl7a,Acsbg1,Lpin1,Gfap,Bambi,Ramp1,Ddr1,Htra1,Tst,Insr,Csrp1,Mlc1,Mal,Zeb2,Zfp423,Yes1,Gng12,Nebl,Nt5c2,Ntrk2,Rbl2,Dhrs3,Cbs,Fryl,Efhd1,Pdlim5,Tor1aip1,Slc4a4,Ddit4,Gne,Ptp4a2,Nek7,Nkx2-2,Ptpn13,Rgs20,Ahcyl2,Tob1,Tgm2,Acaa2,Adgra3,Pcf11,Bcl2,Amotl2,Hnrnph3,Tiparp,Cryab,Rdx,Cav2,Serpinh1,Cli…
9010	Neuron_CA1Pyramidal_Cortical_Zeisel_Science_2015	0.0210374	0.293066	-0.256436	-1.30234	115	287	Ogfod1,Zfp831,Gpr63,Aloxe3,C2cd2l,Trio,Rnf150,Gse1,Wipf3,Zranb3,Grin2a,Gnaq,Dscaml1,Slc4a7,Camta2,Tenm4,Sstr4,Cstf3,Dlgap4,Sowaha,Fam210b,Uhrf1bp1l,Pygo1,Lmo1,Tub,Fras1,Tmem74,Chd3,Lrrc7,Otub2,Add2,Ctnnd2,Aff3,Spin1,Ppfia2,Gal3st3,Pianp,Chst1,Thsd7b,Galnt16,Casd1,Jph4,Dtwd1,Srgap3,Arhgef9,Sh3bp5,Unc79,Bhlhe22,B4galnt1,Brd9,Celsr2,Cpne6,Wscd2,Mst1r,Crym,Ccdc177,Tnr,Dcakd,Rxrg,Adra2c,Fgf10,Acot4,Hu…
5546	GOMF_NEUROTRANSMITTER_RECEPTOR_ACTIVITY	0.0210923	0.293408	-0.377384	-1.49876	111	59	Adora1,Gabrd,Grm1,Gabrg1,Gabra2,Adrb1,Grin2a,Chrna3,Grm5,Htr1b,Gabrb3,Gria1,Gabrb1,Gabrb2,Hrh3,Chrm4,Gabra3,Chrna7,Grin2d,Htr1f,Htr3a,Glra2
7936	HP_JOINT_CONTRACTURE_OF_THE_HAND	0.0211825	0.293826	-0.289491	-1.36757	114	162	Auts2,Morc2,Itgb4,Il6st,Klhl7,Med25,Fktn,Flna,Dok7,Ripply2,Uba1,Nup107,Smc1a,Ighmbp2,Uros,L1cam,Slc16a2,Mafb,Rab23,Tgfbr1,Ocrl,Zmpste24,Crkl,Cdc45,Polr3a,Kcnk9,Efnb1,Ski,Selenon,Fgd1,Gpc3,Bcr,Ikbkg,Crlf1,Wdr73,Ercc5,Nog,Phgdh,Smoc1,Wnt5a,Cav1
8129	HP_ABNORMAL_CIRCULATING_ASPARTATE_FAMILY_AMINO_ACID_CONCENTRATION	0.0211832	0.293826	-0.588983	-1.62964	110	14	Ttc37,Mtrr,Adk,Cbs,Mmachc,Pnpo
1080	GOBP_LIPID_LOCALIZATION	0.0212528	0.294042	0.241464	1.26732	94	319	C1qtnf1,Gls,Thrsp,Ikbke,Apoa5,Scarb1,Relch,Per2,Esyt3,Slc27a4,Npy5r,Slco1a5,Ano3,Smim22,Edn1,Spns1,Plscr4,Hexb,Unc13b,Fbxw7,Osbp,Got2,Gls2,Stard6,Cry1,Sqle,Pnpla8,Adipoq,Abca4,Slco2b1,Slc27a6,Itgav,Vldlr,Cpt1a,Crhr1,Atp8b2,Abcd3,Abcc2,Crot,Gulp1,Grm7,Rps6kb1,Gltpd2,Lima1,Abcd2,Stra6,Vamp7,Ugcg,Dgat1,Pla2g5,Tnfrsf11a,Cftr,Osbpl6,Tsku,Apobr,Sgpp1,Anxa1,Npc1,Agt,Abcd4,Slco3a1,Tspo,Xkr8,Gba,Stoml1,Pl…
4514	GOCC_SECONDARY_LYSOSOME	0.0213122	0.294042	0.556774	1.63928	101	16	LOC689130,Fth1,Lamp1,Pik3c3,Pla2g5
139	GOBP_EMBRYONIC_PLACENTA_DEVELOPMENT	0.0213403	0.294042	-0.378223	-1.49281	113	57	Tmed2,Cited1,Wnt7b,Nr2f2,Akt1,Trim28,Med1,Vash2,Fbxw8,Rbpj,Senp2,Arnt,Vash1,Ccn1,Pdgfb,Hey1,Stk4,Adm,Junb,Sp3
4376	GOBP_POSITIVE_REGULATION_OF_DNA_BIOSYNTHETIC_PROCESS	0.0213683	0.294042	-0.375254	-1.49989	113	60	Xrcc5,Cct3,Pcna,Cct5,Tnks,Mapk3,Wrap53,Pak3,Cct6a,Map3k4,Klf4,Tcp1,Prkd2,Rfc2,Chtf8,Cct4,Rgcc,Smoc2,Naf1,Nek7,Hsp90ab1,Fbxo4,Pdgfb,Pkib
4566	GOCC_TRANSCRIPTION_ELONGATION_FACTOR_COMPLEX	0.0213683	0.294042	-0.411941	-1.52991	113	42	Supt16h,Cdk12,Cdk9,Snw1,Tcea2,Mllt1,Supt6h,Aff3,Ell2,Aff4,Ctr9,Ccnk,Ccnt1,Eloa,Nelfcd,Ell,Rb1,Cdc73
1039	GOBP_NEGATIVE_REGULATION_OF_CELL_DEVELOPMENT	0.0214022	0.294042	-0.30654	-1.39997	115	127	Sema3c,Dcc,Appl2,Ldlr,Cdk5r1,Gsk3a,Rufy3,Ctnna1,Sox10,Rest,Ryk,Nkx6-2,Arhgdia,Spry4,Coro1c,Id1,Gpr37l1,Ap1ar,Tnr,Efnb3,Ski,Igf1,Frzb,Rnf10,Adcyap1,Fbln1,Wnt7a,Hes5,Nr2e1,Idh2,Itgb1bp1,Nog,Dlx1,Wnt5a
305	GOBP_POSITIVE_REGULATION_OF_ADAPTIVE_IMMUNE_RESPONSE	0.0214225	0.294042	0.36487	1.48099	99	61	Cd1d1,Slc11a1,Tfrc,Ptprc,Malt1,RT1-S3,Cd4,Nectin2,RT1-A2,Tnfsf13,RT1-CE10,Rsad2,Eif2ak4,Kmt5c,Pycard,Traf2,Map3k7,Nfkbiz,Mr1,Btk,Nsd2,Cd274,Il23a,Kmt5b,C3
4862	GOCC_PHAGOCYTIC_VESICLE	0.0214425	0.294042	0.308133	1.40082	98	113	Slc11a1,Tlr2,Pld4,Tlr7,Anxa11,Tcirg1,Unc93b1,Lamp1,Pik3c3,Rab32,Pip4p1,RT1-S3,Ctss,Itgav,RT1-A2,Rab20,RT1-CE10,Rab7b,Was,Ambra1,Vamp7,Mcoln1,Tap1,Stx8,Pla2g5,Rab9a
4854	GOCC_APICAL_PART_OF_CELL	0.0215508	0.294223	0.255804	1.29957	96	247	Fzd6,Mal2,Tek,Slc16a8,Cyp4f1,Cdhr2,Dvl2,Slc4a10,Tcirg1,Kcnk2,Slc4a11,Hfe,Slc22a8,Adgrg2,Stk39,Slc25a27,Slc2a5,Epcam,Prom1,Psen2,Slco2b1,Slc26a4,Pfkm,Slc44a4,Ace2,App,Pth1r,Gpr143,Abcc5,Ecrg4,Abcc2,Acy3,Folr1,Wdpcp,Sapcd2,Atp1b1,Thy1,Acvr1,Slc16a3,Mfrp,Pdgfrb,Cfap126,Pcm1,Kl,Septin7,Rapgef2,Atp2b1,Aqp1,Atp6v1c1,Cftr,Ocln,Anxa1,Rapgef6,Ano1,Cd34,Cdh2,Adrb2,Slc7a11,Abcc4,Zmynd10,Kcnk1,Gja1,Gm2a,Mtcl1
7605	HP_FINGER_SYNDACTYLY	0.0215748	0.294223	-0.296434	-1.37891	116	144	Piezo2,Pten,Fancb,Ift27,Megf8,Bbs12,Nsd1,Nphp1,Hdac4,Specc1l,Mks1,Kat6a,Itgb4,Akt1,Fras1,Med25,Ripply2,Ctnnd2,Washc5,Sall1,Rab23,Ctnnd1,Dlx5,Rbpj,Xrcc2,Sf3b4,Dlx6,Fgf10,Efnb1,Fgd1,Gjb6,Dchs1,Ptdss1,Gpc3,Ikbkg,Bbs1,Wnt7a,Rb1,Fancf,Fancl,Bbs9,Nog,Phgdh,Smoc1,Wnt5a,Brca1
7213	HP_FIBULAR_HYPOPLASIA	0.0216185	0.294223	-0.577899	-1.6284	112	15	Flna,Slc35d1,Zbtb16,Aff4,Sf3b4,Sox9,Smoc1
6506	HP_MEGALENCEPHALY	0.0216268	0.294223	-0.460177	-1.55631	112	29	Ptch1,Kras,Pik3r2,Mlc1,Hepacam,Akt3,Dll1,Zic2,Gas1
7024	HP_HYPOPLASTIC_NIPPLES	0.0216351	0.294223	-0.503885	-1.5879	112	22	Ccdc47,Megf8,Kdm6b,Smc1a,Slc25a24,Gne,Ptprf,Ikbkg,Wnt7a
5038	GOMF_DNA_BINDING_TRANSCRIPTION_REPRESSOR_ACTIVITY	0.0216553	0.294223	-0.290777	-1.36965	117	158	Zfp113,Gzf1,Cux2,Sox13,LOC102553962,Nr1d1,Hsf1,Foxp4,Mxd1,Nfkb1,Nacc1,Prrx1,Scrt1,Foxp2,Zfp282,Mlx,Zfp281,Zbtb4,Nr2f6,Zfp46,Zbtb7a,Prdm2,Srebf2,Zfp248,Purb,Jdp2,Zbtb2,Zfp161,Zbtb12,Max,Ybx3,Ikzf5,Prdm5,Zbtb20,Skil,Smad5,Etv3,Zfp846,Deaf1,Arx,Rela,Nfil3,Sox6,Zfp536,Bach1,Zbtb18,Zbtb16,Rest,Myt1l,Zfp169,Elk3,Nkx6-2,Zeb2,Scrt2,Zfp37,Zbtb45,Thap11,Sall1,E2f6,Mafk,Hivep1,Crem,Zbtb6,Prox1,Zfp9,Ski,Nacc…
9485	Gemma_GSE50423_Contextual_fear_conditioning_in_the_mouse_hippocampus_timepoint_12.h_Down	0.021669	0.294223	0.227891	1.23852	93	451	Dguok,Hmgcs1,Pop4,Cyp51,Aldh3b1,Mapk11,Ilvbl,Fam221a,Nln,Scara3,Hddc3,Idua,Unc93b1,Mmd,Smpdl3a,Rtn4ip1,Haghl,Vwa3b,Epha5,Exosc10,Cd276,Pla2g4e,B3gnt9,Klhdc9,Lrrc61,Marchf7,Gpr22,Srsf5,Fhl2,Slc8b1,Ano3,Psip1,Zfand5,Hsd17b7,Zbtb25,Insig1,Snx7,Tmem44,Acads,Lpcat2,Nlgn1,Rasa1,Unc13b,Cd180,Fbxw7,Sat1,Cx3cr1,Brca2,Gmeb1,LOC100174910,Ptgs2,Hmgcr,Psen2,Pnpla3,Rbm11,Rfesd,Dhcr7,Cdh11,Fbn1,Lrrc4c,Fahd1,Man…
1263	GOBP_PEPTIDYL_SERINE_MODIFICATION	0.021755	0.294779	-0.266198	-1.32313	118	240	Mapkap1,Plcl1,Terf2ip,Prkce,Gpd1l,Poglut1,Ttbk2,Pten,Cnot9,Prkca,Ret,Spock2,Nsd1,Tnks,Prkcz,Uhmk1,Hax1,Mknk2,Pkn1,Mapk3,Csnk1d,Hdac6,Akt1,Tgfb1,Taf1,Csnk2a1,Cdk5r1,Bak1,Tnks1bp1,Stk32a,Stk32c,Gsk3a,Galnt13,Pnck,Parp2,Mast2,Hipk2,Hipk3,Stk38l,Galnt16,Gadd45a,Prkd1,Mapk8,Prkd2,Prkaca,Ntrk2,Atp2b4,Bcar3,Tgfbr1,Akt3,Ttk,Dclk3,Ntf3,Crebl2,Smad7,Ccnb1,Grk2,Ddit4,Pfn2,Galnt2,Camk1,Eif4g1,Bgn,Hsp90ab1,Rp…
7174	HP_DECREASED_ACTIVITY_OF_THE_PYRUVATE_DEHYDROGENASE_COMPLEX	0.021771	0.294779	0.454317	1.56529	103	29	Pdha1,Ndufa12,Ndufs1,Ndufs4,Ndufa9,Lipt1,Ndufa10,Ndufa4,Ndufa2,Ndufaf2,Glrx5,Pdp1,Ndufaf5,Pdhb,Ndufs3,Ndufv1,Ndufs8,Slc39a8
5105	GOMF_MONOOXYGENASE_ACTIVITY	0.0219449	0.296524	0.395699	1.51762	101	47	Cyp4f4,Cyp4f1,Cyp51,Cyp2j4,Tph2,Cyp27a1,Sqle,Moxd1,Cyp4f6,Cyp4x1,Cyp2d3,Por,Msmo1,Jmjd7
2170	GOBP_DEFENSE_RESPONSE_TO_BACTERIUM	0.0219613	0.296524	0.340726	1.44855	100	78	Rarres2,LOC100362027,Slc11a1,Tlr2,Gsdmd,Isg15,Card9,RT1-S3,Cfp,Cd4,Irf8,RT1-A2,Pla2g6,RT1-CE10,Arg2,Aqp1,Pycard,Cyba,Tmf1,LOC685067
8902	HP_ABNORMALITY_OF_THE_LYMPHATIC_SYSTEM	0.0220183	0.296843	0.228912	1.23796	95	430	Idh1,Pik3c2a,Dguok,Sc5d,Twist1,Hba-a3,Samd9,Cfap298,Naglu,Hydin,Atm,Dnaaf3,Isg15,Pot1,Lipa,Dnah9,Alpk1,Idua,Mmut,Zap70,Tcirg1,Fam111a,Mpi,Cdan1,Esco2,Cspp1,Otulin,Birc3,Ptprc,Hfe,Card9,Malt1,Nek8,Fermt3,Sf3b1,Hexb,Rasa1,Lat,Brca2,Gpc1,Hsd3b7,Rpgrip1l,Jak2,Mns1,B9d2,Pomp,Irf8,Dnaaf4,Cd3e,Man2b1,Dnah1,Fuca1,Pth1r,Psmb8,Abcd3,Samhd1,Was,Tcof1,Pik3ca,Btd,Alg9,Cfap300,Ctsa,Jmjd1c,Acp5,Wdpcp,Slc17a5,Cc…
2801	GOBP_CHONDROITIN_SULFATE_PROTEOGLYCAN_BIOSYNTHETIC_PROCESS	0.0220772	0.296843	-0.46525	-1.55665	114	28	Chst7,Csgalnact1,Bcan,Chst9,Ugdh,B3galt6,Bgn,Chst15
4018	GOBP_POSITIVE_REGULATION_OF_PROTEIN_ACETYLATION	0.0220772	0.296843	-0.465267	-1.55671	114	28	Auts2,Mapk3,Dip2a,Arrb1,Ruvbl2,Ppargc1a,Arntl,Camk1,Rps6ka4,Rapgef3,Nos1,Brca1
4440	GOCC_UBIQUITIN_LIGASE_COMPLEX	0.0221729	0.297716	0.259063	1.30407	99	231	Ube2l6,Kctd17,Ube4a,Otulin,Klhl40,Ranbp9,Cul3,Klhl22,Commd1,Wdr26,Fbxo11,Cul1,Cul4a,Fbxw7,Mkln1,Dcun1d4,Cbx7,Cop1,Spop,Abtb1,Pdcd6,Pcgf6,Med7,Fbxo10,Cks1b,Dcaf8,Anapc2,Amn1,Med18,Dcaf15,Usp33,Fbxo7,Usp47,Med10,Fbxo2,Rnf31,Rnf8,Fbxo31,Derl2,Brcc3,Klhl9,Ankrd39,Ube2d2,Klhl12,Traf2,Fbxo44,Med11,Rnf7,Med31,Rnf14,Rnf144b,Rnf19a,Glmn,Crbn,Ube2j2,Cul4b,Fbh1
113	GOBP_MORPHOGENESIS_OF_A_BRANCHING_STRUCTURE	0.0222428	0.298239	-0.31019	-1.39941	119	117	Sox8,Cited1,Ermn,Sema3c,Fkbpl,Ddr1,Dlg5,Phb2,Ptch1,Sox10,Kras,Med1,Sall1,Pbx1,Bmp2,Prox1,Fgf10,Dchs1,Gpc3,Tgm2,Sox9,Lrp5,Bcl2,Csf1,Stk4,Adm,Nog,Clic4,Ntn4,Wnt5a
537	GOBP_GLYCEROPHOSPHOLIPID_METABOLIC_PROCESS	0.0223015	0.298611	0.247669	1.27642	99	276	Pik3c2a,Pdxp,Pip5kl1,Serinc2,Apoa5,Impa2,Atm,Pik3r6,Scarb1,Gpcpd1,Hdhd5,Pyurf,Pik3c3,Pemt,Pla2g4e,Chpt1,Inpp5d,Pcyt2,Pip4p1,Lpcat2,Tmem150a,Slc44a3,Plcg1,Gpld1,Socs1,Pla2g7,Pgp,Mtmr3,Pnpla8,Serinc3,Pnpla3,Mtmr10,Slc44a2,Slc44a4,Selenoi,Mtmr9,Socs2,Abhd3,Pisd,Dgkq,Pip5k1a,Pla2g6,Agpat3,Csnk2a2,Plaat3,Pik3ca,Plek,Cdipt,Fam126b,Pdgfrb,Pip4k2c,Far1,Tamm41
9020	DropViz_HC_Neuron_CajalRetzius_Lhx1_cluster-markers.csv	0.0223667	0.299069	-0.453518	-1.55041	116	30	Slc17a6,Fkbp9,Emx2,Calb2,Mrap2,Reln,Pkib
1151	GOBP_ORGANIC_CATION_TRANSPORT	0.0224396	0.299238	-0.510051	-1.58629	116	21	Slc25a20,Chrna3,Slc29a4,Slc25a17,Slc25a29,Slc25a42,Sec14l1,Slc25a45,Slc25a26,Slc5a7
5932	HP_GLOMERULONEPHRITIS	0.0224413	0.299238	0.510723	1.59545	106	20	C1qb,C1qa,C1qc,Zap70
6175	HP_ABNORMALITY_OF_THE_FRONTAL_HAIRLINE	0.0225092	0.299448	-0.305293	-1.39427	121	127	Tmco1,Fras1,Klhl7,Arx,Polr1c,Emc1,Rps19l2,Smc1a,Slc35c1,Insr,Nbn,Slc25a24,Cog7,Nrxn1,Tecpr2,Nepro,Ccnk,Bscl2,Lig4,Smarca2,Efnb1,Ifih1,Fgd1,Igf1,Fos,Xrcc4,Nova2,Pigk,Cavin1,Tcf12,Taf6,Brca1,Cav1
5370	GOMF_COA_HYDROLASE_ACTIVITY	0.0225191	0.299448	-0.586619	-1.6231	117	14	Acot8,Ppt1,Nudt19,Acot4,Them4,Acaa2,Acot3
7732	HP_FOCAL_T2_HYPERINTENSE_BASAL_GANGLIA_LESION	0.0226083	0.300221	0.453886	1.56381	107	29	Pdha1,Ndufa12,Coq2,Ndufs1,Ndufs4,Ndufa9,Lipt1,Ndufa10,Ndufa4,Ethe1,Ndufa2,Prnp,Ndufaf2
5163	GOMF_SIGNALING_RECEPTOR_BINDING	0.0228581	0.303102	-0.211756	-1.19134	134	926	Rasgrf1,Sntg2,Dvl3,Dscam,Rimbp3,Rer1,Ptpn11,Vtn,Sema6d,Sema4g,Erbb3,Shank2,Tln1,Daxx,Pde4d,Hif1an,Gabarapl2,Timm50,Ap2a1,Bmp15,Palm,Vwf,Pdyn,Trim37,Rnf43,Ldlrap1,Zbtb7a,Ntn3,Penk,P2ry1,Akap5,Ptpn1,Slc39a1,Msn,Arrb2,Csnk2b,Tnk2,Sla,Spred2,Myo1c,Adora1,Jak1,Grip1,Ncoa3,S100a4,Smarca4,Ppid,Anks1a,Gna11,Spp1,Plat,Gprc5b,Gusb,Rab8b,Ubxn2a,Plcl1,Dner,Thrap3,Myd88,Pdgfra,Fem1b,Smurf2,Cck,Sipa1l1,Nxph1,T…
3106	GOBP_CARDIAC_MUSCLE_CELL_DIFFERENTIATION	0.0229093	0.303102	-0.368012	-1.48491	122	63	Tgfb1,Kdm6b,Gsk3a,Sox6,Myh11,Parp2,Obsl1,Cacybp,Nebl,Akap13,Zmpste24,Pdlim5,Bmp2,Rbpj,Prox1,Ccnb1,Igf1,Pi16,Rgs2,Cby1,Dll1,Actn2
6028	HP_ABNORMALITY_OF_THE_CHIN	0.0229425	0.303102	-0.26767	-1.32576	125	231	Piezo2,Pten,Upf3b,Aga,Il1rapl1,Pmm2,Svil,Mesd,Trio,Champ1,Magel2,Nsd1,Ltbp3,Pik3cd,Specc1l,Kat6a,Nfia,Tgfb1,Deaf1,Med25,Taf1,Galns,Flna,Kdm6b,Chd7,Gfpt1,Slc35c1,Hs6st2,Ptch1,Insr,Slc25a24,Obsl1,Nfix,Zeb2,Nrxn1,Prkacb,Dhx37,Ocrl,Rfc2,Zmpste24,P4htm,Cdk10,Crkl,Bscl2,Ap1s2,Ap4m1,Polr3a,Ugdh,Tbck,Cacna1g,Itch,Ski,Selenon,Fos,Ptdss1,Gpc3,Ctu2,Xrcc4,Bcr,Sufu,Lrp5,Maf,Cavin1,Myh7,Cav1
8723	HP_FINGER_CLINODACTYLY	0.0229508	0.303102	-0.266402	-1.32281	125	237	Akt1,Deaf1,Pacs2,B3glct,Kdm6b,Chd7,Rnf216,Sox6,Nono,Smc1a,Wipi2,Kras,L1cam,Obsl1,Csgalnact1,Bub1,Prkacb,Sall1,Rab23,Kat8,Dact1,Phf21a,Bub3,Rfc2,Crkl,Bmp2,Mras,Xrcc2,Lig4,Cdc45,Fgf10,Evc,Efnb1,Chrna7,Ski,Fgd1,Igf1,Gpc3,Mycn,Xrcc4,Bcr,Zfp462,Blm,Tcf4,Maf,Rb1,Fancf,Fancl,Traip,Nog,Rras2,Smoc1,Wnt5a,Brca1
8560	HP_FATIGABLE_WEAKNESS_OF_SKELETAL_MUSCLES	0.023027	0.303435	0.517912	1.60148	109	19	Casq1,Pomt2,Agrn,Chrne,Cfl2,Ak9,Fkrp,Flnc
1015	GOBP_REGULATION_OF_EPITHELIAL_CELL_MIGRATION	0.0230389	0.303435	-0.284525	-1.3554	125	171	Prkca,Synj2bp,Rhob,Angpt2,Pik3cd,Spred1,Stard13,Adamts9,Nr2f2,Itga3,Hdac6,Akt1,Tgfb1,Gpi,Sparc,Atp5f1a,Pbld1,Atp5f1b,Hspb1,Klf4,Gadd45a,Prkd1,Prkd2,Coro1c,Fgf16,Atp2b4,Plcg2,Akt3,Nus1,Tgfb2,Apoe,Bcar1,Prox1,Fgf10,Rgcc,Pfn2,Sh3bp1,Smoc2,Nrp2,Vash1,Zfp580,Adipor1,Sox9,Wnt7a,Pdgfb,Nr2e1,Jcad,Stc1,Itgb1bp1,Wnt5a
1312	GOBP_ANTIGEN_PROCESSING_AND_PRESENTATION_OF_ENDOGENOUS_ANTIGEN	0.0230995	0.303819	0.529216	1.61247	109	18	Cd1d1,Hfe,RT1-S3,RT1-A2,RT1-CE10,Cd74,Tap1
1536	GOBP_POSITIVE_REGULATION_OF_CYCLASE_ACTIVITY	0.0231845	0.304522	-0.601039	-1.62467	120	13	Nf1,Akap5,Stim1,Orai1,Cacna1c,Mapk3,Timp2,Mapk8,Nos1
2393	GOBP_NEGATIVE_REGULATION_OF_VIRAL_GENOME_REPLICATION	0.0232363	0.304757	0.452224	1.55808	110	29	Ilf3,Parp10,Isg15,Fam111a,Rnasel,Zc3hav1,Btbd17,Srpk2,Rsad2,Mx2
1803	GOBP_TRANSFERRIN_TRANSPORT	0.0232656	0.304757	0.445027	1.5462	110	30	Tfrc,Tcirg1,Hfe,Tfr2,Mcoln1,Cltc,Atp6v1c1,Steap3,Atp6v1h,Atp6v0d1,Atp6v1d,Atp6v1f,Atp6v1b2
3546	GOBP_ADRENERGIC_RECEPTOR_SIGNALING_PATHWAY	0.0233985	0.305743	-0.508758	-1.58227	121	21	Gsk3a,Akap13,Atp2b4,Chga,Adra2c,Pde4b,Adra2a,Gnai2,Rgs2
2135	GOBP_KERATAN_SULFATE_METABOLIC_PROCESS	0.0234359	0.305743	0.497306	1.59364	111	22	B4galt2,Hexb,St3gal6,St3gal3,B4galt6,Lum,Chst5,Slc35d2
9376	SMID_BREAST_CANCER_RELAPSE_IN_BRAIN_UP	0.0234359	0.305743	0.497807	1.59525	111	22	Art3,Impa2,Rarres1,Vsnl1,Folr1,Prkx,Col9a3
261	GOBP_NEGATIVE_REGULATION_OF_IMMUNE_SYSTEM_PROCESS	0.0234929	0.306074	0.258929	1.3033	105	230	Tmem176a,C1qc,Cd200r1,Pias3,Atm,Laptm5,Npy5r,Ptprc,Dhx58,Hfe,Marchf7,Inpp5d,Trafd1,Serpinb9,Tmem178a,Lgals3,Tkfc,Cul4a,Fbxw7,Socs1,Tapbpl,RT1-S3,Riok3,Adipoq,Zpbp2,Parp14,Vsir,Tyro3,Serping1,Fbn1,RT1-A2,Ythdf3,Ccn3,Samhd1,RT1-CE10,Zfpm1,Cd86,Ppp3cb,Thy1,Fbxo7,Cd74,Gpnmb,Arg2,Ppm1b,Axl,Il1rl1,Cd300lf,Slit2,Ythdf2,Gpx1,Plcl2,Anxa1,Cd300a,Glmn,Sox11,Myc,Mdk,Socs5,Bmp4,Pik3r1,Casp3,Cd47,Il4r,Loxl3,Ga…
1214	GOBP_RNA_INTERFERENCE	0.0235677	0.306299	-0.60044	-1.62305	122	13	Dicer1,Clp1,Adar,Nrde2,Xpo5,Ago2,Dhx9,Tarbp2,Prkra,Tsn
7628	HP_ABNORMAL_NUMBER_OF_TEETH	0.0235832	0.306299	-0.264919	-1.31677	128	240	Slc1a2,Traf6,Dcc,Itgb4,Arhgap29,Akt1,B3glct,Polr1c,Flna,Chd7,Wrap53,Slc10a7,Smc1a,Ptch1,Sox10,Hcn1,Slc25a24,Hnrnpk,Prkacb,Perp,Spry4,Acox1,Rab23,Gabrb2,Ctnnd1,Nepro,Ntrk2,Dhx37,Ocrl,Rfc2,Zmpste24,Nus1,Polr3a,Scn3a,Fgf10,Evc,Il11ra1,Fgd1,Ppp2r3c,Creb3l1,Kiss1r,Slc13a5,Hspa9,Blm,Ikbkg,Bbs1,Sufu,Maf,Dll1,Grin2d,Zic2,Ghr,Adamts2,Traip,Gas1,Wnt5a,C2cd3
6671	HP_ANONYCHIA	0.0236176	0.306299	-0.399051	-1.50871	125	46	Zbtb20,Itgb4,Arx,Gnao1,Slc25a24,Pigq,Crkl,Rbpj,Neurod2,Bcr,Wnt7a,Itga6,Nog,Trim8
1456	GOBP_REGULATION_OF_BMP_SIGNALING_PATHWAY	0.0236543	0.306299	-0.367093	-1.4812	126	63	Numa1,Itga3,Skil,Bambi,Htra1,Neo1,Hipk2,Zfp423,Rbpj,Smad7,Ski,Gpc3,Tob1,Ccn1,Hes5,Htra3,Nog,Dlx1,Wnt5a
715	GOBP_I_KAPPAB_KINASE_NF_KAPPAB_SIGNALING	0.0237102	0.306299	0.266172	1.3165	107	200	Rock1,Ikbke,Pink1,Tmem9b,Tnfsf10,Tlr2,Tlr7,Tfrc,Alpk1,Casp1,F2r,Birc3,Relb,Card9,Malt1,Slc20a1,Nup62,Trim5,Ppm1a,Lime1,Cx3cr1,Riok3,Tradd,Ubc,Adipoq,Cd4,Tnip2,Slc44a2,Plk2,Ndfip2,Shisa5,Cd74,Dhx36,Ppm1b,Irf3,Rnf31,Trim32,Pycard,Trim39,Traf2,Wdr83,Tnfrsf19,Tifab,Chuk
2927	GOBP_NEGATIVE_REGULATION_OF_DEVELOPMENTAL_PROCESS	0.0237389	0.306299	-0.227105	-1.22857	135	555	Jdp2,Eif4enif1,Efna3,Trio,Elapor2,Ctnnb1,Plxna3,Hgs,Synj2bp,Id3,Hopx,Adrb1,Bbs12,Gabpa,Sema3d,Tnfrsf11b,Ltbp3,Hdac4,Angpt2,Sema4d,Spred1,Sox8,Ybx3,Klf2,Cited1,Mib1,Adamts9,Lrig2,Sema3c,Dcc,Skil,Ush2a,Tgfb1,Epn1,Sinhcaf,Appl2,Rarg,Ldlr,Cdk5r1,Bambi,Alox5,Gsk3a,Sox6,Rufy3,Sparc,Ctnna1,Ptch1,Dtx1,Disp3,Zfp536,Sox10,Kras,Ldlrad4,Pbld1,Ddx6,Atf2,Zbtb16,Rest,Med1,Ryk,Nkx6-2,Irf1,Ddit3,Arhgdia,Pdcd4,Klf…
6269	HP_ABNORMALITY_OF_THE_RIBS	0.0237877	0.306299	-0.276264	-1.34338	129	198	Nfasc,Hdac6,Tmco1,Galns,Flna,Chd7,P4hb,Dnm2,Ripply2,Rps19l2,Smc1a,Atp7a,Ptch1,Slc35d1,Obsl1,Zbtb16,Washc5,Fuz,Sall1,Dact1,Sox2,Ocrl,Zmpste24,Gle1,Bmp2,Sf3b4,Cdc45,Alpl,Polr3a,Tbck,Trip11,Evc,B3galt6,Ski,Ptdss1,Bgn,Gpc3,Creb3l1,Sox9,Ctns,Ikbkg,Wnt7a,Sufu,Lrp5,Maf,Dll1,Zic2,Nog,Serpinh1,Rras2,Gas1,C2cd3
4162	GOBP_REGULATION_OF_BLOOD_CIRCULATION	0.0238052	0.306299	-0.280188	-1.34839	129	185	Ryr2,Adora1,Tmem38a,Celf2,Stim1,Bves,Rnls,Gpd1l,Slc9a1,Icam1,Ywhae,Adrb1,Cacna1c,Kcnd3,Hdac4,Ahcyl1,Kcnj4,Ada,Asb3,Akt1,Rangrf,Arhgap42,Gnao1,Cacna2d2,Flna,Kcnip1,Scn2b,Gsk3a,Kcnk3,Hcn4,Tnnt2,Kcnj3,Sri,Tmem38b,Prkaca,Atp2b4,Ehd3,Slc8a2,Zmpste24,Kcne4,Tgfb2,Chga,Npr1,Adra2c,Cacng4,Smad7,Cacna1g,Pde4b,Adra2a,Grk2,Thra,Rgs2,Fxyd6,Kcnmb2,Apln,Atp1b2,Snta1,Nos1,Adm,Dsc2,Stc1,Kcnj14,Cd38,Myh7,Cav1
3369	GOBP_EXTRACELLULAR_MATRIX_CONSTITUENT_SECRETION	0.0238501	0.306299	-0.651937	-1.63054	125	10	Ric1,Tmem38b,Bmp2,Rgcc,Creb3l1
9056	FAN_EMBRYONIC_CTX_BRAIN_NAIVE_LIKE_T_CELL	0.023862	0.306299	-0.318892	-1.40343	129	101	Mal,Tagln2,Pdcd4,Smc4,Ccnd3,Septin1,Pim2,Nosip,Plac8,Fgd3,Traf3ip3,Ripor2,Lck,Cd6,Rgcc,Tob1,RT1-A1,Pik3ip1,Il16,Stk4,Hpgd,Ephx2,Tes
7302	HP_GOWERS_SIGN	0.023901	0.306299	0.407503	1.51384	111	40	Ryr1,Sgcg,Pyroxd1,Trappc11,Sgcb,Chrne,Pnpla8,Cfl2,Nefl,Trim32,Asah1
3671	GOBP_ESTABLISHMENT_OF_EPITHELIAL_CELL_POLARITY	0.0239326	0.306299	-0.499797	-1.57502	124	22	Myo18a,Cyth1,Sh3bp1,Pard3,Hes5,Slc9a3r1,Wnt5a
8258	HP_PROPORTIONATE_TALL_STATURE	0.0239509	0.306299	-0.598891	-1.61886	124	13	Fibp,Bscl2,Fos,Cavin1,Cav1
2408	GOBP_ESTABLISHMENT_OF_EPITHELIAL_CELL_APICAL_BASAL_POLARITY	0.0239544	0.306299	-0.630482	-1.62299	125	11	Sh3bp1,Slc9a3r1,Wnt5a
717	GOBP_I_KAPPAB_PHOSPHORYLATION	0.0240405	0.306691	0.538296	1.60906	113	17	Ikbke,Tlr2,Tlr7,Cx3cr1,Traf2,Chuk,Map3k7
4153	GOBP_NEGATIVE_REGULATION_OF_REACTIVE_OXYGEN_SPECIES_BIOSYNTHETIC_PROCESS	0.0240734	0.306691	-0.518879	-1.59329	125	20	Gla,Slc30a10,Atp2b4,Mpv17l,Slc18a2,Ctns,Cav1
8796	HP_SYNOSTOSIS_OF_METACARPALS_METATARSALS	0.0240804	0.306691	-0.612626	-1.62315	126	12	Nono,Sall1,Fgf16,Fbln1,Tcf12,Nog,Smoc1
3370	GOBP_AXONEMAL_DYNEIN_COMPLEX_ASSEMBLY	0.0241616	0.307321	0.473701	1.57177	115	25	Dnaaf3,Dnai4,Tekt2,Cfap100,Dnaaf4,Dnah1,Cfap73,Ccdc103,Dnai3,Ttc12,Dnaaf6,Zmynd10
985	GOBP_MESENCHYMAL_CELL_PROLIFERATION	0.0242261	0.307735	-0.478035	-1.55554	125	25	Nfib,Bmp2,Irs2,Dchs1,Gpc3,Sox9,Lrp5,Wnt5a
7722	HP_ARNOLD_CHIARI_TYPE_I_MALFORMATION	0.0243062	0.307943	-0.523902	-1.58582	126	19	Nfia,Nono,Zeb2,Cdc45,Polr3a,Ski,Nova2,Maf
7932	HP_SUPERNUMERARY_BONES_OF_THE_AXIAL_SKELETON	0.0243062	0.307943	-0.523836	-1.58562	126	19	Ift57,Ptch1,Zbtb16,Sox2,Ski,Gpc3,Ikbkg,Sufu,Maf
5389	GOMF_OXIDOREDUCTASE_ACTIVITY_ACTING_ON_THE_ALDEHYDE_OR_OXO_GROUP_OF_DONORS_NAD_OR_NADP_AS_ACCEPTOR	0.0245129	0.310154	0.490248	1.58987	116	23	Aldh3b1,Dld,Aldh6a1,Pdha1,Aldh16a1,Aldh3a2,Aldh1l1,Pdha1l1,Far1
9108	HAY_BONE_MARROW_CD34_POS_HSC	0.0245937	0.310769	0.351452	1.45642	114	67	Sypl1,Ctsf,Plod2,LOC500475,Ebpl,Taf1d,Prom1,Nap1l3,Chrm3,Cyyr1,Atp1b1,Emcn,Uchl1,Rack1,Baalc,Cd164,Cd34,Krt8,Pcbd1,Eef2,Bex2,Laptm4b,Npdc1,Nynrin,Gucy1a1,Crygd,Nrip1,Hint1,Cdh7,Zbtb8a,Krt18
3653	GOBP_NEGATIVE_REGULATION_OF_CANONICAL_WNT_SIGNALING_PATHWAY	0.0247964	0.312716	-0.295982	-1.37147	133	141	Psmc4,Gsk3a,Rapgef1,Ankrd6,Cthrc1,Sox10,Ddit3,Emd,Ruvbl2,Fuz,Cyld,Tmem64,Ctnnd1,Dact1,Sox2,Apoe,Bmp2,Nkd1,Lzts2,Jade1,Frzb,Gpc3,Sox9,Limd1,Stk4,Amer2,Nog,Psme3,Slc9a3r1,Wnt5a,Ptpro,Cav1
5245	GOMF_TRANSCRIPTION_FACTOR_BINDING	0.0248126	0.312716	-0.231916	-1.23761	138	483	Nfkb1,Cebpg,Pax6,Prrx1,Bbs4,Mettl23,Med30,Actn4,Fosb,Taf4b,Lmo2,Foxp2,Aip,Ncoa1,Add1,Dnaja1,Nfatc1,Nif3l1,Usp11,Bbs10,Mlx,Daxx,Cand1,Gpx3,Hif1an,Kat5,Foxc1,Cebpa,Zbtb7a,Hdac1,Taf1b,Csnk2b,Rbfox2,Stat3,Exosc9,Grip1,Ncoa3,Smarca4,Ppid,Cdk9,Psmc2,Setd3,Per1,Thrap3,Tacc1,Mta3,Rorb,Rnf4,Purb,Sorbs3,Pcna,Jund,Ctnnb1,Csdc2,Fbl,Snw1,Egr2,Id3,Nsd1,Gabpa,Mef2d,Pprc1,Hdac4,Camta2,Hcfc1,Sox8,Prdm5,Pkn1,Yeats…
7578	HP_BROAD_LONG_BONES	0.0248609	0.312916	-0.309013	-1.39151	133	116	Actl6a,Megf8,Nsd1,Pik3cd,Wdfy3,Bcorl1,Gatad2b,Med25,Arx,Gnao1,Flna,Ddx6,Slc35d1,Pycr2,Myt1l,Rlim,Sall1,Rab23,Sumf1,Pigq,Prkd1,Dact1,Nepro,Exosc2,Bmp2,Lig4,Smarca2,Efnb1,Ifih1,Neurod2,B3galt6,Bgn,Gpc3,Nog,Trim8,Smoc1,Wnt5a
1367	GOBP_OLFACTORY_LOBE_DEVELOPMENT	0.0249329	0.313414	-0.505546	-1.57228	129	21	Arx,Chd7,Atf5,Sall1,Dlx5,Ski,Erbb4,Efna2,Nr2e1,Wnt5a
3377	GOBP_LENS_FIBER_CELL_DIFFERENTIATION	0.0252166	0.314955	-0.481929	-1.55286	130	24	Spred1,Wnt7b,Skil,Nf2,Bfsp1,Prox1,Wnt7a,Maf,Wnt5b,Fzr1
2286	GOBP_POSITIVE_REGULATION_OF_GTPASE_ACTIVITY	0.0252708	0.314955	-0.25258	-1.28664	139	294	Tbc1d20,Ric8b,Tsc1,Ophn1,Dock10,Gmip,Iqgap2,Arhgap1,Hacd3,Rasgrf1,Dvl3,Arhgap30,Myo9a,Sgsm2,Net1,Nf1,Gapvd1,Tbc1d22b,Arhgap31,Prex2,Tbc1d4,Tbc1d10b,Rgs6,Sgsm1,Mtss2,Arhgap33,Rasa2,Snx9,Tbc1d19,Arhgef15,Sipa1l1,Tbc1d10a,Arhgef26,Arhgap6,Ndel1,Plcb1,Abr,Icam1,Arhgap44,Rap1gap,Adrb1,Tbc1d17,Gnaq,Rasgrp1,Sema4d,Rgs3,Ralgapa2,Chm,Tbc1d8b,Stard13,Cdc42ep2,Arhgap5,Tiam2,Plxnb1,Rgs9,Arhgap29,Arhgef12,Pga…
8985	Microglia_All_Zhang_JNeuro_2014	0.0252715	0.314955	0.49998	1.58577	120	21	C1qa,Tlr2,Gpr84,Slfn2,Bsg,Bcl2a1,Hck,Gna15,Cd300a,Pltp
2772	GOBP_APPENDAGE_DEVELOPMENT	0.0252976	0.314955	-0.314126	-1.39487	135	107	Nr2f2,Sema3c,Itgb4,Fras1,Rarg,Chd7,Bak1,Aff3,Ptch1,Zbtb16,Med1,Sall1,Pbx1,Tulp3,Rc3h2,Tgfb2,Dlx5,Dlx6,Fgf10,Pbx2,Ski,Gpc3,Zfp358,Fbxw4,Sox9,Wnt7a,Lrp5,Itga6,Nog,Smoc1,Wnt5a,C2cd3
6014	HP_RETROGNATHIA	0.0253003	0.314955	-0.272852	-1.33103	138	203	Gtf2e2,Piezo2,Fancb,Pmm2,Mesd,Odc1,Magel2,Megf8,Nsd1,Acta2,Fto,Abat,Ess2,Auts2,Kat6a,Hccs,Klhl7,Med25,Tgfb3,Taf1,Polr1c,Emc1,Slc10a7,Arcn1,Ctnnd2,Rps19l2,Myh11,Arid2,Smc1a,Arnt2,Prmt7,Nbn,Slc25a24,Ap3d1,Ltbp4,Csgalnact1,Nfix,Cog7,Igf1r,Nepro,Cog6,Tgfbr1,Zmpste24,Tgfb2,Gle1,Sf3b4,Cdc45,Polr3a,Kcnk9,Trip11,Dgcr2,Ski,Selenon,Ctu2,Plagl1,Blm,Adamts2,Reln,Crlf1,Trip4,Phgdh,Smoc1,Wnt5a,Myh7,Slc5a7,C2cd3
5442	GOMF_LIGASE_ACTIVITY	0.0253054	0.314955	0.29214	1.37243	115	138	Ghdc,Gss,Acss2,Acsm3,Gatb,Ppcs,Slc27a4,Acss3,Uba7,Sars2,Suclg2,Pars2,Acsl6,Slc27a6,Atp5mf,Rtcb,Pc,Tars1,Mthfd1l,Wars2,Hars2,Hars1,Atp5pf,Uchl1,Acsf3,Acsl1,Lars1,Ttll9,Mdm2,Gclc,Aacs,Acss1,Nae1,Nadsyn1,Farsb,Tars2,Ttll11,Mccc1,Atp5mg,Atp5po,Gars,Adss,Iars2,Pfas,Adssl1,Aasdh,Cars,Sucla2,Uba3,Iars1,Acsf2,Acsl4,Asnsd1
259	GOBP_POSITIVE_REGULATION_OF_ACUTE_INFLAMMATORY_RESPONSE	0.0253058	0.314955	0.621338	1.63578	119	11	Npy5r,RT1-S3,Ptgs2,Tnfrsf11a,Btk,Cnr1,Tac1,C3
2172	GOBP_HYDROGEN_PEROXIDE_CATABOLIC_PROCESS	0.0253403	0.314955	0.55422	1.59914	120	15	Hba-a3,Prdx5,Pxdn,Nnt,Gpx1,Prdx2,Snca
2387	GOBP_T_CELL_SELECTION	0.0253509	0.314955	0.488786	1.58513	120	23	Cd1d1,Zap70,Ptprc,Cd4,Cd3e,Zfpm1,Cd74,Il15
4997	GOCC_GABA_RECEPTOR_COMPLEX	0.0253817	0.314955	-0.581514	-1.60898	132	14	Gabbr2,Gabra5,Gabrd,Gabrg1,Gabra2,Gabrb3,Gabrb1,Gabrb2,Gabra3
8883	HP_LARGE_FACE	0.0254719	0.315668	-0.275023	-1.3351	138	197	Pten,Upf3b,Aga,Pmm2,Actl6a,Champ1,Ccdc115,Nsd1,Tbl1xr1,Arl3,Nphp1,Hdac4,Wdfy3,Pde6d,Mks1,Kat6a,Bcorl1,Nfia,Pura,Akt1,Deaf1,Tgfb3,Taf1,Nkap,B3glct,Flna,Cep104,Gfpt1,Sox6,Nono,Atp7a,Ptch1,Kras,Ric1,Pex13,Ddx6,Ppp2r5d,Nfix,Myt1l,Hnrnpk,Rlim,Prkacb,Zfp423,Pibf1,Prkaca,Nfib,Ocrl,Pbx1,Crkl,Ap1s2,Snap29,Kcnk9,Selenon,Galnt2,Tab2,Mmachc,Xrcc4,Bcr,Wnt7a,Sufu,Pigk,Crlf1,Traip,Ahi1,Myh7,Slc5a7
4254	GOBP_POSITIVE_REGULATION_OF_TELOMERASE_RNA_LOCALIZATION_TO_CAJAL_BODY	0.0255725	0.315933	-0.581182	-1.60806	133	14	Cct3,Cct5,Cct6a,Ruvbl2,Tcp1,Cct4,Shq1,Naf1
7150	HP_RESPIRATORY_FAILURE	0.0255901	0.315933	0.280032	1.34354	115	160	Gls,Slc2a10,Cfap298,Hydin,Dnaaf3,Dnah9,Anxa11,Ryr1,Klhl40,Nefh,Pomt2,Agrn,Ctsd,Sars2,Chrne,Hnrnpa1,Dnaaf4,Dnah1,Pon3,Slc25a46,Ndufs4,Cfap300,Acvr1,Ak9,Ccdc103,Atad1,Fkrp,Son,Cox7b,Ttc12,Asah1,Epha4,Dnaaf6,Galc,Tbcd,Htra2,Exosc8,Fam20c,Zmynd10,Gtpbp3,Pon2,Tmem70,Gata2,Dag1,Naxe,Cpt2,Bola3,Psap,Hadhb,Gmnn,Ndufaf2,Tbk1,Iba57
7918	HP_APLASIA_HYPOPLASIA_INVOLVING_THE_PELVIS	0.0255914	0.315933	0.395713	1.49961	118	44	Pik3c2a,Rspo2,Idua,Trappc2,Col11a2,Nsdhl,Abcc9,Cep120,Pop1,Slc39a13,Mmp9,Ifngr1,Pex5,Ift140,Tmem67,Nsd2,Ercc6,Mtx2
8983	Microglia_All_Darmanis_PNAS_2015	0.0257161	0.316817	0.58394	1.61568	122	13	C1qa,Fcgr3a,Laptm5,Ptprc,Plek,Cd74
7407	HP_ABNORMALITY_OF_THE_ABDOMINAL_WALL	0.0257287	0.316817	-0.244483	-1.26726	142	348	Grip1,Ift80,Braf,Inpp5e,Gusb,Nras,Rasa2,Slc6a5,Gtf2e2,Piezo2,Fancb,Ttc37,Aga,Sec31a,Ctnnb1,Pld1,Bcl11b,Ywhae,Odc1,Megf8,Nsd1,Acta2,Hdac4,Fto,Pik3cd,Ess2,Specc1l,Auts2,Prdm5,Mks1,Kat6a,Nfia,Tmco1,Fras1,Klhl7,Med25,Tgfb3,Arx,B3glct,Gnao1,Galns,Flna,Chd7,Slc10a7,Ripply2,Neu1,Ctnnd2,Sox6,Uba1,Myh11,Slc35c1,Atp7a,Ptch1,Kmt2c,Insr,Kras,Ric1,Ddx6,Slc25a24,Ltbp4,Nfix,Polr2a,Washc5,Sall1,Rab23,Pigq,Dact1,…
8456	HP_ABDOMINAL_OBESITY	0.0257634	0.31684	-0.580612	-1.60648	134	14	Magel2,Armc5,Lipe,Mkrn3,Nkap,Usp8,Rnpc3,Blm
1819	GOBP_REGULATION_OF_OSTEOBLAST_PROLIFERATION	0.0258373	0.317026	-0.521452	-1.5784	134	19	Sox8,Plxnb1,Hpse,Cthrc1,Mn1,Bmp2,Ccn1,Lrp5,Bcl2
3557	GOBP_NEPHRON_MORPHOGENESIS	0.0258442	0.317026	-0.424674	-1.53697	136	38	Sall1,Pbx1,Bmp2,Lzts2,Dchs1,Gpc3,Sox9,Hes5,Bcl2,Nog,Ahi1
2823	GOBP_NEGATIVE_REGULATION_OF_PHAGOCYTOSIS	0.0259089	0.317417	0.546976	1.61043	123	16	Tlr2,Adipoq,Cd300lf,Rack1,Cd300a,Cd47,Atg3
5961	HP_ORAL_ULCER	0.0259795	0.317878	0.486985	1.57929	123	23	Dnajc21,Tcirg1,Ptprc,Srp54a,Efl1,Dclre1c,Slc37a4
9073	MANNO_MIDBRAIN_NEUROTYPES_HNBML1	0.0261153	0.318721	-0.26093	-1.30585	143	253	Atp1a3,Hs6st3,Cmip,Rbfox2,Tlcd3b,Kctd4,Tmem196,Plcl1,Per1,Mcf2,Pde1a,Ncam1,Cntn2,Plppr1,Robo1,Kif3c,Tulp4,Gse1,Plppr3,Slc38a1,Thsd7a,Msi1,Lrrtm4,Gng2,Nkain2,Dcc,Ptpn5,Plcxd3,Nfasc,Cdk5r1,Gabrb3,Kif21b,Nav1,Pak3,Rps19l2,Gpr12,Rufy3,Tubb2b,Sybu,Arpp21,Kcna3,Csrnp3,Rap1gap2,Vash2,Nkx6-2,Jph4,Prkacb,Bzw2,Mapk8,Atcay,Phyhipl,Slc17a6,Asic4,Zfp521,Tox3,Rundc3a,Zbtb6,Ccdc184,Sez6l2,Elavl3,Ap1s2,Ripor2,Sc…
1163	GOBP_NEUTRAL_AMINO_ACID_TRANSPORT	0.0261251	0.318721	-0.441314	-1.53327	136	32	Slc1a4,Slc25a38,Rgs2,Slc7a5,Ctns,Nfkbie,Slc43a2,Slc38a9,Slc3a2
7771	HP_NEOPLASM_OF_THE_GENITOURINARY_TRACT	0.0261474	0.318721	-0.286873	-1.35506	142	160	Nf1,Trim37,Rnf43,Dicer1,Axin2,Bap1,Ptpn12,Tsr2,Nras,Pten,Ctnnb1,Ret,Nsd1,Hdac4,RGD1564801,Ogg1,Max,LOC100362830,Tfe3,Dcc,Akt1,Rela,Aagab,Klf6,Rps19l2,Atp7a,Ptch1,Nbn,Kras,Fn1,Trim28,Vhl,Rest,Dock8,Nthl1,Bub1,Phf21a,Fan1,Bub3,Dhx37,Mre11,Fibp,Kif1b,Tmem127,B3galt6,Nab2,Gpc3,Sox9,Blm,Sufu,Pms1,Rb1,Idh2,Mad1l1,Wrn,Cdc73,Brca1
751	GOBP_MUSCLE_ORGAN_DEVELOPMENT	0.0262049	0.319019	-0.274634	-1.33321	142	197	Zbtb18,Med1,Tnnt2,Emd,Sri,Tagln,Cntfr,Tgfbr1,Tgfb2,Popdc3,Bmp2,Mras,Rbpj,Ripor2,Prox1,Evc,Smad7,Sgce,Ski,Selenon,Arntl,Igf1,Fos,Creb1,Xbp1,Dll1,Rb1,Bcl2,Heyl,Tcf12,Cryab,Cav2,Nog,Btg2,Mstn,Mkx,Wnt5a,Myh7,Maff,Cav1
3194	GOBP_PATHWAY_RESTRICTED_SMAD_PROTEIN_PHOSPHORYLATION	0.0262962	0.319094	-0.402808	-1.50433	140	43	Tgfb1,Tgfb3,Ldlrad4,Pbld1,Bmp6,Emilin1,Tgfbr1,Tgfb2,Ttk,Bmp2,Acvr2a,Bmp3,Smad7,Nog,Mstn
2657	GOBP_REGULATION_OF_LIPID_BIOSYNTHETIC_PROCESS	0.0263158	0.319094	0.290769	1.3693	120	141	Idh1,Sc5d,Hmgcs1,Scd,Cyp51,Thrsp,Dkk3,Apoa5,Scarb1,Hsd17b13,Mvd,Rdh10,Fdft1,Acadl,Nsmaf,Insig1,Gpld1,Fbxw7,Sqle,Ptgs2,Hmgcr,Adipoq,Mlxipl,Dhcr7,Dgkq,H6pd,Cd74,Abcd2,Sphk1,Rack1,Asah1,Anxa1,Pmvk,Mbtps2,Tspo,Stard4
9050	FAN_EMBRYONIC_CTX_BRAIN_ENDOTHELIAL_2	0.0263206	0.319094	-0.263705	-1.31064	144	238	Ada,Stard13,Ilk,Nr2f2,Arhgap29,Arhgef12,Gucy1a2,Arhgap42,Flna,Lzts1,Tnks1bp1,Slc6a1,Gmds,Sparc,Fn1,Tspan12,Grm3,Tagln2,Clec11a,Epb41l1,Ctnnbl1,Snrk,Myo1b,Gng12,Tagln,Arhgap10,Uaca,Cnn3,Kcne4,Col18a1,Ifitm3,Pdzd2,Golim4,Ehd2,Ccdc80,Eps8,Pde5a,RGD1564664,Itsn1,Sgce,Lhfpl6,Sparcl1,Plod1,Smoc2,Frzb,Cdc42bpa,Timp3,Unc5b,Bgn,Pard3,Fbln1,Fxyd6,Rftn1,Plagl1,Pde7b,Vstm4,Htra3,Atp1b2,Heyl,Amotl2,Serpinh1,P…
5406	GOMF_OXIDOREDUCTASE_ACTIVITY_ACTING_ON_METAL_IONS	0.0263433	0.319094	0.583172	1.61355	125	13	LOC689130,Fth1,Heph,Cyb561d2,Cyb561,Steap3,Fxn
5905	HP_ABNORMALITY_OF_FEMALE_EXTERNAL_GENITALIA	0.0264032	0.31942	-0.315695	-1.39422	142	103	Specc1l,Mks1,Hccs,Lipe,Fras1,Mkrn3,B3glct,Chd7,Smc1a,Insr,Pex13,Slc25a24,Taldo1,Dhx37,Bscl2,Lig4,Cdc45,Ski,Fos,Pex11b,Plagl1,Sox9,Cavin1,Traip,Wnt5a,Cav1
1494	GOBP_HINDBRAIN_DEVELOPMENT	0.0264432	0.319503	-0.314464	-1.39095	141	105	Cdk5r1,Flna,Atf5,Whrn,Nanos1,Atp7a,Sez6,Xrcc1,Zfp423,Neurod1,Mafb,Kndc1,Ckb,Ppargc1a,Hspa5,Gpr37l1,Crkl,Crk,Prox1,Neurod2,Ncstn,Gnpat,Wnt7a,Gart,Dll1,Bcl2,Atp1b2,Nog,Ahi1
320	GOBP_HEART_MORPHOGENESIS	0.0265193	0.320021	-0.288617	-1.35509	143	154	Robo1,Ctnnb1,Cpe,Megf8,Trex1,Tmed2,Mib1,Ift57,Sema3c,Tgfb1,Flna,Chd7,Gsk3a,Arid2,Ptch1,Insr,Atf2,Med1,Tnnt2,Pdcd4,Ephb4,Dhrs3,Tgfbr1,Slit3,Zmpste24,Tgfb2,Crkl,Bmp2,Rbpj,Prox1,Smad7,Tmem100,Dchs1,Nrp2,Ccn1,Sox9,Sufu,Wnt16,Dll1,Heyl,Hey1,Adamts1,Nog,Wnt5a,Ahi1,Myh7,C2cd3
5345	GOMF_SOLUTE_PROTON_ANTIPORTER_ACTIVITY	0.0265524	0.320021	0.581276	1.6083	126	13	Clcn4,Slc11a1,Slc9a9,Slc9a6
8594	HP_ABNORMAL_MORPHOLOGY_OF_MYOCARDIAL_TRABECULAE	0.026616	0.320387	-0.625631	-1.61051	139	11	Mib1,Nono,Hcn4,Tnnt2,Actn2,Myh7
2869	GOBP_NEGATIVE_REGULATION_OF_B_CELL_ACTIVATION	0.0266695	0.320454	0.52188	1.59012	126	18	Atm,Laptm5,Inpp5d,Cd300a,Casp3,Bcl6,Btk,Parp3,Ndfip1
713	GOBP_SMOOTHENED_SIGNALING_PATHWAY	0.0266888	0.320454	-0.317583	-1.3953	144	100	Ift57,Rab34,Ttc23,Dlg5,Ctnna1,Ptch1,Disp3,Hipk2,Ro60,Prkacb,Zfp423,Fuz,Tmem17,Prkaca,Tulp3,Gpr37l1,Fgf10,Evc,Nkx2-2,Gpc3,Sufu,Hes5,Rb1,Gas8,Tubd1,Gas1,C2cd3
6038	HP_TRIANGULAR_FACE	0.0267211	0.320454	-0.322065	-1.4075	143	98	Trim37,Col1a1,Pex19,Braf,Nras,Ccdc8,Rasa2,Piezo2,Sec31a,Spred1,Kat6a,Arx,Sox6,Nono,Smc1a,Hs6st2,Kras,Pex13,Slc25a24,Obsl1,Ppp2r5d,Pycr2,Igf1r,Bub1,Taldo1,Mafb,Bub3,Cdk10,Bscl2,Mras,Ap1s2,Smarca2,Polr3a,Mycn,Xrcc4,Serpinh1,Rras2
3965	GOBP_REGULATION_OF_VASCULATURE_DEVELOPMENT	0.0268087	0.321105	-0.276661	-1.33328	145	188	Efna3,Ctnnb1,Hgs,Prkca,Synj2bp,Rhob,Slc39a12,Angpt2,Pik3cd,Spred1,Klf2,Adamts9,Epn1,Pak4,Fkbpl,Alox5,Sparc,Krt1,Ago2,Tspan12,Hipk2,Atf2,Vash2,Gab1,Hspb1,Ppp1r16b,Tnfsf12,Klf4,Hspb6,Emilin1,Gadd45a,Prkd1,Ramp2,Prkd2,Atp2b4,Hk2,Id1,Akt3,Wars1,Tgfb2,Adam10,Npr1,Rgcc,Chrna7,Smoc2,Vash1,Xbp1,Creb3l1,Nr2e1,Dll1,Jcad,Rapgef3,Adm,Adamts1,Wnt5a,Brca1
8423	HP_ABNORMAL_SIZE_OF_PITUITARY_GLAND	0.0269084	0.3219	-0.528926	-1.57779	140	18	Bap1,Braf,Ctnnb1,Magel2,Akt1,Nf2,Nfkb2,Sufu,Pdgfb
2166	GOBP_REGULATION_OF_HAIR_CYCLE	0.0270992	0.32221	-0.578083	-1.59949	141	14	Numa1,Hpse,Tgfb2,Clock,Arntl,Gal,Wnt5a
7347	HP_NEONATAL_ONSET	0.0271636	0.32221	0.415233	1.50546	128	36	Tnnt1,Ryr1,Acads,Kcnj11,Hsd3b7,Scn9a,Selenoi,Hpdl,Oxct1,Arl13b,Pigp,Shmt2,Cox10,Ndufaf4
782	GOBP_REGULATION_OF_HEART_CONTRACTION	0.0271759	0.32221	-0.28551	-1.34908	147	161	Ryr2,Adora1,Tmem38a,Celf2,Stim1,Bves,Rnls,Gpd1l,Slc9a1,Ywhae,Adrb1,Cacna1c,Kcnd3,Hdac4,Ahcyl1,Kcnj4,Ada,Asb3,Rangrf,Gnao1,Cacna2d2,Flna,Kcnip1,Scn2b,Gsk3a,Kcnk3,Hcn4,Tnnt2,Kcnj3,Sri,Tmem38b,Prkaca,Atp2b4,Ehd3,Slc8a2,Zmpste24,Kcne4,Tgfb2,Chga,Npr1,Cacng4,Smad7,Cacna1g,Pde4b,Grk2,Thra,Rgs2,Fxyd6,Apln,Atp1b2,Snta1,Nos1,Adm,Dsc2,Stc1,Kcnj14,Myh7,Cav1
4831	GOCC_NUCLEAR_REPLICATION_FORK	0.0272031	0.32221	-0.467996	-1.53826	141	26	Xpa,Pcna,Smarcad1,Rpa2,Zranb3,Plrg1,Trex1,Etaa1,Rpa1,Pold2,Ercc5
4342	GOBP_NEGATIVE_REGULATION_OF_NEURAL_PRECURSOR_CELL_PROLIFERATION	0.0272239	0.32221	-0.553669	-1.5889	141	16	Appl2,Rapgef1,Ctnna1,Slc16a2,Nr2e1,Btg2,Wnt5a
2457	GOBP_POSITIVE_REGULATION_OF_NEURON_DIFFERENTIATION	0.0272249	0.32221	-0.357074	-1.4546	144	67	Rest,Neurod1,Bmp6,Kdm4c,Cyb5d2,Bmp2,Brinp2,Prox1,Adra2c,Neurod2,Nkx2-2,Eif4g1,Tcf4,Ngf,Heyl,Cxcl12,Tcf12,Dlx1
2513	GOBP_REGULATION_OF_RNA_POLYMERASE_II_TRANSCRIPTION_PREINITIATION_COMPLEX_ASSEMBLY	0.0272572	0.32221	-0.646982	-1.61815	143	10	Cand1,Psmc2,Psmc3,Psmc4,Atf7ip,Thra,Creb1
127	GOBP_BLASTOCYST_FORMATION	0.0272605	0.32221	-0.462148	-1.53298	141	27	Actl6a,Hopx,Gabpa,Ada,Furin,Skil,Rpl7l1,Supt6h,Ctr9,Ptpn18,Bysl,Junb,Sp3
2495	GOBP_POSITIVE_REGULATION_OF_ENDOCYTOSIS	0.0272626	0.32221	-0.344744	-1.4453	146	77	Mib1,Ankfy1,Sgip1,Appl2,Tbc1d5,Dnm2,Insr,Ano6,Ppt1,Arrb1,Hnrnpk,Clu,Plcg2,Apoe,Ntf3,Itsn1,Cd14,Gpc3,Apln,Dll1,Ccl19,Ppp3cc,Hip1,Wnt5a,Ahi1
9481	Gemma_GSE16158_Gene_expression_induced_by_trace_fear_conditioning_in_murine_hippocampus_timepoint_0.5.h_Up	0.0272901	0.32221	-0.528443	-1.57635	142	18	Ehd3,Fos,Nr4a1,Tiparp,Junb,Arc,Btg2
8483	HP_ABNORMAL_VASCULAR_MORPHOLOGY	0.0273014	0.32221	-0.223571	-1.21542	155	595	Megf8,Nsd1,Lcat,Acta2,Gnaq,Rasgrp1,Cacna1c,Hdac4,Fto,Trex1,Pik3cd,Tmem260,Max,LOC100362830,Ess2,Wdfy3,Specc1l,Mks1,Nr2f2,Kat6a,Mrps16,Bcorl1,Dnajb13,Hccs,Akt1,Tmco1,Med25,Myrf,Fktn,Tgfb3,Arx,Nkap,B3glct,Ldlr,Polr1c,Flna,Chd7,Rsph3,Htra1,Ripply2,Neu1,Rps19l2,Uba1,Nono,Myh11,Smc1a,Atp7a,Ptch1,Sox10,Kras,Fn1,Adk,Ddx6,Slc25a24,Ltbp4,Pik3r2,Csgalnact1,Vhl,Nfix,Myt1l,Dock8,Hnrnpk,Washc5,Pou3f4,Zeb2,Rli…
1818	GOBP_OSTEOBLAST_PROLIFERATION	0.0273475	0.32236	-0.483994	-1.5442	142	23	Sox8,Plxnb1,Fignl1,Hpse,Cthrc1,Mn1,Bmp2,Ccn1,Lrp5,Bcl2,Junb
213	GOBP_CELL_ACTIVATION_INVOLVED_IN_IMMUNE_RESPONSE	0.027413	0.322376	0.223098	1.21697	118	471	Ghdc,LOC689130,Commd9,Idh1,Fcgr3a,Cfd,Acly,Ist1,Slc11a1,Fth1,Aldh3b1,Rock1,Gca,Tlr2,Gsdmd,Gpr84,Tfrc,Rab3d,Tcirg1,Itm2a,Lamp1,Cdk13,Clec12a,Relb,Ptprc,Irag2,Qpct,Malt1,Serpinb1a,Lgals3,Glipr1,Ctsd,Hexb,Psmd7,Lat,Cd180,Lat2,Slc2a5,Apaf1,Cfp,Fcgr2a,Dynlt1,Slc44a2,Ctss,Man2b1,Itgav,Cst3,App,Fuca1,Capn1,Tnfsf13,Srp14,Zfpm1,Cd86,Trappc1,Nit2,Ctsa,Cd74,Mospd2,Mvp,Rnf8,Vamp7,Tmbim1,Tmem63a,Dgat1,LOC1009…
2165	GOBP_FEAR_RESPONSE	0.0274156	0.322376	-0.443453	-1.52719	142	31	Asic4,Asic1,Apoe,Neurod2,Adra2a,Adcyap1,Eif4g1,Nr2e1,Bcl2
4427	GOBP_POSITIVE_REGULATION_OF_INTRINSIC_APOPTOTIC_SIGNALING_PATHWAY	0.0274664	0.322579	-0.398785	-1.49522	146	44	Sod1,LOC100362830,Skil,Plekhf1,Sfpq,Ddit3,Pias4,Lck,Nacc2,Prkra,Bcl2l1,Bcl2,Slc9a3r1,Cav1
1424	GOBP_CHONDROITIN_SULFATE_BIOSYNTHETIC_PROCESS	0.0275265	0.322892	-0.478925	-1.54318	142	24	Chst7,Csgalnact1,Bcan,Chst9,Ugdh,B3galt6,Bgn,Chst15
2730	GOBP_REGULATION_OF_PINOCYTOSIS	0.0276358	0.32349	-0.645538	-1.61454	145	10	Ankfy1,Appl2,Ppt1,Nr1h3,Cav1
6912	HP_ABSENT_HAIR	0.0276445	0.32349	-0.461607	-1.53118	143	27	Gjb2,Braf,Odc1,Zbtb20,Fras1,Polr1c,Uros,Kras,Zmpste24,Apoe,Smarca2,Gjb6,Ppp2r3c,Phgdh
6110	HP_ABNORMAL_EYELID_MORPHOLOGY	0.0277305	0.324079	-0.210836	-1.18225	162	887	Trio,Sec31a,Ift27,Actl6a,Champ1,Bcl11b,Ywhae,Ret,Cdk19,Odc1,Ccdc115,Magel2,Gabra2,Megf8,Bbs12,Nsd1,Tbl1xr1,Arl3,Ltbp3,Nphp1,Hdac4,Plcd1,Trex1,Hcfc1,Cox5a,Pik3cd,Spred1,Tubgcp2,Abat,LOC100362830,Ess2,Wdfy3,Pde6d,Slc1a2,Specc1l,Auts2,Zbtb20,Mks1,Ift57,Exoc8,Itga3,Kat6a,Smarcc2,Itgb4,Bcorl1,Pura,Hccs,Akt1,Tmco1,Gatad2b,Deaf1,Fras1,Klhl7,Med25,Tgfb3,Mkrn3,Arx,Taf1,Lpar6,Csnk2a1,Pacs2,B3glct,Ldlr,Polr…
5430	GOMF_CARBON_CARBON_LYASE_ACTIVITY	0.0278015	0.324079	0.406262	1.49723	129	39	Ddc,Mvd,Echdc1,Hacl1,Pisd,Fahd1,Ggcx,Bckdha,Got1,Azin2,Aldoa,Npl,Hdc,Sgpl1,Clybl,Shmt2
7382	HP_MUSCLE_ABNORMALITY_RELATED_TO_MITOCHONDRIAL_DYSFUNCTION	0.0278313	0.324079	0.378264	1.47396	129	50	Dguok,Pus1,Ndufaf8,Pnpla8,Nubpl,Polg,Ndufs1,Ndufs4,Ndufb9,Iscu,Ndufa6,Ndufa4,Cox10,Ethe1,Ndufaf4,Ndufaf2,Fdx2,Ndufb3,Polg2,Cox6b1,Ndufaf5,Ndufs3
8509	HP_RED_EYE	0.0278432	0.324079	0.362571	1.46102	129	58	Samd9,Blnk,Tfrc,Xpc,Scn9a,Ercc2,Psmb8,Was,Tars1,Btd,Mbtps2,Lrba,Shmt2,Pik3r1,Mplkip,Srebf1,Polh,Btk,Psmb9,Iars2,Ercc6,Stx16
6313	HP_PANHYPOPITUITARISM	0.0278626	0.324079	-0.577241	-1.59716	145	14	Smc1a,Ptch1,Sufu,Dll1,Zic2,Gas1
7059	HP_NEONATAL_RESPIRATORY_DISTRESS	0.0280496	0.325861	0.333797	1.4191	128	78	Dnajc21,Cfap298,Hydin,Dnaaf3,Dnah9,Ryr1,Slc27a4,Pdha1,Lonp1,Srp54a,Spop,Dnaaf4,Dnah1,Fbn1,Cfap300,Tor1a,Cox14,Ccdc103,Grm7
3863	GOBP_NEURON_PROJECTION_ORGANIZATION	0.0281874	0.32635	-0.333833	-1.41855	150	84	Shank1,Efna1,Dock10,Srcin1,Zfp365,Caprin1,Dnm3,Shank2,Abi2,Atp1a3,Lrp8,Arhgap33,Abcd1,Sipa1l1,Pten,Dbnl,Arhgap44,Itga3,Hdac6,Cdk5r1,Dip2a,Kalrn,Dbn1,Pak3,Ctnnd2,Insr,Ppfia2,Igf1r,Dctn1,Zfp804a,Apoe,Pdlim5,Adam10,Chrna7,Zdhhc15,Wnt7a,Tiam1,Reln,Arc
8927	HP_ABNORMALITY_OF_THE_PALM	0.0281921	0.32635	-0.256699	-1.29401	154	268	Gjb2,Ift80,Braf,Smarca4,Rspry1,Pcyt1a,Piezo2,Pten,Stag1,Plod3,Trio,Smarcad1,Cdk19,Magel2,Tbl1xr1,Exoc6b,Ltbp3,Hdac4,Tsen34,Specc1l,Auts2,Ift57,Smarcc2,Itgb4,Hdac6,Akt1,Med25,Mkrn3,B3glct,Flna,Chd7,Aagab,Dok7,Uba1,Arid2,Krt1,Smc1a,Slc35c1,Atp7a,Ptch1,Kras,Pex13,Slc25a24,Csgalnact1,Hnrnpk,Slc16a2,Igf1r,Perp,Cog6,Camk2g,Cdk10,Gle1,Crkl,Smarca2,Kcnk9,Trip11,Evc,Itch,B3galt6,Fgd1,Igf1,Plod1,Gjb6,Ppp2r…
3378	GOBP_LENS_FIBER_CELL_DEVELOPMENT	0.0282037	0.32635	-0.644098	-1.61094	148	10	Wnt7b,Bfsp1,Prox1,Wnt7a,Wnt5b
2844	GOBP_REGULATION_OF_STEROID_BIOSYNTHETIC_PROCESS	0.0282837	0.32635	0.359886	1.45669	131	60	Sc5d,Hmgcs1,Scd,Cyp51,Dkk3,Mvd,Fdft1,Insig1,Sqle,Hmgcr,Dhcr7,Dgkq,H6pd,Asah1,Pmvk,Mbtps2,Tspo,Stard4
2230	GOBP_NEGATIVE_REGULATION_OF_POTASSIUM_ION_TRANSPORT	0.0283037	0.32635	-0.482666	-1.53996	147	23	Kcne4,Adcyap1,Vip,Actn2,Nos1,Cav1
6516	HP_LIMITED_ELBOW_EXTENSION	0.0283037	0.32635	-0.482704	-1.54009	147	23	Flna,Atp7a,Csgalnact1,Sf3b4,Kcnk9,Itch,Ppp2r3c,Bgn,Crlf1
4519	GOCC_VACUOLE	0.0283372	0.32635	0.214581	1.19458	120	600	LOC689130,Clcn4,Acly,Cd1d1,Ist1,Slc11a1,Fth1,Arsg,Rb1cc1,Ctsf,Gca,Tmem9b,Naglu,Tlr7,Lipa,Rab3d,Dld,Idua,Anxa11,Scarb1,Tcirg1,Unc93b1,Laptm5,Mmd,Lamp1,Pik3c3,Irag2,Epdr1,Pla2g4e,Wdr24,Klhl22,Slc15a3,Spns1,Agrn,Glipr1,Ctsd,Rps6kc1,Pip4p1,Hexb,Tspan1,Tmem150a,Gpld1,Rragc,Gpc1,Kcne2,Psen2,Slc44a2,Ctss,Wdr11,Man2b1,Vldlr,Fuca1,Capn1,Flot1,Tfeb,Gpr143,Siae,Hck,Laptm4a,Rab7b,Tp53inp2,Trappc1,Gpr137c,Wdr…
5929	HP_GLOMERULAR_SCLEROSIS	0.0283621	0.32635	-0.376389	-1.47236	150	55	Vps33a,Sdhaf2,Actn4,Tprkb,Nf1,Myo1e,Elp1,Ret,Trex1,Tbc1d8b,Max,Nup93,Itga3,Itgb4,Nup160,Nup107,Vhl,Coq6,Kif1b,Nup205,Tmem127,Anln,Wdr73,Scarb2,Ptpro
8112	HP_IMPAIRED_TACTILE_SENSATION	0.028469	0.32719	0.616153	1.62213	134	11	Sacs,Dcaf8,Mpv17,Hars1,Klhl9,Galc
1092	GOBP_POSITIVE_REGULATION_OF_PHOSPHATASE_ACTIVITY	0.0285235	0.327427	0.503307	1.57228	135	20	Ptprc,Slc39a10,Gpld1,Jak2,Mtmr9,Plek,Pdgfrb,Itga1,Cd300a,Ppp1r15b,Smad3,Chp2
7274	HP_HIP_CONTRACTURE	0.0285654	0.327519	0.427648	1.51507	135	33	Tnnt1,Esco2,Ryr1,Map3k20,Hacd1,F8,Pth1r
1064	GOBP_POSITIVE_REGULATION_OF_MITOCHONDRION_ORGANIZATION	0.0286754	0.328317	0.345659	1.43631	133	68	Pink1,Tnfsf10,Ywhag,Ppif,Ppp3r1,Bnip3,Bmf,Fbxo7,Adck1,Tfdp1,Cideb,Ywhaq,Pycard,Mgarp,Nmt1,Mmp9,Pld6,Atp5if1,Htra2,Ywhah,Ywhab,Fam162a
328	GOBP_REGULATION_OF_SYSTEMIC_ARTERIAL_BLOOD_PRESSURE_MEDIATED_BY_A_CHEMICAL_SIGNAL	0.0287031	0.328317	0.48288	1.56597	136	23	Pcsk5,F2r,Edn1,Slc2a5,Ace2,Sod2,Agt,Adra1d,Adrb2
4846	GOCC_RIBOSOMAL_SUBUNIT	0.0289728	0.33101	0.2774	1.3328	131	161	Rpl17,LOC100362027,Hba-a3,Mrpl19,Rpl12,Isg15,Mrps6,Rbm3,Mrps21,mrpl11,LOC100364457,Rps20,Mrpl54,Rack1,Mrpl44,Rpl5,Mrpl57,Rps18l1,Rpl22,Mrpl48,Ndufab1,Rpl28,Rps8,Mrps2,Rps12,Rps28,Rps4x,Rpl27a,Mcts1,Mrpl22,Rpl9,Rps4x-ps9,Mrpl52,Rps3,Mrps36,Rps15,Rpl21,Mrpl47,Rps21,Mrps18c,LOC102555453,Mrpl4,Rpl23,Mrps14,Rpl10l,Mrps15,Rps10l1,Rps10,Rps14,Rpl18a,Mrpl41,Mrpl16,Mterf4,Rps11,RGD1564606,Rpl11,Rpsa,Mrps3…
2294	GOBP_EAR_DEVELOPMENT	0.0290203	0.331149	-0.302203	-1.37241	156	122	Mapk3,Ush2a,Tgfb3,Chd7,Whrn,Ddr1,Sparc,Cthrc1,Kcnk3,Pou3f4,Neurod1,Mafb,Gabrb2,Sox2,Tgfb2,Cxcl14,Dlx5,Bmp2,Adam10,Rbpj,Ripor2,Prox1,Dlx6,Trip11,Fgf10,Gjb6,Frzb,Dchs1,Sobp,Prkra,Sox9,Hes5,Maf,Dll1,Triobp,Bcl2,Nog,Slc9a3r1,Wnt5a,Ahi1
1380	GOBP_REGULATION_OF_ANATOMICAL_STRUCTURE_MORPHOGENESIS	0.0290536	0.331149	-0.216516	-1.19288	166	708	Dnm3,Mark2,Dvl3,Rac2,Dscam,Sema6d,Sema4g,Psmd11,Col4a2,Osr1,Cib1,Adgrb1,Myo9a,Amot,Nf1,Ap2a1,Foxc1,Palm,Abi2,Niban2,Psma1,Amigo1,P2ry1,Lrp8,Msn,Arrb2,Sars1,RGD1307443,Jak1,Grip1,Spp1,Psmc2,Myo10,Smurf1,Fmnl2,Arhgap33,Mief1,Stim1,Bves,Mcf2,F3,Poglut1,Smurf2,Sipa1l1,Parvb,Celsr1,Sarm1,Pten,Vegfc,Arhgef18,Fzd1,Il1rapl1,Ndel1,Dbnl,Rhoq,Efna3,Fitm2,Cdh4,Magi2,Robo1,Ctnnb1,Icam1,Plxna3,Hgs,Prkca,Arhgap…
2691	GOBP_GOLGI_VESICLE_BUDDING	0.0291501	0.331368	-0.640978	-1.60313	153	10	Golph3,Tmed2,Gbf1,Arfgap3,Myo18a,Golph3l
1939	GOBP_ORGAN_GROWTH	0.0291728	0.331368	-0.31381	-1.3859	157	103	Sod1,Tenm4,Ybx3,Akt1,Arx,Rarg,Gsk3a,Arid2,Parp2,Akap13,Tmem38b,Tgfbr1,Zmpste24,Tgfb2,Pdlim5,Rbpj,Prox1,Fgf10,Evc,Ccnb1,Igf1,Erbb4,Pi16,Wwc2,Rgs2,Vgll4,Sox9,Dll1,Bcl2,Stk4,Stc1,Nog
1886	GOBP_PROTEIN_LOCALIZATION_TO_NUCLEUS	0.0291758	0.331368	-0.266784	-1.30893	159	213	Hikeshi,Arl2,Nvl,Glis2,Ormdl3,Rrs1,Sumo3,Lats2,Col1a1,Atp13a2,Zbtb7a,Ipo13,Xpa,Stat3,Otud7b,Rpain,Ppp1r10,Tnpo3,Cct3,Eif4enif1,Mavs,Ywhae,Taf8,Cct5,Tor1aip2,Plrg1,Nxt2,Nup93,Tbrg1,Kpna6,Pygo1,Akt1,Tgfb1,Appl2,Flna,Kpna5,Wrap53,Tor1b,Phb2,Nup107,Ctnna1,Mfhas1,Trim28,Pom121,Osbpl8,Pik3r2,Zbtb16,Med1,Cct6a,Nup98,Ipo9,Rab23,Tcp1,Nf2,Tnpo1,Nolc1,Nup54,Mcrs1,Tor1aip1,Fam53c,Cct4,Sesn2,Lzts2,Hsp90ab1,Fb…
1023	GOBP_CELL_COMMUNICATION_BY_ELECTRICAL_COUPLING	0.0292589	0.331731	-0.475577	-1.5324	151	24	Pde4d,Atp1a3,Ryr2,Gjb2,Cacna1c,Dbn1,Sri,Prkaca,Gjb6,Atp1b2,Cav1
8459	HP_FOCAL_T2_HYPERINTENSE_BRAINSTEM_LESION	0.0292765	0.331731	0.460584	1.54396	139	26	Ndufaf8,Nubpl,Ndufs1,Krit1,Ndufs4,Ndufb9,Ndufa6,Ndufaf4,Ndufaf2,Ndufb3,Ndufaf5,Ndufs3,Ndufv1,Ndufs8
7276	HP_OVOID_VERTEBRAL_BODIES	0.0293624	0.331846	0.502265	1.56903	139	20	Dnajc21,Naglu,Kcnj8,Srp54a,Abcc9,Fbn1,Pop1
7544	HP_SPARSE_LATERAL_EYEBROW	0.0293893	0.331846	-0.57264	-1.58442	153	14	Mesd,Pura,Lpar6,Hnrnpk,Cog6,Lig4,Krt71,Pigk
3261	GOBP_DENDRITIC_SPINE_MORPHOGENESIS	0.0293897	0.331846	-0.369944	-1.46013	156	57	Shank1,Efna1,Dock10,Srcin1,Zfp365,Caprin1,Dnm3,Shank2,Abi2,Lrp8,Arhgap33,Sipa1l1,Pten,Dbnl,Arhgap44,Hdac6,Cdk5r1,Dip2a,Kalrn,Dbn1,Pak3,Ctnnd2,Ppfia2,Pdlim5,Adam10,Zdhhc15,Wnt7a,Tiam1,Reln,Arc
4000	GOBP_CELLULAR_RESPONSE_TO_OXYGEN_CONTAINING_COMPOUND	0.0296221	0.333701	-0.213121	-1.18756	173	813	Adcy5,Pih1d1,Gclm,Col1a1,Atp1a3,Sod3,Klf3,Penk,Amigo1,Tbc1d4,P2ry1,Ptpn1,Lrp8,Msn,Arrb2,Ryr2,Stat3,Syap1,Myo1c,Gjb2,Ncoa3,Smarca4,Zfp106,Gnb1,Gna11,Smarcc1,Spp1,Rab8b,Zbtb7b,Insig2,Havcr2,Myd88,Pdgfra,Hcn3,Prkce,Oser1,Xrcc5,Slc9a1,Pten,Rorb,Slc25a33,Becn1,Ndel1,Trap1,Rhoq,Fer,Pcna,Plcb1,Litaf,C2cd2l,Ctnnb1,Golph3,Icam1,Prkca,Snw1,Ret,Cdk19,Rhob,Id3,Rab12,Lamtor1,Gabpa,Capn2,Gnaq,Sod1,Stxbp4,Sorbs…
5889	HP_FUNCTIONAL_ABNORMALITY_OF_MALE_INTERNAL_GENITALIA	0.0296232	0.333701	0.295652	1.35824	135	121	Fanci,Cfap298,Mcm8,Hydin,Atm,Dnaaf3,Dnah9,Cfap69,Rad51,Hfe,Cfap65,Adgrg2,Wfs1,Pola1,Gba2,Brca2,Dnaaf4,Wdr11,Dnah1,Dnah2,Cfap300,Ccdc103,Cep112,Nnt,Vamp7,Brcc3,Ttc29,Ttc12,Cftr,Fancc,Dnaaf6,Steap3,Gba,Zmynd10,Catsper2,Slc29a3,Pkd2,Anapc1,Tacr3,Pkd1
6664	HP_ABNORMALITY_OF_TOE	0.0296889	0.334052	-0.229499	-1.22758	166	492	Piezo2,Pten,Stag1,Aloxe3,Fancb,Upf3b,Il1rapl1,Svil,Trio,Smarcad1,Actl6a,Egr2,Odc1,Ccdc47,Megf8,Nsd1,Col6a2,Tbl1xr1,Arl3,Sod1,Hdac4,Hcfc1,Tmem260,Ada,Wdfy3,Pde6d,Specc1l,Prdm5,Mks1,Ift57,Kat6a,Smarcc2,Sbf2,Itgb4,Phyh,Bcorl1,Akt1,Tmco1,Gatad2b,Deaf1,Fras1,Med25,Arx,B3glct,Gnao1,Flna,Chd7,Cep104,Pak3,Arcn1,Nono,Nup107,Arid2,Smc1a,Slc35c1,Wipi2,Zswim6,Kras,Ddx6,Ltbp4,Csgalnact1,Ppp2r5d,Pycr2,Myt1l,Hn…
2141	GOBP_PIGMENT_METABOLIC_PROCESS	0.0298144	0.334875	-0.368153	-1.45839	158	58	Alas2,Srrd,Ada,Cited1,Paics,Uros,Zeb2,Ppargc1a,Slc25a38,Slc25a39,Ddt,Ctns,Gart,Bcl2,Blvra,Wnt5a,Pmel
710	GOBP_NOTCH_SIGNALING_PATHWAY	0.0298314	0.334875	-0.295105	-1.3601	160	136	Gas2,Akt1,Il6st,Nkap,Wwp2,Gmds,Ripply2,Neurl1,Slc35c1,Dtx1,Arrb1,Pofut1,Rfng,Cbfa2t2,Zfp423,Perp,Mettl3,Chac1,Spen,Nepro,Pbx1,Tgfb2,Bmp2,Adam10,Rbpj,Enho,Fgf10,Itch,Tmem100,Ncstn,Sox9,Hes5,Tspan14,Dll1,Heyl,Hey1,Susd5,Itgb1bp1,Dlx1
5329	GOMF_L_AMINO_ACID_TRANSMEMBRANE_TRANSPORTER_ACTIVITY	0.0300413	0.335968	-0.414983	-1.51389	159	39	Slc6a20,Slc17a8,Slc6a5,Slc38a1,Slc1a2,Slc32a1,Slc7a2,Slc25a29,Slc17a6,Slc1a4,Slc1a6,Slc25a38,Slc25a15,Slc15a4,Slc7a5,Ctns,Slc43a2,Slc38a9,Slc3a2
6415	HP_ABNORMALITY_OF_CORNEAL_SIZE	0.0300931	0.335968	0.301619	1.36723	138	111	Rspo2,Sc5d,Tek,Best1,Rxylt1,Cspp1,Pomt2,Rpgrip1l,Fli1,B9d2,Cdh11,Ercc2,Fbn1,Pxdn,Ppp2ca,Tars1,Chrdl1,Wdpcp,Fkrp,Crppa,Rbp4,Bmp4,Gja1,Pik3r1,Tinf2,Cc2d2a,Mplkip,Dag1,Tubb5,Tmem231,Smc3,Crygd,Tmem67,Nsd2,Ercc6,Rab3gap2,Nelfa,Rpgrip1,Limk1,Cep290
6261	HP_SENSORY_NEUROPATHY	0.0300981	0.335968	0.291672	1.35591	137	129	Dguok,Slc19a2,Prickle1,Naglu,Ntrk1,Nefh,Atl1,Ctsd,Fmr1,Dhx16,Jak2,Epcam,Hnrnpa1,Sptlc2,App,Capn1,Serping1,Polg,Pik3ca,Hpdl,Rps20,Mlh3,Slc52a2,Prrt2,Pex5,Galc,RT1-Bb,Shmt2,Klc2,Pex1,Alad,Slc12a6,Pld3,Fxn,Psap,Hadhb,Hint1,Iars2,Stx16,Iba57
6740	HP_ABNORMAL_GLOMERULAR_MESANGIUM_MORPHOLOGY	0.0300997	0.335968	-0.549486	-1.5769	156	16	Ada,Nup93,Nup107,Fn1,Coq6,Arhgdia,Apoe,Wdr73
5268	GOMF_METALLOPEPTIDASE_ACTIVITY	0.0301028	0.335968	-0.315038	-1.38647	163	101	Adamts4,Nudt16,Mmp15,Zmpste24,Cpq,Adam10,Thop1,Rnpep,Mme,Lmln,Amz1,Tll1,Vash1,Adamts2,Adamts1,Adamts20,Mmp24,Cndp1,Ece2,Spg7
3973	GOBP_POSITIVE_REGULATION_OF_TRANSCRIPTION_FROM_RNA_POLYMERASE_II_PROMOTER_INVOLVED_IN_CELLULAR_RESPONSE_TO_CHEMICAL_STIMULUS	0.0301527	0.336136	-0.523628	-1.56198	157	18	Smad5,Rela,Dlx5,Bmp2,Rbpj,Sesn2,Xbp1
5201	GOMF_AMINO_ACID_SODIUM_SYMPORTER_ACTIVITY	0.030274	0.337099	-0.588148	-1.58982	157	13	Slc6a20,Slc6a5,Slc38a1,Slc1a2,Slc6a15,Slc6a1,Slc6a11,Slc1a6
1252	GOBP_KERATAN_SULFATE_BIOSYNTHETIC_PROCESS	0.0304494	0.338662	0.516575	1.57396	144	18	B4galt2,St3gal6,St3gal3,B4galt6,Lum,Chst5,Slc35d2
9428	LE_NEURONAL_DIFFERENTIATION_DN	0.0305271	0.339136	-0.601354	-1.59328	160	12	Ccnt1,Rgs12,Lhx6,Eif4ebp2,Suv39h1l1
1634	GOBP_ICOSANOID_SECRETION	0.0306594	0.340213	0.563548	1.58964	145	14	Edn1,Pnpla8,Pla2g5,Tnfrsf11a,Anxa1,Pla2g2c,Abcc4,P2rx4,Syk,Ace,Map2k6
3047	GOBP_NUCLEUS_LOCALIZATION	0.0307252	0.340552	-0.570729	-1.57914	160	14	Clmn,Dctn1,Slit1,Slc9a3r1,Sun2
5681	GOMF_CADHERIN_BINDING	0.0307608	0.340556	-0.254982	-1.28447	168	267	Sh3gl1,Abcf3,Mprip,Hspa8,Hcfc1,Slc9a3r2,Numb,Csnk1d,Exoc3,Slk,Ahsa1,Pak4,Paics,Ubap2,Cdk5r1,Flna,Tnks1bp1,Dbn1,Pak6,Ctnnd2,Nudc,Ctnna1,Cdh24,Golga3,Ddx6,Lasp1,Eif4h,Larp1,Shtn1,Hnrnpk,Tagln2,Emd,Cdh15,Mpp7,Myo1b,Bzw2,Ctnnd1,Ppfibp1,Cnn3,Lrrc59,Diaph3,Usp8,Rab10,Hspa5,Mre11,Pdlim5,Crkl,Cdh13,Vapb,Stk24,Baiap2,Ehd1,Dchs1,Scyl1,Hsp90ab1,Dnajb1,Afdn,Erc1,Cdh22,Hspa1a,Anln,Itga6,Rdx,Olfm4,Mmp24,Slc3a2…
1117	GOBP_SCHWANN_CELL_DIFFERENTIATION	0.0308134	0.340747	-0.447939	-1.51492	160	29	Erbb3,Nf1,Dicer1,Egr2,Sod1,Itgb4,Akt1,Rela,Ntrk2,Nab2,Ski,Arhgef10,Pard3,Akt2
2938	GOBP_POSITIVE_REGULATION_OF_CELLULAR_COMPONENT_ORGANIZATION	0.0308913	0.341218	-0.211134	-1.18245	182	865	Rnf40,Fzd1,Becn1,Cct3,Il1rapl1,Fez1,Ndel1,Dbnl,Jdp2,Pacsin1,Sorbs3,Rhoq,Fer,Plcb1,Pphln1,Cdh4,Magi2,Robo1,Ctnnb1,Gpsm2,Icam1,Snx3,Plxna3,Cnot6l,Snw1,Psmc3,Ywhae,Ret,Magel2,Gtf2h2,Plppr5,Atf1,Megf8,Cct5,Ppm1e,Rpa2,Capn2,Sh3gl1,Ddx56,Ss18l1,Katnb1,Nphp1,Hdac4,Katnbl1,Synpo,Sema4d,Tnks,Mib1,Cdc42ep2,Numa1,Auts2,Hax1,Tiam2,Plxnb1,Morc2,Mapk3,Plxna4,Itga3,Ankfy1,Skil,Fen1,Tgfb1,Med25,Tgfb3,Sfpq,Sgip1,…
4404	GOBP_REGULATION_OF_ENDOTHELIAL_CELL_CHEMOTAXIS	0.0309929	0.341692	-0.562742	-1.58569	161	15	Hspb1,Prkd1,Prkd2,Fgf16,Smoc2
8519	HP_ABNORMAL_BRONCHUS_MORPHOLOGY	0.0310263	0.341692	0.314485	1.37489	142	91	Cfap298,Blnk,Hydin,Il17ra,Atm,Dnaaf3,Dnah9,Irf9,Pola1,Fcgr2a,Irf8,Dnaaf4,Dnah1,Cfap300,Ccdc103,Tap1,Por,Ttc12,Cftr,Arhgef1,Dnaaf6,Dsp,Dpp9,Lrba,Zmynd10,Slc29a3,Pik3r1,Rin2
7853	HP_ABNORMAL_MITOCHONDRIAL_MORPHOLOGY	0.0310404	0.341692	-0.586788	-1.58615	161	13	Mgme1,Spg7
2202	GOBP_POSITIVE_REGULATION_OF_CATALYTIC_ACTIVITY	0.0311767	0.342199	-0.207561	-1.17292	185	992	Arhgap5,Pkn1,Tiam2,Plxnb1,Ift57,Traf6,Dusp5,Rgs9,Mapk3,Arhgap29,Adrm1,Napa,Arhgef12,Akt1,Pgam5,Tgfb1,Arhgap42,Adcy1,Ahsa1,Pak4,Tgfb3,Timp2,Gnao1,Cdk5r1,Sipa1l2,Grm5,Pdgfd,Mas1,Bak1,Rab4a,Wrap53,Garnl3,Snx18,Kalrn,Dok7,Tbc1d5,Ddr1,Dnm2,Pak6,Ptpa,Pak3,Neurl1,Cab39l,Gsk3a,Prrc1,Phb2,Smap2,Rapgef1,Tbc1d14,Atp7a,Insr,Dock11,Egln3,Nbn,Tbc1d16,Kras,Kitlg,Fn1,Ric1,Rgl3,Arrb1,Rap1gap2,Osbpl8,Dcun1d2,Rest,…
356	GOBP_VENTRICULAR_TRABECULA_MYOCARDIUM_MORPHOGENESIS	0.0311787	0.342199	-0.617626	-1.5899	163	11	Chd7,Med1,Tgfbr1,Tgfb2,Rbpj
7204	HP_PROLONGED_BLEEDING_TIME	0.0312304	0.342199	0.435259	1.51226	148	30	Tek,Rasgrp2,Jak2,Was,F5,Itga2b,Col5a1,Hps6,Hps1,Rin2,Gata2,Bms1,Nbeal2,Slc35a1
9610	Gemma_GSE20388_Expression_Profiling_of_a_Genetic_Animal_Model_of_Depression_StrainOrLine_diisopropyl.fluorophosphate_Flinders.sensitive.rat_Sprague.Dawley_sensitive.toward_Up	0.03125	0.342199	0.295244	1.35278	143	119	Bloc1s6,Tmem144,Thrsp,Mmd,Ctxn2,Lmo4,Rab32,Rabif,Cyb5a,Tbcb,Lancl1,Ccn3,Agpat3,Srp14,Mgst3,Rab29,Cited2,Hmgcs2,Vamp7,Tomm20,Fam120b,Ap2a2,Syngr3,Epb41l3,RGD1310352,Hs2st1,Nat8f1,Chi3l1,Rabac1,Pcmt1,Mfsd10,Mrps2,Nae1
6064	HP_OTITIS_MEDIA	0.0312637	0.342199	0.27331	1.31904	142	165	Fcgr3a,Cfap298,Blnk,Hydin,Il17ra,Dnaaf3,Dnah9,Tcirg1,Relb,Ptprc,Wdr26,Fmr1,Mns1,Mlxipl,Dhcr7,Dnaaf4,Cd3e,Man2b1,Dnah1,Sdr9c7,Psmb8,Was,Cfap300,Jmjd1c,Acp5,Ccdc103,Tap1,Kif15,Tpp2,Ttc12,Sult2b1,Dnaaf6,Cyba,Map3k7,Lrba,Dclre1c,Crebbp,Zmynd10,Bmp4,Pik3r1,Anapc1,Cybb,Psmd12,Gata2
2541	GOBP_POSITIVE_REGULATION_OF_SMOOTH_MUSCLE_CONTRACTION	0.0313029	0.34224	0.590836	1.59451	147	12	F2r,Edn1,Chrm3,Sphk1,Tacr3,Kit
5896	HP_EPISPADIAS	0.0313688	0.342573	-0.534404	-1.56649	164	17	Hccs,Kras,Cdc45,Evc,Ptdss1,Wnt5a,C2cd3
9524	Gemma_GSE132930_Transcriptional_profiling_reveals_running_promotes_cerebrovascular_remodeling_in_young_but_not_midlife_mice_treatment_running_Up	0.0314902	0.343222	-0.399893	-1.48517	167	42	Plat,Dnaja4,Pcdh12,St13,Ca12,Hsph1,Nfil3,Rfx2,Loxl1,Dhrs3,Sox2,Mmp15,Hspa5,Clpb,Arntl,Rngtt,Sox9,Hnrnpc,Serpinh1
1662	GOBP_POSITIVE_REGULATION_OF_CYTOKINESIS	0.0314994	0.343222	0.515135	1.56957	149	18	Cdc14a,Cspp1,Cul3,Nup62,Spast,Map10,Cdc25b
8233	HP_BROAD_THUMB	0.031577	0.34368	-0.346501	-1.4338	168	72	Pten,Actl6a,Megf8,Nsd1,Wdfy3,Bcorl1,Flna,Ddx6,Pycr2,Myt1l,Rlim,Sall1,Rab23,Sumf1,Prkd1,Dact1,Exosc2,Bmp2,Lig4,Gpc3,Nog,Smoc1,Wnt5a
1714	GOBP_REGULATION_OF_MONOOXYGENASE_ACTIVITY	0.0316733	0.343892	-0.429539	-1.50259	165	33	Akt1,Dnm2,Kras,Gla,Atp2b4,Nosip,Nus1,Apoe,Acvr2a,Nod1,Cygb,Cav1
3582	GOBP_SULFUR_COMPOUND_TRANSPORT	0.0316921	0.343892	-0.415851	-1.50504	167	38	Slc1a4,Slc26a11,Slc13a3,Ctns,Slc27a1,Slc25a10,Slc9a3r1,Slc25a26
1103	GOBP_REGULATION_OF_NEURON_PROJECTION_DEVELOPMENT	0.0317091	0.343892	-0.238789	-1.24442	176	368	Sipa1l1,Sarm1,Pten,Fzd1,Il1rapl1,Fez1,Ndel1,Dbnl,Pacsin1,Cdh4,Magi2,Robo1,Snx3,Plxna3,Arhgap44,Ret,Plppr5,Atf1,Megf8,Slc39a12,Sema3d,Ddx56,Ss18l1,Katnb1,Sema4d,Chrna3,Tiam2,Plxnb1,Lrig2,Sema3c,Plxna4,Itga3,Dcc,Skil,Akt1,Cdk5r1,Flna,Lzts1,Kalrn,Dbn1,Lrrc7,Pak3,Gsk3a,Rufy3,Rapgef1,Ppfia2,Fn1,L1cam,Obsl1,Sez6,Ryk,Kidins220,Shtn1,Washc5,Alk,Arhgap35,Cbfa2t2,Arhgdia,Fbxw8,Klf4,Prkd1,Kndc1,Ntrk2,Rtn4rl…
7531	HP_INTESTINAL_HYPOPLASIA	0.0318001	0.343892	-0.636086	-1.5909	167	10	Flna,Dok7,Myh11,Sox10,Zmpste24,Lmod1
879	GOBP_CYCLIC_NUCLEOTIDE_CATABOLIC_PROCESS	0.0318069	0.343892	-0.585813	-1.58351	165	13	Pde4a,Pde7a,Pde10a,Pde8b,Cnp,Pde2a,Pde9a,Pde4d,Pde1a,Pde5a,Pde4b,Pde7b
2952	GOBP_NUCLEAR_TRANSPORT	0.0318206	0.343892	-0.253547	-1.28221	175	275	Nxt2,Ahcyl1,Poldip3,Cited1,U2af2,Nup93,Uhmk1,Srsf1,Fip1l1,Kpna6,Slbp,Akt1,Tgfb1,Xpo5,Appl2,Nup160,Flna,Kpna5,Supt6h,Phb2,Nup210,Nup107,Trim28,Rnps1,Pom121,Pik3r2,Med1,Nup98,Rgs14,Gemin6,Emd,Neurod1,Ipo9,Rab23,Akap13,Tnpo1,Prkaca,Nolc1,Sympk,Nup54,Rbm4,Dhx9,Gle1,Nup205,Gemin5,Hmga1,Fam53c,Lzts2,Srsf3,Hnrnpa2b1,Camk1,Styx,Hsp90ab1,Upf1,Hspa9,Srsf4,Sufu,Wdr33,Tmco6,Rapgef3,LOC100359600,Magohb,Alkbh5…
5445	GOMF_ACID_THIOL_LIGASE_ACTIVITY	0.0318458	0.343892	0.477982	1.55009	151	23	Acss2,Acsm3,Slc27a4,Acss3,Suclg2,Acsl6,Slc27a6,Acsf3,Acsl1,Aacs,Acss1,Aasdh,Sucla2,Acsf2,Acsl4
34	GOBP_NUCLEAR_TRANSCRIBED_MRNA_CATABOLIC_PROCESS_DEADENYLATION_DEPENDENT_DECAY	0.0320886	0.345412	-0.350237	-1.43059	170	68	Patl1,Wdr61,Tnrc6a,Exosc9,Ttc37,Cnot9,Eif4enif1,Cnot6l,Tnrc6c,Tnrc6b,Tnks1bp1,Exosc7,Cnot6,Nanos1,Ago2,Ddx6,Cnot4,Exosc6,Cnot8,Edc3,Rc3h2,Exosc2,Nt5c3b,Tob1,Dcps,Tut4,Samd4a,Btg2
5472	GOMF_SERINE_HYDROLASE_ACTIVITY	0.0320993	0.345412	0.338938	1.41292	149	69	Tmprss5,Prss55,Cfd,Prss36,Pcsk5,Rhbdl1,Klk8,Tmprss7,Lonp1,Clpp,Pcsk2,Prss53,Ctsa,Htra4,Tpp2,Mmp9,Tmprss9,Parl,Dpp9,Ctrl,Htra2
4587	GOCC_EUKARYOTIC_TRANSLATION_INITIATION_FACTOR_4F_COMPLEX	0.0321293	0.345412	-0.616548	-1.58712	168	11	Eif4h,Eif4g1,Eif4e3
282	GOBP_REGULATION_OF_T_CELL_MEDIATED_IMMUNITY	0.0321406	0.345412	0.392904	1.47195	149	42	Cd1d1,Ptprc,Hfe,Malt1,RT1-S3,Nectin2,RT1-A2,Trpm4,RT1-CE10,Was,Ppp3cb,Rsad2,Traf2,Map3k7
1007	GOBP_MIRNA_METABOLIC_PROCESS	0.0321654	0.345412	-0.488231	-1.53857	167	22	Rela,Xpo5,Bcdin3d,Ago2,Rc3h2,Tarbp2,Prkra,Tut4
7903	HP_INTRINSIC_HAND_MUSCLE_ATROPHY	0.0322102	0.345508	0.626288	1.5973	151	10	Ryr1,Hars1,Klhl9,Flnc,Tia1,Hint1
1730	GOBP_CELLULAR_RESPONSE_TO_HORMONE_STIMULUS	0.0322581	0.345637	-0.233372	-1.23537	181	430	Lats2,Adcy5,Gclm,Atp1a3,Zbtb7a,Tbc1d4,Ptpn1,Hdac1,Csnk2b,Rbfox2,Stat3,Egln2,Syap1,Carm1,Gpam,Myo1c,Gjb2,Ncoa3,Smarca4,Zfp106,Gnb1,Smarcc1,Rab8b,Zbtb7b,Per1,Insig2,Prkce,Slc9a1,Fam107a,Pten,Plod3,Slc25a33,Ndel1,Cnot9,Rhoq,Fer,Icam1,Rab12,Pmepa1,Stxbp4,Sorbs1,Hdac4,Capn10,Ahcyl1,Prkcz,Max,Sstr4,Gng2,Ncoa5,Atp6v0e1,Hdac6,Akt1,Adcy1,Rela,Atp6v0a1,Appl2,Rarg,Mas1,Lpin1,Ncoa2,Pgrmc2,Taf7,Ramp1,Gsk3a,Ph…
2598	GOBP_SPHINGOID_METABOLIC_PROCESS	0.0323394	0.345664	0.514192	1.5667	153	18	Sptlc2,Sphk1,Degs2,Asah1,Sgpp1,Gba,Acer3
6713	HP_NORMOCYTIC_ANEMIA	0.0323394	0.345664	0.56102	1.58251	153	14	Dnajc21,Sf3b1,Srp54a,Tor1a,Aldoa,Efl1
1739	GOBP_NEGATIVE_REGULATION_OF_VIRAL_TRANSCRIPTION	0.032368	0.345664	-0.635129	-1.5885	170	10	Ifitm3,Hexim1,Ubp1,Trim8
2733	GOBP_EMBRYONIC_ORGAN_DEVELOPMENT	0.0324049	0.345676	-0.259996	-1.29242	177	239	Ada,Cited1,Mib1,Ift57,Wnt7b,Nr2f2,Mapk3,Mbd3,Akt1,Tgfb1,Tgfb3,Rarg,Chd7,Whrn,Arid2,Cthrc1,Tubb2b,Ptch1,Kitlg,Trim28,Hipk2,Med1,Vash2,Pou3f4,Fbxw8,Neurod1,Fuz,Sall1,Mafb,Tgfbr1,Pbx1,Tulp3,Tgfb2,Dlx5,Rbpj,Ripor2,Prox1,Senp2,Dlx6,Fgf10,Arnt,Vps52,Pbx2,Gjb6,Frzb,Sobp,Vash1,Prkra,Ccdc134,Ccn1,Sox9,Sufu,Wnt16,Pdgfb,Dll1,Triobp,Hey1,Stk4,Adm,Junb,Nog,Slc9a3r1,Sp3,Wnt5a,Ahi1,C2cd3
6814	HP_ASTHMA	0.0324639	0.345923	-0.350126	-1.43014	172	68	Ccdc28b,Ddx41,Bcl11b,Odc1,Ada,Tgfb1,Alox5,Ptch1,Ric1,Carmil2,Dock8,Taldo1,Aff4,Pgm3,Plcg2,Lig4,Nfkb2,Tbck,Bbs1,Sufu,Dll1,Zic2,Traip,Gas1
6102	HP_RETINAL_COLOBOMA	0.032511	0.346043	-0.477455	-1.52334	169	23	Mks1,B3glct,Chd7,Zeb2,Fibp,Mmachc,Ahi1,C2cd3
378	GOBP_POLYSACCHARIDE_METABOLIC_PROCESS	0.0325745	0.346203	-0.337699	-1.4207	175	78	B3galt1,Sorbs1,B3gnt2,Akt1,Il6st,Tgfb1,Gsk3a,Chst7,Insr,Stk40,Gal3st3,Chst1,Csgalnact1,Pygb,Stbd1,Pomc,Irs2,Pgm1,Igf1,Chia,Akt2,Pdgfb,B3galt5,Pgm2l1,Ppp1r3g,Pygm
999	GOBP_POSITIVE_REGULATION_OF_PHOSPHORUS_METABOLIC_PROCESS	0.0326182	0.346203	-0.218027	-1.1958	186	665	Ilk,Hax1,Pkn1,Zbtb20,Traf6,Dusp5,Kctd20,Mapk3,Csnk1d,Hdac6,Akt1,Il6st,Tgfb1,Adcy1,Pak4,Tgfb3,Cdk5r1,Grm5,Pdgfd,Mas1,Tnks1bp1,Dok7,Ddr1,Pak6,Ptpa,Pak3,Neurl1,Cab39l,Gsk3a,Prrc1,Phb2,Rapgef1,Insr,Entpd5,Nbn,Itln1,Ankle2,Kras,Kitlg,Hipk2,Arrb1,Osbpl8,Limch1,Ppp2r5d,Ryk,Kidins220,S1pr2,Alk,Avpi1,Igf1r,Map3k4,Prkar2a,Prkacb,Erp29,Ppp1r16b,Pibf1,Bmp6,Ccnd3,Gadd45a,Fxr2,Etaa1,Akap13,Prkd1,Dgkz,Kndc1,Prk…
4249	GOBP_REGULATION_OF_PROTEIN_LOCALIZATION_TO_CHROMOSOME_TELOMERIC_REGION	0.0326336	0.346203	-0.568678	-1.57346	170	14	Gnl3,Macroh2a1,Cct7,Dkc1,Cct2,Cct8,Cct3,Cct5,Wrap53,Gnl3l,Cct6a,Tcp1,Cct4
3656	GOBP_NEGATIVE_REGULATION_OF_TRANSMEMBRANE_RECEPTOR_PROTEIN_SERINE_THREONINE_KINASE_SIGNALING_PATHWAY	0.0328203	0.347685	-0.321816	-1.39016	176	91	Pmepa1,Spred1,Glg1,Skil,Dact2,Tgfb1,Tgfb3,Bambi,Dnm2,Htra1,Bcl9l,Ldlrad4,Hipk2,Pbld1,Emilin1,Fam89b,Tgfbr1,Hspa5,Smad7,Ski,Tob1,Hspa1a,Htra3,Igsf1,Cav2,Nog,Dlx1,Wnt5a,Cav1
3275	GOBP_POSITIVE_REGULATION_OF_CARTILAGE_DEVELOPMENT	0.0328621	0.347685	-0.504013	-1.54764	171	20	Sox6,Zbtb16,Bmp6,Bmp2,Smad7,Ccn1,Sox9,Wnt5a
7615	HP_HYPOPLASIA_OF_DENTAL_ENAMEL	0.0329174	0.347685	0.378825	1.4529	152	47	Pik3c2a,Dnajc21,Rogdi,Lonp1,Aldh3a2,Ddx59,Ercc2,Tars1,Pex1,Crebbp,Fam20c,Gja1,Atr,Pcnt,Mplkip,Galnt3,Ercc6,Stx16
4502	GOCC_U1_SNRNP	0.033013	0.347685	0.535394	1.57633	157	16	Luc7l3,Snrnp70,Snrpel1,Prpf39,Prpf40a,Snrpd3,Snrpd2,Snrpd1
9265	Johnson_Hippocampus_Human_M4	0.0330198	0.347685	-0.45473	-1.50837	171	27	Camk1,Pcdh8,Syt13,Synpr,Tmem158,Ptpro
7306	HP_PARESTHESIA	0.0330472	0.347685	0.34694	1.42218	153	64	Slc19a2,Naglu,Atl1,Fmr1,Jak2,Epcam,Sptlc2,App,Serping1,Polg,Pik3ca,Hpdl,Rps20,Mlh3,Prrt2,Galc,RT1-Bb
2234	GOBP_NEGATIVE_REGULATION_OF_ION_TRANSPORT	0.0330548	0.347685	-0.267475	-1.3063	181	205	Ube2g2,Svip,Akt1,Thada,Appl2,Gnao1,Wwp2,Yod1,Htr1b,Kalrn,Gsk3a,Atp7a,Rest,Os9,Pacsin3,Sri,Erp29,Ubqln1,Rab23,Ube2j1,Cartpt,Jagn1,Hrh3,Midn,Kcne4,Apoe,Chga,Slc30a1,Enho,Adra2c,Irs2,Lman1,Adra2a,Hecw2,Adcyap1,Rgs2,Nr1h3,Akt2,Vip,Sufu,Grb10,Actn2,Idh2,Bcl2,Crhbp,Nos1,Slc43a2,Stc1,Itgb1bp1,Slc9a3r1,Cav1,Ucp2
2361	GOBP_SECONDARY_METABOLITE_BIOSYNTHETIC_PROCESS	0.0330974	0.347685	-0.558142	-1.57273	172	15	Ddt,Ctns,Wnt5a,Pmel
5210	GOMF_AMINO_ACID_CATION_SYMPORTER_ACTIVITY	0.0330974	0.347685	-0.557812	-1.5718	172	15	Slc6a20,Slc6a5,Slc38a1,Slc1a2,Slc32a1,Slc6a15,Slc6a1,Slc6a11,Slc1a6
6690	HP_ABNORMALITY_OF_THE_HALLUX	0.0331666	0.348033	-0.292382	-1.34755	178	136	Wdfy3,Prdm5,Kat6a,Bcorl1,Akt1,Flna,Nono,Nup107,Smc1a,Zswim6,Ddx6,Pycr2,Myt1l,Slc16a2,Zeb2,Rlim,Hspb1,Sall1,Rab23,Sumf1,Dact1,Rfc2,Fibp,Dlx5,Bmp2,Sf3b4,Fgf10,Efnb1,Il11ra1,Itch,B3galt6,Gne,Tcf12,Nog,Taf6,C2cd3
764	GOBP_LACTATION	0.0332636	0.348358	-0.425539	-1.49874	174	34	Kalrn,Ddr1,Neurl1,Atp7a,Med1,Hk2,Erbb4,Creb1,Xbp1,Apln,Stat5b,Cav1
1200	GOBP_SYNAPTIC_VESICLE_DOCKING	0.0332698	0.348358	0.62523	1.5946	156	10	Bloc1s6,Unc13b
5160	GOMF_GDP_DISSOCIATION_INHIBITOR_ACTIVITY	0.0333969	0.349311	-0.566937	-1.56865	174	14	Gpsm2,Chm,Gpsm1,Rgs14,Arhgdia,Sesn2,Itgb1bp1
7464	HP_RECURRENT_VIRAL_INFECTIONS	0.0335255	0.350276	0.394006	1.47236	156	41	Dnajc21,Zap70,Tcirg1,Unc93b1,Irf9,Malt1,Fli1,Srp54a,Tyk2,Cd3e,Btd,Efl1,Dclre1c,Cybb,Gata2
8657	HP_AGYRIA	0.0335993	0.350668	0.559562	1.5784	159	14	Tubg1,Pomt2,Fkrp,Tuba1a,Crppa,Dag1,Pafah1b1,Cdk5
8451	HP_ANORECTAL_ANOMALY	0.0336731	0.351058	-0.267381	-1.30434	184	203	Hccs,Akt1,Tgfb1,Fras1,Fktn,B3glct,Polr1c,Chd7,Emc1,Wrap53,Ptch1,Kmt2c,Insr,Nbn,Kras,Ddx6,Slc25a24,Ltbp4,Dock8,Nthl1,Washc5,Tnfsf12,Fuz,Sall1,Mafb,Ctnnd1,Dact1,Fan1,Rfc2,Xrcc2,Lig4,Cdc45,Nfkb2,Ski,Ppp2r3c,Dchs1,Ptdss1,Mycn,Hspa9,Wnt7a,Pms1,Dll1,Zic2,Fancf,Fancl,Rras2,Gas1,Brca1,C2cd3
5987	HP_ORAL_CLEFT	0.0337754	0.351369	-0.23295	-1.23357	190	429	LOC100362830,Ess2,Pde6d,Specc1l,Prdm5,Mks1,Ift57,Kat6a,Smarcc2,Dcc,Arhgap29,Nfasc,Tmco1,Deaf1,Fras1,Klhl7,Med25,Fktn,Tgfb3,Arx,B3glct,Polr1c,Gnao1,Flna,Chd7,Cep104,Dok7,Slc10a7,Ears2,Ripply2,Arcn1,Rps19l2,Sox6,Nup107,Arid2,Smc1a,Ptch1,Arnt2,Kmt2c,Sox10,Nbn,Zswim6,Kras,Ric1,Slc35d1,Ppp2r5d,Nfix,Polr2a,Hnrnpk,Washc5,Zeb2,Bub1,Pibf1,Fuz,Mafb,Spry4,Pigq,Ctnnd1,Pex7,Bub3,Sox2,Tgfbr1,Zmpste24,Tgfb2,Dlx…
9305	LASTOWSKA_NEUROBLASTOMA_COPY_NUMBER_DN	0.0338307	0.351369	-0.216893	-1.19174	194	678	Arhgap1,Man1c1,Cox15,Hikeshi,Pbrm1,Inpp5a,Rer1,Tmem222,Cdc25a,Rnf169,Sh3bp2,Fpgt,Ints4,Vps26b,Hif1an,Txndc12,Rell1,Tmem51,Kifbp,Dnajc16,Zfp46,Fbxo6,Gpatch3,Ldlrap1,Atp13a2,Trub1,Ipo13,Scmh1,Lrrc42,Bap1,Gpam,Jak1,Pcgf3,Gnb1,Ddost,Ctnnbip1,Smarcc1,Yipf1,Uvssa,Prdm2,Sdf4,Ccdc28b,Thrap3,Sec22c,Fam193a,Hnrnpr,Slc9a1,Pten,Tmem59,Urod,Rnf4,Fez1,Nr2c2,Ppp1r8,Ctnnb1,Spata6,Prpf38a,Chordc1,Fam76a,Clcn6,Eph…
8726	HP_ABNORMAL_UPPER_LIMB_BONE_MORPHOLOGY	0.0338739	0.351369	-0.245484	-1.25926	187	317	Phyh,Bcorl1,Akt1,Tgfb1,Gatad2b,B3glct,Galns,Flna,Chd7,Rps19l2,Sparc,Nono,Smc1a,Atp7a,Ptch1,Prmt7,Kras,Ddx6,Slc25a24,Obsl1,Nfix,Zbtb16,Pycr2,Myt1l,Rlim,Aff4,Sall1,Mafb,Rab23,Sumf1,Prkd1,Dact1,Pex7,Nepro,Fgf16,Rfc2,Zmpste24,Exosc2,Bmp2,Mras,Rbpj,Xrcc2,Sf3b4,Lig4,Smarca2,Polr3a,Trip11,Fgf10,Ifih1,B3galt6,Ski,Dchs1,Cog4,Gnpat,Ptdss1,Bgn,Gpc3,Fbln1,Wnt7a,Sufu,Lrp5,Maf,Fancf,Tcf12,Fancl,Hpgd,Agps,Nog,R…
7229	HP_HYPERPHOSPHATURIA	0.0339145	0.351369	-0.58266	-1.57499	176	13	Kras,Ocrl,Ctns,Slc9a3r1,Cdc73
6265	HP_PECTUS_EXCAVATUM	0.033923	0.351369	-0.266791	-1.30142	185	204	Braf,Hsd17b4,Gnb1,Nras,Rasa2,Adgrg1,Piezo2,Pten,Upf3b,Trio,Ret,Ccdc47,Megf8,Nsd1,Tmem43,Specc1l,Zbtb20,Kat6a,Akt1,Fktn,Tgfb3,Taf1,Nkap,B3glct,Flna,Kdm6b,Nup107,Arid2,Smc1a,Atp7a,Ptch1,Sox10,Kras,Csgalnact1,Nfix,Polr2a,Hnrnpk,Slc16a2,Zeb2,Igf1r,Emd,Pigq,Nepro,Cbs,Tgfbr1,Rfc2,Bmp2,Mras,Lig4,Tbck,Efnb1,Itch,B3galt6,Ski,Selenon,Fgd1,Plod1,Cog4,Gpc3,Maf,Hpgd,Nog,Trip4,Rras2,Wnt5a
4605	GOCC_TRANSCRIPTION_REPRESSOR_COMPLEX	0.0339396	0.351369	-0.367671	-1.44473	180	56	Zbtb7a,Hdac1,Arid4a,Mta3,Tbl1xr1,Hdac4,Mbd3,Etv3,Lin37,Gatad2b,Cbx5,Csnk2a1,Chd3,Drap1,Jazf1,Zbtb16,Rest,Chd5,Rlim,Spen,Rbpj,Mier1,Ski,Hdgf,Lin9,Sp3
2459	GOBP_NEGATIVE_REGULATION_OF_OSTEOBLAST_DIFFERENTIATION	0.0339658	0.351369	-0.420648	-1.49038	178	35	Vegfc,Rorb,Nbr1,Id3,Hdac4,Sema4d,Cited1,Bambi,Ptch1,Tmem64,Igfbp5,Ski,Tob1,Sox9,Sufu,Limd1,Lrp5,Nog
2783	GOBP_DENDRITE_MORPHOGENESIS	0.0340111	0.351369	-0.298608	-1.35608	183	122	Shank1,Efna1,Dock10,Ptn,Srcin1,Zfp365,Caprin1,Dnm3,Dscam,Shank2,Abi2,Prex2,Lrp8,Rbfox2,Dcdc2,Arhgap33,Sipa1l1,Sarm1,Pten,Il1rapl1,Dbnl,Arhgap44,Btbd3,Ss18l1,Sema4d,Chrna3,Hdac6,Cdk5r1,Lzts1,Dip2a,Kalrn,Dbn1,Pak3,Ctnnd2,Ppfia2,Obsl1,Kidins220,Fbxw8,Kndc1,Celsr2,Id1,Pdlim5,Adam10,Chrna7,Zdhhc15,Mink1,Hecw2,Wnt7a,Nr2e1,Tiam1,Reln,Arc,Sdc2
1157	GOBP_C4_DICARBOXYLATE_TRANSPORT	0.0340304	0.351369	-0.530716	-1.55567	178	17	Slc1a4,Slc1a6,Slc13a3,Slc13a5,Slc25a10
2044	GOBP_DENDRITIC_CELL_MIGRATION	0.0341258	0.351977	-0.54473	-1.56325	177	16	Alox5,Ano6,Dock8,Eps8,Ccl19,Gpr183
4491	GOCC_DNA_REPLICATION_FACTOR_A_COMPLEX	0.0342205	0.352066	-0.612847	-1.5776	179	11	Xpa,Rpa2,Plrg1,Rpa1,Ercc5
5045	GOMF_AMYLOID_BETA_BINDING	0.0342319	0.352066	0.343604	1.41838	159	66	C1qa,Gsap,Tlr2,Scarb1,Itm2a,Nlgn1,Picalm,Apbb2,Cst3,Cd74,Gria2,Fbxo2,Mapk8ip2,Pfdn6,Clstn1,Epha4,Adrb2,Gria3,Ephb2,Pfdn1,Prnp,Itm2b,Ager,Itgam,Itgb2
2993	GOBP_REGULATION_OF_OXIDOREDUCTASE_ACTIVITY	0.0342568	0.352066	-0.365467	-1.44246	182	57	Hdac6,Akt1,Dnm2,Phb2,Atp7a,Kras,Gla,Atp2b4,Nosip,Nus1,Apoe,Acvr2a,Gnai2,Nod1,Cygb,Rfk,Cav1
5348	GOMF_PRIMARY_ACTIVE_TRANSMEMBRANE_TRANSPORTER_ACTIVITY	0.0342833	0.352066	0.390319	1.46227	159	42	Cd320,Abca4,Abcc9,Abcd3,Abcc5,Abcc2,Abcd2,Tomm20,Tap1,Cftr,Abcc10,Abcd4,Abcc4,Abcb6,Abcb8,Abcb9
5149	GOMF_CYSTEINE_TYPE_ENDOPEPTIDASE_INHIBITOR_ACTIVITY	0.0343168	0.352066	0.481775	1.54387	163	22	Birc3,Prdx5,Cst6,Serpinb9,Cast,Cst3
9172	DESCARTES_MAIN_FETAL_LYMPHATIC_ENDOTHELIAL_CELLS	0.0343738	0.352277	-0.322082	-1.38815	184	90	Mpp7,Ston2,Bmp6,Ppfibp1,Adamts4,Prox1,Galnt15,Slc41a1,Slc38a4,Nrp2,Gprin1,Unc5a,Tll1,Radil,Scamp5,Ch25h,Reln,Mfsd4a,Tpmt,LOC688459,Pgm5,Klhl14
2589	GOBP_GLYCEROPHOSPHOLIPID_CATABOLIC_PROCESS	0.0345261	0.353312	0.481457	1.54286	164	22	Scarb1,Gpcpd1,Pla2g4e,Pla2g7,Pnpla8,Pla2g6,Pla2g5,Inpp5f,Enpp6,Pla2g4b
6698	HP_ABNORMAL_THROMBOCYTE_MORPHOLOGY	0.0345751	0.353312	0.241008	1.24602	154	282	Bloc1s6,Fanci,Dguok,Dnajc21,Sc5d,Cfh,Samd9,Slc19a2,Tfrc,Mmut,Zap70,Rad51,Esco2,Cycs,Usp18,Fermt3,Sf3b1,Wfs1,Rasgrp2,Lat,Sars2,Brca2,Fli1,Jak2,Srp54a,Pomp,Scn9a,Fcgr2a,Hps3,Psmb8,Samhd1,Was,Bloc1s3,Jmjd1c,Acp5,Wars2,Pdgfrb,Itga2b,Ankrd26,Arpc1b,Sos2,Kif15,Tpp2,Tnfrsf11a,Acat1,Asah1,Efl1,Fancc,Ocln,Rpl5,G6pc3,Arhgef1,Hps6,Ifngr1,Abcd4,Eogt,Galc,Gba,Thbd,Lrba,Dclre1c,Acad9
7332	HP_URINARY_GLYCOSAMINOGLYCAN_EXCRETION	0.0345846	0.353312	0.606042	1.59551	163	11	Pik3c2a,Naglu,Idua,Fuca1
1331	GOBP_DENTATE_GYRUS_DEVELOPMENT	0.034681	0.353548	-0.581021	-1.57056	180	13	Pten,Tmem108,Neurod1,Prox1,Emx2,Nr2e1,Btg2
4405	GOBP_POSITIVE_REGULATION_OF_ENDOTHELIAL_CELL_CHEMOTAXIS	0.034681	0.353548	-0.581439	-1.57169	180	13	Hspb1,Prkd1,Prkd2,Fgf16,Smoc2
7940	HP_ABNORMALITY_OF_THE_HAIRLINE	0.0347476	0.353854	-0.275868	-1.32015	189	177	Nsd1,Tbl1xr1,Pik3cd,Spred1,LOC100362830,Specc1l,Tmco1,Fras1,Klhl7,Arx,Polr1c,Emc1,Rps19l2,Smc1a,Slc35c1,Insr,Nbn,Kras,Slc25a24,Nfix,Cog7,Washc5,Nrxn1,Tecpr2,Mafb,Nepro,Ccnk,Bscl2,Mras,Lig4,Smarca2,Efnb1,Ifih1,Fgd1,Igf1,Fos,Gne,Xrcc4,Nova2,Pigk,Cavin1,Tcf12,Taf6,Rras2,Brca1,Cav1
7742	HP_SPINAL_MUSCULAR_ATROPHY	0.0348325	0.353987	-0.5077	-1.53678	181	19	Morc2,Uba1,Atp7a,Ighmbp2,Vapb,Kcnk9,Ascc1,Trip4
1118	GOBP_SCHWANN_CELL_DEVELOPMENT	0.0348459	0.353987	-0.48282	-1.52152	181	22	Nf1,Dicer1,Sod1,Itgb4,Akt1,Ntrk2,Ski,Arhgef10,Pard3,Akt2
3188	GOBP_BONE_MORPHOGENESIS	0.0348706	0.353987	-0.359812	-1.44234	185	61	Megf8,Mef2d,Ltbp3,Glg1,Tgfb3,Rarg,Ripply2,Csgalnact1,Bmp6,Rab23,Pex7,Dhrs3,Zmpste24,Dlx5,Phospho1,Alpl,Trip11,Nab2,Ski,Sox9,Lrp5,Stc1,Serpinh1
562	GOBP_GLUTATHIONE_METABOLIC_PROCESS	0.0349261	0.354037	0.388918	1.45701	162	42	Idh1,Gss,Gstm4,Oplah,Ggt7,Gstz1,Gsr,Cndp2,Hpgds,Gpx1,Gsto2,Chac2,Slc7a11,Gclc,Ethe1,Gsto1,Gstp1
1661	GOBP_REGULATION_OF_CYTOKINESIS	0.0349785	0.354037	0.35632	1.42907	162	57	Pdxp,Cdc14a,Cspp1,Pik3c3,Cul3,Entr1,Nup62,Brca2,Plk2,Spast,Plk5,Prpf40a,Map10,Klhl9,Flcn,Cdc25b
5848	GOMF_GENERAL_TRANSCRIPTION_INITIATION_FACTOR_BINDING	0.0349887	0.354037	-0.405604	-1.48612	185	40	Cand1,Taf1b,Psmc2,Fbl,Yeats2,Taf1,Taf7,Drap1,Ruvbl2,Gtf2f1,Thra,Brf2,Taf12,Tcf4
1925	GOBP_APPENDAGE_MORPHOGENESIS	0.0350224	0.354037	-0.326233	-1.39551	187	87	Ctnnb1,Megf8,Cacna1c,Sp9,Sema3c,Fras1,Rarg,Chd7,Bak1,Aff3,Ptch1,Zbtb16,Med1,Sall1,Pbx1,Tulp3,Tgfb2,Dlx5,Dlx6,Fgf10,Pbx2,Ski,Gpc3,Zfp358,Fbxw4,Sox9,Wnt7a,Lrp5,Nog,Wnt5a,C2cd3
7295	HP_ABNORMAL_FEMORAL_HEAD_MORPHOLOGY	0.0350688	0.354137	0.376722	1.44484	162	47	Pik3c2a,Dnajc21,Slc2a10,Idua,Cspp1,Trappc2,Col11a2,Kif22,Srp54a,Pop1,Fzd2,Slc39a13,Efl1,Ifngr1,Ift140,Crebbp,LOC690035,Pcnt
2747	GOBP_MUSCLE_ORGAN_MORPHOGENESIS	0.0351768	0.354792	-0.405253	-1.48483	186	40	Tgfb1,Chd7,Med1,Tnnt2,Tgfbr1,Tgfb2,Bmp2,Rbpj,Prox1,Smad7,Nog,Wnt5a,Myh7
4973	GOCC_POSTSYNAPTIC_DENSITY_INTRACELLULAR_COMPONENT	0.0352073	0.354792	-0.630577	-1.57712	185	10	Sh3gl1,Dnm2,Ctnnd1,Bcr,Actn2
556	GOBP_TERPENOID_METABOLIC_PROCESS	0.0353546	0.355906	0.351939	1.42452	164	60	Rarres2,Hmgcs1,Rdh10,Fdft1,Ugt1a1,Rdh13,Agrn,Retsat,Gpc1,Aldh3a2,Abca4,Rlbp1,Hmgcs2,Stra6,Cyp2d3,Dgat1,Srd5a1,Rbp4,Htra2,Rdh14
2133	GOBP_NEGATIVE_REGULATION_OF_PHOSPHORYLATION	0.0354174	0.356166	-0.247744	-1.26393	195	299	Ppm1e,Gnaq,Pmepa1,Hdac4,Sema4d,Tmed2,Rgs3,Spred1,Prkcz,Pkn1,Dusp5,Nr2f2,Akt1,Tgfb1,Mllt1,Mas1,Bak1,Taf7,Irak3,Ankle2,Ldlrad4,Arrb1,Pbld1,Hipk3,Ppp2r5d,Igf1r,Rgs14,Hspb1,Prkar2a,Zbed3,Pdcd4,Sh3bp5,Pibf1,Emilin1,Gadd45a,Spry4,Git1,Cit,Rubcn,Nf2,Coro1c,Ppargc1a,Dnajc3,Midn,Wars1,Apoe,Crkl,Ntf3,Dusp18,Smad7,Irs2,Ccnb1,Dusp4,Kirrel2,Mapt,Ddit4,Tarbp2,Sh3bp5l,Eif4g1,Pard3,Rgs2,Fbln1,Ptpn13,Ppp1r1b,Prkr…
2612	GOBP_ALPHA_BETA_T_CELL_PROLIFERATION	0.0355203	0.356529	0.429015	1.50479	169	31	Zap70,Ptprc,Mapk8ip1,RT1-S3,Vsir,Cd3e,RT1-A2,RT1-CE10,Il15,Arg2,Lgals9,Ebi3,Cd274,Il23a,Twsg1
763	GOBP_BODY_FLUID_SECRETION	0.0355273	0.356529	-0.369882	-1.44364	189	54	Kalrn,Ddr1,Neurl1,Atp7a,Med1,Celsr2,Hk2,Npr1,Oprk1,Fgf10,Erbb4,Creb1,Xbp1,Nr1h3,Apln,Vip,Stat5b,Cav1
5571	GOMF_ADRENERGIC_RECEPTOR_BINDING	0.0355981	0.356634	-0.506287	-1.5325	185	19	Pde4d,Akap5,Arrb2,Magi2,Adrb1,Sh3gl1,Aplp1,Arrb1,Adra2c,Adra2a,Grk2,Slc9a3r1
358	GOBP_CARDIAC_ATRIUM_DEVELOPMENT	0.0356117	0.356634	-0.481761	-1.51818	185	22	Tgfb2,Bmp2,Prox1,Ccn1,Nog,Wnt5a
6650	HP_ABNORMALITY_OF_THE_SPLEEN	0.035674	0.356734	0.232739	1.23161	157	346	Pik3c2a,Dguok,Sc5d,Twist1,Hba-a3,Samd9,Cfap298,Naglu,Hydin,Atm,Dnaaf3,Lipa,Dnah9,Alpk1,Idua,Mmut,Zap70,Tcirg1,Fam111a,Cdan1,Esco2,Cspp1,Ptprc,Hfe,Nek8,Fermt3,Sf3b1,Hexb,Lat,Brca2,Gpc1,Hsd3b7,Rpgrip1l,Jak2,Mns1,B9d2,Irf8,Dnaaf4,Cd3e,Man2b1,Dnah1,Fuca1,Psmb8,Abcd3,Samhd1,Pik3ca,Btd,Alg9,Cfap300,Ctsa,Jmjd1c,Wdpcp,Slc17a5,Ccdc103,F5,Stra6,Sos2,Gale,Tpp2,Ttc12,Aldoa,Tnfrsf11a,Asah1,Dpm1,Ocln,G6pc3,Npc…
8612	HP_ABNORMAL_MORPHOLOGY_OF_THE_GREAT_VESSELS	0.0357522	0.356734	-0.230949	-1.22431	201	441	Hdac4,Fto,Trex1,Tmem260,LOC100362830,Ess2,Wdfy3,Specc1l,Mks1,Nr2f2,Kat6a,Mrps16,Bcorl1,Dnajb13,Hccs,Tmco1,Med25,Myrf,Fktn,Tgfb3,Arx,Nkap,B3glct,Ldlr,Polr1c,Flna,Chd7,Rsph3,Ripply2,Rps19l2,Nono,Myh11,Smc1a,Ptch1,Kras,Fn1,Adk,Ddx6,Slc25a24,Ltbp4,Pik3r2,Csgalnact1,Nfix,Myt1l,Hnrnpk,Washc5,Zeb2,Rlim,Bub1,Prkacb,Taldo1,Aff4,Sall1,Rab23,Kat8,Dact1,Pgm3,Bub3,Cog6,Sox2,Tgfbr1,Rfc2,Zmpste24,Col18a1,Tgfb2,…
7635	HP_APLASIA_HYPOPLASIA_INVOLVING_BONES_OF_THE_FEET	0.0357536	0.356734	-0.262495	-1.28979	194	218	Grip1,Ift80,Smarca4,Rspry1,Gabrd,Phf6,Ccdc28b,Aloxe3,Actl6a,Magel2,Ccdc47,Tbl1xr1,Exoc6b,Ltbp3,Hdac4,Ada,Wdfy3,Specc1l,Kat6a,Smarcc2,Phyh,Bcorl1,Hdac6,Klhl7,Mkrn3,B3glct,Flna,Chd7,Arid2,Smc1a,Slc35c1,Prmt7,Ddx6,Myt1l,Igf1r,Rlim,Sall1,Rab23,Dact1,Pex7,Camk2g,Dlx5,Bmp2,Rbpj,Sf3b4,Lig4,Smarca2,Trip11,B3galt6,Ski,Fgd1,Galnt2,Dchs1,Cog4,Bgn,Gpc3,Mycn,Sox9,Bbs1,Wnt7a,Tcf4,Ghr,Adamts2,Nog,Smoc1
4972	GOCC_POSTSYNAPTIC_SPECIALIZATION_INTRACELLULAR_COMPONENT	0.0358362	0.356734	-0.592264	-1.5692	188	12	Sh3gl1,Dnm2,Ctnnd1,Bcr,Actn2
1286	GOBP_REGULATION_OF_LIPID_METABOLIC_PROCESS	0.0358894	0.356734	0.239591	1.23911	160	284	Pex11a,Idh1,Rarres2,Sc5d,Hmgcs1,Tek,Twist1,Scd,Cyp51,Thrsp,Lsr,Dkk3,Apoa5,Pde3b,Scarb1,Hsd17b13,Mvd,Rdh10,Fhl2,Fdft1,Acadl,Nsmaf,Ugt1a1,Insig1,Glipr1,Nr1d2,Gpld1,Fbxw7,Dnajc15,Ppp4r3b,Hdac3,Flt3,Angptl4,Sqle,Mtmr3,Ptgs2,Hmgcr,Gstz1,Adipoq,Mlxipl,Dhcr7,Mtmr9,Dgkq,Cpt1a,H6pd,Lactb,Cd74,Hmgcs2,Abcd2,Pdgfrb,Pip4k2c,Sphk1,Ambra1
9105	ZHONG_PFC_C1_MICROGLIA	0.035904	0.356734	-0.270991	-1.30576	195	187	Bub1,Cacybp,Cdca4,Ak2,Bub3,Diaph3,Gtf2f1,Id1,Rfc2,Anapc5,Birc5,Pa2g4,Crebl2,Srsf3,Ccnb1,Gamt,Phf19,Ppp2r3c,Mrps12,Cdca8,Hmmr,Xrcc4,Ikbkg,Vps36,Mgme1,Hspa1a,Gart,LOC100363502,Idh2,Anln,Rabl3,Micu1,LOC100359600,Nfatc2ip,Mtif3
4248	GOBP_POSITIVE_REGULATION_OF_VASCULAR_ASSOCIATED_SMOOTH_MUSCLE_CELL_MIGRATION	0.0359316	0.356734	-0.610213	-1.57082	188	11	Atp7a,Nr4a3,Igfbp5,Pdgfb,Adamts1
5745	GOMF_MISFOLDED_PROTEIN_BINDING	0.0359533	0.356734	-0.471977	-1.50586	187	23	Hspa8,Hdac6,Hspa14,Clu,Dnajc3,Hspa5,Dnajb11,Hspa9,Hspa1a
6007	HP_WIDE_ANTERIOR_FONTANEL	0.0359888	0.356734	-0.359927	-1.43862	191	60	Arx,B3glct,Flna,Pex13,Slc25a24,Ppp2r5d,Taldo1,Pigq,Nepro,Lig4,Cdc45,Ski,Dchs1,Cog4,Pex11b,Sox9,Sufu,Adamts2,Wnt5a
8088	HP_CHERRY_RED_SPOT_OF_THE_MACULA	0.0360607	0.356734	0.603519	1.58887	170	11	Hexb,Ctsa,Asah1,Galc,Gm2a,Psap,Tmem231
4561	GOCC_ADHERENS_JUNCTION	0.0360844	0.356734	-0.288704	-1.33775	194	141	Tnks1bp1,Dlg5,Ctnnd2,Cdc42ep4,Ctnna1,Cdh24,Ddx6,Frmd5,Mpp7,Ctnnd1,Nf2,Cnn3,Rab10,Lin7c,Pdlim5,Adam10,Cyth1,Baiap2,Smad7,Ppp1r9b,Ccdc85a,Sh3bp1,Dchs1,Pard3,Afdn,Cdh22,Limd1,Dll1,Jcad,Dsc2,Itga6,Rdx,Pgm5,Ahi1
3447	GOBP_REGULATION_OF_CELL_CYCLE_ARREST	0.0361312	0.356734	-0.338259	-1.41446	194	76	Med25,Plk3,Cdk5r1,Tnks1bp1,Uhrf2,Cnot6,E2f4,Cnot4,Neurod1,Gadd45a,Prkaca,Cnot8,Rbl2,Sde2,Adam10,Fgf10,Ccnb1,Rgcc,Hsp90ab1,Plagl1,Akt2,Btg2,Brca1
1111	GOBP_REGULATION_OF_GLIOGENESIS	0.0361334	0.356734	-0.354954	-1.43222	193	63	Sox8,Tenm4,Il6st,Tgfb1,Rela,Ldlr,Sox10,Nkx6-2,Nf2,Gpr37l1,Bmp2,Prmt5,Ski,Rnf10,Nkx2-2,Adcyap1,Hes5,Nr2e1,Idh2,Nog,Dlx1
2302	GOBP_RESPONSE_TO_ESTROGEN	0.0361762	0.356734	-0.395855	-1.47017	192	42	Wnt7a,Crhbp,Gal,Mstn,Arid5a,Brca1,Cav1
9371	LEIN_LOCALIZED_TO_DISTAL_AND_PROXIMAL_DENDRITES	0.0362347	0.356734	-0.541714	-1.5546	188	16	Cpe,Btbd3,Sowaha,Adcy1,Epb41l1,Ppp1r9b
8119	HP_EEG_WITH_BURST_SUPPRESSION	0.0362486	0.356734	-0.489441	-1.5222	188	21	Arx,Gnao1,Pigq,Ugdh,Neurod2,Alg14,Trim8,Pnpo
1839	GOBP_TOLL_LIKE_RECEPTOR_2_SIGNALING_PATHWAY	0.0362716	0.356734	0.602729	1.58679	171	11	Tlr2,Pja2,Pik3ap1,Tnip2,Cyba
92	GOBP_UROGENITAL_SYSTEM_DEVELOPMENT	0.0363139	0.356734	-0.262743	-1.29066	198	215	Ctnnbip1,Arid5b,Smarcc1,Nid1,Pdgfra,Sdc4,Fem1b,Pten,Magi2,Zfp161,Ctnnb1,Ift27,Ret,Id3,Acta2,Arl3,Angpt2,Trex1,Sox8,Cited1,Wnt7b,Itga3,Pygo1,Smad5,Nfia,Dact2,Sulf2,Fras1,Rarg,Nup160,Pdgfd,Zfp354a,Dlg5,Jmjd6,Nup107,Ptch1,Zbtb16,Sall1,Bmp6,Tgfbr1,Pbx1,Zmpste24,Tgfb2,Crkl,Bmp2,Prox1,Kirrel3,Pou3f3,Lzts2,Fgf10,Smad7,Klf15,Dchs1,Mme,Emx2,Gpc3,Sox9,Hes5,Pdgfb,Dll1,Bcl2,Heyl,Tiparp,Crlf1,Hpgd,Adamts1,Nog…
2035	GOBP_INNER_DYNEIN_ARM_ASSEMBLY	0.0363788	0.356734	0.567161	1.56925	173	13	Tekt2,Cfap100,Dnaaf4,Dnah1,Cfap73,Ccdc103,Dnai3,Dnaaf6,Zmynd10
7115	HP_RECURRENT_UPPER_RESPIRATORY_TRACT_INFECTIONS	0.0363951	0.356734	0.325036	1.38614	167	79	Fcgr3a,Cfap298,Naglu,Hydin,Il17ra,Atm,Zap70,Adnp,Dnaaf4,Psmb8,Was,Acp5,Tap1,Asah1,Col5a1,Hps6,Dnaaf6,Mdm4,Lrba,Dclre1c,Crebbp,Zmynd10,Slc29a3
64	GOBP_DNA_CATABOLIC_PROCESS_ENDONUCLEOLYTIC	0.0364245	0.356734	0.500107	1.54643	173	19	Dffb,Mus81,Apaf1,Rexo4,Fbh1,Casp3,Cidea,Kpna1,Endog,Dffa,Dnase1l1
1926	GOBP_EMBRYONIC_APPENDAGE_MORPHOGENESIS	0.036435	0.356734	-0.341703	-1.41395	194	72	Fras1,Rarg,Chd7,Aff3,Ptch1,Zbtb16,Med1,Sall1,Pbx1,Tulp3,Tgfb2,Dlx5,Dlx6,Pbx2,Ski,Gpc3,Zfp358,Fbxw4,Wnt7a,Lrp5,Nog,Wnt5a,C2cd3
2401	GOBP_MEIOTIC_CHROMOSOME_SEGREGATION	0.0364716	0.356734	0.404092	1.47142	171	37	P3h4,Atm,Rad21l1,Hfm1,Mus81,Eme2,Smc2,Syce1l,Top2b,Mlh3,Actr3
5757	GOMF_NUCLEOSIDE_TRIPHOSPHATASE_REGULATOR_ACTIVITY	0.0366352	0.357972	-0.234157	-1.22935	205	394	Tbc1d20,Ric8b,Tsc1,Ophn1,Dock10,Gmip,Dnaja1,Iqgap2,Arhgap1,Arl2,Hacd3,Rasgrf1,Arhgap30,Thg1l,Sbf1,Bag1,Myo9a,Sgsm2,Dock3,Nf1,Gapvd1,Dock6,Tbc1d22b,Arhgap31,Prex2,Tbc1d4,Elmo1,Nucb1,Tbc1d10b,Tnk2,Rgs6,Sgsm1,Mtss2,Arhgap33,Rasa2,Tbc1d19,Mcf2,Arhgef15,Sipa1l1,Tbc1d10a,Arhgef18,Rcc1,Arhgap6,Plcb1,Trio,Abr,Gpsm2,Arhgap44,Rap1gap,Ralgps1,Adrb1,Tor1aip2,Lamtor1,Tbc1d17,Gnaq,Rasgrp1,Katnb1,Rgs3,Hsph1,Ral…
7176	HP_HEMIVERTEBRAE	0.0367409	0.358109	-0.4158	-1.4819	192	36	Tmco1,B3glct,Chd7,Ripply2,Ptch1,Washc5,Sox2,Cdk10,Ikbkg,Wnt7a,Sufu,Wnt5a
5481	GOMF_KINASE_REGULATOR_ACTIVITY	0.0367526	0.358109	-0.280754	-1.32616	200	160	Pik3r2,Kidins220,Hspb1,Prkar2a,Sh3bp5,Klf4,Ccnd3,Spry4,Etaa1,Cit,Dnajc3,Ccnk,Pik3r3,Wars1,Ccnt1,Bcl10,Lamtor3,Ccnb1,Rgcc,Sh3bp5l,Hsp90ab1,Parp16,Ppp1r1b,Cckbr,Prkrip1,Hexim1,Stk4,Incenp,Socs4,Ankrd54,Alkal2,Pkib
1995	GOBP_ENDOTHELIAL_CELL_CHEMOTAXIS	0.0367605	0.358109	-0.479387	-1.5107	191	22	Hspb1,Prkd1,Prkd2,Fgf16,Smoc2,Nr4a1
1956	GOBP_NEGATIVE_REGULATION_OF_HIPPO_SIGNALING	0.0368821	0.358868	-0.608971	-1.56762	193	11	Shank2,Wwc1,Dlg5,Cit,Wwc2,Vgll4,Limd1
6652	HP_ACCESSORY_SPLEEN	0.0369128	0.358868	0.49004	1.53084	175	20	Esco2,Cspp1,Rpgrip1l,B9d2,Wdpcp,Cc2d2a,Ctbp1,Tmem231,Tmem67,Nsd2,Rpgrip1,Cep290
1636	GOBP_REGULATION_OF_CHONDROCYTE_DIFFERENTIATION	0.0371933	0.361057	-0.433157	-1.49173	193	31	Ltbp3,Glg1,Rarg,Sox6,Zbtb16,Bmp6,Tgfbr1,Smad7,Sox9,Maf,Mboat2
2728	GOBP_RESPONSE_TO_STEROID_HORMONE	0.0372127	0.361057	-0.261335	-1.28957	203	226	Hdac6,Tgfb1,Tgfb3,Rela,Acsbg1,Ncoa2,Pgrmc2,Htr1b,Taf7,Phb2,Sparc,Sox10,Kras,Nr4a3,Rest,Med1,Gabrb1,Bmp6,Ramp2,Gpr83,Rxra,Arg1,Usp8,Slit3,Tgfb2,Clock,Rxrg,Alpl,Ppp1r9b,Arntl,Ddit4,Fos,Cps1,Nkx2-2,Adcyap1,Cbfb,Nr1h3,Nr2e1,Sst,Bcl2,Heyl,Hey1,Adm,Stc1,Trip4,Cd38,Npas4,Mstn,Brca1,Cav1
6673	HP_ABSENT_TOENAIL	0.0372624	0.361176	-0.608531	-1.56649	195	11	Crkl,Bcr,Wnt7a
407	GOBP_ENERGY_RESERVE_METABOLIC_PROCESS	0.0373148	0.361321	-0.362138	-1.43456	198	58	Akt1,Il6st,Gfpt1,Gsk3a,Insr,Stk40,Pygb,Stbd1,Pomc,Irs2,Pgm1,Igf1,Mrap2,Akt2,Pgm2l1,Ppp1r3g,Pygm,Gfpt2
1359	GOBP_DORSAL_VENTRAL_NEURAL_TUBE_PATTERNING	0.0375551	0.363283	-0.577119	-1.56001	195	13	Ptch1,Prkacb,Prkaca,Tulp3,Sufu
5906	HP_ABNORMALITY_OF_THE_CLITORIS	0.0376234	0.363367	-0.353965	-1.42823	201	63	Hccs,Fras1,Mkrn3,B3glct,Insr,Pex13,Taldo1,Dhx37,Bscl2,Cdc45,Fos,Pex11b,Sox9,Cavin1,Traip,Wnt5a,Cav1
6613	HP_AORTIC_VALVE_STENOSIS	0.037639	0.363367	0.399216	1.47126	175	39	Slc2a10,Idua,Esco2,Scn1b,Nek8,Dph1,Fli1,Adamts10,Fbn1
2512	GOBP_POSITIVE_REGULATION_OF_SMOOTHENED_SIGNALING_PATHWAY	0.0377395	0.36369	-0.456305	-1.49983	196	26	Sfrp1,Pdcl,Prrx1,Tedc2,Ulk3,Dcdc2,Rab34,Ttc23,Dlg5,Ctnna1,Evc,Gpc3,Gas8,Tubd1
2595	GOBP_SPHINGOSINE_BIOSYNTHETIC_PROCESS	0.0377478	0.36369	0.599241	1.57761	178	11	Sptlc2,Sphk1,Asah1,Gba,Acer3
1010	GOBP_REGULATION_OF_ENDOTHELIAL_CELL_MIGRATION	0.0379349	0.364758	-0.293071	-1.34182	204	130	Prkca,Synj2bp,Rhob,Angpt2,Pik3cd,Spred1,Stard13,Adamts9,Nr2f2,Akt1,Tgfb1,Gpi,Sparc,Atp5f1a,Atp5f1b,Hspb1,Klf4,Gadd45a,Prkd1,Prkd2,Fgf16,Atp2b4,Akt3,Nus1,Apoe,Bcar1,Prox1,Rgcc,Sh3bp1,Smoc2,Nrp2,Vash1,Zfp580,Wnt7a,Pdgfb,Nr2e1,Jcad,Stc1,Itgb1bp1,Wnt5a
1418	GOBP_NEGATIVE_REGULATION_OF_WNT_SIGNALING_PATHWAY	0.0379444	0.364758	-0.279471	-1.32024	205	162	Psmc4,Gsk3a,Rapgef1,Ankrd6,Cthrc1,Sox10,Ddit3,Emd,Ruvbl2,Fuz,Cyld,Tmem64,Ctnnd1,Dact1,Sox2,Apoe,Bmp2,Nkd1,Lzts2,Jade1,Frzb,Gpc3,Cby1,Vgll4,Sox9,Limd1,Grb10,Stk4,Amer2,Nog,Psme3,Slc9a3r1,Wnt5a,Ptpro,Cav1
1997	GOBP_POSITIVE_REGULATION_OF_INSULIN_SECRETION_INVOLVED_IN_CELLULAR_RESPONSE_TO_GLUCOSE_STIMULUS	0.037972	0.364758	0.441521	1.51075	181	28	C1qtnf12,Cltrn,Gpld1,Vsnl1,Pla2g6,Trpm4,Ppp3cb,Oxct1,Cftr,Ano1
5876	GOMF_PROMOTER_SPECIFIC_CHROMATIN_BINDING	0.0380455	0.365101	-0.390464	-1.45822	203	43	Foxc1,Hdac1,Dnmt1,Zfp609,Hdac4,Chd7,Sox10,Trim28,Med1,Polr2a,E2f4,Nup98,Klf4,Gadd45a,Rbl2,Ppargc1a,Gtf2f1,Dhx9
3473	GOBP_CELLULAR_RESPONSE_TO_EXOGENOUS_DSRNA	0.0382629	0.366324	-0.549425	-1.54817	199	15	Dhx9,Mul1,Ifih1,Zcchc3,Ifit1,Cav1
3400	GOBP_DENDRITE_SELF_AVOIDANCE	0.0382826	0.366324	0.582284	1.57143	180	12	Robo3,Nptn,Cntn4,Bsg,Cntn6
1864	GOBP_RESPONSE_TO_INTERFERON_GAMMA	0.0382868	0.366324	0.291574	1.33479	176	118	Slc11a1,Tlr2,Casp1,Irf9,Parp9,Edn1,Trim5,Socs1,Mrc1,RT1-S3,Jak2,Fcgr1a,Irf8,Parp14,RT1-A2,Aif1,Hck,Rab20,RT1-CE10,Rab7b,Was,Cd74,Rps6kb1,Irf3,Stx8,Actr3,Ifngr1,Sumo1,RT1-Bb,LOC685067,Oas1a,Rab43,Gbp5,RT1-Db1,Cd47,Stxbp3
3151	GOBP_MATERNAL_PROCESS_INVOLVED_IN_FEMALE_PREGNANCY	0.0384033	0.366865	-0.410338	-1.47472	202	37	Mapk1,Wnt4,Bmpr2,Pam,Ptn,Gjb2,Spp1,Havcr2,Angpt2,Tmed2,Nr2f2,Mapk3,Itga3,Kpna6,Akt1,Med1,Klf1,Arg1,Stox2,Rgs2,Junb,Stc1
2792	GOBP_HOMEOSTASIS_OF_NUMBER_OF_CELLS	0.0384193	0.366865	-0.274591	-1.31198	209	175	Sod1,Pik3cd,Alas2,Ada,Klf2,Fam210b,Pkn1,Skil,Smad5,Lmo1,Akt1,Bpgm,Bak1,Jmjd6,Rps19l2,Acin1,Mfhas1,Dock11,Kras,Kitlg,Hipk2,Med1,Ubap2l,Klf1,Mafb,Akt3,Rc3h2,P4htm,Bcl10,Acvr2a,Slc25a38,Dnaja3,Pde4b,Arnt,Slc15a4,Thra,Ppp2r3c,Ncstn,Pknox1,Hspa9,Sox9,Hspa1a,Rb1,Bcl2,Csf1,Lyar,Gpr183,Stat5b,Ankrd54,Sp3
303	GOBP_REGULATION_OF_ADAPTIVE_IMMUNE_RESPONSE	0.038662	0.368817	0.305213	1.35096	177	97	Cd1d1,Slc11a1,Tfrc,Ptprc,Hfe,Malt1,RT1-S3,Cd4,Nectin2,RT1-A2,Trpm4,Tnfsf13,RT1-CE10,Was,Ppp3cb,Rsad2,Il1rl1,Eif2ak4,Kmt5c,Pycard,Traf2,Anxa1,Map3k7,Nfkbiz,Socs5,Il4r,Loxl3,Mr1,Bcl6,Ager,Irf7,Btk,Nsd2,Parp3,Cd274,Ndfip1,Il23a,Kmt5b,C3
260	GOBP_REGULATION_OF_IMMUNE_SYSTEM_PROCESS	0.0387503	0.369295	0.203289	1.1579	159	851	Tmem176a,C1qb,C1qa,Rarres2,C1qc,Cd200r1,Fcgr3a,Cfd,Cd1d1,Pias3,Slc11a1,Cfh,Ikbke,Vav1,Blnk,Atm,Colec11,Isg15,Tfrc,Pik3r6,Flot2,Zap70,Laptm5,Polr3g,Camk4,Elf1,Lamp1,Cd276,Birc3,Smap1,Relb,Npy5r,Ptprc,Rnasel,Dhx58,Hfe,Slc39a10,Card9,Marchf7,Parp9,Malt1,Inpp5d,Trafd1,Usp18,Serpinb9,Slc8b1,Ncapg2,Tmem178a,Edn1,Lgals3,Tomm70,Mapk8ip1,Tkfc,Cul1,Stk39,Psmd7,Cul4a,Nck2,Trim5,Plcg1,Lat,Gpld1,Pja2,Cxadr,Li…
1763	GOBP_REGULATION_OF_CHROMOSOME_ORGANIZATION	0.0388686	0.369403	-0.261553	-1.2839	212	214	Dnmt1,Cdk9,Zbtb7b,Ppp1r10,Terf2ip,Xrcc5,Rnf40,Becn1,Cct3,Rnf4,Jdp2,Pphln1,Ctnnb1,Smg6,Snw1,Gtf2h2,Zfp207,Cct5,Tnks,Numa1,Auts2,Morc2,Mapk3,Fen1,Sfpq,Nabp2,Gnl3l,Nbn,Phf2,Trim28,Arrb1,Cct6a,Psmg2,Xrcc1,Cdc27,Map3k4,Bub1,Ruvbl2,Mad2l1,Ctr9,Prkd1,Tcp1,Prkd2,Bub3,Ppargc1a,Mre11,Ik,Anapc5,Ttk,Atf7ip,Lig4,Mier1,Cct4,Ccnb1,Hnrnpa2b1,Phf19,Mapt,Naf1,Nek7,Hecw2,Upf1,Fbxo4,Ing2,Rps6ka4,Rb1,Hnrnpc,Xrn1,Nos1…
4564	GOCC_CELL_CORTEX	0.0388828	0.369403	-0.259853	-1.28286	212	227	Arf6,Dcdc2,Myo10,Mtss2,Stim1,Snx9,Dbnl,Erc2,Fer,C2cd2l,Ctnnb1,Gpsm2,Rhob,Myo1d,Capn2,Exoc6b,Prkcz,Rhof,Numa1,Ermn,Hax1,Exoc8,Traf6,Exoc3,Trip10,Dctn4,Rims3,Flna,Gpsm1,Dbn1,Cap1,Gypc,Lasp1,Myh10,Exoc2,Emd,Mpp7,Akap13,Ctnnd1,Septin1,Nf2,Dctn1,Coro1c,Bfsp1,Fryl,Rasal3,Rab10,Agtrap,Myl12a,Eps8,Ppp1r9b,Cotl1,Sh3bp1,Rhobtb2,Myo5b,Exoc6,Calb2,Pard3,Spire2,Akt2,Erc1,Nrbp1,Septin3,Actn2,Anln,Rapgef3,Rdx,A…
7576	HP_ACCELERATED_SKELETAL_MATURATION	0.038944	0.369403	-0.379451	-1.44727	207	48	Mkrn3,Slc10a7,Arcn1,Smc1a,Ptch1,Insr,Ddx6,Slc35d1,Csgalnact1,Nfix,Bscl2,Smarca2,Fos,Gpc3,Cavin1,Cav1
5542	GOMF_RECEPTOR_REGULATOR_ACTIVITY	0.0389587	0.369403	-0.261615	-1.28339	213	212	Clec11a,Osgin2,Tnfsf12,Bmp6,Pomc,Cartpt,Fgf16,Alkbh1,Tgfb2,Cxcl14,Bmp2,Enho,Ntf3,Fgf10,Bmp3,Nenf,Lypd1,Cd70,Igf1,Adcyap1,Mrap2,Apln,Vip,Hdgf,Il25,Wnt7a,Wnt16,Pdgfb,Il16,Wnt5b,Ccl19,Ngf,Sst,Cxcl12,Crlf1,Csf1,Igsf1,Adm,Stc1,Gal,Mstn,Wnt5a
1483	GOBP_NEGATIVE_REGULATION_OF_EPITHELIAL_CELL_DIFFERENTIATION	0.038971	0.369403	-0.447652	-1.48489	202	27	Id1,Frzb,Sox9,Hes5,Dll1,Cav1
7233	HP_ABNORMAL_ECHOCARDIOGRAM	0.0389913	0.369403	0.617954	1.57604	183	10	Ppcs,Polg,Fbn1,Gtpbp3,Fxn,Polg2
4418	GOBP_REGULATION_OF_APOPTOTIC_SIGNALING_PATHWAY	0.0391659	0.370437	-0.252752	-1.26446	215	252	Tnfrsf12a,Sod1,Faim2,Bcl2l2,Ybx3,LOC100362830,Slc25a5,Fignl1,Dapk3,Skil,Akt1,Plekhf1,Rela,Sfpq,Csnk2a1,P4hb,Nono,Ctnna1,Eya3,Hnrnpk,Scrt2,Zmynd11,Ddit3,Hspb1,Erp29,Pias4,Tnfsf12,Ubqln1,Cyld,G0s2,Clu,Tgfbr1,Srpx,Bcl10,Nol3,Fgf10,Lck,Gnai2,Mpv17l,Igf1,Nacc2,Timp3,Unc5b,Xbp1,Creb3l1,Ing2,Prkra,Acaa2,Hspa1a,Bcl2l1,Rb1,Bcl2,Cxcl12,Stk4,Itga6,Tmem161a,Nog,Hyou1,Psme3,Cth,Slc9a3r1,Brca1,Cav1
4781	GOCC_HISTONE_METHYLTRANSFERASE_COMPLEX	0.0393111	0.370437	-0.36142	-1.42649	209	57	Hcfc1,Max,Mga,Taf1,Cbx5,Kdm6b,Taf7,Cxxc1,Kmt2c,Ruvbl2,Kat8,E2f6,Wdr82,Prdm4,Mcrs1,Prmt5,Phf19,Tex10,Ezh1,Taf6
3189	GOBP_ENDOCHONDRAL_BONE_MORPHOGENESIS	0.0393153	0.370437	-0.401212	-1.47003	208	40	Csgalnact1,Bmp6,Pex7,Zmpste24,Dlx5,Phospho1,Alpl,Trip11,Nab2,Sox9,Stc1,Serpinh1
2647	GOBP_FILOPODIUM_ASSEMBLY	0.0393553	0.370437	-0.376757	-1.44058	209	49	Arf6,Myo10,Rhoq,Arhgap44,Plppr5,Itgb4,Tgfb3,Neurl1,Dock11,S1pr2,Ppp1r16b,Fxr2,Spata13,Rala,Tgfbr1,Fgd3,Ripor2,Ppp1r9b,Fgd1,Sh3bp1,Dpysl3
9217	Gandal_2018_Schizophrenia_Downregulated_PFC	0.0394272	0.370437	-0.233382	-1.22729	222	400	Olfm2,Ift57,Wnt7b,Rwdd1,Sdc3,Kctd20,Arl4d,Napa,Homer2,Acsbg1,Mas1,Cops7a,Slc6a1,Ptpa,Cab39l,Tns3,Cdc42ep4,Pgbd5,Uros,Rfx2,Itpk1,Ttyh3,Atrnl1,Kcnj16,Rdh11,Snrnp25,Fam131b,Zmynd11,Dtd2,Zfp423,Asb13,Cntfr,Prkd1,Ramp2,Cpne9,Dgkz,Nrbf2,Kndc1,Tmem17,Rcsd1,Phyhipl,Usp8,Camk2g,Apba2,Mcrs1,Gpr37l1,Cxcl14,Crym,Dnajc28,Rgs12,Lamtor3,Brinp2,Ssbp4,Enho,Slc25a15,Alpl,Stk24,Smim19,Acot4,Hunk,Zfp9,B3galt6,Frzb,F…
673	GOBP_NUCLEAR_MIGRATION	0.0394388	0.370437	-0.587747	-1.55723	207	12	Clmn,Dctn1,Slit1,Slc9a3r1,Sun2
6739	HP_ABNORMAL_SCALP_MORPHOLOGY	0.0395142	0.370437	-0.251145	-1.26244	217	261	Klhl24,Odc1,Nsd1,Tbl1xr1,Hdac4,Pik3cd,Spred1,LOC100362830,Specc1l,Zbtb20,Itga3,Smarcc2,Itgb4,Tmco1,Fras1,Klhl7,Med25,Arx,Lpar6,Polr1c,Emc1,Rps19l2,Smc1a,Slc35c1,Insr,Nbn,Kras,Slc25a24,Nfix,Cog7,Washc5,Igf1r,Nrxn1,Tecpr2,Mafb,Prkd1,Nepro,Cbs,Ocrl,Ccnk,Bscl2,Mras,Lig4,Smarca2,Polr3a,Efnb1,Ifih1,B3galt6,Fgd1,Igf1,Fos,Gne,Gjb6,Ptdss1,Xrcc4,Nova2,Pigk,Maf,Cavin1,Tcf12,Hpgd,Traip,Wrn,Taf6,Rras2,Brca1,C…
148	GOBP_REGULATION_OF_T_CELL_MEDIATED_CYTOTOXICITY	0.0395257	0.370437	0.459528	1.50956	189	24	Cd1d1,Ptprc,RT1-S3,Nectin2,RT1-A2,RT1-CE10,Ppp3cb
7491	HP_ACUTE_MYELOID_LEUKEMIA	0.0395359	0.370437	0.358433	1.42056	183	54	Dnajc21,Samd9,Tcirg1,Sf3b1,Brca2,Flt3,Picalm,Jak2,Srp54a,Efl1,Rpl5,Srsf2,Mdm2,Gata2,Rps28,Npm1,Kit,Piga,Asxl1,Rps10l1,Rps10,Rps14
6679	HP_THIN_NAIL	0.0395516	0.370437	0.58	1.56526	186	12	Fzd6,Wnt10a,Ezh2,Mbtps2,Anapc1
421	GOBP_DNA_DEPENDENT_DNA_REPLICATION	0.0395543	0.370437	-0.300844	-1.34823	212	113	Orc3,Ccne1,Recql,Wdr18,Cdk9,Mcm7,Rpain,Lig3,Wrnip1,Pcna,Rpa2,Zranb3,Ddx21,Fen1,Pura,Bod1l1,Atg7,Nbn,Gins3,Wiz,Etaa1,Zfp830,Exd2,Mre11,Rfc2,Zmpste24,Chtf8,Rpa1,Mettl4,Senp2,Cdc45,Hmga1,Pold2,Dnaja3,Upf1,Noc3l,Blm,Mgme1,Traip,Wrn
7225	HP_SHORT_FEMUR	0.0395609	0.370437	-0.624841	-1.56277	208	10	Zbtb16,Polr3a,Agps
861	GOBP_NUCLEOSIDE_TRIPHOSPHATE_METABOLIC_PROCESS	0.0396125	0.370561	0.317627	1.36885	183	84	Vps9d1,Dguok,Pink1,Smpdl3a,Itpa,Atp5mf,Samhd1,Ak9,Nudt2,Gnai3,Uqcc3,Dnajc30,Atp5pf,Atp5mc3,Flcn,Aldoa,Entpd7,Efl1,Gimap7,Atpsckmt,Uckl1,Atp5mc1,Eno1,Prkag2,Atp5mg,Atp5po
6577	HP_MACRODONTIA	0.0398047	0.371712	-0.40313	-1.47065	211	39	Actl6a,Wdfy3,Bcorl1,Pura,Ddx6,Myt1l,Rlim,Dhx37,Cdk10,Kcnk9,Smoc1,Brca1
6646	HP_PANCREATITIS	0.0398482	0.371712	-0.415502	-1.47215	209	35	Hmgcl,Cbs,Apoe,Bscl2,Lpl,Tcf4,Cdc73,Cav1,Dbt
4316	GOBP_ADAPTIVE_THERMOGENESIS	0.039851	0.371712	-0.305407	-1.35089	213	105	Pgam5,Thada,Appl2,Kdm6b,Lpin1,Slc25a44,Igf1r,Ddit3,Zfp423,G0s2,Ppargc1a,Id1,Adipor2,Plac8,Bscl2,Rbpj,Gadd45g,Hadh,Arntl,Thra,Adcyap1,Nr1h3,Nova2,Adipor1,Rb1,Grb10,Cav1,Ucp2,Aldh1a1
3148	GOBP_AUDITORY_RECEPTOR_CELL_DEVELOPMENT	0.0400076	0.372481	-0.586988	-1.55522	210	12	Slc4a7,Sod1,Whrn,Ripor2,Triobp,Slc9a3r1
362	GOBP_CARDIAC_SEPTUM_DEVELOPMENT	0.0400451	0.372481	-0.342328	-1.40621	212	70	Sall1,Dhrs3,Tgfbr1,Slit3,Tgfb2,Rbpj,Prox1,Trip11,Smad7,Nrp2,Ccn1,Sufu,Heyl,Hey1,Nog,Wnt5a
3097	GOBP_POSITIVE_REGULATION_OF_TELOMERASE_ACTIVITY	0.040069	0.372481	-0.430459	-1.48244	208	31	Dkc1,Cct2,Mapkapk5,Prkcq,Mapk1,Hsp90aa1,Nvl,Xrcc5,Tnks,Mapk3,Wrap53,Map3k4,Klf4,Tcp1,Cct4,Naf1,Nek7,Hsp90ab1,Pkib
660	GOBP_CELL_CYCLE_ARREST	0.0400879	0.372481	-0.27404	-1.30632	218	172	Tbrg1,Uhmk1,Gas2,Skil,Tgfb1,Med25,Plk3,Cdk5r1,Tnks1bp1,Cab39l,Uhrf2,Cnot6,Nbn,E2f4,Hepacam,Irf1,Ddit3,Cnot4,Neurod1,Gadd45a,Prkaca,Cnot8,Rraga,Rbl2,Sox2,Tgfbr1,Sde2,Tgfb2,Adam10,Lamtor3,Brinp2,Fgf10,Ccnb1,Rgcc,Ppp1r9b,Tp53inp1,Hsp90ab1,Vash1,Rassf1,Plagl1,Akt2,Rb1,Slc38a9,Btg2,Gas1,Brca1
2594	GOBP_GLYCEROLIPID_CATABOLIC_PROCESS	0.0401452	0.372656	0.389136	1.45416	187	41	Apoa5,Scarb1,Gpcpd1,Pla2g4e,Gpld1,Pla2g7,Pnpla8,Pnpla3,Pla2g6,Pla2g5,Inpp5f,Enpp6,Pla2g4b
6891	HP_ABNORMAL_DUODENUM_MORPHOLOGY	0.0401953	0.372763	-0.363723	-1.42282	213	55	Bub1,Sall1,Bub3,Xrcc2,Cdc45,Mycn,Sufu,Dll1,Zic2,Fancf,Fancl,Gas1,Brca1
3379	GOBP_ERK1_AND_ERK2_CASCADE	0.0402574	0.372774	-0.270328	-1.29928	218	184	P2ry1,Ptpn1,Arrb2,Spred2,Wnk2,Braf,Dusp6,Havcr2,Pdgfra,Ndrg2,Pten,Ackr3,Icam1,Prkca,Synj2bp,Tnfaip8l3,Rasgrp1,Spred1,Prkcz,Sstr4,Mapk3,RGD1565059,Tgfb1,Pdgfd,Phb2,Rapgef1,Mfhas1,Fn1,Arrb1,Rgs14,Klf4,Emilin1,Spry4,Prkd2,Slc30a10,Apoe,Crkl,Bmp2,Prmt5,Fgf10,Dusp4,Chrna7,Gnai2,Igf1,Erbb4,Timp3,Styx,Nod1,Adcyap1,Fbln1,Ddt,Kars,Ccn1,Sox9,Pdgfb,Ccl19,Tiam1,Gpr183,Itgb1bp1,Slc9a3r1,Nqo2,Alkal2
3197	GOBP_SMAD_PROTEIN_SIGNAL_TRANSDUCTION	0.0403317	0.372774	-0.372525	-1.43394	213	51	Cited1,Nup93,Rbm14,Smad5,Tgfb1,Tgfb3,Hipk2,Pbld1,Bmp6,Fam89b,Tgfbr1,Tgfb2,Bmp2,Bmp3,Smad7,Ski,Fos,Tob1,Mstn
7861	HP_APLASIA_HYPOPLASIA_OF_THE_NAILS	0.0403744	0.372774	-0.279262	-1.31541	219	158	Zbtb20,Smarcc2,Itgb4,Arx,Gnao1,Wrap53,Arid2,Slc25a24,Slc35d1,Ppp2r5d,Washc5,Rlim,Aff4,Pigq,Nepro,Dhx37,Rfc2,Zmpste24,Crkl,Rbpj,Lig4,Polr3a,Evc,Neurod2,B3galt6,Gjb6,Ptdss1,Gpc3,Plagl1,Bcr,Zfp462,Ikbkg,Wnt7a,Wdr73,Itga6,Nog,Trim8
4646	GOCC_AXON	0.0403917	0.372774	-0.223372	-1.2028	230	522	Cck,Hnrnpr,Ndrg2,Sarm1,Cntn2,Rnf40,Il1rapl1,Fez1,Ndel1,Erc2,Pacsin1,Ccsap,Abr,Robo1,Klhl24,Ywhae,Ret,Myo1d,Map9,Dscaml1,Katnb1,Sod1,Hspa8,Tmem108,Clcn3,Prkcz,Unc5c,Wdfy3,Uhmk1,Ermn,Auts2,Tiam2,Klhl20,Exoc8,Sncb,Lrig2,Itga3,Dcc,Sbf2,Exoc3,Slc32a1,Nfasc,Ush2a,Scgn,Hdac6,Timp2,Cdk5r1,Kif3b,Flna,Ccdc120,Whrn,Htr1b,Ap3m2,Slc6a1,Dbn1,Lrrc7,Kif21b,Dnm2,Nav1,Gsk3a,Phb2,Rufy3,Atg7,Kcnc4,Dlg2,Ptch1,Ighmbp2…
4647	GOCC_SITE_OF_POLARIZED_GROWTH	0.0403966	0.372774	-0.277972	-1.31347	219	161	Hnrnpr,Ndrg2,Fez1,Ndel1,Dbnl,Erc2,Ywhae,Katnb1,Unc5c,Auts2,Tiam2,Exoc8,Lrig2,Itga3,Exoc3,Pi4k2a,Timp2,Cdk5r1,Flna,Ccdc120,Whrn,Dbn1,Kif21b,Dnm2,Rufy3,Ptch1,Ighmbp2,L1cam,Tmod2,Nrsn1,Shtn1,Fxr2,Ctnnd1,Atcay,Fryl,Zfp804a,Slc2a13,Eps8,Prex1,Ppp1r9b,Mapt,Orai2,Gprin1,Exoc6,Pard3,Hsp90ab1,Tiam1,Fkbp4,Dpysl3,Ptpro
1104	GOBP_POSITIVE_REGULATION_OF_NEURON_PROJECTION_DEVELOPMENT	0.0404283	0.372774	-0.292637	-1.33849	218	129	Fzd1,Fez1,Ndel1,Dbnl,Pacsin1,Magi2,Snx3,Ret,Plppr5,Atf1,Ddx56,Katnb1,Itga3,Flna,Kalrn,Dbn1,Lrrc7,Pak3,Rapgef1,Kidins220,Washc5,Alk,Arhgap35,Cbfa2t2,Prkd1,Ntrk2,Hspa5,Zfp804a,Apoe,Zdhhc15,Tenm3,Camk1,Negr1,Adcyap1,Rgs2,Atp1b2,Tiam1,Reln,Itga6,Scarb2,Alkal2,Wnt5a,Dpysl3
3821	GOBP_POSTSYNAPTIC_SIGNAL_TRANSDUCTION	0.0405276	0.373165	-0.43333	-1.48139	211	30	Gnb1,Gna11,Plcb1,Gnaq,Chrna3,Rela,Cdk5r1,Rgs10,Hrh3,Crkl,Chrm4,Chrna7,Grk2,Gnai2,Lypd1,LOC100359600
4933	GOCC_LUMENAL_SIDE_OF_MEMBRANE	0.0405688	0.373165	0.445429	1.49315	193	26	Sppl3,RT1-S3,RT1-A2,RT1-CE10,Ctsa,Cd74,Sppl2b,RT1-Bb,Bdh1,Canx,RT1-Db1,Pkd2
152	GOBP_REGULATION_OF_PROTEIN_PHOSPHORYLATION	0.0405866	0.373165	-0.209619	-1.17031	237	842	Hdac6,Akt1,Il6st,Tgfb1,Mllt1,Adcy1,Pak4,Tgfb3,Cdk5r1,Grm5,Pdgfd,Mas1,Bak1,Tnks1bp1,Dok7,Taf7,Pak6,Pak3,Neurl1,Irak3,Cab39l,Gsk3a,Prrc1,Phb2,Rapgef1,Insr,Nbn,Itln1,Kras,Kitlg,Fn1,Ldlrad4,Hipk2,Arrb1,Pbld1,Hipk3,Osbpl8,Limch1,Ppp2r5d,Kidins220,S1pr2,Alk,Avpi1,Igf1r,Rgs14,Hspb1,Map3k4,Prkar2a,Prkacb,Erp29,Zbed3,Pdcd4,Sh3bp5,Pibf1,Bmp6,Ccnd3,Emilin1,Gadd45a,Fxr2,Spry4,Etaa1,Cit,Akap13,Prkd1,Nf2,Kndc1…
2770	GOBP_EPIDERMIS_MORPHOGENESIS	0.0406489	0.373382	-0.556547	-1.5399	212	14	Atp7a,Klf4,Tgfb2,Igfbp5,Fgf10,Krt71,Bcl2
1546	GOBP_REGULATION_OF_CELL_KILLING	0.0407638	0.37403	0.371542	1.43261	189	48	Cd1d1,Cfh,Vav1,Pik3r6,Lamp1,Ptprc,Serpinb9,RT1-S3,Nectin2,RT1-A2,RT1-CE10,Ppp3cb
2062	GOBP_VASCULAR_ENDOTHELIAL_GROWTH_FACTOR_SIGNALING_PATHWAY	0.040797	0.37403	-0.414703	-1.46932	214	35	Foxc1,Myo1c,Pdgfra,Vegfc,Robo1,Pik3cd,Tspan12,Gab1,Hspb1,Prkd1,Prkd2,Nus1,Smoc2,Nrp2,Dll1,Jcad
8542	HP_COLPOCEPHALY	0.0409492	0.37507	0.502412	1.5308	194	18	Fanci,Cspp1,Ncapg2,Arsi,Kdm1a,Tuba8,Cox7b,Ermard,LOC690035
5807	GOMF_PRE_MRNA_INTRONIC_BINDING	0.0410751	0.375867	-0.622506	-1.55693	216	10	Prpf8,Rbm4,Rnpc3,Hnrnpa2b1,Sox9
8689	HP_ABSENT_SPERM_FLAGELLA	0.0411219	0.375938	0.595218	1.56702	194	11	Cfap65,Cfap251,Dnah1,Dnah2,Ttc29,Cfap44,Dnah17,Dzip1
3220	GOBP_RESPIRATORY_SYSTEM_DEVELOPMENT	0.041195	0.376251	-0.294662	-1.34156	221	125	Atxn1l,Ada,Klf2,Wnt7b,Mapk3,Itga3,Tgfb3,Rarg,Chd7,Dlg5,Jmjd6,Sparc,Atp7a,Stk40,Kras,Tmem38b,Arg1,Nfib,Tulp3,Rc3h2,Dlx5,Rbpj,Prox1,Igfbp5,Fgf10,Ski,Thra,Mme,Gpc3,Creb1,Sox9,Adamts2,Nog,Crispld2,Sp3,Wnt5a
3784	GOBP_DETECTION_OF_EXTERNAL_BIOTIC_STIMULUS	0.0412437	0.376339	0.57748	1.55846	194	12	Cd1d1,Tlr2,Scarb1,RT1-A2,RT1-CE10
6766	HP_DYSPHAGIA	0.041352	0.376946	-0.240016	-1.2401	229	337	Ftl1,Cars2,Tsen34,Specc1l,Gcdh,Itgb4,Arhgap29,Deaf1,Klhl7,Arx,Taf1,Ubtf,Gnao1,Chd7,Gfpt1,Atxn2,Timm8a1,Neu1,Nono,Smc1a,Atp7a,Ptch1,Vars1,Mrps25,Carmil2,Myt1l,Dock8,Xrcc1,Zeb2,Zmynd11,Nrxn1,Epb41l1,Rlim,Cdh15,Pank2,Acox1,Nf2,Dctn1,B4galnt1,Slc1a4,Gdap2,Vapb,Polr3a,Kirrel3,Scn3a,Kcnk9,Cacna1g,Neurod2,Ascc1,Ski,Mapt,Selenon,Eif4g1,Prkra,Flad1,Ctns,Mgme1,Tcf4,Dll1,Grin2d,Zic2,Idh2,Cavin1,Nos1,Reln,Cr…
2959	GOBP_SPINDLE_ASSEMBLY	0.0413883	0.376946	-0.319942	-1.37277	222	88	Stag1,Rcc1,Rnf4,Ccsap,Gpsm2,Zfp207,Map9,Chmp1a,Tubgcp2,Tnks,Numa1,Csnk1d,Kif3b,Flna,Smc1a,Abraxas2,Washc5,Cep97,Haus4,Pibf1,Lsm14a,Wrap73,LOC100912076,Lzts2,Nek7,Arhgef10,Haus8,Hspa1a,Incenp,Aaas
145	GOBP_REGULATION_OF_LEUKOCYTE_MEDIATED_CYTOTOXICITY	0.0414805	0.37743	0.396198	1.45257	194	38	Cd1d1,Vav1,Pik3r6,Lamp1,Ptprc,Serpinb9,RT1-S3,Nectin2,RT1-A2,RT1-CE10,Ppp3cb
7207	HP_ABNORMALITY_OF_THE_WRIST	0.0416278	0.378103	-0.323325	-1.37389	222	84	Akt1,Galns,Flna,Slc10a7,Atp7a,Fn1,Slc35d1,Mafb,Ocrl,Zmpste24,Xrcc2,Trip11,Evc,B3galt6,Gne,Bgn,Gpc3,Fbln1,Wnt7a,Nog,Smoc1,Myh7
5371	GOMF_PALMITOYL_COA_HYDROLASE_ACTIVITY	0.041635	0.378103	-0.601442	-1.54824	218	11	Acot2,Acot8,Ppt1,Acot4,Them4,Acaa2,Acot3
4690	GOCC_INTRINSIC_COMPONENT_OF_PLASMA_MEMBRANE	0.0416769	0.378103	0.199547	1.1459	169	956	Fzd6,Art3,C1qtnf1,Fcgr3a,Clcn4,Slc7a6,Sypl1,Tek,Slc16a8,Slc28a2,Cd1d1,Slc11a1,Cdhr2,Ednra,Slc2a10,Rhbdl1,Tnfsf10,Tlr2,Il17ra,Ntrk1,Gpr84,Tfrc,Ninj2,Nptn,Scarb1,Tcirg1,Laptm5,Mmd,Rxylt1,Ryr1,Kcnk4,Kcnj8,Slc38a5,Vamp5,Lamp1,Epha5,F2r,Esyt3,Kcnk2,Npy5r,Ptprc,Irag2,Hfe,Slc39a10,Adgrb3,Slco1a5,Gpr22,Sorcs3,Tspan8,Slc20a1,Adgrg2,Scn1b,Pcdhgb6,Ugt1a1,Tspan1,Sgcb,Kcnh6,Tmem150a,P2rx3,Nlgn1,Cxadr,Sema4c,P…
5847	GOMF_EXOGENOUS_PROTEIN_BINDING	0.0417112	0.378103	0.374696	1.42798	194	45	Tfrc,Scarb1,Lamp1,Cxadr,Mrc1,Bsg,Cd4,Nectin2,Ace2,Itgav,Tyro3,Cd86,Siva1,Axl,Slc52a2,Npc1,F11r,Dag1,Ccr5,Cd46
3297	GOBP_ESTABLISHMENT_OR_MAINTENANCE_OF_MONOPOLAR_CELL_POLARITY	0.0418251	0.378122	-0.520268	-1.52505	219	17	Gbf1,Carmil2,Sh3bp1,Slc9a3r1,Wnt5a
7055	HP_FAT_MALABSORPTION	0.0418498	0.378122	0.471307	1.51033	199	22	Dnajc21,Lipa,Gpc1,Hsd3b7,Srp54a,Efl1,Cftr,Eif2ak3,Ptrh2,Ephx1
8222	HP_APLASIA_HYPOPLASIA_OF_THE_EYELID	0.0418673	0.378122	0.429647	1.4803	199	29	Twist1,Ednra,Esco2,Adnp,Ccnq,Dhodh,Fli1,Cdh11,Samhd1,Tcof1
3048	GOBP_VESICLE_LOCALIZATION	0.0419504	0.378122	0.257983	1.27162	190	193	Bloc1s6,Ap3s1,Myo1f,Pink1,Tcirg1,Irag2,Cul3,Trappc2,Trappc6a,Sec23a,Nlgn1,Kifap3,Picalm,Trappc6b,F8,Sec23ip,Bbs2,Wdr11,Pdcd6,Gpr143,Syndig1,Trappc1,Dync1i1,Folr1,Bloc1s3,Tor1a,F5,Snap91,Vamp7,Clasp2,Map2,Klhl12,Ppp6c,Mx2,Gorasp1,F8a1,Ap3b2,Fam91a1,Ppp6r3,Cdh2,Dctn2
905	GOBP_TOXIN_METABOLIC_PROCESS	0.041958	0.378122	0.613135	1.56375	197	10	Ddc,Akr7a3,As3mt
7178	HP_THORACIC_KYPHOSIS	0.042008	0.378122	0.413897	1.46635	199	33	Pik3c2a,Trappc2,Aldh3a2,Man2b1,Cdh11,Ercc2,Tars1,Pop1,Gba,Mplkip,Tmem231,Srd5a3
1776	GOBP_NEGATIVE_REGULATION_OF_INTRACELLULAR_STEROID_HORMONE_RECEPTOR_SIGNALING_PATHWAY	0.0420426	0.378122	-0.444987	-1.47606	218	27	Cyp7b1,Pias2,Sfrp1,Cnot1,Cnot2,Dab2,Strn3,Zbtb7a,Hdac1,Smarca4,Per1,Cnot9,Phb2,Clock,Arntl,Heyl,Brca1
2111	GOBP_LIPOPROTEIN_METABOLIC_PROCESS	0.0420642	0.378122	0.306882	1.34653	193	93	Apoa5,Atm,Pyurf,Pik3c3,Pemt,Golga7b,Ctsd,Ppm1a,Gpld1,Notum,Lypla1,Itgav,Zdhhc3,Zdhhc14,Zdhhc1,Hhatl,Ppm1b,Ugcg,Zdhhc23,Pigw,Dpm1,Abhd17c,Abhd17a,Nmt1,Pigp,Pigx,Gba
6092	HP_DEPRESSED_NASAL_RIDGE	0.0420657	0.378122	-0.336594	-1.39421	223	73	Mks1,Traf6,Smarcc2,Hdac6,Rps19l2,Arid2,Smc1a,Slc35c1,Ptch1,Prmt7,Bub1,Bub3,Mn1,Snap29,Efnb1,Ski,Hspa9,Sox9,Dll1,Zic2,Ghr,Phgdh,Gas1
7398	HP_ABNORMAL_5TH_FINGER_MORPHOLOGY	0.0421318	0.378363	-0.244603	-1.24761	233	297	Dhps,Ift80,Braf,Smarca4,Rspry1,Gabrd,Inpp5e,Lztfl1,Nras,Ccdc8,Rasa2,Ccdc28b,Piezo2,Pten,Stag1,Fancb,Trio,Ift27,Ywhae,Odc1,Megf8,Bbs12,Nphp1,Hdac4,Pde6d,Specc1l,Auts2,Mks1,Smarcc2,Akt1,Tmco1,Deaf1,Pacs2,B3glct,Flna,Kdm6b,Chd7,Rnf216,Sox6,Nono,Arid2,Smc1a,Wipi2,Kras,L1cam,Pik3r2,Obsl1,Bub1,Prkacb,RGD1560883,Sall1,Rab23,Kat8,Dact1,Phf21a,Bub3,Tgfbr1,Rfc2,Akt3,Crkl,Bmp2,Mras,Xrcc2,Lig4,Cdc45,Fgf10,Ev…
74	GOBP_FORMATION_OF_EXTRACHROMOSOMAL_CIRCULAR_DNA	0.0422053	0.378369	-0.600046	-1.54464	221	11	Xrcc5,Nbn,Blm,Wrn
5516	GOMF_GABA_GATED_CHLORIDE_ION_CHANNEL_ACTIVITY	0.0422109	0.378369	-0.621369	-1.55409	222	10	Gabrg1,Gabra2,Gabrb3,Gabrb1,Gabrb2,Gabra3
5692	GOMF_TETRAPYRROLE_BINDING	0.0424005	0.378805	0.32179	1.36805	194	78	Cyp4f4,Cyp4f1,Hba-a3,Cyp51,Cyp2j4,Mmut,Cycs,Cyp27a1,Cd320,Jak2,Cyb5a,Ptgs2,Cyb561d2,Pxdn,Cyc1,Cyp4f6,Cyp4x1,Cyp2d3
6593	HP_NASAL_SPEECH	0.0424107	0.378805	-0.327986	-1.38353	227	80	Sec24c,Bag3,Dlg1,Trmt1,Srcap,Gmppa,Ufd1,Atp6v0a2,Comt,Nectin1,Mgp,Cnot2,Tcf20,Shoc2,Zdhhc9,Myo9a,Dock3,Upf3b,Il1rapl1,Actl6a,Magel2,Grin2a,Ess2,Wdfy3,Arhgap29,Bcorl1,Mkrn3,Nono,Ddx6,Myt1l,Rlim,Camkmt,Dgcr2,Selenon,Slc18a2,Mgme1,Crlf1,Slc5a7,Spg7
5440	GOMF_INTRAMOLECULAR_OXIDOREDUCTASE_ACTIVITY	0.0424448	0.378805	-0.403472	-1.46024	224	38	Gpi,Gnpda1,P4hb,Creld2,Pdia6,Hyi,Idi1,Pdia4,Ech1,Ddt,Pigk,Erp44
4539	GOCC_RIBOSOME	0.0424829	0.378805	0.258429	1.27133	192	191	Rpl17,Dnajc21,LOC100362027,Hba-a3,Mrpl19,Rpl12,Isg15,Mrps6,Rps6kl1,Rbm3,Fmr1,Mrps21,mrpl11,LOC100364457,Rps20,Mrpl54,Eif2ak4,Rack1,Nufip1,Mrpl44,Rpl5,Mrpl57,Rps18l1,Rpl22,Mrpl48,Ndufab1,Rpl28,Rps8,Eef2,Mrps2,Rps12,Rps28,Rps4x,Rpl27a,Mcts1,Mrpl22,Rpl9,Rps4x-ps9,Mrpl52,Rps3,Mrps36,Rps15,Rpl21,Mrpl47,Rps21,Mrps18c,LOC102555453,Mrpl4,Rpl23,Mrps14,Rpl10l,Mrps15,Rps10l1,Rps10,Rps14,Rpl18a,Mrpl41,Mrpl16…
6609	HP_PATENT_DUCTUS_ARTERIOSUS	0.0425105	0.378805	-0.26048	-1.27375	232	208	Megf8,Nsd1,Acta2,Cacna1c,Fto,Specc1l,Mks1,Nr2f2,Kat6a,Mrps16,Tmco1,Myrf,Tgfb3,Arx,B3glct,Polr1c,Flna,Chd7,Nono,Myh11,Kras,Slc25a24,Csgalnact1,Nfix,Zeb2,Taldo1,Aff4,Sall1,Rab23,Kat8,Dact1,Cog6,Sox2,Tgfbr1,Rfc2,Zmpste24,Col18a1,Tgfb2,Xrcc2,Sf3b4,Trip11,Ascc1,Ski,Gpc3,Mycn,Ctu2,Plagl1,Maf,Fancf,Fancl,Hpgd,Trip4,Phgdh,Myh7,Brca1,C2cd3
7877	HP_MORPHOLOGICAL_ABNORMALITY_OF_THE_MIDDLE_EAR	0.0425613	0.378805	-0.533784	-1.53184	221	16	Col1a1,Gjb2,Eftud2,Nsd1,Fras1,Pou3f4,Gjb6,Nog
3142	GOBP_UTERUS_DEVELOPMENT	0.0425894	0.378805	-0.621017	-1.55321	224	10	Tgfb2,Wnt7a,Wnt5a
4251	GOBP_POSITIVE_REGULATION_OF_ESTABLISHMENT_OF_PROTEIN_LOCALIZATION_TO_TELOMERE	0.0425894	0.378805	-0.621022	-1.55322	224	10	Cct7,Dkc1,Cct2,Cct8,Cct3,Cct5,Wrap53,Cct6a,Tcp1,Cct4
7310	HP_VERTEBRAL_SEGMENTATION_DEFECT	0.0426126	0.378805	-0.321026	-1.37115	228	86	Dcc,Tmco1,Fras1,Taf1,B3glct,Flna,Chd7,Ripply2,Ptch1,Kras,Hnrnpk,Washc5,Aff4,Fuz,Mafb,Sox2,Rfc2,Cdk10,Fgd1,Gpc3,Ikbkg,Wnt7a,Sufu,Nog,Wnt5a
8753	HP_ABNORMAL_SIZE_OF_THE_CLITORIS	0.0427366	0.379558	-0.380071	-1.43695	227	46	Hccs,Fras1,Insr,Pex13,Taldo1,Dhx37,Bscl2,Cdc45,Fos,Pex11b,Sox9,Cavin1,Traip,Cav1
240	GOBP_HUMORAL_IMMUNE_RESPONSE_MEDIATED_BY_CIRCULATING_IMMUNOGLOBULIN	0.0427852	0.37964	0.482758	1.50809	203	20	C1qb,C1qa,C1qc,Ptprc,Serping1,C8g,RT1-Bb,Cd46,C1r
9081	MANNO_MIDBRAIN_NEUROTYPES_HSERT	0.0428623	0.379975	-0.234764	-1.22207	238	366	Pcdh19,Mcf2,Zcchc12,Tmem178b,Tppp,Ncam1,Gabrg1,Erc2,Plcb1,Abr,Plppr5,Plppr3,Spock2,Slc24a3,Lratd1,Cnih2,Cacna1c,Prkcz,Slc12a5,Gng2,Aplp1,Nkain2,Vgf,Zfhx2,Sema3c,Plcxd3,Klhl29,Nfasc,Adcy1,Slc6a15,Mest,Gnao1,Cdk5r1,Grm5,Garnl3,Slc6a1,Pak6,Gpr12,Rufy3,Cthrc1,Pnck,Ralgds,Sybu,Ppfia2,L1cam,Ncdn,Chst1,Arrb1,Csrnp3,Thsd7b,Tmod2,Sh3kbp1,Gria1,Sez6,Kcnk3,Gabrb1,Chd5,Nrxn1,Epb41l1,Jph4,Prkacb,Sh3bp5,Lpin2,…
6182	HP_OPTIC_NERVE_HYPOPLASIA	0.0429092	0.380042	0.368396	1.42048	199	48	Fanci,Rspo2,Pomt2,Fdft1,Spop,Wdr11,Tubb3,Tuba8,Fkrp,Son,Mbtps2,Crppa
2891	GOBP_INDUCTION_OF_POSITIVE_CHEMOTAXIS	0.042968	0.380214	-0.620737	-1.55251	226	10	Ntf3,Fgf10,Il16,Cxcl12
516	GOBP_AMINO_ACID_BETAINE_METABOLIC_PROCESS	0.0430491	0.38027	0.542765	1.53102	204	14	Acadl,Cpt1c,Bhmt,Cpt1a,Bbox1,Crot,Cpt2,Shmt1,Acadm
8395	HP_FLAT_FACE	0.0430532	0.38027	-0.339888	-1.39618	228	70	Tmco1,Flna,Pak3,Brpf1,Smc1a,Prmt7,Pex13,Sumf1,Ctnnd1,Pex7,Camk2g,Mn1,Trip11,B3galt6,Ppp2r3c,Pex11b,Sox9,Dcps,Maf,Wnt5a
153	GOBP_POSITIVE_REGULATION_OF_PROTEIN_PHOSPHORYLATION	0.0431379	0.380671	-0.220384	-1.19404	247	564	Ilk,Hax1,Pkn1,Traf6,Dusp5,Mapk3,Csnk1d,Hdac6,Akt1,Il6st,Tgfb1,Adcy1,Pak4,Tgfb3,Cdk5r1,Grm5,Pdgfd,Mas1,Tnks1bp1,Dok7,Pak6,Pak3,Neurl1,Cab39l,Gsk3a,Prrc1,Phb2,Rapgef1,Insr,Nbn,Itln1,Kras,Kitlg,Hipk2,Arrb1,Osbpl8,Limch1,Kidins220,S1pr2,Alk,Avpi1,Map3k4,Prkar2a,Prkacb,Erp29,Pibf1,Bmp6,Ccnd3,Gadd45a,Fxr2,Etaa1,Akap13,Prkd1,Kndc1,Prkd2,Prkaca,Clu,Cartpt,Fgf16,Ntrk2,Atp2b4,Aktip,Bcar3,Tgfbr1,Ccnk,Mre11,…
3547	GOBP_ADENYLATE_CYCLASE_ACTIVATING_ADRENERGIC_RECEPTOR_SIGNALING_PATHWAY	0.043346	0.382157	-0.517921	-1.51817	227	17	Akap13,Atp2b4,Chga,Adra2c,Pde4b,Adra2a,Gnai2
3178	GOBP_FACE_DEVELOPMENT	0.0434038	0.382276	-0.407938	-1.45388	227	36	Csrnp1,Mapk1,Raf1,Lrp6,Ptpn11,Col1a1,Arid5b,Pdgfra,Mapk3,Tgfb3,Rarg,Chd7,Plekha1,Dlx5,Ski,Tiparp,Nog,Crispld2,Wnt5a
2399	GOBP_AZOLE_TRANSMEMBRANE_TRANSPORT	0.0434414	0.382276	0.610491	1.55701	204	10	Slc28a2,Slc19a2,Slc38a5,Slc44a4
3609	GOBP_ESTABLISHMENT_OF_PROTEIN_LOCALIZATION_TO_ENDOPLASMIC_RETICULUM	0.0434783	0.382276	0.300585	1.33893	197	101	Rpl17,LOC100362027,Rpl12,Srp54a,Man1a1,Srp14,Sec63,LOC100364457,Rps20,Rpl5,Rps18l1,Rpl22,Rpl28,Rps8,Herpud1,Zfand2b,Rps12,Rps28,Rps4x,Rpl27a,Rpl9,Rps4x-ps9,Rps3,Rps15,Rpl21,Rps21,LOC102555453,Rab3gap2,Rpl23,Rps10l1,Rps10,Rps14,Rpl18a,Srp9,Rps11,RGD1564606,Rpl11,Rpsa,Rpl24,Rps23,Rpl36,Rpl3,Rps2,Rps27a-ps1,Rpl14,Rpl4,Rps25,Sec61a1,Rps24,Rps7,Sgtb,Rpl13a,Rpl31,Rpl26,Rpl15,Rpl19,Rpl39,Rplp1,Srp19,Rpl…
4891	GOCC_PRESPLICEOSOME	0.0436964	0.383845	0.558868	1.54631	208	13	Luc7l3,Sf3b1,Snrnp70,Prpf39,Prpf40a,Lsm7
8196	HP_ABNORMAL_LEFT_VENTRICULAR_OUTFLOW_TRACT_MORPHOLOGY	0.0437998	0.384152	-0.582728	-1.54393	230	12	Bub1,Bub3,Ifih1,Tab2,Myh7
8248	HP_ACQUIRED_ABNORMAL_HAIR_PATTERN	0.043811	0.384152	-0.542566	-1.52884	228	15	Itgb4,Zmpste24,Blm,Ikbkg
3834	GOBP_POSTSYNAPSE_ORGANIZATION	0.0440415	0.385385	-0.284475	-1.31815	237	141	Il1rap,Cux2,Actb,Syngap1,Actn1,Shank1,Efna1,LRRTM1,Ophn1,Dock10,Ptn,Srcin1,Zfp365,Caprin1,Dnm3,Rer1,Shank2,Lrfn4,Abi2,Lrp8,Arf6,Arhgap33,Sipa1l1,Pten,Il1rapl1,Dbnl,Mesd,Arhgap44,Fnta,Hspa8,Tmem108,Itga3,Hdac6,Cdk5r1,Dip2a,Kalrn,Dbn1,Pak3,Ctnnd2,Insr,Ppfia2,Igf1r,Lrrc4,Nrxn1,Lrrc4b,Lrrtm2,Zfp804a,Apoe,Pdlim5,Crkl,Adam10,Zdhhc2,Dnaja3,Chrna7,Zdhhc15,Nrp2,Wnt7a,Tiam1,Reln,Arc,Wnt5a
2134	GOBP_TAXIS	0.0440917	0.385385	-0.23045	-1.21392	249	407	Vegfc,Ncam1,Cntn2,Fez1,Ackr3,Fer,Efna3,Cdh4,Trio,Robo1,Plxna3,Pld1,Prkca,Bcl11b,Egr2,Gab2,Ret,Rap1gap,Epha10,Megf8,Sema3d,Dscaml1,Angpt2,Sema4d,Pik3cd,Unc5c,B3gnt2,Plxnb1,Sema3c,Mapk3,Plxna4,Dcc,Nfasc,Tgfb1,Arx,Cdk5r1,Pdgfd,Kalrn,Alox5,Rps19l2,Gbf1,Tubb2b,Ptch1,Neo1,Zswim6,L1cam,Ano6,Sh3kbp1,Ryk,Gab1,Arhgap35,Nrxn1,Hspb1,Zswim4,Prkd1,Prkd2,Ephb4,Nfib,Fgf16,Rala,Alkbh1,Slit3,Tgfb2,Cxcl14,Chga,Dlx5…
6171	HP_BLUE_SCLERAE	0.0441232	0.385385	-0.343165	-1.39794	234	67	Tgfb3,P4hb,Prmt7,Nfix,Tmem38b,Tgfbr1,Alpl,Polr3a,B3galt6,Plod1,Cog4,Creb3l1,Ikbkg,Lrp5,Ghr,Adamts2,Serpinh1,Pus3,Wnt5a
4590	GOCC_APICOLATERAL_PLASMA_MEMBRANE	0.0442047	0.385385	0.573367	1.54737	208	12	Fzd6,Cxadr,Ocln,Cdh2,Thbd,Krt8,Mtcl1
2771	GOBP_GLAND_DEVELOPMENT	0.0442623	0.385385	-0.249357	-1.25372	242	264	Arhgap5,Wnt7b,Sema3c,Mapk3,Akt1,Sulf2,Tgfb1,Deaf1,Tgfb3,Rela,Rarg,Kalrn,Ddr1,Neurl1,Phb2,Atp7a,Ptch1,Sox10,Phf2,Kras,Med1,Arhgap35,Hmgcl,Sall1,Mafb,Arg1,Sox2,Tgfbr1,Hk2,Pbx1,Zmpste24,Tgfb2,Crkl,Bmp2,Rbpj,Prox1,Prmt5,Igfbp5,Fgf10,Irs2,Erbb4,Thra,Cps1,Frzb,Adcyap1,Creb1,Xbp1,Apln,Akt2,Tgm2,Sox9,Cckbr,Lrp5,Bcl2,Csf1,Mad1l1,Stat5b,Nog,Slc9a3r1,Rpl30,Sp3,Ntn4,Wnt5a,Cav1,Ucp2
5639	GOMF_PROTEIN_HOMODIMERIZATION_ACTIVITY	0.0442667	0.385385	-0.224552	-1.20112	248	492	Tbc1d22a,Ddit3,Cep131,Hspb1,Cacybp,Erp29,Pheta1,Ruvbl2,Mad2l1,Hspb6,Gadd45a,Fxr2,Acox1,Gla,Pex7,Rraga,Ntrk2,Exd2,Cbs,Camk2g,Nudt16,Tox3,Wars1,Tgfb2,Apoe,Cpq,Tpcn1,Crym,Cdh13,Adam10,Zdhhc2,Lpl,Zfp174,Vapb,Miga1,Pou3f3,Adra2c,Nudt5,Arnt,Adra2a,Chrna7,Rpe,Tenm3,Erbb4,Tarbp2,Mme,Pex11b,Nacc2,Nod1,Gpd1,Hsp90ab1,Mmachc,Fbxo4,Cby1,Prkra,Kars,Blm,Ikbkg,Pank1,Pdgfb,Bcl2l1,Cadm1,Nrbp1,Ghr,Bcl2,Heyl,Rabl3,C…
6756	HP_KETOACIDOSIS	0.0442851	0.385385	0.509994	1.52446	209	17	Mmut,Kcnj11,Cyc1,Btd,Oxct1,Acat1,Zfp57,Acsf3,Eif2ak3
1570	GOBP_CELL_SUBSTRATE_ADHESION	0.0442958	0.385385	-0.25011	-1.25388	244	255	Nid1,Bves,Prkce,Sdc4,Parvb,Slc9a1,Fam107a,Pten,Arhgap6,Sorbs3,Fer,Spock2,Tecta,Lamc1,Sorbs1,Angpt2,Prkcz,Adamts9,Ilk,Itga3,Dapk3,Itgb4,Ush2a,Slk,Hpse,Flna,P4hb,Ddr1,Fbln2,Dnm2,Ppfia2,Fn1,L1cam,Atrnl1,Limch1,Emilin1,Spry4,Nf2,Coro1c,Id1,Lims1,Rsu1,Ap1ar,Crkl,Cdh13,Crk,Ccdc80,Coro2b,Prex1,Sgce,Mink1,Radil,Nexmif,Fbln1,Ccn1,Bcr,Pdgfb,Triobp,Actn2,Bcl2,Atp1b2,Tiam1,Csf1,Stk4,Col5a3,Parvg,Itga6,Lpxn,I…
1239	GOBP_PROTEIN_SUMOYLATION	0.0443109	0.385385	-0.345844	-1.40149	235	65	Ctnnb1,Egr2,Hdac4,Nup93,Rela,Nup160,Nup210,Gnl3l,Nup107,Trim28,Pom121,Nup98,Pias4,Nup54,Rasd2,Mul1,Nup205,Senp2,Cbx4,Ifih1,Arnt,Aaas,Hmg20a
908	GOBP_RESPONSE_TO_XENOBIOTIC_STIMULUS	0.0444206	0.385991	0.348393	1.39727	206	57	Gss,Cyp2j4,Bphl,Gstm4,Nat1,Ugt1a1,Akr7a3,Pon3,Mgst3,Abcc2,Acy3,As3mt,Cyp2d3,Nqo1,Por,Gpx1,Gsto2,Acsl1,Slitrk5,Gsto1,Gstp1,Nat2,Ptgs1
2590	GOBP_GLYCEROLIPID_METABOLIC_PROCESS	0.0445389	0.386106	0.232986	1.22078	198	316	Pik3c2a,Pdxp,Pip5kl1,Serinc2,Thrsp,Apoa5,Impa2,Atm,Pik3r6,Scarb1,Gpcpd1,Hdhd5,Pyurf,Pik3c3,Pemt,Pla2g4e,Chpt1,Inpp5d,Pcyt2,Insig1,Pip4p1,Lpcat2,Tmem150a,Slc44a3,Plcg1,Gpld1,Fbxw7,Socs1,Pla2g7,Pgp,Mtmr3,Pnpla8,Serinc3,Pnpla3,Mtmr10,Slc44a2,Slc44a4,Selenoi,Mtmr9,Socs2,Abhd3,Pisd,Dgkq,Pip5k1a,Pla2g6,Agpat3,Csnk2a2,Cpt1a,Plaat3,Pik3ca,Plek,Cdipt,Fam126b,Pdgfrb,Pip4k2c,Far1,Tamm41,Dgat1,Pla2g5,Gpx1,Pi…
3042	GOBP_DEFENSE_RESPONSE_TO_VIRUS	0.0445415	0.386106	0.274318	1.30331	203	149	Ifit2,Polr3e,Ilf3,Isg15,Tlr7,Unc93b1,Kcnj8,Polr3g,Birc3,Ptprc,Rnasel,Dhx58,Card9,Irf9,Parp9,Tomm70,Tkfc,Trim5,Riok3,Nop53,Serinc3,Zc3hav1,Abcc9,Usp15,Bnip3,Samhd1,Zdhhc1,Ifnar2,Dhx36,Rsad2,Il15,Ppm1b,Irf3,Eif2ak4,Pycard,Mx2,Bnip3l
2996	GOBP_POSITIVE_REGULATION_OF_TRANSFERASE_ACTIVITY	0.044586	0.386106	-0.223831	-1.20041	251	504	Akt1,Tgfb1,Adcy1,Pak4,Tgfb3,Cdk5r1,Grm5,Pdgfd,Mas1,Wrap53,Dok7,Ddr1,Pak6,Pak3,Neurl1,Cab39l,Gsk3a,Prrc1,Phb2,Rapgef1,Insr,Nbn,Kras,Kitlg,Arrb1,Osbpl8,Dcun1d2,Ryk,Kidins220,S1pr2,Alk,Avpi1,Igf1r,Map3k4,Prkar2a,Prkacb,Erp29,Pibf1,Klf4,Ccnd3,Gadd45a,Etaa1,Akap13,Prkd1,Tcp1,Dgkz,Ephb4,Prkaca,Clu,Cartpt,Ntrk2,Atp2b4,Tgfbr1,Ccnk,Mre11,Rfc2,Slc8a2,Chtf8,Tgfb2,Mst1r,Ccnt1,Crkl,Bcl10,Bmp2,Mul1,Crk,Lamtor3…
2584	GOBP_MEMBRANE_LIPID_CATABOLIC_PROCESS	0.0446447	0.386106	0.421674	1.46507	212	30	Hexb,Gba2,Zpbp2,Fuca1,Sphk1,Asah1,Galc,Sgpl1,Gba,Gm2a,Acer3
3567	GOBP_MESONEPHRIC_TUBULE_MORPHOGENESIS	0.0446702	0.386106	-0.425215	-1.46438	232	31	Sox8,Cited1,Ptch1,Sall1,Pbx1,Bmp2,Lzts2,Dchs1,Gpc3,Sox9,Bcl2,Nog
4149	GOBP_PROTEIN_LOCALIZATION_TO_NUCLEAR_BODY	0.0446768	0.386106	-0.596588	-1.53574	234	11	Larp7,Cct7,Dkc1,Cct2,Cct8,Cct3,Cct5,Wrap53,Cct6a,Tcp1,Cct4
917	GOBP_DETECTION_OF_LIGHT_STIMULUS	0.0447137	0.386106	0.418768	1.46885	213	31	Plekhb1,Best1,Grk4,Trpc3,Abca4,Nmt1,Rom1,Gpr88
1625	GOBP_POSITIVE_REGULATION_OF_ACTIN_FILAMENT_BUNDLE_ASSEMBLY	0.044843	0.386172	-0.381965	-1.43215	239	44	Sdc4,Arhgef15,Sorbs3,Ppm1e,Synpo,Tgfb3,Flna,Limch1,Nf2,Tgfbr1,Id1,Rgcc,Pfn2,Arhgef10,Rapgef3,Itgb1bp1
8304	HP_CENTRAL_HYPOTHYROIDISM	0.0448742	0.386172	-0.396846	-1.44772	238	39	Bap1,Braf,Ctnnb1,Magel2,Akt1,Smc1a,Ptch1,Arnt2,Insr,Pou3f4,Pomc,Nf2,Sufu,Pdgfb,Dll1,Zic2,Gas1
9220	Andrus_2012_WistarMoreImmobileRats_Downregulated_HC	0.044924	0.386172	0.265499	1.28387	203	170	Gls,Ifit2,Cyp51,Fgd2,Cdkn1c,Aldh6a1,Slco1a5,Ifi44,Parp9,Chaf1b,Inmt,Parp12,Mtmr3,Sostdc1,Kcne2,Ptgs2,Etfa,Cst3,Agtpbp1,Zfp410,Crlf2,Zmym2,C1qtnf3,Thy1,Nudcd1,Gulp1,Tfpi,F5,Mfrp,Pla2g5,Aqp1,Ube2d2,Gpx1,Mx2,Bmp7,Inpp5f,Gba,Krt8,Rbp4,Clic6,Pak1,Mdk
5034	GOMF_BASAL_TRANSCRIPTION_MACHINERY_BINDING	0.0449354	0.386172	-0.3745	-1.42838	239	48	Llph,Ncoa3,Uvssa,Rprd1a,Fbl,Zfp326,Taf7,Drap1,Rprd1b,Ago2,Ruvbl2,Ctr9,Scaf4,Gtf2f1,Dhx9,Tcf4,Pcf11,Ercc5,Cdc73
2410	GOBP_CELL_CELL_JUNCTION_ORGANIZATION	0.0450584	0.386172	-0.283526	-1.31461	242	142	Tgfb1,Tgfb3,Flna,Sdk2,Whrn,Dlg5,Ctnnd2,Ctnna1,Cdh24,Cdh15,Mpp7,Perp,Strn,Bmp6,Ctnnd1,Ramp2,Nf2,Prkaca,Cldn9,Tgfbr1,Tgfb2,Lims1,Cdh13,Adam10,Smad7,Gjb6,Dchs1,Gnpat,Pard3,Cbfb,Afdn,Cdh22,Cadm1,Rdx,Ptpro,Cav1
1889	GOBP_CELLULAR_RESPONSE_TO_HEAT	0.0450919	0.386172	-0.308426	-1.3479	242	98	Ywhae,Chordc1,Rpa2,Hspa8,Hsph1,Stac,Nup93,Mapk3,Nup160,Nup210,St8sia1,Nup107,Arpp21,Pom121,Nup98,Prkaca,Camk2g,Dnajc7,Nup54,Rpa1,Clpb,Nup205,Mapt,Hsp90ab1,Dnajb1,Hspa1a,Cryab,Aaas,Fkbp4
3565	GOBP_EPITHELIAL_CELL_FATE_COMMITMENT	0.045127	0.386172	-0.581537	-1.54078	237	12	Nr2f2,Arx,Neurod1,Rbpj,Prox1,Nkx2-2,Dll1
2388	GOBP_THYMIC_T_CELL_SELECTION	0.0451367	0.386172	0.606237	1.54616	212	10	Zap70,Ptprc,Cd3e,Cd74
8501	HP_LEFT_VENTRICULAR_SYSTOLIC_DYSFUNCTION	0.0451491	0.386172	0.540712	1.52523	214	14	Ppcs,Pomt2,Sgcg,Polg,Gtpbp3
592	GOBP_CELLULAR_IRON_ION_HOMEOSTASIS	0.0451516	0.386172	0.355653	1.40342	209	53	LOC689130,Slc11a1,Fth1,Tfrc,Hfe,Heph,Cul1,Tfr2,Iscu,Myc,Abcb6,Fxn,Atp6v0d1,Ndfip1,Hif1a,Atp6v1g1,Ncoa4
280	GOBP_REGULATION_OF_LYMPHOCYTE_MEDIATED_IMMUNITY	0.0451683	0.386172	0.320675	1.35906	207	76	Cd1d1,Vav1,Tfrc,Pik3r6,Lamp1,Ptprc,Hfe,Malt1,Serpinb9,RT1-S3,Nectin2,RT1-A2,Trpm4,Tnfsf13,RT1-CE10,Was,Ppp3cb,Rsad2,Kmt5c,Traf2
5120	GOMF_HYDROLASE_ACTIVITY_HYDROLYZING_O_GLYCOSYL_COMPOUNDS	0.0452014	0.386172	0.342373	1.38967	210	61	Naglu,Idua,Parg,Engase,Oga,Hexb,Gba2,Man2b1,Fuca1,Man1a1,Kl,Cemip2,Galc,Gba,Manea,Chit1,Gm2a,Acer3,Man2a1,Hexd,Psap,Glb1l,Lyzl4
8737	HP_ABNORMAL_SENSORY_NERVE_CONDUCTION_VELOCITY	0.0453406	0.386916	0.521103	1.53426	216	16	Scn9a,Sacs,Polg,Hpdl,Slc12a6,Fxn,Ptrh2
2900	GOBP_REGULATION_OF_LIPID_CATABOLIC_PROCESS	0.0453686	0.386916	0.410345	1.45377	215	33	Idh1,Rarres2,Twist1,Apoa5,Pde3b,Scarb1,Gpld1,Cpt1a,Abcd2
5964	HP_ABNORMAL_LIP_MORPHOLOGY	0.0455098	0.387777	-0.212727	-1.17046	261	694	Aloxe3,Upf3b,Plod3,Epg5,Ttc37,Aga,Il1rapl1,Pmm2,Mesd,Trio,Sec31a,Ctnnb1,Set,Actl6a,Champ1,Bcl11b,Ywhae,Ret,Cdk19,Odc1,Magel2,Nsd1,Tbl1xr1,Cacna1c,Exoc6b,Ltbp3,Hdac4,Hcfc1,Pik3cd,Tubgcp2,LOC100362830,Wdfy3,Specc1l,Auts2,Zbtb20,Mks1,Ift57,Traf6,Kat6a,Smarcc2,Bcorl1,Nfia,Pura,Hdac6,Tmco1,Gatad2b,Deaf1,Fras1,Klhl7,Med25,Fktn,Tgfb3,Mkrn3,Arx,Taf1,Csnk2a1,Nkap,Pacs2,B3glct,Polr1c,Flna,Kdm6b,Chd7,Emc1,R…
8521	HP_ABNORMAL_CRY	0.0456518	0.388644	-0.400042	-1.44782	241	38	Abat,Specc1l,Fktn,Gfpt1,Ctnnd2,Atp5f1a,Ighmbp2,Nrxn1,Selenon,Cryab,Trip4,Myh7,Pnpo,Slc5a7
3223	GOBP_DEVELOPMENTAL_GROWTH_INVOLVED_IN_MORPHOGENESIS	0.0457227	0.388905	-0.267565	-1.28297	247	182	Ndel1,Dbnl,Cdh4,Magi2,Ctnnb1,Plxna3,Megf8,Sema3d,Sema4d,Tmem108,Prkcz,Auts2,Wnt7b,Sema3c,Plxna4,Dcc,Hdac6,Rarg,Cdk5r1,Dbn1,Ddr1,Dnm2,Pak6,Rufy3,Fn1,L1cam,Trim28,Med1,Ryk,Shtn1,Sall1,Cpne9,Slit3,Cpne6,Apoe,Mul1,Tnr,Nkd1,Lzts2,Fgf10,Dpysl2,Mapt,Nrp2,Hsp90ab1,Sox9,Ngf,Tiam1,Cxcl12,Csf1,Slit1,Wnt5a
212	GOBP_MYELOID_CELL_HOMEOSTASIS	0.0458852	0.389565	-0.298078	-1.33158	246	111	Sod1,Pik3cd,Alas2,Klf2,Fam210b,Smad5,Bpgm,Bak1,Jmjd6,Rps19l2,Acin1,Mfhas1,Kitlg,Hipk2,Med1,Klf1,Mafb,P4htm,Acvr2a,Slc25a38,Pde4b,Arnt,Slc15a4,Thra,Ncstn,Pknox1,Hspa9,Hspa1a,Rb1,Lyar,Stat5b,Ankrd54,Sp3
8546	HP_CLINODACTYLY	0.0459377	0.389565	-0.23593	-1.22434	254	354	Wdfy3,Pde6d,Specc1l,Mks1,Bcorl1,Akt1,Deaf1,Med25,Mkrn3,Arx,Csnk2a1,Pacs2,B3glct,Flna,Kdm6b,Chd7,Rnf216,Pak3,Sox6,Nono,Nup107,Arid2,Smc1a,Wipi2,Kras,L1cam,Ddx6,Obsl1,Csgalnact1,Nfix,Myt1l,Igf1r,Rlim,Bub1,Prkacb,Sall1,Rab23,Kat8,Dact1,Phf21a,Ftsj1,Bub3,Rfc2,Cdk10,Dlx5,Crkl,Bmp2,Mras,Xrcc2,Sf3b4,Lig4,Cdc45,Tbck,Fgf10,Evc,Efnb1,Il11ra1,Cacna1g,Itch,Chrna7,Ski,Fgd1,Igf1,Dchs1,Gpc3,Mycn,Xrcc4,Bcr,Zfp46…
9218	Gandal_2018_Schizophrenia_Upregulated_Cortex	0.0459708	0.389565	-0.235856	-1.22265	254	350	Sdc4,Mid1,F3,Stom,Smurf2,Bcat2,Fam107a,Arhgef26,Mybpc1,Cpe,Cpne3,Rassf8,Slc25a20,Elovl5,Capn2,Lrp10,Tnfrsf11b,Asf1a,Zfp652,Tmem43,Plcd1,Elovl2,Ahcyl1,Sidt2,Slc1a2,Hebp2,Arhgap5,Atp6v0e1,Mettl7a,Itgb4,Smad5,Il6st,Plekhf1,Tgfb3,Acsbg1,Lpin1,Ddr1,Htra1,Prrc1,Dolpp1,Tubb2b,Neo1,Slc7a2,Chst1,Smox,Rest,Mlc1,Gabrb1,Sri,Hspb1,Tnfsf12,Hmgcl,Gng12,Neurod1,Plekho2,Aff4,Clu,Cartpt,Ntrk2,Cnn3,Atp2b4,Rbl2,Bcar…
2555	GOBP_POLYOL_BIOSYNTHETIC_PROCESS	0.0460413	0.389565	0.366458	1.40547	213	47	Pdxp,Impa2,Cyp27a1,Pgp,Sptlc2,Pth1r,Plek,Sphk1,Got1,Asah1,Gba,Pcbd1,Pts,Qdpr,Acer3,Ip6k2,Ppip5k1,Cd244,Snca
7963	HP_SUPERNUMERARY_SPLEENS	0.0461373	0.389565	0.347386	1.39323	214	57	Cfap298,Hydin,Dnaaf3,Dnah9,Esco2,Cspp1,Rpgrip1l,B9d2,Dnaaf4,Dnah1,Cfap300,Wdpcp,Ccdc103,Ttc12,Dnaaf6,Zmynd10,Cc2d2a,Ctbp1,Tmem231,Nphp3,Tmem67,Nsd2,Rsph9,Rpgrip1,Cep290,Dnai1,Lrrc56,Dnah11,Rpgr
1733	GOBP_REGULATION_OF_POLYSACCHARIDE_METABOLIC_PROCESS	0.046148	0.389565	-0.42117	-1.46328	241	32	Sorbs1,Akt1,Tgfb1,Gsk3a,Insr,Pomc,Irs2,Igf1,Akt2,Pdgfb,Ppp1r3g
5511	GOMF_TRANSMITTER_GATED_CHANNEL_ACTIVITY	0.0461597	0.389565	-0.402756	-1.44747	243	37	Gabrg1,Gabra2,Grin2a,Chrna3,Gabrb3,Gria1,Gabrb1,Gabrb2,Gabra3,Chrna7,Grin2d,Htr3a,Glra2
913	GOBP_CARNITINE_METABOLIC_PROCESS	0.046183	0.389565	0.588153	1.54842	218	11	Acadl,Cpt1c,Cpt1a,Bbox1,Crot,Cpt2,Shmt1,Acadm
1551	GOBP_POSITIVE_REGULATION_OF_CELL_PROJECTION_ORGANIZATION	0.046204	0.389565	-0.245402	-1.24365	254	281	Fzd1,Il1rapl1,Fez1,Ndel1,Dbnl,Pacsin1,Rhoq,Cdh4,Magi2,Robo1,Snx3,Plxna3,Ret,Plppr5,Atf1,Megf8,Ddx56,Ss18l1,Katnb1,Hdac4,Sema4d,Cdc42ep2,Auts2,Tiam2,Plxnb1,Plxna4,Itga3,Skil,Tgfb3,Flna,Kalrn,Dbn1,Lrrc7,Dnm2,Pak3,Neurl1,Rufy3,Rapgef1,Cdc42ep4,Atp7a,Dock11,Fn1,L1cam,Carmil2,Obsl1,Kidins220,Shtn1,Washc5,Alk,Arhgap35,Cbfa2t2,Arhgdia,Fbxw8,Fuz,Prkd1,Coro1c,Ntrk2,Rala,Tgfbr1,Crocc,Hspa5,Wrap73,Zfp804a,A…
1505	GOBP_PRE_MIRNA_PROCESSING	0.0462647	0.389565	-0.57988	-1.53639	243	12	Dicer1,Adar,Ago3,Bcdin3d,Ago2,Tarbp2,Prkra,Tut4
3260	GOBP_DENDRITIC_SPINE_DEVELOPMENT	0.0462653	0.389565	-0.315299	-1.35892	248	90	Shank1,Efna1,Dock10,Srcin1,Zfp365,Caprin1,Dnm3,Shank2,Abi2,Llph,Lrp8,Arf6,Arhgap33,Sipa1l1,Pten,Dbnl,Arhgap44,Slc12a5,Hdac6,Pak4,Cdk5r1,Dip2a,Kalrn,Dbn1,Pak3,Dlg5,Neurl1,Ctnnd2,Ppfia2,Apoe,Pdlim5,Adam10,Itsn1,Zdhhc15,Camk1,Wnt7a,Tiam1,Foxo6,Reln,Arc
4962	GOCC_GLUTAMATERGIC_SYNAPSE	0.0462846	0.389565	-0.24695	-1.24884	255	275	Il1rapl1,Erc2,Plcb1,Abr,Arhgap44,Ywhae,Neto1,Grin2a,Sh3gl1,Cnih2,Hspa8,Clcn3,Prkcz,Dlgap4,Numb,Rgs9,Pura,Napa,Adcy1,Homer2,Rela,Flna,Rnf216,Dbn1,Dnm2,Pak3,Phb2,Sparc,Ppfia2,Kcna3,Ap3d1,Gria1,Grm3,Rgs14,Lrrc4,Ctnnd1,Dgkz,Dlgap1,Atp2b4,Usp8,Lrrc4b,Lin7c,Slc1a6,Bcan,Lrrtm2,Apoe,Adam10,Tnr,Adra2c,Cacng4,Itsn1,Efnb3,Sparcl1,Erbb4,Camk1,Pcdh8,Nrp2,Ppm1h,Dnajb1,Ppp1r1b,Bcr,Wnt7a,Actn2,Tiam1,Ppp3cc,LOC10…
5398	GOMF_OXIDOREDUCTASE_ACTIVITY_ACTING_ON_A_SULFUR_GROUP_OF_DONORS_NAD_P_AS_ACCEPTOR	0.0463939	0.390145	0.587802	1.54749	219	11	Dld,Txnrd3,Gsr,Pgk1,Nxn,Selenot
1323	GOBP_CELL_DIFFERENTIATION_IN_SPINAL_CORD	0.0465072	0.390757	-0.490904	-1.48594	242	19	Sox6,Ptch1,Nkx2-2,Scyl1,Sufu,Mdga1
7926	HP_LIPODYSTROPHY	0.0465723	0.390787	-0.323114	-1.36456	249	81	Lipe,Fktn,Flna,Kras,Slc25a24,Tnnt2,Igf1r,Emd,Nebl,Usp8,Zmpste24,Bscl2,Polr3a,Ifih1,Fos,Akt2,Actn2,Cavin1,Cryab,Alb,Wrn,Myh7,Cav1
8936	HP_ABNORMAL_SIZE_OF_THE_PALPEBRAL_FISSURES	0.0466048	0.390787	-0.258255	-1.26485	255	210	Piezo2,Fancb,Upf3b,Il1rapl1,Actl6a,Bcl11b,Odc1,Magel2,Tbl1xr1,Hdac4,Hcfc1,Ess2,Wdfy3,Auts2,Bcorl1,Pura,Gatad2b,Arx,B3glct,Pak3,Brpf1,Sox6,Arid2,Smc1a,Prmt7,Kras,Ddx6,Slc25a24,Pik3r2,Myt1l,Hnrnpk,Cog7,Rlim,Sall1,Mafb,Dact1,Pgm3,Ftsj1,Nfib,Camk2g,Ccnk,Rfc2,Zmpste24,Fibp,Exosc2,Crkl,Rbpj,Xrcc2,Lig4,Smarca2,Ugdh,Cacna1g,Dgcr2,Tenm3,Dchs1,Mycn,Alg14,Bcr,Sox9,Usp27x,Fancf,Fancl,Smoc1,Wnt5a,Brca1
1754	GOBP_MUSCLE_CELL_PROLIFERATION	0.0466321	0.390787	-0.290172	-1.32529	251	128	Ctnnbip1,Dnmt1,Myd88,Xrcc5,Pde1a,Igfbp3,Ndrg2,Pten,Ctnnb1,Mef2d,Hdac4,Tenm4,Traf6,Akt1,Tgfb3,Pdgfd,Htr1b,Arid2,Nr4a3,Pdcd4,Klf4,Tgfbr1,Ppargc1a,Tgfb2,Cdh13,Rbpj,Npr1,Igfbp5,Ccnb1,Gnai2,Igf1,Erbb4,Vgll4,Apln,Tgm2,Vip,Hes5,Pdgfb,Hpgd,Adamts1,Nog,Nqo2,Mstn
4457	GOCC_CHROMOSOME_TELOMERIC_REGION	0.0466803	0.390851	-0.297288	-1.32951	250	112	Stn1,Orc3,Mcm7,Ppp1r10,Terf2ip,Wrnip1,Xrcc5,Pcna,Smg6,Rpa2,Tnks,H2ax,Fen1,Pura,Cbx5,Nabp2,Wrap53,Apex1,Dclre1b,Nbn,Xrcc1,Wdr82,Rad17,Mre11,Rpa1,Cbx1,Lig4,Hnrnpa2b1,Upf1,Blm,Macroh2a2,Hat1,Ezh1,Wrn,Cdc73,Sun2
4391	GOBP_POSITIVE_REGULATION_OF_PEPTIDYL_LYSINE_ACETYLATION	0.0467971	0.391306	-0.477494	-1.48504	243	21	Auts2,Mapk3,Dip2a,Arrb1,Ruvbl2,Ppargc1a,Rps6ka4,Nos1,Brca1
5362	GOMF_AMP_BINDING	0.0468157	0.391306	0.587212	1.54594	221	11	Acss2,Pfkm,Acss1,Mpped2,Prkag2
745	GOBP_PERIPHERAL_NERVOUS_SYSTEM_DEVELOPMENT	0.0468955	0.391634	-0.368742	-1.41593	249	50	Bdnf,Erbb3,Adgrb1,Nf1,Dicer1,Egr2,Sod1,Sox8,Plxna4,Itgb4,Nfasc,Akt1,Rela,Sox10,Ntrk2,Ntf3,Nab2,Ski,Arhgef10,Pard3,Akt2,Ngf
5072	GOMF_STRUCTURAL_CONSTITUENT_OF_RIBOSOME	0.0470818	0.392422	0.275325	1.29782	216	142	Rpl17,LOC100362027,Mrpl19,Rpl12,Mrps6,Mrps21,mrpl11,LOC100364457,Rps20,Mrpl54,Rpl5,Mrpl57,Rps18l1,Rpl22,Rpl28,Rps8,Mrps2,Rps12,Rps28,Rps4x,Rpl27a,Mrpl22,Rpl9,Rps4x-ps9,Mrpl52,Rps3,Mrps36,Rps15,Rpl21,Mrpl47,Rps21,Mrps18c,LOC102555453,Mrpl4,Rpl23,Mrps14,Rpl10l,Mrps15,Rps10l1,Rps10,Rps14,Rpl18a,Mrpl41,Mrpl16,Rps11,RGD1564606,Rpl11,Rpsa,Mrps31,Rpl24,Mrpl14,Rps23,Rpl36,Ndufa7,Mrpl18,Rpl3,Rpl36al,Rps2,…
8457	HP_SHORT_PALPEBRAL_FISSURE	0.0471008	0.392422	-0.339536	-1.39099	250	69	Sox6,Smc1a,Prmt7,Kras,Slc25a24,Cog7,Mafb,Zmpste24,Exosc2,Rbpj,Xrcc2,Smarca2,Ugdh,Dchs1,Mycn,Sox9,Fancf,Fancl,Smoc1,Brca1
7811	HP_RETINAL_PIGMENT_EPITHELIAL_MOTTLING	0.0471658	0.392422	0.568905	1.53532	222	12	Dhx16,Prom1,Abca4,Selenoi,Pisd,Rlbp1
6775	HP_CHRONIC_DIARRHEA	0.0472002	0.392422	0.363681	1.4023	219	48	Samd9,Tfrc,Idua,Zap70,Otulin,Tkfc,Hexb,Pola1,Ercc2,Was,Son,Asah1,Lrba,Dclre1c,Srsf2,Pik3r1,Ethe1,Srebf1,Btk,Asxl1
2030	GOBP_RESPONSE_TO_PLATELET_DERIVED_GROWTH_FACTOR	0.0472546	0.392422	-0.537414	-1.51432	246	15	Ptn,Syap1,Mtss2,Fer,Pdgfd,Atp7a,Mars1,Creb1,Rdx
3734	GOBP_DENDRITIC_CELL_DIFFERENTIATION	0.0472818	0.392422	0.445849	1.47936	226	25	Tmem176a,Camk4,Relb,Flt3,Irf8,Spi1,Axl
6160	HP_SCOTOMA	0.0473118	0.392422	0.370998	1.40595	219	44	Arsg,Rtn4ip1,Adgrv1,Prom1,Abca4,RT1-A2,RT1-CE10,Btd,Prpf3,Rlbp1,Hars1,Prrt2
3428	GOBP_PRODUCTION_OF_SMALL_RNA_INVOLVED_IN_GENE_SILENCING_BY_RNA	0.0473151	0.392422	-0.39397	-1.43723	251	39	Dicer1,Stat3,Zc3h10,Adar,Ago3,Zc3h7b,Tgfb1,Bcdin3d,Ago2,Mettl3,Zmpste24,Hnrnpa2b1,Tarbp2,Mycn,Prkra,Tut4,Tsn
2249	GOBP_REGULATION_OF_PROTEIN_BINDING	0.0473995	0.39264	-0.277523	-1.30146	256	153	Mapk3,Akt1,Taf1,Ifit1bl,Bambi,Ramp1,Add2,Gnl3l,Cthrc1,Prmt7,Hipk2,Rfng,Ruvbl2,Ramp2,Dact1,Mapk8,Prkaca,Aktip,Sympk,Tgfbr1,Gtf2f1,Id1,Apoe,Bmp2,Crk,Psme3ip1,Senp2,Camk1,Styx,Hsp90ab1,Ptprf,Pdgfb,Tiam1,Gas8,Stk4,Itgb1bp1,Nog,Wnt5a,Cav1
1060	GOBP_NEGATIVE_REGULATION_OF_CELL_SUBSTRATE_ADHESION	0.0474227	0.39264	-0.375736	-1.42056	252	46	Spry4,Nf2,Coro1c,Ap1ar,Coro2b,Nexmif,Fbln1,Itgb1bp1,Ptpro
9560	Gemma_GSE109315_Gene_expression_analysis_of_mouse_brain_regions_after_chronic_social_defeat_stress_(CSDS)_strain_C57BL.6Crl_Down	0.0475756	0.393569	-0.255147	-1.26115	260	228	Fem1b,Arhgef15,Ndrg2,Epg5,Btbd9,Jund,Trio,Ret,Clcn6,Gabra2,Lrp10,Dnah8,Cox5a,Vps72,Gon4l,Adamts9,LOC102551340,Rnf121,Actr3b,Pygo1,Dpp7,Serac1,Nudc,Cdh24,Neo1,Sybu,Bach1,Trim28,Pcdhb12,Zfp949,Haus4,Pgm3,Slc25a42,Sympk,Fam89b,Dhrs3,LOC102546648,Lpl,Ccdc80,Ssbp4,Hmga1,Ugdh,Smim19,Vps52,Pcdhb8,Sh3bp1,RGD1306502,Smoc2,Lrrc27,Rbm43,Afdn,Amd1,Ptprf,RT1-A1,Zfp551,Ccl19,Gstcd,Rufy1,Parvg,Kbtbd7,Fam184b,Hy…
7896	HP_ADIPOSE_TISSUE_LOSS	0.0476738	0.394043	-0.468749	-1.47718	248	22	Lipe,Insr,Zmpste24,Bscl2,Polr3a,Fos,Blm,Cavin1,Cav1
696	GOBP_ADENYLATE_CYCLASE_ACTIVATING_G_PROTEIN_COUPLED_RECEPTOR_SIGNALING_PATHWAY	0.0478043	0.394223	-0.328432	-1.37336	257	76	Prkca,Adrb1,Gnaq,Sstr4,Gng2,Aplp1,S1pr5,Adcy1,Ramp1,Gsk3a,Gpr12,S1pr2,Akap13,Ramp2,Atp2b4,Chga,Adra2c,Pde4b,Adra2a,Gnai2,Adcyap1,Gnal,Mrap2,Vip,Adm,Slc9a3r1
8531	HP_FOCAL_EMOTIONAL_SEIZURE	0.0478178	0.394223	-0.408359	-1.44684	251	35	Set,Champ1,Deaf1,Myt1l,Dock8,Zmynd11,Epb41l1,Cdh15,Kirrel3,Tcf4,Phgdh
9484	Gemma_GSE50423_Contextual_fear_conditioning_in_the_mouse_hippocampus_timepoint_4.h_Up	0.047818	0.394223	0.212623	1.1745	205	547	Pik3c2a,Hmgcs1,Ist1,Pop4,Cyp51,Aldh3b1,C1qtnf12,Mapk11,Ilvbl,Fam221a,Gstm4,Nln,Scara3,Larp6,Hddc3,Tfrc,Alpk1,Idua,Cirbp,Rilpl1,Cpeb1,Rtn4ip1,Gpcpd1,Haghl,Exosc10,Cd276,Sfswap,Pla2g4e,B3gnt9,Klhdc9,Lrrc61,Marchf7,Gpr22,Denr,Rbm3,Srsf5,Fhl2,Lin54,Psip1,Tcerg1,Zfand5,Zbtb25,Snx7,Nr1d2,Tmem44,Inmt,Acads,Lpcat2,Nlgn1,Rasa1,Folh1,Cd180,Fbxw7,Ppp4r3b,Brca2,Ankrd55,Gmeb1,Ptgs2,Prom1,Psen2,Rbm11,Rfesd,Ddx…
2391	GOBP_REGULATION_OF_VIRAL_GENOME_REPLICATION	0.0479158	0.394692	0.352099	1.39545	222	54	Ilf3,Ppidl1,Parp10,Isg15,Fam111a,Rnasel,Tmem39b,Zc3hav1,Ppih,Btbd17,Top2b,Srpk2,Rsad2,LOC100911252,Mx2
7639	HP_ABNORMALITY_OF_LOWER_LIMB_EPIPHYSIS_MORPHOLOGY	0.0481283	0.395587	0.369918	1.40977	224	45	Pik3c2a,Dnajc21,Slc2a10,Cspp1,Trappc2,Col11a2,Kif22,Srp54a,Fzd2,Slc39a13,Efl1,Col9a3,Ift140,Crebbp,LOC690035,Pcnt
919	GOBP_DETECTION_OF_BIOTIC_STIMULUS	0.0481474	0.395587	0.482025	1.49051	229	19	Cd1d1,Cdhr2,Tlr2,Scarb1,RT1-A2,RT1-CE10,Tspo,Pak1
1843	GOBP_TOLL_LIKE_RECEPTOR_9_SIGNALING_PATHWAY	0.0481474	0.395587	0.482102	1.49075	229	19	Tlr7,Unc93b1,Pik3c3,Pik3ap1,Tnip2,Rab7b,Rsad2
1088	GOBP_REGULATION_OF_GLUCOSE_METABOLIC_PROCESS	0.0482085	0.395674	0.318314	1.34905	221	76	C1qtnf1,C1qtnf12,Nln,Phlda2,Ogt,Pask,Gpld1,Ppp4r3b,Bckdk,Pgp,Cry1,Adipoq,Kat2a,Dgkq,C1qtnf3
7328	HP_SEVERE_SHORT_STATURE	0.0482399	0.395674	-0.345148	-1.39265	258	63	Pex7,Nepro,Dlx5,Cdc45,Smarca2,Trip11,B3galt6,Ptdss1,Hspa9,Ghr,Adamts2,Stat5b,Wnt5a
5630	GOMF_CHEMOKINE_RECEPTOR_BINDING	0.0482851	0.395708	-0.564983	-1.5272	251	13	Cxcl14,Itch,Ccl19,Cxcl12
9126	HAY_BONE_MARROW_STROMAL	0.0485147	0.396727	-0.221481	-1.19224	275	531	Gprc5b,Myo10,Ccdc8,Mtss2,LOC501406,Nid1,Insig2,S100a16,Pdgfra,Mid1,Pde1a,Igfbp3,Vegfc,Tmem59,Rorb,Fzd1,Il1rapl1,Hcrtr2,Ackr3,Magi1,Cyp39a1,Id3,Col6a2,Lamc1,Lratd1,Pmepa1,Tnfrsf12a,Tnfrsf11b,Ccn5,Rgs3,Chrna3,Slc9a3r2,Tmem108,Tenm4,Msi1,Trim47,Unc5c,Adamts9,Sdc3,Nr2f2,Depp1,Pygo1,Nfasc,Gucy1a2,Il6st,Trip10,Ldlr,Tnks1bp1,Tcf7l1,Slc6a1,Gmds,Htra1,Tns3,Cdc42ep4,Vwa1,Ppfia2,Slc7a2,Kitlg,Pdzrn4,Fn1,Rgl3…
5444	GOMF_LIGASE_ACTIVITY_FORMING_CARBON_SULFUR_BONDS	0.0485192	0.396727	0.40772	1.44447	230	33	Acss2,Acsm3,Slc27a4,Acss3,Uba7,Suclg2,Acsl6,Slc27a6,Acsf3,Acsl1,Aacs,Acss1,Nae1,Aasdh,Sucla2,Uba3,Acsf2,Acsl4,Uba6
5403	GOMF_2_OXOGLUTARATE_DEPENDENT_DIOXYGENASE_ACTIVITY	0.0485327	0.396727	-0.391688	-1.43513	257	40	Ogfod1,Plod3,Kdm8,Fto,Phyh,P4hb,Jmjd4,Jmjd6,P4ha2,Egln3,Kdm4c,Alkbh3,Alkbh1,Kdm2a,P4htm,Plod1,P4ha1,Alkbh5
9480	Gemma_GSE16158_Gene_expression_induced_by_trace_fear_conditioning_in_murine_hippocampus_timepoint_6.h_Up	0.0486466	0.396993	-0.613019	-1.53321	256	10	Ehd3,Fos,Frzb,Nr4a1,Tiparp,Arc
4583	GOCC_LARGE_RIBOSOMAL_SUBUNIT	0.0486475	0.396993	0.302033	1.33012	222	95	Rpl17,LOC100362027,Mrpl19,Rpl12,Rbm3,mrpl11,LOC100364457,Mrpl54,Mrpl44,Rpl5,Mrpl57,Rpl22,Mrpl48,Ndufab1,Rpl28,Rpl27a,Mrpl22,Rpl9,Mrpl52,Rpl21,Mrpl47,LOC102555453,Mrpl4,Rpl23,Rpl10l,Rpl18a,Mrpl41,Mrpl16,Mterf4,RGD1564606,Rpl11,Rpl24,Mrpl14,Rpl36,Mrpl18,Malsu1,Rpl3,Rpl36al,Mrpl32,Rpl14,Mrpl37,Rpl4
4429	GOBP_POSITIVE_REGULATION_OF_CHROMOSOME_ORGANIZATION	0.0488527	0.398331	-0.287271	-1.31527	263	130	Dnmt1,Cdk9,Zbtb7b,Ppp1r10,Xrcc5,Rnf40,Cct3,Jdp2,Pphln1,Ctnnb1,Snw1,Gtf2h2,Cct5,Tnks,Numa1,Auts2,Morc2,Mapk3,Fen1,Sfpq,Nabp2,Nbn,Trim28,Arrb1,Cct6a,Map3k4,Ruvbl2,Ctr9,Prkd1,Tcp1,Prkd2,Ppargc1a,Mre11,Atf7ip,Lig4,Mier1,Cct4,Ccnb1,Hnrnpa2b1,Phf19,Naf1,Nek7,Fbxo4,Ing2,Rps6ka4,Nos1,Brca1,Pkib
3475	GOBP_CELLULAR_RESPONSE_TO_PEPTIDE_HORMONE_STIMULUS	0.0489982	0.39918	-0.253987	-1.25832	268	233	Tbc1d4,Ptpn1,Stat3,Syap1,Myo1c,Gjb2,Zfp106,Smarcc1,Rab8b,Zbtb7b,Insig2,Slc9a1,Pten,Slc25a33,Ndel1,Rhoq,Fer,Rab12,Stxbp4,Sorbs1,Capn10,Ahcyl1,Prkcz,Max,Ncoa5,Atp6v0e1,Akt1,Adcy1,Rela,Atp6v0a1,Appl2,Mas1,Lpin1,Gsk3a,Apex1,Insr,Nr4a3,Osbpl8,Pik3r2,Gab1,Igf1r,Prkar2a,Prkacb,Lpin2,Ccnd3,Sesn3,Arg1,Prkaca,Slc30a10,Bcar3,Rab10,Mars1,Pik3r3,Agtrap,Crk,Bcar1,Lpl,Enho,Baiap2,Irs2,Wdtc1,Gnai2,Cps1,Creb1,Xbp…
7740	HP_TYPE_II_LISSENCEPHALY	0.0491323	0.3993	0.551412	1.52568	234	13	Rxylt1,Pomt2,Tubb3,Fkrp,Crppa,Lamb1
1771	GOBP_REGULATION_OF_HISTONE_PHOSPHORYLATION	0.049163	0.3993	0.60087	1.53247	231	10	Twist1,Atm,Akap8,Akap8l,Fmr1
2735	GOBP_DEVELOPMENTAL_CELL_GROWTH	0.0492014	0.3993	-0.267338	-1.28195	267	180	Ndel1,Dbnl,Cdh4,Ctnnb1,Plxna3,Megf8,Sema3d,Sema4d,Tmem108,Prkcz,Auts2,Sema3c,Plxna4,Dcc,Hdac6,Rarg,Cdk5r1,Dbn1,Ddr1,Dnm2,Pak6,Gsk3a,Rufy3,Parp2,Fn1,L1cam,Ryk,Shtn1,Akap13,Cpne9,Slit3,Cpne6,Apoe,Pdlim5,Mul1,Tnr,Smad7,Dpysl2,Mapt,Igf1,Pi16,Nrp2,Hsp90ab1,Rgs2,Sox9,Ngf,Tiam1,Cxcl12,Slit1,Wnt5a
8499	HP_ABNORMALITY_OF_HEPATOBILIARY_SYSTEM_PHYSIOLOGY	0.0492267	0.3993	0.27601	1.29913	225	140	Dguok,Sc5d,Lipa,Dld,Mpi,Ryr1,Hfe,Usp18,Gpc1,Hsd3b7,Rpgrip1l,Jak2,Pars2,Trmt10c,Polg,Cpt1a,Cyc1,Abcd3,Coq2,Ndufs4,Mpv17,Alg9,Il18bp,F5,Asah1,Ocln,Npc1,Pex5,Gba,Lipt1,Acad9,Pex1,Lars1,Pex3,Tinf2,Cc2d2a,Farsb,Npm1,Cpt2,Hadhb,Eif2ak3,Tmem67
6900	HP_EXAGGERATED_CUPID_S_BOW	0.0492395	0.3993	-0.59165	-1.52303	258	11	Med25,B3glct,Hnrnpk,Tbck,Zfp462
1816	GOBP_NEGATIVE_REGULATION_OF_KINASE_ACTIVITY	0.0492611	0.3993	-0.258099	-1.26211	269	208	Igf1r,Rgs14,Hspb1,Prkar2a,Pdcd4,Sh3bp5,Gadd45a,Spry4,Cit,Rubcn,Nf2,Coro1c,Dnajc3,Midn,Wars1,Apoe,Dusp18,Irs2,Dusp4,Mapt,Tarbp2,Sh3bp5l,Rgs2,Ppp1r1b,Prkrip1,Lrp5,Pik3ip1,Rb1,Hexim1,Itgb1bp1,Socs4,Mstn,Ptpro,Cav1,Pkib
8148	HP_HYPERLIPOPROTEINEMIA	0.0494822	0.400756	-0.475004	-1.4773	257	21	Ldlrap1,Ttpa,Ccdc115,Lcat,Tmem43,Ldlr,Emd,Apoe,Lpl,Ghr,Ephx2
182	GOBP_CHONDROCYTE_DIFFERENTIATION	0.0495512	0.400979	-0.33401	-1.37776	264	71	Mustn1,Mef2d,Ltbp3,Glg1,Sulf2,Tgfb1,Rarg,Sox6,Zbtb16,Bmp6,Nfib,Tgfbr1,Bmp2,Trip11,Smad7,Sox9,Wnt7a,Maf,Wnt5b,Serpinh1,Mboat2
68	GOBP_CYTOKINESIS	0.0496624	0.401542	0.284595	1.30744	227	121	Pdxp,Ist1,Rock1,Cdc14a,Anxa11,Cspp1,Pik3c3,Cul3,Entr1,Kif4a,Nup62,Rasa1,Brca2,Plk2,Spast,Plk5,Stambp,Septin10,Cntrob,Prpf40a,Map10,Son,Klhl9,Septin7,Flcn,Cdc25b,Chmp7,Actr3,Ttc19,Chmp6,Efhc2,Septin6
3239	GOBP_LABYRINTHINE_LAYER_DEVELOPMENT	0.0497154	0.401634	-0.407057	-1.44223	261	35	Tmed2,Cited1,Wnt7b,Akt1,Vash2,Fbxw8,Rbpj,Senp2,Vash1,Ccn1,Hey1,Adm,Junb
3291	GOBP_ESTABLISHMENT_OR_MAINTENANCE_OF_BIPOLAR_CELL_POLARITY	0.0499619	0.403029	-0.41711	-1.44917	261	32	Ank1,Ophn1,Mark2,Myo9a,Msn,Synj2bp,Lrrc7,Dlg5,Dlg2,Lin7c,Sh3bp1,Pard3,Clic4,Slc9a3r1,Wnt5a
3294	GOBP_NOTCH_SIGNALING_INVOLVED_IN_HEART_DEVELOPMENT	0.0499716	0.403029	-0.611267	-1.52882	263	10	Rbpj,Heyl,Hey1
1129	GOBP_NEGATIVE_REGULATION_OF_MUSCLE_HYPERTROPHY	0.0501627	0.404233	-0.466223	-1.46922	261	22	Gsk3a,Atp2b4,Igfbp5,Pi16,Rgs2,Mstn
2205	GOBP_AMINO_ACID_IMPORT	0.0503192	0.40497	-0.392585	-1.43218	267	39	Slc6a1,Slc7a2,Slc16a2,Slc1a4,Slc1a6,Slc25a38,Rgs2,Slc7a5,Slc43a2,Slc9a3r1,Slc3a2
1415	GOBP_PROTEOGLYCAN_BIOSYNTHETIC_PROCESS	0.0503381	0.40497	-0.357093	-1.39688	267	55	Chst7,Hs6st2,Gal3st3,Csgalnact1,Bcan,Chst9,Ugdh,B3galt6,Igf1,Fam20b,Bgn,Chst15,Ust
1409	GOBP_REGULATION_OF_WNT_SIGNALING_PATHWAY	0.050382	0.404985	-0.245308	-1.24099	276	277	Psmd2,Itga3,Dapk3,Csnk1d,Sulf2,Tgfb1,Csnk2a1,Bambi,Tcf7l1,Psmc4,Gsk3a,Ctnnd2,Rapgef1,Spin1,Ankrd6,Cthrc1,Sox10,Rnf220,Ddit3,Emd,Zbed3,Ruvbl2,Rnf146,Fuz,Sall1,Cyld,Tmem64,Ctnnd1,Dact1,Sox2,Usp8,Apoe,Dlx5,Bmp2,Rbpj,Nkd1,Senp2,Lzts2,Fgf10,Klf15,Ski,Jade1,Arntl,Frzb,Cbfb,Gpc3,Cby1,Vgll4,Sox9,Limd1,Wnt5b,Grb10,Tiam1,Stk4,Amer2,Nog,Psme3,Slc9a3r1,Cdc73,Wnt5a,Ptpro,Cav1
3769	GOBP_NEURON_PROJECTION_GUIDANCE	0.0504278	0.405017	-0.256705	-1.2593	276	212	Ncam1,Cntn2,Fez1,Efna3,Cdh4,Trio,Robo1,Plxna3,Prkca,Bcl11b,Egr2,Gab2,Ret,Rap1gap,Epha10,Megf8,Sema3d,Dscaml1,Sema4d,Pik3cd,Unc5c,B3gnt2,Plxnb1,Sema3c,Mapk3,Plxna4,Dcc,Nfasc,Arx,Cdk5r1,Kalrn,Tubb2b,Ptch1,Neo1,Zswim6,L1cam,Sh3kbp1,Ryk,Gab1,Arhgap35,Nrxn1,Zswim4,Ephb4,Nfib,Slit3,Dlx5,Tnr,Dok4,Efnb3,Efnb1,Irs2,Dpysl2,Nrp2,Efna2,Enah,Unc5b,Unc5a,Grb10,Cxcl12,Reln,Slit1,Nog,Ntn4,Wnt5a,Ptpro
6657	HP_PES_PLANUS	0.0504922	0.405196	-0.253768	-1.25434	276	228	Rspry1,Gabrd,Grm1,Dusp6,Pcdh19,Piezo2,Fancb,Upf3b,Aga,Il1rapl1,Pmm2,Trio,Nsd1,Tbl1xr1,Acta2,Exoc6b,Hcfc1,Prdm5,Kat6a,Dcc,Tmco1,Tgfb1,Deaf1,Tgfb3,Arx,Flna,Chd7,Slc10a7,Gfpt1,Pak3,Nono,Myh11,Atp7a,Sox10,Hcn1,Fn1,Ap4b1,Csgalnact1,Hnrnpk,Slc16a2,Zeb2,Rlim,Sall1,Spry4,Dact1,Ftsj1,Tgfbr1,Ccnk,Rfc2,Fibp,Tgfb2,Cdk10,Crkl,Bscl2,Xrcc2,Ap4m1,B3galt6,Ski,Selenon,Fgd1,Plod1,Bgn,Kiss1r,Alg14,Bcr,Tcf4,Usp27x,Gr…
4067	GOBP_REGULATION_OF_CELLULAR_RESPONSE_TO_VASCULAR_ENDOTHELIAL_GROWTH_FACTOR_STIMULUS	0.0505725	0.405504	-0.500702	-1.4936	264	18	Myo1c,Robo1,Tspan12,Atp2b4,Smoc2,Dll1,Jcad
2478	GOBP_POSITIVE_REGULATION_OF_DNA_REPLICATION	0.0506329	0.405652	-0.474061	-1.47436	263	21	Stoml2,Cdc7,Stn1,Pcna,Atf1,Mas1,Wiz,Cacybp,Brpf3,Bcar3,Dhx9,Kctd13
8292	HP_ABNORMALITY_OF_THE_PULMONARY_VEINS	0.0506952	0.405814	0.367763	1.40156	236	45	Rspo2,Cfap298,Hydin,Dnaaf3,Dnah9,Mesp2,Dnaaf4,Dnah1,Hes7,Cfap300,Cited2,Ccdc103,Eif2ak4,Ttc12,Dnaaf6,Zmynd10
114	GOBP_NEURON_MIGRATION	0.050901	0.406528	-0.295272	-1.31905	273	111	RGD1307443,Dcdc2,Dner,Adgrg1,Cck,Celsr1,Ndel1,Zfp609,Tubgcp2,Auts2,Lrig2,Nr2f2,Itga3,Dcc,Arx,Cdk5r1,Flna,Nav1,Tubb2b,Pex13,Shtn1,Scrt2,Pex7,Celsr2,Ntrk2,Alkbh1,Crkl,Crk,Kirrel3,Ddit4,Erbb4,Nrp2,Lhx6,Nexmif,Mdga1,Cxcl12,Reln
1638	GOBP_POSITIVE_REGULATION_OF_CHONDROCYTE_DIFFERENTIATION	0.050918	0.406528	-0.610298	-1.5264	268	10	Sox6,Zbtb16,Bmp6,Smad7,Sox9
8495	HP_FETAL_DISTRESS	0.050982	0.406528	0.41253	1.44697	243	31	Ndufaf8,Nubpl,Ndufs1,Ndufs4,Son,Ndufb9,Ndufa6,Ndufaf4,Atad3a,Ndufaf2,Ndufb3,Rpl11,Ndufaf5,Ndufs3,Ndufv1,Ndufs8
3979	GOBP_FATTY_ACID_DERIVATIVE_BIOSYNTHETIC_PROCESS	0.051003	0.406528	0.382656	1.42154	238	40	Acly,Scd,Ggt7,Acss3,Hacd1,Acsl6,Hmgcs2,Far1,Hsd17b8,Acat1,Bdh2,Acsf3,Bdh1,Acsl1,Aacs,Ltc4s
7050	HP_VASCULAR_DILATATION	0.0510733	0.406528	-0.277138	-1.29751	275	152	Gaa,Mapk1,Ofd1,Pign,Raf1,Mylk,Tcf20,Rnaseh2c,Angptl6,Tsc1,Chst3,Ptpn11,Mlx,Dock3,Nf1,Col1a1,Ryr2,Stat3,Braf,Gabrd,Adar,Pten,Plod3,Tmtc3,Actl6a,Nsd1,Acta2,Trex1,Wdfy3,Mks1,Bcorl1,Tgfb3,Nkap,Flna,Chd7,Myh11,Atp7a,Sox10,Ddx6,Slc25a24,Ltbp4,Myt1l,Hnrnpk,Rlim,Aff4,Pgm3,Ephb4,Tgfbr1,Pbx1,Rfc2,Zmpste24,Tgfb2,Crkl,Ifih1,B3galt6,Ski,Plod1,Bgn,Tab2,Bcr,Lrp5,Cavin1
8025	HP_POLYDACTYLY	0.051207	0.406528	-0.267584	-1.28051	279	177	Ift80,Gabrd,Inpp5e,Lztfl1,Eftud2,Ccdc28b,Pten,Fancb,Ift27,Megf8,Bbs12,Arl3,Nphp1,Pde6d,Mks1,Ift57,Pura,Tmco1,Deaf1,Kif3b,Flna,Chd7,Cep104,Neu1,Ptch1,Insr,Zswim6,Pik3r2,Hnrnpk,Washc5,Prkacb,RGD1560883,Zfp423,Pibf1,Sall1,Mafb,Acox1,Rab23,Dact1,Prkaca,Cog6,Tgfbr1,Akt3,Cdc45,Fgf10,Evc,Efnb1,Ski,Gjb6,Gpc3,Fbln1,Ctu2,Blm,Bbs1,Wnt7a,Sufu,Bbs9,Smoc1,Ahi1,C2cd3
4461	GOCC_HETEROCHROMATIN	0.0512341	0.406528	-0.357044	-1.39353	273	54	Foxc1,Hdac1,Rrp8,Rnf40,Smarcad1,Ube2u,Morc2,Mbd3,Cbx5,Tnks1bp1,Uhrf2,Uba1,Trim28,Ddx6,Zbtb18,Chd5,Sall1,Tcp1,Cbx8,Cbx1,Hmga1,Wdr76,Suv39h1l1,Incenp
5549	GOMF_BETA_2_MICROGLOBULIN_BINDING	0.0512442	0.406528	0.580055	1.5271	242	11	Cd1d1,Hfe,RT1-S3,RT1-A2,RT1-CE10,Mr1,Fcgrt
3251	GOBP_REGULATION_OF_GENE_SILENCING_BY_RNA	0.0512676	0.406528	-0.329725	-1.36575	272	73	Polr2c,Nupl2,Tnrc6a,Stat3,Zc3h10,Adar,Eif4enif1,Tnrc6b,Nup93,Tgfb1,Xpo5,Nup160,Nup210,Nup107,Bcdin3d,Ago2,Pom121,Ddx6,Polr2a,Nup98,Nup54,Zmpste24,Dhx9,Nup205,Polr2f,Tarbp2,Eif4g1,Mycn,Limd1,Aaas
5585	GOMF_AMIDE_BINDING	0.0512935	0.406528	0.236854	1.22069	229	276	C1qa,Gss,Cd1d1,Gsap,Pcsk5,Ppidl1,Gstm4,Tlr2,Nln,Acbd4,Dld,Scarb1,Pggt1b,Aldh6a1,Itm2a,Epdr1,Gpr22,Acadl,Tomm70,Ppif,Nlgn1,RT1-S3,Ppp3r1,Picalm,Srp54a,Pnpla3,Apbb2,Cst3,Pc,Lancl1,RT1-A2,Crhr1,Pth1r,Srp14,RT1-CE10,Ppih,Folr1,Acvr1,Cd74,Rps6kb1,Gria2,Gltpd2,Nup153,Fbxo2,Tnpo2,Tomm20,Tap1,Mapk8ip2,Pfdn6,Cd300lf,LOC100911252,Srd5a1,Clstn1,Cabp1,Epha4,Pex5,RT1-Bb,Kdelr1,Fkbp2,Adrb2,Gria3,Acad9,Ephb2,Pf…
3423	GOBP_REGULATION_OF_GLYCOGEN_METABOLIC_PROCESS	0.051341	0.406528	-0.441215	-1.45023	267	26	Sorbs1,Akt1,Gsk3a,Insr,Pomc,Irs2,Igf1,Akt2,Ppp1r3g
6983	HP_LIMB_DYSTONIA	0.0514361	0.406528	-0.374177	-1.40743	273	45	Ftl1,Gcdh,Arx,Taf1,Smc1a,Ptch1,Pank2,Bscl2,Mapt,Slc18a2,Gnal,Prkra,Dll1,Zic2,Thap1,Gas1
2918	GOBP_POSITIVE_REGULATION_OF_DNA_METABOLIC_PROCESS	0.0514599	0.406528	-0.274377	-1.29519	281	159	Mapk3,Akt1,Tgfb1,Nabp2,Wrap53,Pak3,Arid2,Mgmt,Nbn,Eya3,Trim28,Cct6a,Xrcc1,Map3k4,Klf4,Tcp1,Exosc6,Prkd2,Ppargc1a,Nudt16,Cbx8,Mre11,Rfc2,Chtf8,Dhx9,LOC100910636,Cct4,Fgf10,Hnrnpa2b1,Rgcc,Smoc2,Naf1,Nek7,Hsp90ab1,Fbxo4,Fam168a,Spire2,Pdgfb,Tmem161a,Wrn,Brca1,Pkib
30	GOBP_POLYSACCHARIDE_BIOSYNTHETIC_PROCESS	0.0514651	0.406528	-0.356314	-1.39383	273	55	B3galt1,Sorbs1,B3gnt2,Akt1,Tgfb1,Gsk3a,Insr,Csgalnact1,Irs2,Pgm1,Igf1,Akt2,Pdgfb,B3galt5,Pgm2l1,Ppp1r3g
5777	GOMF_VITAMIN_B6_BINDING	0.0515134	0.406528	-0.385709	-1.42188	273	41	Pygb,Mtarc1,Cbs,Gcat,Plpbp,Gpt,Etnppl,Gad2,Alb,Pygm,Cth,Pnpo
94	GOBP_TEMPERATURE_HOMEOSTASIS	0.0515387	0.406528	-0.290979	-1.31599	277	119	Igf1r,Ddit3,Zfp423,G0s2,Ppargc1a,Id1,Adipor2,Plac8,Bscl2,Rbpj,Gadd45g,Hadh,Arntl,Thra,Adcyap1,Nr1h3,Apln,Nova2,Adipor1,Rb1,Grb10,Slc27a1,Cav1,Ucp2,Aldh1a1
2090	GOBP_NEGATIVE_REGULATION_OF_FIBROBLAST_GROWTH_FACTOR_RECEPTOR_SIGNALING_PATHWAY	0.0515424	0.406528	-0.559884	-1.51342	268	13	Sulf2,Fuz,Spry4,Creb3l1,Apln,Wnt5a
5822	GOMF_LIGAND_GATED_ANION_CHANNEL_ACTIVITY	0.0515424	0.406528	-0.560103	-1.51401	268	13	Gabrg1,Gabra2,Gabrb3,Gabrb1,Gabrb2,Gabra3,Glra2
2766	GOBP_REGULATION_OF_ASTROCYTE_DIFFERENTIATION	0.051711	0.406734	-0.508709	-1.49116	271	17	Il6st,Ldlr,Gpr37l1,Bmp2,Hes5,Nr2e1,Nog
2658	GOBP_REGULATION_OF_MITOCHONDRIAL_MEMBRANE_PERMEABILITY	0.0517338	0.406734	-0.347694	-1.38973	275	60	Slc25a5,Hebp2,Bak1,Gsk3a,Atf2,Mapk8,Hk2,Nol3,Mul1,Mpv17l,Rhot2,Them4,Acaa2,Hspa1a,Bcl2l1,Bcl2,Ppp3cc,Rhot1,Spg7
4964	GOCC_NEURON_TO_NEURON_SYNAPSE	0.0517799	0.406734	-0.240183	-1.23061	287	310	Anks1b,Plcb4,Grin3a,Dynll2,Bmpr2,Bsn,Shank1,Tsc1,Drp2,Add1,Slc4a8,Srcin1,Bcas1,Dnm3,Cpeb4,Shank2,Lrfn4,Adgrb1,Palm,Atp1a3,Penk,P2ry1,Akap5,Lrp8,Arrb2,Adora1,Grip1,Grm1,Dlgap3,Myd88,Sipa1l1,Dbnl,Shisa8,Magi2,Homer3,Arhgap44,Synj2bp,Neto1,Grin2a,Sh3gl1,Cnih2,Cacna1c,Kcnd3,Synpo,Chrna3,Tmem108,Prkcz,Mib1,Rgs9,Dcc,Adcy1,Homer2,Cdk5r1,Grm5,Lzts1,Insyn1,Dbn1,Lrrc7,Dnm2,Pak3,Dlg5,Neurl1,Phb2,Add2,Prr12,…
7027	HP_STEATORRHEA	0.0519154	0.406734	0.478278	1.47893	247	19	Dnajc21,Lipa,Hsd3b7,Srp54a,Efl1,Cftr,Eif2ak3,Ptrh2,Ephx1
569	GOBP_SULFUR_COMPOUND_METABOLIC_PROCESS	0.0519162	0.406734	0.236274	1.2194	232	279	Idh1,Gss,Acss2,Acly,Hmgcs1,Acsm3,Scd,Arsg,Slc19a2,Gstm4,Aadat,Dld,Idua,Mmut,Mvd,Ppcs,Oplah,Ggt7,Pemt,B4galt2,Pdha1,Oxsm,Hexb,St3gal6,Hacd1,Suclg2,Sqor,Gstz1,Gsr,Acsl6,Bhmt,St3gal3,Pc,Nubpl,B4galt6,Chpf2,Mgst3,Abcc2,Cndp2,Btd,Hpgds,Lum,Hmgcs2,Pdha1l1,Chst5,Blmh,Far1,Hsd17b8,Dgat1,Slc35d2,Gpx1,Acat1,Gsto2,Chac2,Sult2b1,Iscu,Pmvk,Acsf3,Hscb
2213	GOBP_POSITIVE_REGULATION_OF_I_KAPPAB_KINASE_NF_KAPPAB_SIGNALING	0.0519452	0.406734	0.277716	1.29614	238	132	Ikbke,Pink1,Tmem9b,Tnfsf10,Tfrc,Alpk1,Casp1,F2r,Birc3,Card9,Malt1,Slc20a1,Nup62,Trim5,Ppm1a,Tradd,Adipoq,Cd4,Tnip2,Slc44a2,Plk2,Ndfip2,Shisa5,Cd74,Dhx36,Irf3,Rnf31,Trim32,Traf2,Tnfrsf19,Chuk,Mid2,Map3k7,Prkcb
7436	HP_ABNORMALITY_OF_ACID_BASE_HOMEOSTASIS	0.0519538	0.406734	0.237197	1.22364	233	277	Gss,Dguok,Ppa2,Gatb,Dld,Mmut,Ryr1,Aldh6a1,Pdha1,Cul3,Sfxn4,Usp18,Pus1,Tkfc,Acads,Ndufaf8,Lonp1,Got2,Sars2,Kcnj11,Ndufa12,Pnpla8,Etfa,Trmt10c,Pc,Nubpl,Polg,Cpt1a,Cyc1,Pmpca,Coq2,Ndufs1,Ndufs4,Mpv17,Hpdl,Btd,Oxct1,Wars2,Cox4i1,Mipep,Cox14,Bckdha,Ppm1b,Uqcc3,Mdh2,Acat1,Mrpl44,Ndufb9,Zfp57,Iscu,Abcd4,Acsf3,Sco1,Ndufa9,Lipt1,Ndufa10,Htra2,Acad9,Lars1,Slc37a4,Cacna1d,Tpk1,Vipas39,Ndufa6,Gtpbp3,Ndufa4,C…
7403	HP_SYNOSTOSIS_INVOLVING_BONES_OF_THE_HAND	0.0519555	0.406734	-0.420456	-1.44799	270	31	Flna,Nono,Atp7a,Fgf16,Evc,B3galt6,Ptdss1,Fbln1,Tcf12,Nog,Smoc1
2966	GOBP_NEGATIVE_REGULATION_OF_LYMPHOCYTE_ACTIVATION	0.0519678	0.406734	0.315744	1.34235	238	78	Atm,Laptm5,Hfe,Marchf7,Inpp5d,Lgals3,Socs1,Vsir,Tyro3,Cd86,Fbxo7,Cd74,Gpnmb,Arg2,Axl,Anxa1,Cd300a,Glmn,Sox11,Mdk,Socs5,Bmp4,Casp3,Il4r,Loxl3,Bcl6,Lgals9,Prnp,Btk,Parp3,Cd274,Ndfip1,Prdx2
122	GOBP_CYTOKINE_PRODUCTION	0.0519899	0.406734	0.218937	1.18339	225	429	Ube2l6,Cd200r1,Polr3e,Twist1,Slc11a1,Slc2a10,Ikbke,Mapk11,Pcsk5,Tlr2,Il17ra,Pld4,Gsdmd,Isg15,Tlr7,Erbin,Nptn,Laptm5,Akap8,Polr3g,Casp1,F2r,Cd276,Relb,Ptprc,Dhx58,Hfe,Card9,Malt1,Inpp5d,Serpinb1a,Tomm70,Uba7,Pola1,Socs1,RT1-S3,Cx3cr1,Riok3,Jak2,Ptgs2,Adipoq,Cd4,Irf8,Vsir,Kat2a,Cd3e,Ace2,Itgav,App,Flot1,RT1-A2,Aif1,Trpm4,Crlf2,Anxa4,RT1-CE10,Rab7b,Zfpm1,Cd86,Sigirr,C1qtnf3,Lum,Cd74,Dhx36,Rsad2,Il15…
8130	HP_ABNORMAL_CIRCULATING_GLUTAMINE_FAMILY_AMINO_ACID_CONCENTRATION	0.0520992	0.40726	-0.542915	-1.50218	272	14	Tnfrsf11b,Cox5a,Asl,Taldo1,Arg1,Cps1,Pnpo
6316	HP_11_PAIRS_OF_RIBS	0.0521655	0.407448	-0.452229	-1.45716	270	24	Nfasc,Hdac6,Rps19l2,Sox2,Bmp2,Tbck,B3galt6,Ski,Sox9,Rras2
2607	GOBP_POSITIVE_REGULATION_OF_ORGAN_GROWTH	0.0524093	0.409021	-0.436712	-1.44861	272	27	Sash3,Ybx3,Akt1,Arx,Parp2,Rbpj,Prox1,Ccnb1,Igf1,Erbb4
862	GOBP_NUCLEOSIDE_TRIPHOSPHATE_BIOSYNTHETIC_PROCESS	0.0524963	0.409369	0.337876	1.3676	244	60	Vps9d1,Dguok,Pink1,Atp5mf,Ak9,Nudt2,Uqcc3,Dnajc30,Atp5pf,Atp5mc3,Flcn,Aldoa,Atpsckmt,Uckl1,Atp5mc1,Eno1,Prkag2,Atp5mg,Atp5po
5431	GOMF_CARBOXY_LYASE_ACTIVITY	0.0525767	0.409665	0.429489	1.45715	251	27	Ddc,Mvd,Echdc1,Pisd,Fahd1,Ggcx,Bckdha,Got1,Azin2,Hdc,Sgpl1
4984	GOCC_POSTSYNAPTIC_SPECIALIZATION_MEMBRANE	0.0526609	0.409816	-0.310614	-1.34177	283	91	Synj2bp,Neto1,Grin2a,Cnih2,Cacna1c,Kcnd3,Hspa8,Rgs9,Dcc,Adcy1,Grm5,Dlg2,Gria1,Lrrc4,Gabrb2,Lrrc4b,Lin7c,Lrrtm2,Slc30a1,Gabra3,Adra2c,Cacng4,Efnb3,Erbb4,Slitrk3,Grin2d,Actn2,Tiam1,LOC100359600,Sorcs2,Arc
1457	GOBP_NEGATIVE_REGULATION_OF_TRANSFORMING_GROWTH_FACTOR_BETA_RECEPTOR_SIGNALING_PATHWAY	0.0526809	0.409816	-0.346248	-1.38797	280	61	Pmepa1,Spred1,Glg1,Skil,Tgfb1,Tgfb3,Bambi,Dnm2,Htra1,Bcl9l,Ldlrad4,Pbld1,Emilin1,Fam89b,Tgfbr1,Hspa5,Smad7,Ski,Hspa1a,Htra3,Cav2,Cav1
1721	GOBP_MONOCARBOXYLIC_ACID_METABOLIC_PROCESS	0.0528483	0.409849	0.219128	1.18314	230	419	Idh1,Acss2,Cyp4f4,Acly,Acsm3,Slc16a8,Cyp4f1,Twist1,Scd,Cyp2j4,Ilvbl,Apoa5,Gstm4,Dld,Mmut,Rdh10,Per2,Slc27a4,Pdha1,Plaa,Echdc1,Acadl,Ogt,Edn1,Ugt1a1,Oxsm,Insig1,Nup62,Mecr,Acads,Hacl1,Osbp,Gba2,Got2,Hacd1,Cyp27a1,Hsd3b7,Bsg,Aldh3a2,Pnpla8,Ptgs2,Gstz1,Adipoq,Pnpla3,Cpt1c,Pfkm,Etfa,Acsl6,Slc27a6,Mlxipl,Lypla1,Pon3,Abhd3,Pc,App,Cpt1a,Abcd3,Adpgk,Abcc2,Mthfd1l,Btd,Crot,Cyp4f6,Hpgds,Ogdhl,Cd74,Pdha1l1,…
7103	HP_OSTEOMYELITIS	0.0528532	0.409849	0.392673	1.42367	250	36	Dnajc21,Blnk,Ntrk1,Tcirg1,Atl1,Srp54a,Sptlc2,Mpv17,Efl1,Ifngr1,Cyba,Pik3r1,Cybb,Btk,Itgb2
526	GOBP_PROTEIN_TARGETING_TO_MITOCHONDRION	0.0528701	0.409849	0.310895	1.33165	244	81	Pink1,Timm21,Tomm70,Timm13,Timm44,Fbxw7,Dnajc15,LOC100361898,Csnk2a2,Pmpca,Mipep,Fbxo7,Rnf31,Tomm20,Bnip3l,Mgarp,Tspo,Parl,Grpel2,Ube2j2,Atp5if1,Htra2,Timm9,Timm8b,Srebf1,Prkaa1
9266	Johnson_Hippocampus_Human_M5	0.052894	0.409849	0.281	1.29976	243	125	Dguok,Nptn,Eid2b,Wdr47,Dmxl2,RGD1306063,App,Tagln3,Oxct1,Usp14,Nap1l2,Grm7,Tspan13,Pgk1,Atad1,Klc1,Dennd6b,Cyb561,Klhl12,Tubb4b,Dpm1,Ube2v2,Btf3l4,RGD1308706,Kcnip4,Sco1,Arpc5l,Pts,Lysmd2,Rtn4r,Ndufaf4,Bex2,Nipsnap1,Fkbp1a,Tubb5,Ap2s1,Cacnb2,Mblac2,Auh,Ankmy2,Strip1,Snca
1050	GOBP_REGULATION_OF_CELL_MORPHOGENESIS_INVOLVED_IN_DIFFERENTIATION	0.0529336	0.409849	-0.323912	-1.3627	285	78	Flna,Kalrn,Dbn1,P4hb,Dnm2,Pak3,Obsl1,Fbxw8,Spry4,Coro1c,Lims1,Ap1ar,Crkl,Crk,Prex1,Fbln1,Triobp,Tiam1,Reln,Itgb1bp1,Olfm4
4928	GOCC_LUMENAL_SIDE_OF_ENDOPLASMIC_RETICULUM_MEMBRANE	0.0529399	0.409849	0.458752	1.4701	252	22	Sppl3,RT1-S3,RT1-A2,RT1-CE10,Cd74,Sppl2b,RT1-Bb,Canx,RT1-Db1,Pkd2
2764	GOBP_ASTROCYTE_DIFFERENTIATION	0.053036	0.410009	-0.366145	-1.4	282	49	Sox8,Tspan2,Mapk3,Eif2b5,Il6st,Bace2,Ldlr,Sox6,Kras,Gpr37l1,Bmp2,Mapt,Nkx2-2,Sox9,Hes5,Nr2e1,Dll1,Nog
7523	HP_ABNORMAL_CARDIAC_ATRIUM_MORPHOLOGY	0.0530686	0.410009	-0.237386	-1.2236	293	331	Specc1l,Auts2,Nr2f2,Kat6a,Dnajb13,Hccs,Tmco1,Med25,Myrf,Fktn,Tgfb3,Nkap,B3glct,Chd7,Rsph3,Rps19l2,Nono,Arid2,Smc1a,Insr,Kras,Adk,Ddx6,Slc25a24,Ltbp4,Pik3r2,Csgalnact1,Ppp2r5d,Nfix,Hnrnpk,Washc5,Tnnt2,Zeb2,Igf1r,Bub1,Prkacb,Taldo1,Aff4,Sall1,Rab23,Kat8,Dact1,Ephb4,Bub3,Cog6,Tgfbr1,Rfc2,Zmpste24,Cdk10,Crkl,Bmp2,Mras,Xrcc2,Cdc45,Evc,Ascc1,B3galt6,Gpc3,Dnal1,Tll1,Ctu2,Hspa9,Bcr,Dnaaf2,Gas8,Reln,Fancf…
1549	GOBP_REGULATION_OF_CELL_PROJECTION_ORGANIZATION	0.0530879	0.410009	-0.220433	-1.18372	299	512	Fzd1,Il1rapl1,Fez1,Ndel1,Dbnl,Pacsin1,Rhoq,Fer,Cdh4,Magi2,Robo1,Icam1,Snx3,Plxna3,Pld1,Arhgap44,Ret,Rap1gap,Plppr5,Atf1,Megf8,Slc39a12,Sema3d,Ddx56,Ss18l1,Katnb1,Hdac4,Sema4d,Chrna3,Cdc42ep2,Ermn,Auts2,Tiam2,Plxnb1,Lrig2,Sema3c,Plxna4,Itga3,Dcc,Skil,Akt1,Tgfb3,Cdk5r1,Flna,Lzts1,Kalrn,Dbn1,Lrrc7,Dnm2,Pak3,Neurl1,Gsk3a,Rufy3,Rapgef1,Cdc42ep4,Atp7a,Dock11,Ppfia2,Fn1,L1cam,Carmil2,Obsl1,Sez6,Ryk,Kidi…
167	GOBP_BLOOD_VESSEL_REMODELING	0.0531772	0.410137	-0.43568	-1.44519	276	27	Sema3c,Tgfb1,Flna,Chd7,Bak1,Atp7a,Nol3,Rbpj,Fgf10,Bgn,Tgm2
3605	GOBP_CAVEOLIN_MEDIATED_ENDOCYTOSIS	0.0531895	0.410137	-0.607641	-1.51976	280	10	Pacsin2,Mapk3,Mlc1,Itsn1,Cav1
4616	GOCC_CYTOSOLIC_LARGE_RIBOSOMAL_SUBUNIT	0.053262	0.410368	0.365722	1.39378	248	45	Rpl17,LOC100362027,Rpl12,LOC100364457,Rpl5,Rpl22,Rpl28,Rpl27a,Rpl9,Rpl21,LOC102555453,Rpl23,Rpl10l,Rpl18a,RGD1564606,Rpl11,Rpl24,Rpl36,Rpl3,Rpl36al,Rpl14,Rpl4,Rpl13a,Rpl31,Rpl26,Rpl15,Rpl19,Rpl39,Rplp1,Rpl35a
3024	GOBP_POSITIVE_REGULATION_OF_STRESS_FIBER_ASSEMBLY	0.0535376	0.412107	-0.396961	-1.42665	282	37	Sdc4,Arhgef15,Sorbs3,Ppm1e,Tgfb3,Limch1,Nf2,Tgfbr1,Rgcc,Pfn2,Arhgef10,Rapgef3,Itgb1bp1
83	GOBP_OVARIAN_FOLLICLE_DEVELOPMENT	0.0536157	0.412107	-0.410356	-1.43548	280	33	Bmp15,Foxc1,Arrb2,Icam1,Sod1,Vgf,Gas2,Eif2b5,Ctnna1,Kitlg,Eif2b2,Arrb1,Zfp830,Adcyap1,Bcl2
887	GOBP_GLUCAN_BIOSYNTHETIC_PROCESS	0.0536157	0.412107	-0.410355	-1.43548	280	33	Sorbs1,Akt1,Gsk3a,Insr,Irs2,Pgm1,Igf1,Akt2,Pgm2l1,Ppp1r3g
9630	Gemma_GSE34424_The_Influence_of_Sleep_Deprivation_on_Hippocampal_CA1_Gene_Expression:_Relation_to_Stress_and_Aging_treatment_sleep.deprivation_24.h_Up	0.05393	0.413365	-0.455185	-1.45229	281	23	Vip,Idh2,Cryab,Pygm,Rab3b,Cd24
7041	HP_PANCREATIC_HYPOPLASIA	0.053934	0.413365	0.562652	1.51845	254	12	Dnajc21,Kcnj11,Srp54a,Klf11,Efl1,Slc29a3,Eif2ak3
6660	HP_TOE_SYNDACTYLY	0.0539404	0.413365	-0.26881	-1.28053	294	171	Stag1,Fancb,Upf3b,Il1rapl1,Trio,Smarcad1,Megf8,Nsd1,Hdac4,Hcfc1,Pde6d,Itgb4,Deaf1,Fras1,Med25,Arx,B3glct,Flna,Pak3,Arcn1,Smc1a,Ddx6,Csgalnact1,Sall1,Rab23,Dact1,Ftsj1,Crkl,Bmp2,Rbpj,Xrcc2,Sf3b4,Lig4,Cdc45,Polr3a,Tbck,Efnb1,Il11ra1,Gne,Gpc3,Mycn,Fbln1,Bcr,Wnt7a,Usp27x,Fancf,Fancl,Nog,Phgdh,Smoc1,Brca1
7597	HP_DECREASED_PULMONARY_FUNCTION	0.0539506	0.413365	-0.527969	-1.48771	281	15	Bap1,Gusb,Col6a2,Akt1,Nf2,Plod1,Tll1,Sufu,Pdgfb
6487	HP_NEONATAL_HYPOTONIA	0.0540291	0.413493	-0.279907	-1.30203	292	144	Egr2,Odc1,Magel2,Gabra2,Nsd1,Col6a2,Pik3cd,Tmem260,Prdm5,Kat6a,Mrps16,Pura,Tmco1,Gatad2b,Fktn,Tgfb3,Mkrn3,Arx,Flna,Ears2,Timm22,Nono,Sox10,Ap4b1,Ppp2r5d,Nfix,Slc16a2,Nkx6-2,Acox1,Sumf1,Ocrl,Clpb,Ap4m1,Tbck,Kcnk9,Hadh,B3galt6,Selenon,Plod1,Cog4,Nexmif,Taf6,Myh7
7254	HP_BREAST_HYPOPLASIA	0.0540905	0.413493	-0.450571	-1.45182	280	24	Dcc,Chd7,Sox10,Spry4,Efnb1,Kiss1r,Ikbkg,Maf
534	GOBP_MEMBRANE_LIPID_METABOLIC_PROCESS	0.0540958	0.413493	0.262782	1.26906	244	169	Aldh3b1,Serinc2,Esyt3,Pyurf,Pemt,Nsmaf,Hexb,B3galt4,Gpld1,Sptssb,Gba2,St3gal6,Hacd1,Aldh3a2,St6galnac4,Serinc3,A3galt2,Sptlc2,Zpbp2,Fuca1,B4galt6,Ppp2ca,Ctsa,Sphk1,Ugcg,Degs2,Ugt8,Rack1,Asah1,Pigw,Dpm1,Sgpp1,Pigp,Pigx,Galc,Sgpl1,Gba
8767	HP_ABNORMAL_LACTATE_DEHYDROGENASE_LEVEL	0.0542438	0.414295	0.387153	1.41941	254	38	Cfh,Rxylt1,Pomt2,Fli1,Jak2,Pla2g6,Fkrp,Crppa,Myc,Acad9,Dag1,Cd46
4425	GOBP_REGULATION_OF_INTRINSIC_APOPTOTIC_SIGNALING_PATHWAY	0.0543438	0.414731	-0.287908	-1.3075	293	122	Sod1,Bcl2l2,Ybx3,LOC100362830,Fignl1,Skil,Akt1,Plekhf1,Sfpq,P4hb,Nono,Hnrnpk,Ddit3,Hspb1,Erp29,Pias4,Ubqln1,Cyld,Clu,Nol3,Lck,Nacc2,Xbp1,Creb3l1,Ing2,Prkra,Hspa1a,Bcl2l1,Bcl2,Cxcl12,Tmem161a,Hyou1,Slc9a3r1,Cav1
3190	GOBP_CARTILAGE_DEVELOPMENT_INVOLVED_IN_ENDOCHONDRAL_BONE_MORPHOGENESIS	0.0545802	0.416168	-0.495492	-1.47806	285	18	Col1a1,Axin2,Ift80,Rarg,Zmpste24,Trip11,Sox9,Stc1,Serpinh1
5077	GOMF_MICROTUBULE_MOTOR_ACTIVITY	0.054639	0.416168	0.362765	1.3871	254	46	Dnah9,Kif6,Kif4a,Kif19,Kif22,Dnal4,Dnah1,Dnah2,Dnah12,Dync1i1,Kif15,Kif9,Dynlrb2,Dynlrb1,Smc3,Kif7,Dnah6,Cenpe,Dnah17
574	GOBP_CALCIUM_ION_TRANSPORT	0.0547399	0.416168	-0.24554	-1.23426	301	261	Pacsin3,Cd84,Ddit3,Jph4,Sri,Fam155b,Ubqln1,Ramp2,Tmem38b,Prkaca,Atp2b4,Ehd3,Camk2g,Plcg2,Slc8a2,Zmpste24,Asic1,Tpcn1,Nol3,Slc30a1,Mcu,Tpcn2,Lck,Rasa3,Cacng4,Cacna1g,Pde4b,Adra2a,Chrna7,Gnai2,Selenon,Orai2,Orai3,Pdgfb,Il16,Grin2d,Ccl19,Bcl2,Cxcl12,Micu1,Nos1,Plpp4,Stc1,Slc3a2,Cav1,Spg7
8804	HP_MUSCLE_FIBER_INCLUSION_BODIES	0.0547399	0.416168	0.468479	1.46349	260	20	Tnnt1,Casq1,Ryr1,Klhl40,Pyroxd1,Hnrnpa1,Cfl2,Nefl,Flnc
3244	GOBP_POSITIVE_REGULATION_OF_RESPONSE_TO_CYTOKINE_STIMULUS	0.0547476	0.416168	0.383357	1.41281	255	39	Casp4,Ikbke,Tlr2,Laptm5,Casp1,Parp9,Edn1,Parp14,Cd74,Irf3,Axl,Trim32,Cd300lf,Traf2
5213	GOMF_FATTY_ACID_BINDING	0.0548313	0.416476	-0.519559	-1.49102	285	16	Acox3,Acox1,Alb,Dbt
706	GOBP_GAMMA_AMINOBUTYRIC_ACID_SIGNALING_PATHWAY	0.0549493	0.417044	-0.461108	-1.4531	286	22	Gabbr1,Gabbr2,Gabra5,Phf24,Plcl1,Gabrg1,Gabra2,Gabrb3,Gabrb1,Gabrb2,Gabra3,Gnai2
5535	GOMF_CYCLIN_BINDING	0.0551016	0.417353	0.451368	1.46378	262	23	Cdk13,Klhdc9,Cul3,Fbxw7,Hdac3,Fbxo31,Rack1,Usp2,Gps2,Inca1,Mdfic,Xrcc6,Cdkn1a
4246	GOBP_POSITIVE_REGULATION_OF_VASCULAR_ASSOCIATED_SMOOTH_MUSCLE_CELL_PROLIFERATION	0.0551196	0.417353	-0.424989	-1.4373	287	29	Igfbp5,Gnai2,Igf1,Pdgfb,Hpgd,Adamts1,Nqo2
7931	HP_SYNOSTOSIS_INVOLVING_BONES_OF_THE_LOWER_LIMBS	0.0551196	0.417353	-0.483678	-1.46407	287	19	Flna,Atp7a,Sall1,Fbln1,Nog,Smoc1
1310	GOBP_POLYOL_METABOLIC_PROCESS	0.0551694	0.417402	0.297309	1.31598	253	97	Nudt4,Pdxp,Impa2,Pld4,Inpp5d,Tkfc,Plcg1,Cyp27a1,Pgp,Sptlc2,Pth1r,Coq2,Plek,Sphk1,Got1,Degs2,Asah1,Plcd3,Sgpp1,Gba,Nudt10,Pcbd1,Pts,Qdpr,Acer3
6715	HP_NEUTROPENIA_IN_PRESENCE_OF_ANTI_NEUTROPIL_ANTIBODIES	0.0552716	0.417474	-0.605535	-1.51449	291	10	Fas,Pnp,Stat3,Rfxank,Rasgrp1,Pgm3,Itch
8622	HP_MULTIFOCAL_SEIZURES	0.0552716	0.417474	-0.60574	-1.515	291	10	Cars2,Smc1a,Pigq,Tbck,Galnt2,Slc13a5
770	GOBP_BEHAVIOR	0.0553086	0.417474	-0.229316	-1.20394	310	394	Adrb1,Bbs12,Neto1,Grin2a,Capn2,Sod1,Nphp1,Hdac4,Chrna3,Clcn3,Mafg,Atxn1l,Abat,Prkcz,Ada,Slc12a5,Zfhx2,Itga3,Fen1,Adcy1,Homer2,Sgip1,Ldlr,Gnao1,Grm5,Chd7,Ncoa2,Htr1b,Slc6a1,Kalrn,Pak6,Atp8a1,Atp7a,Insr,Vwa1,Kras,Nr4a3,Pex13,Hipk2,Tmod2,Gria1,Sez6,Abhd12,Alk,Rgs14,Nrxn1,Strn,Cntfr,Git1,Dctn1,Cartpt,Ntrk2,Cntnap4,Asic4,Slc8a2,Zmpste24,Asic1,Apoe,Rasd2,Tnr,Ntf3,Npas1,Oprk1,Kirrel3,Efnb3,Neurod2,Chrna…
8401	HP_ALLERGY	0.055407	0.417608	-0.476975	-1.46462	289	20	Jak1,Ccdc28b,Ada,Il6st,Sox6,Carmil2,Nrxn1,Pgm3,Plcg2,Bbs1
4923	GOCC_9PLUS2_MOTILE_CILIUM	0.0554129	0.417608	0.328519	1.35611	258	66	Cabcoco1,Dnah9,Cfap69,Cul3,Cfap65,Mns1,Cfap251,Iqcg,Dnah1,Dnah2,Flacc1,Atp1b1,Spag6l,Spa17,Ttc29,Septin7,Spaca9,Ift88,Saxo2,Catsperd,Septin6,Tacr3,Dnali1,Tekt3,Lyzl4,Rsph9,Dnah17
8237	HP_ABNORMALITY_OF_MOUTH_SIZE	0.0556062	0.417829	-0.243613	-1.22844	304	271	Piezo2,Pten,Stag1,Ttc37,Aga,Pmm2,Mybpc1,Trio,Set,Actl6a,Bcl11b,Ywhae,Cdk19,Ltbp3,Wdfy3,Auts2,Zbtb20,Mks1,Itga3,Kat6a,Smarcc2,Bcorl1,Nfia,Hdac6,Akt1,Tmco1,Gatad2b,Pacs2,B3glct,Polr1c,Galns,Flna,Kdm6b,Chd7,Brpf1,Sox6,Nono,Arid2,Ptch1,Insr,Psph,Zswim6,Ddx6,Slc25a24,Ap4b1,Pik3r2,Nfix,Zbtb16,Myt1l,Cog7,Zmynd11,Igf1r,Nrxn1,Rlim,Taldo1,Sall1,Dact1,Rfc2,Akt3,Zmpste24,Crkl,Bmp2,Sf3b4,Ap1s2,Lig4,Cdc45,Smar…
8853	HP_ESOPHAGITIS	0.0556304	0.417829	-0.449077	-1.44701	288	24	Tgfb1,Tgfb3,Atp7a,Psph,Carmil2,Pgm3,Tgfbr1,Tgfb2,Tcf4,Adamts2,Phgdh
7673	HP_PANCREATIC_ADENOCARCINOMA	0.0556512	0.417829	-0.45334	-1.4464	290	23	Kras,Nthl1,Fan1,Pms1,Rabl3,Cdc73,Brca1
2941	GOBP_STRIATED_MUSCLE_CELL_DIFFERENTIATION	0.0556569	0.417829	-0.272925	-1.28833	304	159	Gsk3a,Sox6,Myh11,Parp2,Kras,Csrp1,Tmod2,Obsl1,Tnnt2,Cacybp,Nebl,Akap13,Zmpste24,Pdlim5,Ehd2,Popdc3,Bmp2,Rbpj,Ripor2,Prox1,Igfbp5,Ccnb1,Ehd1,Ski,Selenon,Igf1,Pi16,Rgs2,Xbp1,Cby1,Dll1,Rb1,Actn2,Bcl2,Nos1,Lmod1,Cav2,Pgm5
5223	GOMF_GLYCOSAMINOGLYCAN_BINDING	0.0556586	0.417829	-0.285568	-1.29909	299	124	Slit3,Bcan,Apoe,Lpl,Ccdc80,Fgf10,Smoc2,Nrp2,Nod1,Bgn,Hmmr,Ptprf,Ccn1,Hdgf,Col5a3,Slit1,Adamts1,Susd5,Crispld2,Smoc1,Mstn,Dpysl3
6010	HP_DOLICHOCEPHALY	0.0558234	0.418741	-0.282729	-1.2952	300	131	Akt1,Il6st,Fktn,Tgfb3,Mkrn3,Kdm6b,Arcn1,Sox6,Uba1,Smc1a,Kras,Pex13,Slc35d1,Obsl1,Ppp2r5d,Nfix,Hnrnpk,Mn1,Xrcc2,Snap29,Alpl,Kcnk9,Il11ra1,Itch,Ski,Pex11b,Tab2,Alg14,Blm,Reln,Fancf,Fancl,Traip,Brca1
6899	HP_CHRONIC_RHINITIS	0.0558706	0.418769	0.402531	1.42608	265	33	Cfap298,Hydin,Dnaaf3,Dnah9,Tcirg1,Dnaaf4,Dnah1,Cfap300,Ccdc103,Ttc12,Dnaaf6,Zmynd10,Slc29a3,Rsph9,Dnai1,Lrrc56,Dnah11,Rpgr,Dnaaf1
1136	GOBP_VASCULAR_ASSOCIATED_SMOOTH_MUSCLE_CONTRACTION	0.0560945	0.420121	0.497199	1.48622	265	17	Pik3c2a,Ednra,Edn1,Bbs2,Chrm3,Atp2b1
5323	GOMF_CARBOHYDRATE_TRANSMEMBRANE_TRANSPORTER_ACTIVITY	0.0562081	0.420645	0.466245	1.45651	267	20	Tmem144,Slc2a10,Slc45a4,Slc2a5,Aqp11,Slc17a5,Aqp1
8350	HP_ABNORMALITY_OF_PANCREAS_PHYSIOLOGY	0.056265	0.420746	-0.321814	-1.35387	303	78	Tgfb1,Arx,Dctn4,Insr,Kras,Vhl,Hmgcl,Neurod1,Cbs,Apoe,Bscl2,Lpl,Gpc3,Ctns,Tcf4,Cdc73,Brca1,Cav1,Ucp2,Dbt
1432	GOBP_MACROPHAGE_DIFFERENTIATION	0.0565282	0.422386	0.398883	1.42426	267	34	C1qc,Tlr2,Adipoq,Cd4,App,Spi1,Il15,Vegfa,Mmp9,Gba,Bmp4,Nrros,Gata2
5005	GOCC_GTPASE_COMPLEX	0.0568247	0.424274	-0.43285	-1.4358	295	27	Gnb1,Gna11,Gnaq,Gng2,Gnao1,Gng12,Gnai2,Gng4,Gnal,Gna14,Gng3,Gng7
8694	HP_FOCAL_NON_MOTOR_SEIZURE	0.0568953	0.424368	-0.357549	-1.38282	301	52	Csnk2b,Adgrg1,Cntn2,Set,Champ1,Trex1,Deaf1,Myt1l,Dock8,Zmynd11,Epb41l1,Cdh15,Kirrel3,Tcf4,Reln,Phgdh
3988	GOBP_CELLULAR_RESPONSE_TO_PEPTIDE	0.0569253	0.424368	-0.241817	-1.22608	313	283	Adcy5,Atp1a3,Klf3,Tbc1d4,Ptpn1,Stat3,Syap1,Myo1c,Gjb2,Zfp106,Smarcc1,Rab8b,Zbtb7b,Insig2,Slc9a1,Pten,Slc25a33,Ndel1,Rhoq,Fer,Icam1,Rab12,Stxbp4,Sorbs1,Capn10,Ahcyl1,Prkcz,Max,Klf2,Ncoa5,Atp6v0e1,Akt1,Adcy1,Rela,Atp6v0a1,Appl2,Grm5,Mas1,Lpin1,Gsk3a,Apex1,Insr,Nr4a3,Bace1,Osbpl8,Pik3r2,Gab1,Igf1r,Klf1,Prkar2a,Prkacb,Lpin2,Klf4,Ccnd3,Sesn3,Arg1,Prkaca,Slc30a10,Bcar3,Rab10,Mars1,Id1,Pik3r3,Agtrap,Crk…
5265	GOMF_PEPTIDASE_ACTIVITY	0.0570402	0.424724	0.227644	1.20108	253	335	Tmprss5,Prss55,Cfd,Casp4,Usp32,Prss36,Pcsk5,Ctsf,Rhbdl1,Usp28,Nln,Fam111a,Metap1d,Otulin,Casp1,Ggt7,Klk8,Tmprss7,Malt1,Nrip3,Capn12,Usp18,Ctsd,Adam19,Psmd7,Adam32,Lonp1,Agbl3,Clpp,Sppl3,Pcsk2,Rce1,Psen2,Afg3l2,Usp15,Ctss,Ace2,Adamts10,Ddi2,Agtpbp1,Capn1,Psmb8,Bmp1,Prss53,Eif3f,Cndp2,Ctsa,Clca1,Lactb,Usp33,Agbl2,Mipep,Ermp1,Usp14,Mpnd,Usp47,Stambp,Blmh,Brcc3,Uchl1,Josd1,Pycard,Htra4,Tpp2,Mindy1,Jm…
3217	GOBP_PROSTATE_GLAND_MORPHOGENESIS	0.0570611	0.424724	-0.493348	-1.47166	298	18	Fgf10,Sox9,Nog,Wnt5a
335	GOBP_EMBRYONIC_HEART_TUBE_MORPHOGENESIS	0.0571536	0.425085	-0.380802	-1.40379	303	41	Sufu,Dll1,Wnt5a,Ahi1,C2cd3
1379	GOBP_OVULATION_CYCLE_PROCESS	0.0574163	0.42671	-0.422677	-1.42948	299	29	Gas2,Tgfb3,Arrb1,Plekha1,Zfp830,Slit3,Hspa5,Tgfb2,Stat5b,Adamts1,Mstn
2666	GOBP_ANTIGEN_PROCESSING_AND_PRESENTATION_OF_PEPTIDE_ANTIGEN	0.057587	0.42765	0.265596	1.27091	262	156	Slc11a1,Ctsf,Hfe,Sec23a,Kif4a,Ctsd,Psmd7,Kif22,Tapbpl,RT1-S3,Kifap3,Fcgr1a,Ctss,Itgav,RT1-A2,Psmb8,RT1-CE10,Dync1i1,Cd74,Tap1,Kif15,Klc1,Cltc,Pycard,Dctn6,Ap2a2,Chuk,RT1-Bb,Cyba,Dctn2,Klc2,Canx,RT1-Db1,Cybb,Psmd12,Mr1,Abcb9,Ap2s1,Sec22b,Psmb9,Psme2,Vamp8,Capza2,Dctn3l1,Cenpe,Pikfyve,Psma5,Sh3gl2,Fcer1g
2872	GOBP_NERVOUS_SYSTEM_PROCESS	0.0577428	0.428477	-0.215694	-1.17281	329	597	Cck,Slc9a1,Tppp,Fam107a,Piezo2,Pten,Cemip,Aloxe3,Rorb,Crybb1,Btbd9,Gabrg1,Plcb1,Mgat3,Icam1,Grap,Egr2,Gabra2,Tecta,Atf6,Neto1,Grin2a,Sh3gl1,Cnih2,Sod1,Chrna3,Tmem108,Chm,Atxn1l,Prkcz,Tenm4,Slc12a5,Dlgap4,Pde6d,B3gnt2,Cryga,Lrig2,Rgs9,Zfhx2,Mapk3,Itga3,Fen1,Nfasc,Ush2a,Tub,Akt1,Ca6,Adcy1,Myrf,Homer2,Ldlr,Grm5,Chd7,Whrn,Insyn1,Slc6a1,Gabrb3,Kalrn,Zfp354a,Dop1b,Pak6,Gsk3a,Atp8a1,Insr,Sox10,Nbn,Eya3,…
6629	HP_SUBVALVULAR_AORTIC_STENOSIS	0.0577947	0.428533	-0.583935	-1.50317	303	11	Bub1,Bub3,Ifih1,Tab2,Myh7
7974	HP_ABNORMAL_MIDDLE_PHALANX_MORPHOLOGY_OF_THE_HAND	0.0578717	0.428775	-0.394762	-1.40693	303	36	Megf8,Pik3cd,Ift57,Nfix,Rab23,Nepro,Bmp2,Fgf10,Ptdss1,Mycn,Nog,Wnt5a
8353	HP_ABNORMAL_PANCREAS_SIZE	0.0579924	0.42934	0.494926	1.47942	274	17	Dnajc21,Kcnj11,Srp54a,Klf11,Stra6,Efl1,Slc29a3,Eif2ak3,Ptrh2
3103	GOBP_MUSCLE_CELL_DEVELOPMENT	0.0581395	0.429789	-0.303038	-1.31999	314	95	Gsk3a,Myh11,Parp2,Csrp1,Tmod2,Obsl1,Tnnt2,Nebl,Akap13,Ramp2,Zmpste24,Pdlim5,Ripor2,Prox1,Ccnb1,Ski,Selenon,Igf1,Pi16,Rgs2,Actn2,Bcl2,Lmod1,Adm,Cav2,Pgm5
7911	HP_DISTAL_LOWER_LIMB_MUSCLE_WEAKNESS	0.0582671	0.429789	-0.391982	-1.40875	307	37	Vhl,Hspb1,Bscl2,Mapt,Gne,Mme,Scyl1,Tdp1,Myh7,Slc5a7
2815	GOBP_REGULATION_OF_INFLAMMATORY_RESPONSE	0.0583078	0.429789	0.255123	1.24857	265	184	Cd200r1,Tek,C1qtnf12,Casp4,Setd6,Tlr2,Atm,Tlr7,Otulin,Casp1,Birc3,Npy5r,Ptprc,Usp18,Nr1d2,Stk39,Pla2g7,RT1-S3,Tradd,Jak2,Pik3ap1,Ptgs2,Adipoq,Ace2,Tyro3,App,Ccn3,Hck,C1qtnf3,Il15,Irf3,Sphk1,Vamp7,Il1rl1,Pycard,Gpx1,Tnfrsf11a,Anxa1,Mmp9,Agt,Mcph1,Gba,Nfkbiz,Mdk,Socs5,Cd47,Bcl6,Gps2,Nfkbia,Ager,Gstp1,Btk,Smad3,Cnr1,Vamp8,Ripk1,Hgf,Snx4,Tac1,Sting1,Ndfip1,Snca,Il23a,Tlr3,C3,Daglb
6331	HP_ABNORMALITY_OF_SKELETAL_MATURATION	0.058353	0.429789	-0.247424	-1.23451	320	247	Neu1,Arcn1,Nup107,Smc1a,Ptch1,Insr,Sox10,Kras,Ddx6,Slc25a24,Slc35d1,Obsl1,Csgalnact1,Nfix,Zbtb16,Pou3f4,Zeb2,Igf1r,Lpin2,Pomc,Spry4,Dhx37,Rfc2,Bscl2,Bmp2,Mras,Lig4,Cdc45,Smarca2,Tbck,Evc,Rnpc3,Itch,Igf1,Thra,Fos,Gjb6,Ppp2r3c,Ptdss1,Tab2,Gpc3,Kiss1r,Sox9,Ctns,Cavin1,Ghr,Stat5b,Scarb2,Traip,Ercc5,Rras2,Wnt5a,Cav1
4571	GOCC_EXTERNAL_SIDE_OF_PLASMA_MEMBRANE	0.058399	0.429789	0.265978	1.27055	266	154	Cd200r1,Fcgr3a,Cd1d1,Tfrc,Lamp1,Epha5,Cd276,Ptprc,Hfe,Nlgn1,Gfra4,RT1-S3,Cx3cr1,Csf2ra,Gsr,Cd4,Cd3e,Itgav,Flot1,Crlf2,Tfr2,Cd86,Folr1,Thy1,Cd74,Gria2,Spa17,Itga2b,Itga1,Il1rl1,Tnfrsf11a,Anxa1,Tmem123,Cd34,Thbd,Abcc4,S1pr1,Clec14a,Wnt2,Rtn4r,Mr1,Dag1,Prnp,Kit,Ccr5,Fcgrt,Itgam,Itgb2,Lepr,Ebi3
7710	HP_ATTENTION_DEFICIT_HYPERACTIVITY_DISORDER	0.058471	0.429789	-0.248125	-1.23679	321	244	Abcd1,Piezo2,Upf3b,Il1rapl1,Trio,Actl6a,Cdk19,Odc1,Magel2,Gabra2,Nsd1,Grin2a,Gnaq,Hdac4,Hcfc1,Spred1,Wdfy3,Slc1a2,Auts2,Bcorl1,Tmco1,Deaf1,Mkrn3,Arx,Taf1,Csnk2a1,Nkap,Chd7,Gabrb3,Timm8a1,Pak3,Arid2,Smc1a,Tubb2b,Ptch1,Nbn,Hcn1,Kras,Ric1,Ddx6,Sh3kbp1,Csgalnact1,Myt1l,Rlim,Pank2,Gabrb2,Kat8,Phf21a,Ftsj1,Fan1,Ntrk2,Ocrl,Rfc2,Nus1,Crkl,Lig4,Scn3a,Chrna7,Fgd1,Igf1,Gne,Slc13a5,Bcr,Ikbkg,Pms1,Usp27x,Dll1…
7758	HP_FOCAL_ONSET_SEIZURE	0.0586081	0.429789	-0.252837	-1.24405	319	221	Csnk2b,Bap1,Sars1,Kcnt1,Pgap1,Gnb1,Gabrd,Pcdh19,Adgrg1,Traf3,Cntn2,Plcb1,Sec31a,Tmtc3,Set,Champ1,Nsd1,Grin2a,Frrs1l,Trex1,Slc12a5,Cars2,Yeats2,Pura,Akt1,Tgfb1,Deaf1,Med25,Marchf6,Arx,Gnao1,Flna,Gabrb3,Ctnnd2,Aimp1,Smc1a,Kctd7,Tubb2b,Hcn1,Ap3d1,Pycr2,Myt1l,Dock8,Zeb2,Zmynd11,Epb41l1,Cdh15,Arhgef9,Pigq,Nf2,Edc3,Polr3a,Kirrel3,Tbck,Neurod2,Gamt,Galnt2,Slc13a5,Dcps,Sufu,Pdgfb,Tcf4,Reln,Gal,Slc25a10,T…
149	GOBP_POSITIVE_REGULATION_OF_T_CELL_MEDIATED_CYTOTOXICITY	0.0586142	0.429789	0.470694	1.45548	279	19	Cd1d1,Ptprc,RT1-S3,Nectin2,RT1-A2,RT1-CE10
5731	GOMF_CHAPERONE_BINDING	0.0586156	0.429789	-0.311831	-1.33188	314	86	Tsc1,Dnaja1,Cdc25a,Bag1,Vwf,Atp1a3,Dnaja4,Sdf2l1,St13,Ubl4a,Sod1,Hspa8,Ficd,Birc2,Dnajb13,Ahsa1,Bak1,Wrap53,Atp7a,Slc25a17,Fn1,Usp13,Erp29,Hspb6,Clu,Dnajc3,Hspa5,Birc5,Mapt,Stip1,Dnajb1,Alb,Hyou1
4850	GOCC_DNA_PACKAGING_COMPLEX	0.0586272	0.429789	0.425384	1.44323	280	27	Hist1h2bo,Slf1,Ncapg2,Hist2h2aa3,Hist1h4b,Smc2,Hp1bp3,Shprh,Hist3h2ba
3143	GOBP_CANONICAL_WNT_SIGNALING_PATHWAY	0.0586319	0.429789	-0.244847	-1.22847	323	257	Ilk,Wnt7b,Psmd2,Dapk3,Csnk1d,Pygo1,Sulf2,Tgfb1,Rarg,Bambi,Tcf7l1,Psmc4,Gsk3a,Ctnnd2,Rapgef1,Ankrd6,Cthrc1,Sox10,Bcl9l,Ryk,Rnf220,Ddit3,Emd,Zbed3,Ruvbl2,Rnf146,Klf4,Fuz,Cyld,Tmem64,Ctnnd1,Dact1,Sox2,Usp8,Apoe,Dlx5,Bmp2,Rbpj,Nkd1,Lzts2,Fgf10,Jade1,Arntl,Frzb,Gpc3,Sox9,Wnt7a,Wnt16,Limd1,Lrp5,Wnt5b,Stk4,Amer2,Nog,Psme3,Slc9a3r1,Wnt5a,Ptpro,Cav1
2458	GOBP_REGULATION_OF_OSTEOBLAST_DIFFERENTIATION	0.0587029	0.429789	-0.309462	-1.33061	314	89	Vegfc,Rorb,Nbr1,Jund,Id3,Hdac4,Sema4d,Cited1,Wnt7b,Smad5,Il6st,Bambi,Cthrc1,Ptch1,Rest,Bmp6,Tmem64,Prkd1,Prkaca,Bmp2,Acvr2a,Igfbp5,Ski,Igf1,Tob1,Ccn1,Sox9,Sufu,Limd1,Lrp5,Nog,Smoc1
2878	GOBP_COGNITION	0.0587912	0.429789	-0.252713	-1.24345	320	221	Atxn1l,Prkcz,Slc12a5,Itga3,Fen1,Adcy1,Ldlr,Grm5,Chd7,Slc6a1,Kalrn,Dop1b,Pak6,Atp8a1,Insr,Kras,Tmod2,Gria1,Rgs14,Nrxn1,Git1,Ntrk2,Slc1a4,Hrh3,Slc8a2,Asic1,Apoe,Tnr,Ntf3,Cbr3,Nsun5,Neurod2,Dgcr2,Chrna7,Ppp1r9b,Mapt,Thra,Fos,Ncstn,Mme,Pde1b,Sobp,Creb1,Ppp1r1b,Vip,Ctns,Eif4ebp2,Ngf,Foxo6,Crhbp,Aaas,Arc,Btg2,Nqo2,Npas4
2260	GOBP_RESPONSE_TO_PEPTIDE_HORMONE	0.0587916	0.429789	-0.237777	-1.21788	324	312	Tbc1d4,Ptpn1,Gcnt1,Stat3,Syap1,Myo1c,Gjb2,Zfp106,Smarcc1,Rab8b,Zbtb7b,Insig2,Slc9a1,Pten,Rnf40,Slc25a33,Uprt,Ndel1,Rhoq,Fer,Jund,Icam1,Egr2,Rab12,Stxbp4,Sorbs1,Capn10,Ahcyl1,Prkcz,Max,Cited1,Ncoa5,Atp6v0e1,Vgf,Eif2b5,Akt1,Adcy1,Rela,Atp6v0a1,Appl2,Mas1,Lpin1,Gsk3a,Sparc,Apex1,Insr,Nr4a3,Eif2b2,Osbpl8,Pik3r2,Gab1,Igf1r,Prkar2a,Prkacb,Cacybp,Zbed3,Lpin2,Ccnd3,Sesn3,Arg1,Prkaca,Slc30a10,Bcar3,Rab10,…
6799	HP_PROGRESSIVE_CEREBELLAR_ATAXIA	0.0587984	0.429789	0.3161	1.33123	274	73	Clcn4,Gls,Pdha1,Wfs1,Gba2,Ndufa12,Sacs,Coq2,Ndufs1,Ndufs4,Slc52a2,Ndufa9,Lipt1,Ndufa10,Ndufa4,Eef2,Ndufa2,Rfc1,Prnp,Ndufaf2,Tbk1,Tmem240,Auh
5888	HP_INGUINAL_HERNIA	0.0588235	0.429789	-0.257731	-1.25116	320	197	Piezo2,Fancb,Ttc37,Aga,Sec31a,Pld1,Ywhae,Odc1,Nsd1,Acta2,Ess2,Specc1l,Auts2,Prdm5,Nfia,Tmco1,Klhl7,Med25,Tgfb3,Arx,B3glct,Galns,Flna,Slc10a7,Ripply2,Neu1,Ctnnd2,Uba1,Myh11,Atp7a,Kmt2c,Ric1,Ddx6,Ltbp4,Polr2a,Washc5,Pigq,Cbs,Tgfbr1,Ocrl,Rfc2,Fibp,Tgfb2,Crkl,Ap1s2,Dgcr2,Ski,Fgd1,Plod1,Gne,Ptdss1,Gpc3,Xrcc4,Bcr,Sufu,Maf,Adamts2,Serpinh1,Phgdh,Wnt5a
6395	HP_ACNE	0.0588235	0.429789	-0.39882	-1.41305	309	35	Lpin2,Prkaca,Usp8,Ncstn,Hpgd,Papss2,Hyou1
319	GOBP_DEVELOPMENTAL_PROCESS_INVOLVED_IN_REPRODUCTION	0.0588544	0.429789	-0.218711	-1.17752	335	529	Zfp628,Sod1,Nphp1,Rnf114,Rnf38,Angpt2,Tmed2,Bcl2l2,Sox8,H2ax,Birc2,Ybx3,Ada,Cited1,Wnt7b,Vgf,Zfp445,Nr2f2,Mapk3,Gas2,Skil,Zscan2,Pygo1,Smad5,Eif2b5,Akt1,Spata2,Deaf1,Rarg,Flna,Chd7,Mas1,Bak1,Dnm2,Htra1,Zfp449,Neurl1,Phb2,Nanos1,Nup107,Ctnna1,Ptch1,Rfx2,Golga3,Mast2,Kitlg,Trim28,Eif2b2,Arrb1,Ddx6,Zbtb16,Med1,Vash2,Washc5,Chd5,Cep131,Kif18a,Fbxw8,Mettl3,Pank2,Aff4,Sall1,Bmp6,Cntfr,Acox1,Plekha1,Ube…
8785	HP_SYNOSTOSIS_INVOLVING_BONES_OF_THE_UPPER_LIMBS	0.059042	0.430828	-0.31863	-1.34091	317	79	Nono,Smc1a,Atp7a,Kras,Fgf16,Rfc2,Mras,Sf3b4,Evc,B3galt6,Ptdss1,Fbln1,Wnt7a,Maf,Tcf12,Nog,Rras2,Smoc1
2619	GOBP_POSITIVE_REGULATION_OF_ALPHA_BETA_T_CELL_PROLIFERATION	0.0591443	0.430828	0.463597	1.44823	281	20	Zap70,Ptprc,RT1-S3,Cd3e,RT1-A2,RT1-CE10
4087	GOBP_POSITIVE_REGULATION_OF_CELL_CYCLE_G1_S_PHASE_TRANSITION	0.059149	0.430828	-0.405948	-1.42006	309	33	Plcb1,Plrg1,Stxbp4,Lsm10,Akt1,Phb2,Apex1,Ccnd3,Cdk10,Fgf10,Rgcc,Eif4g1,Adamts1,Rdx,Cdc73
8877	HP_ABNORMAL_LUMBAR_SPINE_MORPHOLOGY	0.0592188	0.430828	0.482101	1.46892	281	18	Sc5d,Ntrk1,Man2b1,Cdh11,Pop1,Gba
6019	HP_ABNORMALITY_OF_THE_PHILTRUM	0.0592199	0.430828	-0.223149	-1.18733	333	461	Wdfy3,Specc1l,Auts2,Ift57,Kat6a,Smarcc2,Bcorl1,Pura,Hdac6,Tmco1,Gatad2b,Deaf1,Med25,Tgfb3,Arx,Taf1,Nkap,B3glct,Flna,Emc1,Ripply2,Pak3,Brpf1,Uba1,Nono,Nup107,Arid2,Smc1a,Slc35c1,Atp7a,Ptch1,Prmt7,Nbn,Kras,Ric1,Ddx6,Slc25a24,Ap4b1,Ap3d1,Ltbp4,Obsl1,Csgalnact1,Zbtb18,Ppp2r5d,Nfix,Pycr2,Myt1l,Cog7,Zeb2,Igf1r,Nrxn1,Rlim,Prkacb,Taldo1,Aff4,Sumf1,Pigq,Phf21a,Ftsj1,Prkaca,Nfib,Dhx37,Camk2g,Ocrl,Ccnk,Pbx1…
2028	GOBP_PHOSPHATIDYLINOSITOL_3_PHOSPHATE_BIOSYNTHETIC_PROCESS	0.0594332	0.432054	0.554759	1.49715	280	12	Pik3c2a,Atm,Pik3c3,Pik3ca
8614	HP_ANKYLOSIS	0.0595057	0.432161	-0.500877	-1.46821	312	17	Tnfrsf11b,Nono,Perp,Zmpste24,Ptdss1,Wnt7a,Nog
3354	GOBP_REGULATION_OF_ESTABLISHMENT_OF_PROTEIN_LOCALIZATION_TO_CHROMOSOME	0.0595374	0.432161	-0.562865	-1.49131	313	12	Cct7,Dkc1,Cct2,Cct8,Cct3,Cct5,Wrap53,Cct6a,Tcp1,Cct4
2579	GOBP_ICOSANOID_BIOSYNTHETIC_PROCESS	0.0596704	0.432801	0.419957	1.43696	285	28	Ggt7,Edn1,Pnpla8,Ptgs2,Mgst3,Hpgds,Cd74,Pla2g5,Anxa1,Ltc4s,Prxl2b,Ptgs1
6391	HP_MILIA	0.059727	0.432877	-0.562701	-1.49087	314	12	Smarcad1,Itgb4,Ptch1,Cyld,Sufu,Itga6
4930	GOCC_CYTOPLASMIC_SIDE_OF_MEMBRANE	0.0597705	0.432877	-0.277639	-1.28648	322	141	Palm,Ldlrap1,Akap5,Ptpn1,Tnk2,Sla,Syap1,Gnb1,Gna11,Snx9,Traf3,Pten,Fer,Litaf,C2cd2l,Gnaq,Birc2,Stac,Gng2,Traf6,Akt1,Thada,Gnao1,Kcnip1,Snx18,Sppl2a,Kras,Carmil2,Yes1,Gng12,Cyld,Rasal3,Lck,Cyth1,Rasa3,Osbpl2,Ppp1r9b,Gnai2,Gng4,Rgs2,Gnal,Gna14,Gng3,Tiam1,Gng7,Ptp4a1,Cav2,Pgm5,Hip1
4413	GOBP_REGULATION_OF_CD8_POSITIVE_ALPHA_BETA_T_CELL_ACTIVATION	0.0598903	0.433419	0.493393	1.47484	283	17	Hfe,Mapk8ip1,Socs1,RT1-S3,Vsir,RT1-A2,RT1-CE10
7279	HP_SPINAL_RIGIDITY	0.0600686	0.434384	-0.409367	-1.42227	314	32	Myo9a,Erlin2,Tnpo3,Orai1,Mybpc1,Col6a2,Tmem43,Fktn,Emd,Tor1aip1,Selenon,Mgme1,Cavin1,Trip4,Myh7,Slc5a7
5705	GOMF_QUINONE_BINDING	0.0602792	0.435119	0.553524	1.49381	284	12	Vkorc1,Dhodh,Sqor,Hsd17b8,Coq10a
5691	GOMF_EPHRIN_RECEPTOR_BINDING	0.0603102	0.435119	-0.456828	-1.43961	314	22	Anks1b,Efna1,Ptpn1,Anks1a,Sipa1l1,Efna3,Cdk5r1,Crk,Efnb3,Efnb1,Efna2
734	GOBP_SINGLE_FERTILIZATION	0.0603782	0.435119	0.318721	1.33264	280	71	Prss55,Glipr1l1,Spata46,Irag2,Hexb,Adam32,Unc13b,Stx2,Trpc3,Zpbp2,Clgn,Spag8,Pithd1,Folr1,Spa17,Adcy3,Aldoa
3583	GOBP_TRICARBOXYLIC_ACID_METABOLIC_PROCESS	0.0604223	0.435119	0.538822	1.49084	288	13	Idh1,Acly,Glud1,Idh3a,Idh3g,Aco2,Ass1
6649	HP_NASAL_OBSTRUCTION	0.0604396	0.435119	0.393384	1.41515	285	35	Ddc,Cfap298,Hydin,Dnaaf3,Dnah9,Dnaaf4,Dnah1,Cfap300,Ccdc103,Ttc12,Dnaaf6,Zmynd10,Gja1
9387	ASGHARZADEH_NEUROBLASTOMA_POOR_SURVIVAL_DN	0.0604448	0.435119	-0.401932	-1.41559	317	34	Zfp869,Thap2,Btbd3,Plppr3,Zfp710,Gatad2b,Adcy1,Chd3,Tmod2,Usp8,Apba2,Scn3a,Cacna1g,Wdr33,Pgm2l1
7412	HP_ABNORMAL_ANATOMIC_LOCATION_OF_THE_HEART	0.060567	0.435119	0.306182	1.31911	281	83	Slc19a2,Cfap298,Hydin,Dnaaf3,Dnah9,Cspp1,Nek8,Armc9,Rpgrip1l,Mns1,B9d2,Dnaaf4,Dnah1,Hes7,Cfap300,Wdpcp,Cep120,Ccdc103,Tmem237,Arl13b,Ttc12,Dnaaf6,Cdh2,Zmynd10,LOC690035,Pkd2,Cc2d2a,Tmem231,Nphp3,Tmem67,Rsph9,Cfap53,Rpgrip1,Cep290,Dnai1,Lrrc56,Dnah11,Rpgr,Irf6
9533	"Gemma_GSE8641_Rnf41_is_associated_with_anxiety_like_behavior,_major_depression_and_beta_carboline_induced_seizure_-_GPL339_StrainOrLine_A.J_Down"	0.060687	0.435119	-0.53652	-1.48449	317	14	Jakmip1,Tceanc2,Shisa4,Mettl23,Arsk,Gfap,Pank2,Wars1,Slitrk3
9534	"Gemma_GSE8641_Rnf41_is_associated_with_anxiety_like_behavior,_major_depression_and_beta_carboline_induced_seizure_-_GPL340_StrainOrLine_A.J_Down"	0.060687	0.435119	-0.53652	-1.48449	317	14	Jakmip1,Tceanc2,Shisa4,Mettl23,Arsk,Gfap,Pank2,Wars1,Slitrk3
6013	HP_SMALL_FACE	0.0607235	0.435119	-0.301279	-1.31233	328	95	Bcorl1,Polr1c,Flna,Chd7,Atp7a,Insr,Ddx6,Nfix,Myt1l,Slc16a2,Rlim,Pbx1,Rfc2,Lig4,Trip11,Selenon,Sox9,Blm,Ghr,Traip,Wrn,Nog,Hyou1,Myh7
6648	HP_PANCREATIC_CYSTS	0.0607447	0.435119	0.439916	1.44513	291	24	Cspp1,Rpgrip1l,B9d2,Wdpcp,Pkd2,Cc2d2a,Pkd1,Tmem231,Nphp3,Tmem67,Rpgrip1,Cep290,Wdr19
6045	HP_NARROW_FOREHEAD	0.060752	0.435119	-0.299305	-1.31124	327	99	Kat6a,Pura,Tmco1,Mkrn3,Sox6,Nup107,Smc1a,Psph,Ddx6,Ap4b1,Ppp2r5d,Pycr2,Slc16a2,Cog7,Aff4,Camk2g,Mn1,Bmp2,Lig4,Ap4m1,Tbck,Kcnk9,Ppp2r3c,Dchs1,Nexmif,Ctu2,Tcf4,Zic2,Reln,Serpinh1
7094	HP_IMMUNODEFICIENCY	0.0608049	0.435119	0.264668	1.26429	277	154	Fcgr3a,Dnajc21,Blnk,Atm,Isg15,Tfrc,Mmut,Unc93b1,Ptprc,Card9,Malt1,Lat,Usf3,Srp54a,Tyk2,Irf8,Cd3e,Man2b1,Was,Pik3ca,Jmjd1c,Acp5,Efl1,Cdca7,Cftr,Ifngr1,Mbtps2,Cyba,Myc,Cul4b,Lrba,Dclre1c,Sdhc,Crebbp,Acd,Pik3r1,Cybb,Tinf2,Gata2,Ctbp1,Npm1,Prkdc,Irf7,Btk,Nsd2,Tbce,Tbk1
1927	GOBP_EMBRYONIC_FORELIMB_MORPHOGENESIS	0.0608405	0.435119	0.538014	1.48861	290	13	Rspo2,Twist1,Rdh10,Rpgrip1l
8338	HP_ABNORMAL_NEUTROPHIL_COUNT	0.0608563	0.435119	0.273759	1.27767	279	132	Gss,Fanci,Dnajc21,Samd9,Blnk,Tfrc,Mmut,Tcirg1,Unc93b1,Otulin,Sf3b1,Srp54a,Ercc2,Was,Tfr2,Tars1,Tdp2,Acp5,Efl1,Fancc,Rpl5,G6pc3,Abcd4,Mdm4,Lrba,Htra2,Slc37a4,Fut8,Pik3r1,Anapc1,Gata2,Mplkip,Rps28,Npm1,Eif2ak3,Btk,Tbk1,Fdx2,Slc35a1,Rps10l1,Lmbrd1,Rps10,Tcn2,Fbxl4,Tlr3
4878	GOCC_CYTOCHROME_COMPLEX	0.0608914	0.435119	0.451324	1.44629	290	22	Ugt1a1,Cyc1,Cox4i1,Uqcc3,Cox7b,Ndufa4,Cox10,Cox6a1,Uqcr10,Uqcrc1,Uqcrfs1,Uqcrh,Cox6b1,Uqcrq,Bcs1l
2089	GOBP_REGULATION_OF_FIBROBLAST_GROWTH_FACTOR_RECEPTOR_SIGNALING_PATHWAY	0.0609476	0.435199	-0.473276	-1.45326	318	20	Fuz,Spry4,Prkd2,Smoc2,Creb3l1,Apln,Nog,Wnt5a
1132	GOBP_NEGATIVE_REGULATION_OF_MUSCLE_ADAPTATION	0.0610266	0.43535	-0.580223	-1.49362	320	11	Klf4,Atp2b4,Nol3,Igfbp5
4644	GOCC_EXTERNAL_ENCAPSULATING_STRUCTURE	0.0610991	0.43535	-0.238633	-1.21635	337	296	Spock2,Col6a2,Tecta,Lamc1,Tnfrsf11b,Ltbp3,Ccn5,Angpt2,Elfn2,Glg1,Adamts9,Lrrtm4,Aplp1,Sdc3,Lrig2,Itgb4,Adamts15,Ush2a,Tgfb1,Fras1,Tgfb3,Timp2,Hpse,Serac1,Fbln2,Htra1,Sparc,Krt1,Cthrc1,Vwa1,Fn1,L1cam,Atrnl1,Hnrnpm,Ltbp4,Emilin1,Clu,Adamts4,Loxl1,Rtn4rl2,Srpx,Mmp15,Bcan,Col18a1,Tgfb2,Apoe,Phospho1,Cdh13,Tnr,Ccdc80,Alpl,Fgf10,Lman1,Sparcl1,Smoc2,Entpd2,Timp3,Bgn,Gpc3,Fbln1,Lrrc3b,Tgm2,Ccn1,Hdgf,Wnt7…
2403	GOBP_HOMOLOGOUS_CHROMOSOME_SEGREGATION	0.0611088	0.43535	0.478918	1.45922	290	18	P3h4,Atm,Rad21l1,Syce1l,Mlh3
6277	HP_INFERTILITY	0.0611846	0.43535	0.298973	1.30707	281	91	Cfap298,Cdc14a,Hydin,Dnaaf3,Dnah9,Hfe,Cfap65,Adgrg2,Gba2,Mns1,Fcgr2a,Cfap251,Dnaaf4,Wdr11,Dnah1,Dnah2,Cfap300,H6pd,Ccdc103,Cep112,Tsga10,Vamp7,Axl,Ttc29,Ttc12,Cftr
7960	HP_TRIANGULAR_SHAPED_PHALANGES_OF_THE_HAND	0.0611943	0.43535	-0.272771	-1.27548	330	151	Pten,Fancb,Trio,Actl6a,Megf8,Nsd1,Pik3cd,LOC100362830,Wdfy3,Bcorl1,Flna,Rps19l2,Nup107,Smc1a,Ptch1,Ddx6,Pycr2,Myt1l,Rlim,Sall1,Mafb,Rab23,Sumf1,Prkd1,Dact1,Exosc2,Dlx5,Bmp2,Xrcc2,Sf3b4,Lig4,Fgf10,Ppp2r3c,Gpc3,Mycn,Sufu,Fancf,Fancl,Nog,Smoc1,Wnt5a,Brca1
3177	GOBP_HEAD_MORPHOGENESIS	0.0613027	0.435525	-0.430959	-1.41652	319	26	Lrp6,Ptpn11,Col1a1,Arid5b,Pdgfra,Tgfb3,Plekha1,Dlx5,Ski,Tiparp,Nog,Crispld2
3879	GOBP_NEGATIVE_REGULATION_OF_COLD_INDUCED_THERMOGENESIS	0.0613092	0.435525	-0.386407	-1.39848	324	38	Ddit3,Zfp423,Id1,Rbpj,Arntl,Nr1h3,Nova2,Rb1,Aldh1a1
2572	GOBP_MONOSACCHARIDE_BIOSYNTHETIC_PROCESS	0.0613772	0.435659	0.326032	1.34105	286	65	C1qtnf12,Nln,Per2,Ogt,Got2,Ppp4r3b,Pgp,Cry1,Adipoq,Kat2a,Pc,Dgkq,C1qtnf3,Pgk1,Got1,Arpp19,Mdh2,Aldoa,G6pc3,Rbp4,Slc37a4
818	GOBP_FIBROBLAST_GROWTH_FACTOR_RECEPTOR_SIGNALING_PATHWAY	0.0614182	0.435659	-0.323261	-1.34786	329	75	Hnrnpm,Polr2a,Fuz,Spry4,Prkd2,Fgf16,Gtf2f1,Fibp,Crkl,Fgf10,Polr2f,Smoc2,Creb3l1,Apln,Nog,Wnt5a
2444	GOBP_NEGATIVE_REGULATION_OF_MYELOID_CELL_DIFFERENTIATION	0.0614922	0.435734	0.343832	1.35678	285	53	C1qc,Pias3,Inpp5d,Ncapg2,Tmem178a,Cul4a,Fbxw7,Adipoq,Ldb1,Rbm15,Hist1h4b,Fbn1,Zfpm1
3897	GOBP_NEUROINFLAMMATORY_RESPONSE	0.0615191	0.435734	0.4507	1.44429	293	22	Cd200r1,Atm,Ptprc,Ptgs2,Sphk1,Mmp9
5646	GOMF_RETINOIC_ACID_RECEPTOR_BINDING	0.061565	0.435739	-0.465937	-1.4491	320	21	Rarb,Cnot1,Ncoa6,Actn4,Ncoa1,Tacc1,Snw1,Nsd1,Med25,Rarg,Med1,Hmga1,Arid5a
6030	HP_MICRORETROGNATHIA	0.0616362	0.435907	-0.36426	-1.38495	329	47	Kat6a,Taf1,Slc10a7,Ctnnd2,Csgalnact1,Sf3b4,Kcnk9,Selenon,Reln,Trip4,Myh7,Slc5a7,C2cd3
1303	GOBP_NAD_METABOLIC_PROCESS	0.061679	0.435907	-0.392013	-1.39713	323	36	Pfkl,Gpd1l,Pgam1,Gpi,Bpgm,Aldoc,Eno3,Hk2,Nt5e,Gpd1,Nadk,Nmrk1,Pgm2l1,Cd38
2240	GOBP_POSITIVE_REGULATION_OF_LEUKOCYTE_DEGRANULATION	0.0617388	0.43601	0.522655	1.47429	293	14	Lamp1,Vamp7,Il4r,Gata2,Itgam,Itgb2,Vamp8,Snx4,Syk,Stx4,Ptafr
1674	GOBP_POSITIVE_REGULATION_OF_PHOSPHOPROTEIN_PHOSPHATASE_ACTIVITY	0.0619712	0.436812	0.551561	1.48852	292	12	Ptprc,Slc39a10,Jak2,Pdgfrb,Itga1,Cd300a,Ppp1r15b
1411	GOBP_PROTEIN_IMPORT_INTO_MITOCHONDRIAL_MATRIX	0.0619895	0.436812	0.511949	1.47717	295	15	Timm21,Tomm70,Timm44,Dnajc15,Tomm20,Grpel2,Dnlz,Timm17a,Timm23
2146	GOBP_EYE_PHOTORECEPTOR_CELL_DEVELOPMENT	0.0619992	0.436812	0.491475	1.46911	293	17	Naglu,Fscn2,Rdh13,Rpgrip1l,Thy1,Mfrp,Vegfa,Prkci,Rpgrip1,Cep290
3207	GOBP_LUNG_EPITHELIUM_DEVELOPMENT	0.0620333	0.436812	-0.4548	-1.43322	323	22	Klf2,Wnt7b,Tmem38b,Nfib,Rbpj,Fgf10,Thra,Creb1,Sox9
1675	GOBP_RESPONSE_TO_RETINOIC_ACID	0.062148	0.437301	-0.33399	-1.36056	330	67	Ncoa1,Dusp1,Osr1,Col1a1,Gjb2,Rorb,Snw1,Ret,Wnt7b,Rarg,Phb2,Ptch1,Klf4,Bmp6,Rxra,Gdap2,Brinp2,Rxrg,Creb1,Sox9,Dnaaf2,Wnt5b,Tmem161a,Cd38,Wnt5a
618	GOBP_REGULATION_OF_MUSCLE_CONTRACTION	0.0622206	0.437408	-0.308353	-1.31902	333	87	Cacna1c,Sod1,Hdac4,Chrna3,Ada,Asb3,Dapk3,Rangrf,Arhgap42,Hcn4,Tnnt2,Sri,Hspb6,Tmem38b,Prkaca,Ehd3,Chga,Adra2c,Smad7,Pde4b,Adra2a,Grk2,Rgs2,Nos1,Dsc2,Stc1,Myh7,Cav1
6437	HP_ABNORMALITY_OF_THE_CARPAL_BONES	0.0622539	0.437408	-0.349037	-1.37151	331	56	Flna,Slc10a7,Atp7a,Slc35d1,Mafb,Xrcc2,Trip11,Evc,B3galt6,Bgn,Gpc3,Fbln1,Wnt7a,Nog,Smoc1
2706	GOBP_LUNG_ALVEOLUS_DEVELOPMENT	0.0623677	0.437889	-0.445336	-1.43495	323	24	Ltbp3,Atxn1l,Ada,Tgfb3,Atp7a,Stk40,Tmem38b,Rc3h2,Igfbp5,Fgf10,Creb1
3420	GOBP_RESPONSE_TO_EPIDERMAL_GROWTH_FACTOR	0.0624405	0.438082	-0.391724	-1.3961	327	36	Ptpn11,Foxc1,Col1a1,Ptpn12,Syap1,Mcm7,Becn1,Mapk3,Akt1,Med1,Mars1,Id1,Ppp1r9b,Erbb4,Sox9,Stat5b
6568	HP_ABNORMAL_RIB_CAGE_MORPHOLOGY	0.0625453	0.438231	-0.245099	-1.22698	344	254	Ift57,Kat6a,Nfasc,Hdac6,Akt1,Tmco1,Galns,Flna,Chd7,P4hb,Dnm2,Ripply2,Rps19l2,Smc1a,Atp7a,Ptch1,Kras,Slc35d1,Obsl1,Zbtb16,Washc5,Igf1r,Prkacb,Fuz,Sall1,Dact1,Prkaca,Sox2,Ocrl,Zmpste24,Gle1,Bmp2,Mras,Sf3b4,Cdc45,Alpl,Polr3a,Tbck,Trip11,Evc,Efnb1,B3galt6,Ski,Selenon,Ptdss1,Bgn,Gpc3,Creb3l1,Sox9,Ctns,Ikbkg,Wnt7a,Sufu,Lrp5,Maf,Dll1,Zic2,Nog,Serpinh1,Rras2,Gas1,C2cd3
9158	DURANTE_ADULT_OLFACTORY_NEUROEPITHELIUM_MONOCYTES	0.0625654	0.438231	0.449982	1.44199	298	22	C1qb,C1qa,C1qc,Aif1,Cd74,RT1-Bb,Herpud1,RT1-Db1,Ms4a6a
5524	GOMF_PDZ_DOMAIN_BINDING	0.0626058	0.438231	-0.328318	-1.34866	332	70	Gria1,Kidins220,Gng12,Acox1,Cit,Plekha1,Atp2b4,Lin7c,Nsf,Nkd1,Acvr2a,Erc1,Cadm1,Snta1,Lnx1,Sdc2,Slc9a3r1,Lnx2
146	GOBP_NEGATIVE_REGULATION_OF_LEUKOCYTE_MEDIATED_CYTOTOXICITY	0.0626828	0.438231	0.499863	1.47172	299	16	Ptprc,Serpinb9,RT1-S3,RT1-A2,RT1-CE10,Ppp3cb
1705	GOBP_POSITIVE_REGULATION_OF_INTERFERON_BETA_PRODUCTION	0.0626953	0.438231	0.432093	1.43372	300	25	Tlr2,Tlr7,Polr3g,Dhx58,Tomm70,Riok3,Flot1,Irf3
4421	GOBP_REGULATION_OF_EXTRINSIC_APOPTOTIC_SIGNALING_PATHWAY	0.0627561	0.438231	-0.294351	-1.30199	336	105	Dapk3,Skil,Akt1,Rela,Ctnna1,Eya3,Scrt2,Zmynd11,Tnfsf12,Cyld,G0s2,Tgfbr1,Srpx,Bcl10,Nol3,Fgf10,Igf1,Timp3,Unc5b,Hspa1a,Bcl2l1,Bcl2,Stk4,Itga6,Psme3,Brca1,Cav1
2755	GOBP_CELL_MORPHOGENESIS_INVOLVED_IN_NEURON_DIFFERENTIATION	0.0628105	0.438231	-0.222119	-1.18247	353	463	Cck,Sipa1l1,Sarm1,Pten,Ncam1,Cntn2,Il1rapl1,Fez1,Ndel1,Dbnl,Efna3,Cdh4,Trio,Robo1,Plxna3,Prkca,Arhgap44,Bcl11b,Egr2,Gab2,Ret,Rap1gap,Btbd3,Epha10,Megf8,Sema3d,Dscaml1,Ss18l1,Sod1,Sema4d,Pik3cd,Chrna3,Unc5c,B3gnt2,Numb,Auts2,Tiam2,Plxnb1,Sema3c,Mapk3,Plxna4,Dcc,Skil,Nfasc,Hdac6,Adcy1,Arx,Cdk5r1,Lzts1,Whrn,Dip2a,Kalrn,Dbn1,Dnm2,Pak3,Ctnnd2,Rufy3,Tubb2b,Ptch1,Neo1,Ppfia2,Zswim6,Fn1,L1cam,Sh3kbp1,Obs…
4013	GOBP_POSITIVE_REGULATION_OF_CELL_JUNCTION_ASSEMBLY	0.062825	0.438231	0.307977	1.3134	289	79	Tek,Col16a1,Rock1,Ntrk1,Bhlhb9,Adgrb3,Lrrn3,Agrn,Nlgn1,Ace2,Flot1,Syndig1,Thy1,Slitrk1,Vegfa,Clstn1,Ube2v2,Lrrn1,Agt,Nphp4,Iqgap1,Ephb2,Slitrk5,Ptprd
4490	GOCC_REPLICATION_FORK	0.0629685	0.438916	-0.359687	-1.37531	335	49	Pcna,Smarcad1,Rpa2,Zranb3,Plrg1,Trex1,H2ax,Nbn,Etaa1,Mre11,Rfc2,Rpa1,Xrcc2,Pold2,Blm,Ercc5,Wrn
2520	GOBP_POSITIVE_REGULATION_OF_EXOCYTOSIS	0.0630901	0.439419	0.328258	1.3456	293	64	Cltrn,Stam,Rab3d,Lamp1,Nlgn1,Vsnl1,Stxbp5,Vamp7,Clasp2,Rab9a,Cftr,Il4r,Gata2,Itgam,Itgb2,Cnr1,Cacnb2,Vamp8,Snx4,Snca,Cadps,Chmp2a,Cdk5,Rab3a,Exph5,Syt4,Rab2b,Tsg101
2331	GOBP_REGULATION_OF_RESPIRATORY_SYSTEM_PROCESS	0.063149	0.439419	0.584804	1.4915	297	10	Gls,Nlgn1
5189	GOMF_INHIBITORY_EXTRACELLULAR_LIGAND_GATED_ION_CHANNEL_ACTIVITY	0.0632217	0.439419	-0.597935	-1.49548	333	10	Gabrg1,Gabra2,Gabrb2,Gabra3,Glra2
71	GOBP_MITOCHONDRIAL_RNA_PROCESSING	0.0632461	0.439419	0.51115	1.47486	301	15	Trmt10a,Tbrg4,Pus1,Trmt10c,Supv3l1
5078	GOMF_ACTIN_BINDING	0.0632683	0.439419	-0.238587	-1.21578	349	295	Myo5a,Fkbp15,Mylk,Actn1,Klhl1,Mrtfa,Actn4,Inppl1,Ophn1,Sntg1,Add1,Iqgap2,Sntg2,Sptbn1,Tln1,Fxyd5,Myo9a,Gsn,Myo1e,Gas7,Msn,Myo1c,S100a4,Myo10,Mtss2,Fmnl2,Setd3,Klhl2,Prkce,Parvb,Fam107a,Dbnl,Mybpc1,Svil,Sntb1,Myo1d,Wipf3,Sorbs1,Mprip,Synpo,Ermn,Klhl20,Actr3b,Gas2,Hdac6,Homer2,Cdk5r1,Flna,Fhdc1,Dbn1,P4hb,Add2,Myh11,Ctnna1,Cap1,Clmn,Tmod2,Coro7,Limch1,Lasp1,Myh10,Stk38l,Shtn1,Vash2,Tnnt2,Epb41l1,Emd…
5931	HP_TALL_STATURE	0.0633685	0.439777	-0.278367	-1.2802	341	134	Fkbp14,Ehmt1,Shank3,Dnmt3a,Fgfr3,Trmt1,Ccnd1,Lars2,Pde8b,Mtm1,Prkar1a,Cnot1,Tymp,Tubb4a,Txnrd2,Mylk,Tcf20,Aggf1,Slc6a8,Aip,Zdhhc9,Dock3,Timm50,Nf1,Dicer1,Sars1,Nras,Pten,Upf3b,Actl6a,Ywhae,Ret,Nsd1,Col6a2,Acta2,Abat,Wdfy3,Bcorl1,Akt1,Tgfb1,Tgfb3,Nkap,Nono,Myh11,Ptch1,Kmt2c,Kras,Ddx6,Nfix,Myt1l,Hnrnpk,Rlim,Prkaca,Cbs,Tgfbr1,Fibp,Tgfb2,Bscl2,Polr3a,Plod1,Fos,Gpc3,Sufu,Cavin1,Hpgd,Wrn,Cav1
4568	GOCC_OLIGOSACCHARYLTRANSFERASE_COMPLEX	0.0634109	0.439777	-0.597731	-1.49497	334	10	Rpn2,Ddost,Trex1,Rpn1,Dad1
6423	HP_BRACHYDACTYLY	0.0636413	0.441057	-0.244234	-1.22442	351	255	Ift80,Braf,Rspry1,Gabrd,Lztfl1,Pcyt1a,Nras,Rasa2,Ccdc28b,Pten,Upf3b,Trio,Magel2,Megf8,Ltbp3,Hdac4,Fto,Pde6d,Specc1l,Ift57,Kat6a,Mrps16,Akt1,Deaf1,Csnk2a1,B3glct,Flna,Chd7,Arid2,Smc1a,Slc35c1,Atp7a,Ptch1,Prmt7,Kras,Rdh11,Slc35d1,Csgalnact1,Washc5,Rlim,Prkacb,Aff4,Mafb,Rab23,Pgm3,Nepro,Camk2g,Exosc2,Bmp2,Mras,Rbpj,Lig4,Smarca2,Trip11,Evc,Efnb1,Chrna7,Ski,Fgd1,Ptdss1,Bgn,Mycn,Dcps,Bbs1,Sufu,Pigk,Maf…
4727	GOCC_MICROBODY_LUMEN	0.0637616	0.441574	-0.384777	-1.39258	337	38	Phyh,Acot8,Paox,Nudt19,Hmgcl,Acox3,Acox1,Pex7,Crym,Acot4,Nudt12,Gnpat,Ech1,Agps,Ephx2
4643	GOCC_DYNEIN_COMPLEX	0.0639435	0.441737	0.377652	1.39179	298	39	Dnah9,Dnai4,Dnal4,Dynlt1,Dnah1,Dnah2,Dnah12,Dync1i1,Ccdc103,Dnai3,Dctn2,Dynlrb2,Dynlrb1,Dnali1,Dnah6,Dynlt3,Snx4,Dnah17,Dnai1
7067	HP_INCREASED_SUSCEPTIBILITY_TO_FRACTURES	0.0639513	0.441737	-0.272447	-1.27434	346	150	Ppib,Stat3,Braf,Nras,Dusp6,Pten,Plod3,Aga,Elp1,Mesd,Ctnnb1,Tnfrsf11b,RGD1564801,Prdm5,Zfhx2,Dcc,Chd7,Wrap53,P4hb,Timm8a1,Ctnnd2,Atp7a,Uros,Sox10,Kras,Fn1,Nfix,Lpin2,Pank2,Spry4,Tmem38b,Prkaca,Cbs,Usp8,Ocrl,Gle1,Alpl,Trip11,Ascc1,B3galt6,Hnrnpa2b1,Kiss1r,Sox9,Lrp5,Rb1,Ngf,Idh2,Scarb2,Trip4,Slc9a3r1
8399	HP_RHINITIS	0.0639572	0.441737	0.35953	1.37018	298	45	Cfap298,Hydin,Dnaaf3,Dnah9,Idua,Tcirg1,Pla2g7,Srp54a,Dnaaf4,Dnah1,Cfap300,Ccdc103,Ttc12,Dnaaf6,Zmynd10,Slc29a3,Il4r
286	GOBP_REGULATION_OF_NATURAL_KILLER_CELL_MEDIATED_IMMUNITY	0.0639681	0.441737	0.460187	1.43758	304	20	Vav1,Pik3r6,Lamp1,Serpinb9,RT1-S3,Nectin2,RT1-A2,RT1-CE10
1358	GOBP_CEREBRAL_CORTEX_NEURON_DIFFERENTIATION	0.0640337	0.441874	-0.507451	-1.45627	333	16	Arx,Chd5,Lhx6,Nr2e1,Dlx1
132	GOBP_EPITHELIAL_TO_MESENCHYMAL_TRANSITION	0.0641383	0.442279	-0.290025	-1.29288	344	110	Tgfb1,Tgfb3,Flna,Bambi,Dlg5,Bcl9l,Trim28,Ldlrad4,Pbld1,Pdcd4,Fuz,Nolc1,Tgfbr1,Tgfb2,Bmp2,Rbpj,Smad7,Tmem100,Rgcc,Adipor1,Sox9,Wnt16,Tiam1,Heyl,Hey1,Nog,Wnt5a
7121	HP_OSTEOLYSIS	0.0642133	0.44248	-0.332528	-1.35461	341	67	Atp7a,Uros,Kras,Bub1,Perp,Mafb,Bub3,Zmpste24,Ifih1,Hnrnpa2b1,Gjb6,Ikbkg,Rb1,Idh2,Hpgd,Scarb2,Cav1
3272	GOBP_MEMBRANE_FUSION	0.0643338	0.44277	0.272298	1.27085	295	132	Nkd2,Samd9,Gca,Vps8,Cltrn,Spata46,Irag2,Rabif,C2cd5,Stx2,Cd4,Nectin2,Use1,Rab20,Rab7b,Folr1,Rabep1,Gnai3,Snap47,Sphk1,Vamp7,Tap1,Vamp4,Vav3,Stx8,LOC100911252,Pla2g5,Mx2,Prrt2,Anxa1
6202	HP_SCLEROCORNEA	0.0643471	0.44277	0.405021	1.40721	306	30	Cspp1,Rpgrip1l,B9d2,Dhcr7,Pxdn,Wdpcp,Cox7b,Scarf2,Bmp4,Cc2d2a,Tmem231,Tmem67,Nsd2,Nelfa,Rpgrip1,Cep290
760	GOBP_RESPIRATORY_GASEOUS_EXCHANGE_BY_RESPIRATORY_SYSTEM	0.0644544	0.443193	0.379885	1.39276	302	38	Gls,Ednra,Zfand5,Edn1,Pask,Nlgn1,Ndufa12
6883	HP_WOOLLY_HAIR	0.0645038	0.443217	-0.532133	-1.47235	337	14	Ttc37,Ccdc47,Lpar6,Atp7a,Efnb1,Krt71,Dsc2
4321	GOBP_POSITIVE_REGULATION_OF_PROTEIN_LOCALIZATION_TO_CELL_SURFACE	0.0645718	0.443368	-0.543966	-1.4704	336	13	Gpd1l,Snx33,Lrig2,Akt1,Rangrf,Erbb4,Hsp90ab1
3064	GOBP_REGULATION_OF_NUCLEAR_DIVISION	0.06466	0.443598	-0.304278	-1.31142	347	90	Insr,Obsl1,Psmg2,Cdc27,Bub1,Mad2l1,Bub3,Ik,Anapc5,Ttk,Nme6,Prmt5,Ccnb1,Rgcc,Igf1,Pdgfb,Lrp5,Rb1,Mad1l1,Fzr1,Cav2,Wnt5a
3387	GOBP_CALCIUM_ION_IMPORT	0.0646971	0.443598	-0.349885	-1.36559	345	54	Fam155b,Atp2b4,Slc8a2,Zmpste24,Slc30a1,Mcu,Cacna1g,Pdgfb,Cxcl12,Micu1,Plpp4,Stc1
3116	GOBP_TRANSITION_METAL_ION_HOMEOSTASIS	0.0647826	0.443869	0.295841	1.29996	297	94	LOC689130,Slc11a1,Fth1,Tfrc,Hfe,Slc39a10,Commd1,Heph,Cul1,Picalm,App,Tfr2,Slc39a13,Bdh2,Iscu,Sco1,Steap3,Myc,Slc31a1,Atox1,Slc31a2,Abcb6,Fxn,Prnp,Atp6v0d1
412	GOBP_REGULATION_OF_NUCLEOTIDE_METABOLIC_PROCESS	0.0649833	0.444928	-0.315579	-1.32807	349	79	Hdac4,Trex1,Pgam1,Nup93,Zbtb20,Nup160,Nup210,Nup107,Insr,Entpd5,Pom121,Nup98,Git1,Ppargc1a,Nup54,Nup205,Slc4a4,Arnt,Ddit4,Igf1,Gpd1,Pdk1,Nos1,Eif6,Aaas
2552	GOBP_PIGMENT_BIOSYNTHETIC_PROCESS	0.065091	0.445087	-0.356496	-1.36891	346	50	Alas2,Srrd,Ada,Cited1,Paics,Uros,Zeb2,Slc25a38,Slc25a39,Ddt,Ctns,Gart,Wnt5a,Pmel
6353	HP_ANHIDROSIS	0.0650987	0.445087	0.474139	1.44466	309	18	Ntrk1,Alpk1,Scn9a,Sptlc2,Fuca1,Coq2,Mbtps2,Nfkbia,Ercc6
2119	GOBP_CELLULAR_MODIFIED_AMINO_ACID_CATABOLIC_PROCESS	0.0651624	0.445207	0.487213	1.45637	308	17	Ggt7,Acadl,Got2,Bhmt,Aldh1l1,Sardh,Chac2,Prodh1
8398	HP_ABNORMAL_ENZYME_COENZYME_ACTIVITY	0.0652613	0.445567	0.226343	1.19365	290	334	Gss,Dguok,Dnajc21,Sc5d,Cfh,Atm,Dld,Tcirg1,Cdan1,Rxylt1,Cspp1,Oplah,Hfe,Pomt2,Usp18,Trappc11,Tkfc,Pla2g7,Brca2,Gpc1,Hsd3b7,Rpgrip1l,Fli1,Jak2,Srp54a,Hnrnpa1,Man2b1,Trmt10c,Polg,Pla2g6,Cpt1a,Pth1r,Psmb8,Cyc1,Abcd3,Samhd1,Mpv17,Tfr2,Btd,Ctsa,Wars2,Il18bp,F5,Fkrp,Tnfrsf11a,Asah1,Pigw,Efl1,Cftr,Mrpl44,Dpm1,Ocln,Rpl5,Npc1,Abcd4,Acsf3,Galc,Sco1,Steap3,Gba,Cyba,Lipt1,Crppa,Myc,Acad9,Lars1,Slc37a4,Fam20c,…
2507	GOBP_REGULATION_OF_PROTEIN_KINASE_ACTIVITY	0.0653354	0.445759	-0.214517	-1.1657	372	591	Akt1,Tgfb1,Mllt1,Adcy1,Pak4,Tgfb3,Cdk5r1,Grm5,Pdgfd,Mas1,Dok7,Taf7,Pak6,Pak3,Neurl1,Irak3,Cab39l,Prrc1,Phb2,Rapgef1,Insr,Kras,Kitlg,Arrb1,Hipk3,Osbpl8,Kidins220,S1pr2,Alk,Avpi1,Igf1r,Rgs14,Hspb1,Map3k4,Prkar2a,Prkacb,Erp29,Pdcd4,Sh3bp5,Pibf1,Ccnd3,Gadd45a,Spry4,Etaa1,Cit,Akap13,Nf2,Prkaca,Clu,Coro1c,Cartpt,Ntrk2,Atp2b4,Tgfbr1,Dnajc3,Ccnk,Slc8a2,Wars1,Tgfb2,Apoe,Mst1r,Ccnt1,Crkl,Bmp2,Mul1,Crk,Lamt…
6152	HP_RETINAL_DYSTROPHY	0.0654144	0.445982	0.242693	1.22148	295	229	Dnajc21,Slc19a2,Cfap298,Best1,Hydin,Dnaaf3,Dnah9,Rxylt1,Cspp1,Fscn2,Pomt2,Iqcb1,Ccnq,Ctsd,Adgrv1,Armc9,Rpgrip1l,Prom1,Abca4,Rp2,Bbs2,Dnaaf4,Dnah1,Coq2,Ggcx,Cfap300,Prpf3,Rlbp1,Cep120,Wars2,Ccdc103,Tmem138,Chst5,Mfrp,Tmem237,Pgk1,Fkrp,Cox7b,Mdh2,Ttc12,Ap3b2,Pex5,Dnaaf6,Ndufa9,Crppa,Rom1,Rbp4,Ift140,Pex1,Crebbp,Zmynd10,Nphp4,LOC690035,Aspa,Bmp4,Pex3,Poc1b,Hace1,Cc2d2a,Rp9,Dag1
6680	HP_ABSENT_FINGERNAIL	0.0655675	0.44671	-0.408416	-1.40653	341	31	Arx,Gnao1,Pigq,Crkl,Rbpj,Neurod2,Bcr,Nog,Trim8
9043	FAN_EMBRYONIC_CTX_ASTROCYTE_1	0.0656784	0.446995	-0.328122	-1.34423	349	69	Gfap,Cdc42ep4,Aldoc,Soat1,Tm7sf2,Oaf,Galnt16,Mlc1,Grm3,Gabrb1,Cbs,Fads2,Id1,Cxcl14,Emid1,Sparcl1,Lrrc3b,Plagl1,Rgs20,Hey1,Nog
1824	GOBP_RESPONSE_TO_LIPID	0.0657756	0.446995	-0.216779	-1.16835	373	537	Gramd1b,Ogg1,Sstr4,Cited1,Fam210b,Wnt7b,Traf6,Rgs9,Nr2f2,Mapk3,Mbd3,Hdac6,Akt1,Tgfb1,Adcy1,Tgfb3,Rela,Rarg,Acsbg1,Ncoa2,Pgrmc2,Htr1b,Peli1,Prpf8,Taf7,Irak3,Phb2,Sparc,Ptch1,Arnt2,Psph,Sox10,Kras,Nr4a3,Rest,Med1,LOC681410,Mlc1,Gabrb1,Kif18a,Pdcd4,Ruvbl2,Hmgcl,Gng12,Klf4,Bmp6,Ctr9,Git1,Ramp2,Mapk8,Gpr83,Rxra,Arg1,Clu,Lias,Loxl1,Usp8,Tgfbr1,Ppargc1a,Slit3,Plcg2,Mmp15,Adipor2,Mn1,Tgfb2,Gdap2,Bcl10,Lp…
9167	DESCARTES_MAIN_FETAL_GRANULE_NEURONS	0.0657945	0.446995	-0.557141	-1.47614	346	12	Ntf3,Galnt15,Asb15
9185	DESCARTES_FETAL_CEREBELLUM_GRANULE_NEURONS	0.0657945	0.446995	-0.557141	-1.47614	346	12	Ntf3,Galnt15,Asb15
1222	GOBP_DENDRITE_DEVELOPMENT	0.0658901	0.44733	-0.253973	-1.23894	361	203	Klhl1,Grin3a,Shank1,Bbs4,Efna1,Dock10,Ptn,Srcin1,Zfp365,Caprin1,Dnm3,Dscam,Shank2,Abi2,Prex2,Llph,Ntn3,Lrp8,Rbfox2,RGD1307443,Carm1,Grip1,Dgkg,Arf6,Dcdc2,Arhgap33,Sipa1l1,Sarm1,Pten,Il1rapl1,Dbnl,Pacsin1,Arhgap44,Btbd3,Ss18l1,Sema4d,Chrna3,Slc12a5,Dcc,Hdac6,Pak4,Cdk5r1,Lzts1,Dip2a,Kalrn,Dbn1,Pak3,Dlg5,Neurl1,Gsk3a,Ctnnd2,Ppfia2,Obsl1,Sez6,Kidins220,Alk,Fbxw8,Strn,Kndc1,Celsr2,Id1,Apoe,Pdlim5,Crkl…
4777	GOCC_CHLORIDE_CHANNEL_COMPLEX	0.065953	0.447435	-0.411757	-1.40764	344	30	Gabrb3,Ttyh3,Ano6,Gabrb1,Gabrb2,Clcc1,Gabra3,Clic4,Ano2,Glra2
4151	GOBP_REGULATION_OF_SYNAPTIC_VESICLE_RECYCLING	0.0659983	0.447435	0.452311	1.43458	315	21	Rock1,Plaa,Nlgn1,Dgkq,Ppp3cb,Tor1a,Vamp4,Fgf14,Snca,Cdk5,Slc17a7
2483	GOBP_POSITIVE_REGULATION_OF_NOTCH_SIGNALING_PATHWAY	0.0664033	0.448815	-0.376627	-1.37995	352	40	Rfng,Nepro,Tgfb2,Rbpj,Enho,Fgf10,Hes5,Tspan14,Dll1,Itgb1bp1
3840	GOBP_SYNAPTIC_VESICLE_CYTOSKELETAL_TRANSPORT	0.0664277	0.448815	0.486587	1.4545	314	17	Bloc1s6,Ap3s1,Bloc1s3,Map2,Ap3b2
8194	HP_SPEECH_APRAXIA	0.0664664	0.448815	-0.380442	-1.38788	353	39	Tcf20,Galt,Foxp2,Dock3,Actl6a,Grin2a,Frrs1l,Wdfy3,Bcorl1,Pura,Chd3,Kdm6b,Nono,Ddx6,Myt1l,Rlim,Slc25a15,Mapt
6023	HP_LOW_ANTERIOR_HAIRLINE	0.066518	0.448815	-0.30332	-1.30729	357	90	Tmco1,Klhl7,Arx,Polr1c,Emc1,Rps19l2,Smc1a,Slc35c1,Insr,Nbn,Slc25a24,Cog7,Tecpr2,Bscl2,Lig4,Smarca2,Igf1,Fos,Xrcc4,Cavin1,Tcf12,Taf6,Brca1,Cav1
7317	HP_ABNORMAL_VERTEBRAL_MORPHOLOGY	0.0665587	0.448815	-0.236055	-1.2064	369	302	Hdac6,Akt1,Tmco1,Deaf1,Fras1,Klhl7,Taf1,B3glct,Galns,Flna,Chd7,Cep104,Slc10a7,P4hb,Ripply2,Neu1,Rps19l2,Sparc,Nup107,Atp7a,Ptch1,Uros,Kras,Fn1,Slc25a24,Slc35d1,Obsl1,Csgalnact1,Hnrnpk,Washc5,Pibf1,Aff4,Fuz,Sall1,Mafb,Sumf1,Dact1,Pex7,Nepro,Dhx37,Sox2,Cbs,Usp8,Ocrl,Rfc2,Cdk10,Gle1,Sf3b4,Alpl,Polr3a,Trip11,Itch,B3galt6,Ski,Fgd1,Cog4,Gnpat,Bgn,Gpc3,Creb3l1,Hspa9,Sox9,Ikbkg,Wnt7a,Sufu,Lrp5,Dll1,Zic2,…
1357	GOBP_FOREBRAIN_CELL_MIGRATION	0.0665796	0.448815	-0.370643	-1.3842	356	43	Tnr,Pou3f3,Lhx6,Emx2,Nr2e1,Cxcl12,Reln,Sun2
6164	HP_UPSLANTED_PALPEBRAL_FISSURE	0.0666057	0.448815	-0.254442	-1.23727	363	198	Fancb,Il1rapl1,Pmm2,Trio,Champ1,Bcl11b,Magel2,Megf8,Hdac4,Tubgcp2,Specc1l,Auts2,Ift57,Pura,Tmco1,Gatad2b,Deaf1,Klhl7,Mkrn3,B3glct,Nono,Smc1a,Ptch1,Nbn,Ankle2,Pex13,Rdh11,Nfix,Pycr2,Slc16a2,Cog7,Igf1r,Cit,Kat8,Pex7,Ocrl,Exosc2,Xrcc2,Lig4,Polr3a,Tbck,Cacna1g,Pex11b,Mycn,Ctu2,Xrcc4,Tcf4,Maf,Zic2,Fancf,Fancl,Wnt5a,Brca1,C2cd3
2026	GOBP_FUCOSYLATION	0.0666288	0.448815	-0.592908	-1.48291	351	10	B3glct,Slc35c1,Pofut1,Fut11,Fut4,Fut10
3579	GOBP_SIGNAL_TRANSDUCTION_BY_P53_CLASS_MEDIATOR	0.0666546	0.448815	-0.253278	-1.23696	366	205	Kat6a,Mbd3,Akt1,Taf1,Csnk2a1,Plk3,Cdk5r1,Chd3,Tnks1bp1,Taf7,Brpf1,Tmem109,Cnot6,Nbn,Kmt5a,Hipk2,Hnrnpk,E2f4,Chd5,Cnot4,Perp,Gadd45a,Rad17,Cnot8,Rbl2,Mre11,Rfc2,Zmpste24,Rpa1,Prmt5,Sesn2,Zfp385b,Ccnb1,Rgcc,Ddit4,Tp53inp1,Taf12,Plagl1,Ing2,Blm,Bcl2,Hexim1,Wrn,Btg2,Taf6,Nop2,Brca1
1949	GOBP_POSITIVE_REGULATION_OF_DEPHOSPHORYLATION	0.0666667	0.448815	0.360834	1.36743	309	44	Pink1,Ptprc,Slc39a10,Gpld1,Sppl3,Jak2,Mtmr9,Plek,Pdgfrb,Itga1,LOC100911252,Cd300a,Gba,Ppp1r15b,Smad3,Chp2,Pin1,Dusp26
3321	GOBP_RETICULOPHAGY	0.0667514	0.449072	0.581949	1.48422	314	10	Rb1cc1,Retreg3,Sting1,Ufc1,Tex264,Uba5,Ufm1,Ddrgk1
1260	GOBP_PEPTIDYL_LYSINE_MODIFICATION	0.0669071	0.449621	-0.236667	-1.20816	370	300	Ctnnb1,Set,Actl6a,Snw1,Egr2,Nsd1,Hdac4,Hcfc1,Taf6l,Nup93,Auts2,Prdm5,Yeats2,Mapk3,Kat6a,Mbd3,Hdac6,Taf1,Rela,Nup160,Dip2a,Supt6h,Taf7,Brpf1,Jmjd6,Nup210,Gnl3l,Cxxc1,Nup107,Atp7a,Kmt2c,Phf14,Trim28,Kmt5a,Arrb1,Pom121,Ttll12,Atf2,Nup98,Chd5,Camkmt,Pias4,Ruvbl2,Brpf3,Ctr9,Kat8,Lias,Wdr82,Jade2,Loxl1,Ppargc1a,Nup54,Zmpste24,Mcrs1,Rasd2,Mul1,Nup205,Clock,Senp2,Cbx4,Ifih1,Klf15,Arnt,Phf19,Jade1,Plod1,T…
2263	GOBP_REGULATION_OF_GENERATION_OF_PRECURSOR_METABOLITES_AND_ENERGY	0.0669262	0.449621	-0.283725	-1.28318	360	119	Sorbs1,Hdac4,Trex1,Pgam1,Nup93,Zbtb20,Akt1,Nup160,Noa1,Gsk3a,Phb2,Nup210,Nup107,Atp7a,Insr,Entpd5,Pom121,Nup98,Pomc,Git1,Ppargc1a,Nup54,Nup205,Irs2,Ccnb1,Slc4a4,Arnt,Ddit4,Igf1,Cox7a2l,Gpd1,Akt2,Ppp1r3g,Eif6,Aaas
5271	GOMF_NUCLEOTIDASE_ACTIVITY	0.0671103	0.45052	-0.574843	-1.47977	352	11	Nt5c3a,Nt5c2,Nt5dc1,Nt5e,Nt5c3b
5697	GOMF_RETINOID_X_RECEPTOR_BINDING	0.0672543	0.45052	-0.541133	-1.46274	350	13	Rarb,Ncoa6,Ncoa1,Tacc1,Nsd1,Med25,Rarg,Hmga1,Arid5a
5814	GOMF_LIGAND_ACTIVATED_TRANSCRIPTION_FACTOR_ACTIVITY	0.0673536	0.45052	-0.400257	-1.40015	352	33	Nr2f6,Stat3,Rorb,Nr2c2,Nr2f2,Rarg,Nr4a3,Rxra,Rxrg,Arnt,Thra,Nr1h3,Nr4a1,Nr2e1
2491	GOBP_NEGATIVE_REGULATION_OF_CELL_CYCLE	0.067374	0.45052	-0.222088	-1.17955	380	450	Fam107a,Pten,Taok3,Slc25a33,Nubp1,Rint1,Cnot9,Pcna,Magi2,Ctnnb1,Cnot6l,Psmc3,Rhob,Zfp207,Lamtor1,Rpa2,Chmp1a,Tspyl2,Trex1,Tnks,H2ax,Max,Tbrg1,Uhmk1,Mga,Nr2f2,Psmd2,Gas2,Skil,Rbm14,Tgfb1,Med25,Timp2,Cbx5,Plk3,Cdk5r1,L3mbtl2,Nabp2,Atf5,Tnks1bp1,Psmc4,Cab39l,Uhrf2,Cnot6,Dclre1b,Nbn,Atf2,Psmg2,E2f4,Hepacam,Irf1,Ddit3,Cnot4,Bub1,Prkacb,Pdcd4,Ints3,Neurod1,Klf4,Mad2l1,Gadd45a,Etaa1,E2f6,Dact1,Zfp830,Pr…
9535	"Gemma_GSE8641_Rnf41_is_associated_with_anxiety_like_behavior,_major_depression_and_beta_carboline_induced_seizure_-_GPL339_StrainOrLine_C10.Congenic.A.B6chr10._C57BL.6_A.J_Down"	0.0674459	0.45052	-0.540987	-1.46234	351	13	Jakmip1,Tceanc2,Ankrd27,Shisa4,Mettl23,Arsk,Gfap,Wars1,Slitrk3
9536	"Gemma_GSE8641_Rnf41_is_associated_with_anxiety_like_behavior,_major_depression_and_beta_carboline_induced_seizure_-_GPL340_StrainOrLine_C10.Congenic.A.B6chr10._C57BL.6_A.J_Down"	0.0674459	0.45052	-0.540987	-1.46234	351	13	Jakmip1,Tceanc2,Ankrd27,Shisa4,Mettl23,Arsk,Gfap,Wars1,Slitrk3
528	GOBP_FATTY_ACID_METABOLIC_PROCESS	0.0674559	0.45052	0.236129	1.20686	301	259	Acss2,Cyp4f4,Acly,Acsm3,Cyp4f1,Twist1,Scd,Cyp2j4,Ilvbl,Apoa5,Gstm4,Dld,Mmut,Per2,Slc27a4,Plaa,Echdc1,Acadl,Edn1,Oxsm,Insig1,Mecr,Acads,Hacl1,Hacd1,Aldh3a2,Pnpla8,Ptgs2,Gstz1,Adipoq,Pnpla3,Cpt1c,Etfa,Acsl6,Slc27a6,Mlxipl,Lypla1,Pon3,Abhd3,Cpt1a,Abcd3,Crot,Cyp4f6,Hpgds,Cd74,Abcd2,Cyp2d3,Hsd17b8,Pla2g5,Decr1,Gpx1,Acat1,Fads6,Asah1,Msmo1,Bdh2,Anxa1,Abcd4,Acsf3,Sgpl1,Pla2g4b,Acsl1,Ndufab1
5028	GOMF_RNA_POLYMERASE_II_CORE_PROMOTER_SEQUENCE_SPECIFIC_DNA_BINDING	0.0674905	0.45052	-0.494411	-1.44925	354	17	Taf1,Rela,Ruvbl2,Pou2f1,Fos,Tbpl1
9228	Meckes_2018_WKYvsF344_Downregulated_HC	0.0675212	0.45052	0.218816	1.17328	294	397	Fzd6,C1qb,C1qa,C1qc,Gls,P3h4,Atp13a5,Pip5kl1,Tnnt1,LOC102554302,Serinc2,Ilf3,Blnk,Ccdc30,Larp6,Tfrc,Ninj2,Nucb2,Rab3d,Cirbp,Laptm5,Rtn4ip1,Gpcpd1,Rad23b,Map7d2,Rps2-ps2,Inpp5d,Trappc6a,Tmem44,Stk25,Fam227a,RT1-S3,Ppp3r1,LOC100174910,Sostdc1,Rexo4,Sacs,LOC102555377,Rsrp1,Agtpbp1,App,Lancl1,Zcchc9,Tbc1d1,Fbn1,Plk5,Cks1b,Adpgk,Blcap,Clca1,Ifi27,Rbsn,Cited2,LOC681367,Ermp1,Lum,Cep95,Cd74,Grm7,Hmgcs2,…
2762	GOBP_SKELETAL_SYSTEM_MORPHOGENESIS	0.0675325	0.45052	-0.280913	-1.27791	363	124	Sfrp1,Csrnp1,Psen1,Ccn2,Rab33b,Tcf15,Mgp,Prrx1,Bmpr2,Inppl1,Hhip,Lrp6,Osr1,Foxc1,Col1a1,Axin2,Slc39a1,Ift80,Arid5b,Pdgfra,Ctnnb1,Megf8,Mef2d,Dscaml1,Ltbp3,Glg1,Tgfb3,Rarg,Ripply2,Sox6,Csgalnact1,Ryk,Fuz,Bmp6,Rab23,Plekha1,Pex7,Dhrs3,Tgfbr1,Zmpste24,Tulp3,Dlx5,Phospho1,Alpl,Trip11,Nab2,Ski,Thra,Prkra,Sox9,Wnt7a,Lrp5,Tiparp,Stc1,Nog,Serpinh1
4142	GOBP_POSITIVE_REGULATION_OF_PROTEIN_MODIFICATION_BY_SMALL_PROTEIN_CONJUGATION_OR_REMOVAL	0.0675734	0.45052	0.285769	1.28449	312	105	Fanci,Pias3,Pink1,Prickle1,Laptm5,Klhl40,Birc3,Marchf7,Cul3,Malt1,Commd1,Wfs1,Fbxw7,Dcun1d4,Hdac3,Cry1,Nop53,Rnf111,Pdcd6,Ndfip2
5374	GOMF_PHOSPHATIDYLINOSITOL_PHOSPHATE_KINASE_ACTIVITY	0.0678934	0.452342	0.543195	1.46594	320	12	Pik3c2a,Pip5kl1,Pip5k1a,Pik3ca,Pip4k2c
4594	GOCC_PROTON_TRANSPORTING_TWO_SECTOR_ATPASE_COMPLEX	0.0680143	0.452565	0.383275	1.38959	322	36	Tcirg1,Ppif,Atp5mf,Atp5pf,Atp5mc3,Atp6v1c1,Atp5mc1,Atp6v1h,Atp6v0d1,Atp6v1d,Atp5mg,Atp5po,Atp6v1f,Atp6v1b2,Atp6v1g1,Atp6ap2
8655	HP_ABNORMAL_HEART_RATE_VARIABILITY	0.0680207	0.452565	-0.540323	-1.46055	354	13	Smc1a,Ptch1,Dll1,Zic2,Gas1
4341	GOBP_REGULATION_OF_NEURAL_PRECURSOR_CELL_PROLIFERATION	0.0681818	0.453325	-0.346075	-1.35378	362	55	Appl2,Flna,Rapgef1,Ctnna1,Disp3,Sox10,Slc16a2,Zfp423,Nf2,Gpr37l1,Prox1,Gnai2,Adcyap1,Nr2e1,Btg2,Wnt5a
195	GOBP_AUDITORY_RECEPTOR_CELL_MORPHOGENESIS	0.068251	0.453472	-0.57163	-1.4715	358	11	Sod1,Whrn,Ripor2,Triobp,Slc9a3r1
8725	HP_ABNORMAL_LOWER_LIMB_BONE_MORPHOLOGY	0.0683625	0.453901	-0.216632	-1.16441	386	519	Wdfy3,Pde6d,Specc1l,Zbtb20,Mks1,Kat6a,Smarcc2,Phyh,Bcorl1,Hdac6,Akt1,Tgfb1,Klhl7,Med25,Fktn,Tgfb3,Mkrn3,Arx,B3glct,Gnao1,Galns,Flna,Chd7,Cep104,Dok7,Slc10a7,Arcn1,Arid2,Smc1a,Slc35c1,Atp7a,Prmt7,Zswim6,Hcn1,Fn1,Ddx6,Slc35d1,Obsl1,Csgalnact1,Nfix,Zbtb16,Myt1l,Zeb2,Igf1r,Rlim,Prkacb,RGD1560883,Zfp423,Pibf1,Aff4,Sall1,Mafb,Rab23,Sumf1,Pigq,Dact1,Tmem38b,Gla,Pex7,Nepro,Camk2g,Zmpste24,Fibp,Gle1,Dlx5,…
4990	GOCC_SM_LIKE_PROTEIN_FAMILY_COMPLEX	0.0685727	0.454983	0.310633	1.31139	318	74	Txnl4b,Luc7l3,Sf3b1,Lsm5,Fmr1,Snrnp70,Lsm11,Snrpel1,Prpf39,Lsm8,Ppih,Prpf3,Gemin8,Prpf40a,Strap,Lsm7,Ddx20,Snrpd3
7080	HP_ABNORMALITY_OF_THE_CALVARIA	0.0688337	0.456401	-0.209111	-1.15001	395	690	Pde6d,Specc1l,Auts2,Zbtb20,Mks1,Exoc8,Kat6a,Itgb4,Pura,Hdac6,Akt1,Il6st,Tmco1,Tgfb1,Gatad2b,Deaf1,Fras1,Klhl7,Fktn,Tgfb3,Mkrn3,Arx,Taf1,B3glct,Polr1c,Chd3,Flna,Kdm6b,Cep104,Rnf216,P4hb,Ripply2,Neu1,Arcn1,Rps19l2,Sox6,Uba1,Nono,Arid2,Smc1a,Atp7a,Ptch1,Kmt2c,Prmt7,Vars1,Zswim6,Kras,Adk,Pex13,Gypc,Ddx6,Slc25a24,Slc35d1,Pik3r2,Obsl1,Csgalnact1,Ppp2r5d,Nfix,Kidins220,Polr2a,Hnrnpk,Slc16a2,Washc5,Zeb2,…
7793	HP_DYSCHROMATOPSIA	0.0689509	0.456865	0.542267	1.46343	325	12	Best1,Prom1,Afg3l2,Polg
443	GOBP_DNA_DEALKYLATION_INVOLVED_IN_DNA_REPAIR	0.0690895	0.457469	-0.589057	-1.47328	364	10	Fto,Mgmt,Alkbh3,Alkbh1,Ascc1,Alkbh5
3225	GOBP_EPITHELIAL_TUBE_MORPHOGENESIS	0.0693736	0.458832	-0.2523	-1.2327	380	206	Pik3cd,Tmed2,Sox8,LOC100362830,Stard13,Cited1,Mib1,Ift57,Traf6,Tgfb1,Deaf1,Fkbpl,Rarg,Ddr1,Dlg5,Phb2,Cthrc1,Ptch1,Kras,Med1,Arhgap35,Prkacb,Fuz,Sall1,Prkd2,Prkaca,Lias,Rala,Pbx1,Tulp3,Tgfb2,Bcl10,Bmp2,Rbpj,Prox1,Lzts2,Fgf10,Ski,Dchs1,Gpc3,Sox9,Sufu,Hes5,Lrp5,Dll1,Bcl2,Csf1,Stk4,Adm,Nog,Clic4,Wnt5a,Ahi1,C2cd3
277	GOBP_REGULATION_OF_LEUKOCYTE_MEDIATED_IMMUNITY	0.0693904	0.458832	0.283806	1.27973	320	107	Cd1d1,Vav1,Tfrc,Pik3r6,Lamp1,Ptprc,Hfe,Malt1,Serpinb9,RT1-S3,Nectin2,RT1-A2,Trpm4,Tnfsf13,RT1-CE10,Was,Ppp3cb,Dhx36,Rsad2,Vamp7,Kmt5c,Traf2,Cd300a,Map3k7,Il4r,Gata2,Mr1,Bcl6,Ager,Btk,Itgam,Itgb2,Nsd2,Vamp8,Parp3,Snx4,Ndfip1,Il23a,Kmt5b,Tlr3,C3
5734	GOMF_METAL_ION_PROTON_ANTIPORTER_ACTIVITY	0.0697182	0.460684	0.579237	1.4773	328	10	Slc11a1,Slc9a9,Slc9a6
8682	HP_ABNORMAL_GRANULOCYTE_COUNT	0.0699055	0.461537	0.260049	1.24385	317	157	Gss,Fanci,Dnajc21,Samd9,Blnk,Tfrc,Mmut,Zap70,Tcirg1,Unc93b1,Otulin,Slc27a4,Card9,Sf3b1,Srp54a,Cd3e,Ercc2,Was,Tfr2,Tars1,Tdp2,Acp5,Pdgfrb,Efl1,Fancc,Rpl5,G6pc3,Abcd4,Mdm4,Lrba,Dclre1c,Htra2,Srsf2,Slc37a4,Fut8,Pik3r1,Anapc1,Gata2,Mplkip,Rps28,Npm1,Kit,Srebf1,Eif2ak3,Btk,Tbk1,Fdx2,Asxl1,Slc35a1,Rps10l1,Lmbrd1,Rps10,Tcn2,Fbxl4,Tlr3
4187	GOBP_NEGATIVE_REGULATION_OF_ANION_TRANSPORT	0.0699429	0.461537	-0.275277	-1.27114	379	137	Ube2g2,Svip,Akt1,Appl2,Wwp2,Yod1,Htr1b,Kalrn,Gsk3a,Rest,Os9,Erp29,Rab23,Ube2j1,Cartpt,Jagn1,Hrh3,Midn,Apoe,Chga,Enho,Adra2c,Irs2,Lman1,Adra2a,Rgs2,Nr1h3,Akt2,Sufu,Grb10,Idh2,Crhbp,Nos1,Slc43a2,Itgb1bp1,Ucp2
6591	HP_ABNORMALITY_OF_THE_VOICE	0.0702576	0.463297	-0.232367	-1.19886	389	333	Adgrg1,Gtf2e2,Adar,Upf3b,Aga,Il1rapl1,Sec31a,Actl6a,Ret,Magel2,Nsd1,Grin2a,Ltbp3,Frrs1l,Sod1,Tmem43,Trex1,Abat,Max,Ftl1,Ess2,Wdfy3,Specc1l,Morc2,Dcc,Arhgap29,Bcorl1,Deaf1,Fktn,Mkrn3,Flna,Chd7,P4hb,Gfpt1,Atxn2,Neu1,Ctnnd2,Nono,Smc1a,Atp5f1a,Ighmbp2,Sox10,Ddx6,Vhl,Myt1l,Igf1r,Nrxn1,Emd,Rlim,Camkmt,Pank2,Spry4,Dctn1,B4galnt1,Ocrl,Rfc2,Zmpste24,Kif1b,Bscl2,Alpl,Kcnk9,Tmem127,Ifih1,Dgcr2,Mapt,Selenon,…
3114	GOBP_IRON_ION_HOMEOSTASIS	0.0703593	0.4634	0.322875	1.32807	328	65	LOC689130,Slc11a1,Fth1,Tfrc,Hfe,Heph,Cul1,Picalm,Tfr2,Bdh2,Iscu,Steap3,Myc,Abcb6,Fxn,Atp6v0d1,Ndfip1,Hif1a,Atp6v1g1,Ncoa4,Skp1,Slc22a17,Hyal2
9598	"Gemma_GSE139684_Transcriptional_profiling_of_astrocytes_in_the_prefrontal_cortex,_hippocampus,_accumbens_nucleus_and_caudate_putamen_of_a_Aldh1l1-TRAP_(JD130)_mouse_line_after_chronic_social_defeat_stress_treatment_Stress_Down"	0.0704064	0.4634	-0.39803	-1.39236	368	33	Mocs3,Capn10,Stx6,Atg4d,Rps19l2,Acin1,Pheta1,Gadd45g,Gng4,Sh3bp5l,Zfp64
[truncated: 8,188 more rows]

## Sheet: Non_Directional_Test
Index	pathway	pvalue	FDR	ES	NES	nMoreExtreme	size	leadingEdge
[truncated: 9,654 more rows]
